# Supplementary material for: SPEDE‐sampler: An R Shiny application to assess how methodological choices and taxon sampling can affect Generalized Mixed Yule Coalescent output and interpretation
Source: Mol Ecol Resour. 2022 Feb 16;22(5):2054–69. doi: 10.1111/1755-0998.13591 (PMC9306842; doi:10.1111/1755-0998.13591)
Supplement: Supplementary file 1 — Data S1 [file MEN-22-2054-s013.zip › men13591-sup-0001-DataS1.fasta]

>DQ176050
Nattctctatttcttattagcaatctgatcaggtataattggttcttcaataagtataattattcgattagaactaggaacatgcaattccattattataaatgatcaaatctataattctatcattaccagtcatgcctttattataattttctttatagttataccatttataattggaggatttggaaattatttaattcctttaatattaggatctcctgatatagcatatccacgtcttaataatataagattttgactcctccctccatctctcatacttttactttctagaagattttcatatagaggttcaggtactggatgaacaatttatcctcccctatcatccaatttatatcataatggattttctatagatcttactattttctcccttcatattgcaggtatatcctcaattataggatcaattaattttatttcaacaatcataaatatacatcattttaaattaacaattgataaaattcctttattaatttgatctattttaattaccactattcttcttcttctttctcttcctgttcttgcaggagcaatcactatactattaactgat-cgcaattttaatacatcattttt--tgatccatcaggtggaggt-gatcctattcttttccaacatcttttt
>DQ176051
NNNNNNNNNNNNNNNNNNNNNNNNNNNNgctggaataactggatcatcaataagaataattattcgtttagaattaggatcatgtaattcaattattaataatgatcaaatttataatactttagtaactagtcatacttttattataattttctttatagttatgcctttcataattggaggatttggtaactttctaattccactaatattaggaactcctgatatagcttacccacgaataaataatataagattctgactattacctccttctattactcttttactaataagaagatttattaatataggagtaggtacaggttgaaccatctatccccctcttgcctcaaatatttttcatagtggtccttccattgatttcwctatcttttctcttcatatygcaggaatatcytctattttaggagcaattaactttatttcaacaattattaacatmcaccacaaaaatttttctatagataaaatctctcttttatcatgatcaatcttaattactgcaattcttttacttctatctctcccagtccttgcaggtgcaattacaatactaytaactgat-cgaaayttaaatacatcattttt--tgacccttccggaggaggg-gaccctattttataccaacacttattt
>DQ176052
Nattctatactttttatttgctatttgagcaggaataatcggaacatccataagaataattatccgattagaattaggatcgccaaatccacttattaataatgatcaaatttataattccatagttactagacatgcattcattataattttttttatagttataccatttataattggtggtttcggaaattttttagtacctttaatattaggatcgccagatatagcttatcctcgaataaataatataagattctgactactccctccttctatttccttacttctattaagaaattttattaatgatggagtaggaacaggttgaactgtatatcctccattagcatctaatatttttcataatggcccatcagttgatttagctatcttttctctacatattgctggaatatcatcaattttgggtgcaattaacttcatttcaacaattttaaatatacatcataacaatttttcaattgataaaattcctcttcttatttgatctattttcattacagctattcttcttcttttatctctacctgttttagccggagctattactatattattaacagat-cgtaatttaaatacttctttttt--tgatccgtcaggaggtggg-gaccctattctttatcaacatttattt
>DQ176053
Natattatattttatttttgcaatttgagcaggaataattggatcttctataagaataattattcgtctcgaacttggatcttgcaattcattaattaataatgatcaaatttataattctttagttacaagacatgcttttattataattttctttatagttataccatttataatcggaggatttggaaattttttagtccccctaatattaggatcccccgatatagcctatcctcgaataaataatataagattttgacttctacctccttctattactcttctccttttaggaagatttattaattcaggagttggtacaggatgaactatttatcccccattagcctctaatatttttcatagaggagcttctattgatttatcaattttttctttacatattgctggtatatcatctattttaggagctattaattttatttcaactattattaatatacatcataaaaattttactatagataaaattcctttattagtttgatctattataattactgctgtactactactattatctctacctgttctagcaggagccattactatattactaactgat-cgtaatcttaatacctccttttt--tgatcctgcagggggagga-gatccaattctttaccaacatttattc
>DQ176054
NNNNNNNNNNNNNNNNNNNNNNNNNNNNNNNNNNNNNNNNNNatcttctataagaatattaattcgattagaactaggatcttgtggtcccttaattaataatgatcaaatctataatactttagttactagacacgcctttattataatttttttcatagttataccttttataattggaggatttggaaattttttagtgcctttaataattggagctcctgatatagcctatccccgaataaataatataagattttgattactccccccatcacttaccctattaattataagaagatttatcaacaatggagctggaacagggtgaactgtatatcctcctttagcttctaatatttttcatagaggcgcctccgttgatataacaatcttttcacttcatatcgctggtatatcctctattttaggagcaattaatttcatttcaactattttaaatatacatcanaaaaatgtcactttagataaaatccctcttttagtatgagccattttaattacagccattttattactcctctctcttcccgtactagccggagctattactatacttttaactgan-cgaaatattaatacctctttttt--tgatccagctggaggggga-gatcctattttataccaacacttattt
>DQ176055
NNNNNNNNNNNNNNNNNNNNNNNNNNNNNNNNNNNNNNNNNNNNNNNNNNNNNNNNNNNtcatccgactagaactaggatcatgcggatcaattatcaaaaatgaccagatttataattctttagttacaagacatgcttttattataattttcttcatagttataccatttataattggaggatttggaaatttcttagtacccctaataatcggatccccagacatagcctaccctcgaataaataatataagattctgacttctcccaccctcaatcactcttcttattctaagaagatttatcaacaacggagtaggaaccggatgaactatctaccctcctcttgcctctaatattttccacagaggancatcaattgatctctcaattttctcacttcacattgcaggtatatcatcaattcttggagcaatcaacttcatctcaacaattttaaacatacatcacaaaaattcccctatagataaaactcccctacttgtttgatcaatcttaattacagccattctcttacttctctctctacctgttcttgccggagcaattactatacttctcactgac-cgaaatctgaatacatcattctt--tgatccatctgggggagga-gatcccattctttatcaacacttattt
>DQ176056
NNNNNNNNNNNNNNNNNNNNNNNNNNNNNNNNNNNNNNNNNNNNNNNNNNNNNNNNNNNNNNNNNNNNNNNNNNNNNNNNNNNNNNNNNNNNNNNNNNNNNNNNNNNNNNNNNNNNNNNNNNNNNNNNNNNNNNNNNNNNNNNNNNNNNNNNNNNNNNNNNNNNNNNNNNNNNNNNNNNNNNNNNNNNNNNNNNNNNNNNNNNNNNNNNNNNNNNNNNNNNNNNNNNNNNNNNNNNNNNNNNNNNNNNNNNNNNNNNNNNNNNNNNNNNNNNNcncnnnnnnnnnnntnantctnnnaannnttatcaacaacggagtannaannnnnngaactatctaccctcctcttgcctctaatattttccacagaggatcatcaattgatctctcaattttctcacttcacattgcaggtatatcatcaattcttggagcaatcaacttcatctcaacaattttaaacatacatcacaaaaattcccctatagataaaactcccctacttgtttgatcaatcttaattacagccattctcttacttctctctctacctgttcttgccggagcaattactatacttctcactgac-cgaaatctgaatacatcattctt--tgatccatctgggggagga-gatcccattctttatcaacacttattt
>DQ176057
Natattatattttatttttgcaatttgagcaggaataattggatcttctataagaataattattcgtctcgaacttggatcttgcaattcattaattaataatgatcaaatttataattctttagttacaagacatgcttttattataattttctttatagttataccatttataatcggaggatttggaaattttttagtccccctaatattaggatcccccgatatagcctatcctcgaataaataatataagattttgacttctacctccttctattactcttctccttttaggaagatttattaattcaggagttggtacaggatgaactatttatcccccattagcctctaatatttttcatagaggagcttctattgatttatcaattttttctttacatattgctggtatatcatctattttaggagctattaattttatttcaactattattaatatacatcataaaaattttactatagataaaattcctttattagtttgatctattataattactgctgtactactactattatctctacctgttctagcaggagccattactatattactaactgat-cgtaatcttaatacctccttttt--tgatcctgcagggggagga-gatccaattctttaccaacatttattc
>DQ176058
Nttactatattttatttttgcaatntgatcnggaataataggatcttcaataagaataattattcgtattgaactaggaacttgtaattcattaattaataatgatcaaatttacaattctattgtaacaggccatgcatttattataattttttttatagttataccttttataattggtggatttggaaattttcttgttccattaatattaggagccccagatatagcctatccacgaataaataacataagattttgatttttacccccatcaattatacttttaactattagaaattttattggatctggggtaggaaccgggtgaactgtctacccccccttatcttcaaatatttatcacaacgggccttckgtagatttaacaatcttttctcttcatattgccggaatatcttctattttaggagcaattaattttatttcaactattttaaatatacatcataaaaatatatccttagataaaattcccntattagtctgatctattttaattacagcaattcttttattattatcttttccagttctagcaggagcaattacaatactattaacagat-cgtaatattaatacttcanttttt-ttgaNNNNNNNNNNNNNNNNNNNNNNNNNNNNNNNNNNNNNNNNNNN
>DQ176059
NNNNNNNNNNNNNNNNNNNNNNNNNNNNNNNNNNNNNNNNNNNNNNNNNNNNNNNNNNNNNNNNNNNNNNNNNNNNNNNNNNNNNNNNNNNNNNNNNNNNNNNNNNNNNNNNNNNNNNNNNNNNNNNNNNNNNNNNNNNNNNNNNNNNNNNNNNNNNNNNNNNNNNNNNNNNNNNNNNNNNNNNNNNNNNNNNNNNNNNNNNNNNNNNNNNNNNNNNNNNNNNNNNNNNNNNNNNNNNNNNataaataatatgagattctgacttttacctccatcaatcttactactcctcttaagtagattcttaaatacaggggtaggaacaggttgaactgtctaccctcccttagcctcaaatatctttcacagaggtgcttctgtagatctagcaatcttctctctccatatcgcaggtatatcttcaattttaggagctattaattttattgctactattttaaatatacaccataaatctttttcccttgataaaatttccctattaacttgatcaatccttatcacagcagttctacttttactatcccttcctgttcttgctggtgctattactatactattaactgac-cgtaacttaaatacttcattttt--cgacccctcaggaggggga-gacccaatcctttaccaacacttattc
>DQ176060
Ngtactttactttatctttgcaatctgatctggaataattggatcatctatgagattaattattcgactagaactcggatcctgcaactccttaattaataatgatcaaatttataattcattagttacaagacacgcttttattataatcttttttatagtaatacctttcataattgggggatttggtaatttcctagttcctttaatgcttggctctccagatatagcctacccacgaataaataatataagtttctgactcctccccccttctatcactcttcttttactaggaagattcattaattcaggagccggaacaggatgaacagtttacccccctctagcctctaatatctttcacaggggagcctctattgacctctcaattttctctttacatattgcaggaatatcttccattcttggagctatcaattttatctctacaattattaatatacatcataaaaattttactatagacaaaattcctttattagtctgatcaatcttaattacagcaattctccttcttctttccctccccgtcctcgcaggagcaattactatactattaactgac-cgtaatcttaatacatccttctt--tgaccccgcaggaggagga-gaccccattctttaccaacatctcttN
>DQ176061
Natattatactttttatttgcattatgatccggcatagttggatcatcaataagaataattatccgactagaactgggatcatgcggatctctaattaataatgatcaaatttataattcaattgtcacaggtcacgctttcattataatctttttcatagttataccttttataattggtggatttggtaattttcttgtacctttaataattggatcccctgatatagcctatccacgaataaacaatataagattttgacttttacccccatcaattacattattaacattaagtagatttatcaatgtaggggtaggaacaggttgaacagtttatccaccattagcctcaaatcttttccataggggggtgtcattagatttagccattttttcacttcacattgctgggatatcttcaattttaggggcaattaattttatctcaactattattaatataagacacaagaatatttcaatagacaaaattcccttattagtttgatcgatcttaattacagctatcttacttttattatctcttccagttttagcaggtgctattacaatattattaacagat-cgaaacttaaatacatcattttt--tgatccagcaggtggtggg-gatccaattttatatcaacacttattc
>DQ176062
NNNNNNNNNNNNNNNNNNNNNNNNNNNNNNNNNNNNNNNNNNatcatctataagaataattattcgantagaattaggcacctgtaactccctaattaataatgaccaaatttataatactttagttacaagacatgcatttattataatttttttcatagttataccttttataattggcggatttggaaattttttagttcctttaatattaggaacacctgatatagcctacccccgaataaataatataaggttctgactcctccccccatcaattacattattattattaagaagatttattaatacaggtgtcggaacaggatgaactatttacccgccactagcttctaatatctttcatagaggaccatctattgacctatctattttttctctccatattgctggtatatcttctattttgggcgcaattaatttcatttcaactattttaaacatgcaccataaaaaaatctccctagataaaattcctttattagtatgatccatcttaatcacagcaattttattacttctttccttaccagtattagcaggggctatcacaatacttcttactgatncgaaacttaaatacctcgttttt--tgacccatctggagggggg-gaccccatcttataccaacacttattt
>DQ176063
Nattatttattttatttttgcaatttgagcaggaataattggatcatcaataagtataatgattcgactagaattaggtatgtctaactctttaatcaataatgatcaaatttataactccttaattactagacacgcttttattataattttcttcatagttataccttttataattggaggatttggaaatttcttaattcctttaatattaggatctccagatatagcttatcctcgaataaataacataagattttgactccttcccccttctattactctcctattaactagaaatttcattaataatggagttggaactggatgaacaatttacccacctctatcatcaaatatttttcacagaggtccatctattgatttatctattttttctctacatattgctggaatatcatcaatcttaggtgcaattaattttatttctactattttaaatatacatcataaaaactcttctttagataagattcctttaatagtttgatctattttaatcactaccattctcctactcttagctcttcccgtcttagcaggtgcaattaccatattattaacagat-cgtaacttaaacacttccttctt--tgacccaagaggaggagga-gatcctattctttatcaacatttattt
>DQ176064
Natactatattttatttttgcaatttgagcaggaataattggatcttcaataagaataattattcgtcttgaacttggatcttgcaattcaataattaataatgatcaaatttataattccttagttacaagacatgcttttattataattttttttatagttataccatttataattggaggattcggaaattttttagtgcctctaatattaggatcacctgacatagcttaccctcgaataaataatataagattttgacttctacccccttccattactcttcttctattaggaagatttattaattcaggagttggcacaggatgaactatttaccctccattagcttctaatatctttcacagaggagcctctatcgatttatctatcttctctttacatattgcaggtatatcctctattttaggagctattaattttatctctacaattattaatatacatcataaaaattttactatagacaaaattcctcttttagtttgatctattataattactgctgtacttttattattatctctacctgttttagcaggagctattactatattacttactgat-cgaaatcttaatacttctttttt--tgatccagcaggtggagga-gacccaattctttaccaacatttattc
>DQ176065
Natcctatatttcttatttgcaatttgatcaggaataattggatcttctataagaatattaattcgattagaactaggaacctgtgatagattaatccttaatgatcaagtatataactctattattactagtcatgcttttatcataattttttttatagtcataccatttataattggaggatttggtaattatttaattcccctaatattaggatcccccgatatagcctaccctcgaataaataatataagattttgacttttacccccttctattatattcttaattattagaagattctctttttcaggagtaggaacaggatgaacagtatatccccctctttcatcaaatatttatcataacggattttctaccgactttgctattttttcacttcatattgcaggaatatcatctattataggggctatcaatttcatttctacaattattaatatgcatcataaaaatatcaaaattgataaaattcctctattaatttgatcaattcttattacagctattttattattactatccttacctgttttagccggagcaattactatattactaacagat-cgaaatatcaatactactttctt--tgatccagcaggaggagga-gacccaatcttataccaacacttattt
>DQ176066
Nattctatactttttatttgctatttgagcaggaataatcggaacatccataagaataattatccgattagaattaggatcgccaaatccacttattaataatgatcaaatttataattccatagttactagacatgcattcattataattttttttatagttataccatttataattggtggtttcggaaattttttagtacctttaatattaggatcgccagatatagcttatcctcgaataaataatataagattctgactactccctccttctatttccttacttctattaagaaattttattaatgatggagtaggaacaggttgaactgtatatcctccattagcatctaatatttttcataatggcccatcagttgatttagctatcttttctctacatattgctggaatatcatcaattttgggtgcaattaacttcatttcaacaattttaaatatacatcataacaatttttcaattgataaaattcctcttcttatttgatctattttcattacagctattcttcttcttttatctctacctgttttagccggagctattactatattattaacagat-cgtaatttaaatacttctttttt--tgatccgtcaggaggtggg-gaccctattctttatcaacatttattt
>DQ176067
Nattctatattttatttttgctatttgagcaggtataattggatcatcactaagaatattaattcgtctagaacttggaacatgtaattcagttattcaaaatgatcaagtttataatactattattactagacatgccttaatcataattttttttatagttataccttttataattggaggatttggtaactaccttgttcctttaatattaggatctcctgatatagcttatcctcgaataaataatataagattttgacttttacctccatcattaactttactaactttaagaagaatttctcatagaggagtaggaactggatgaacaatttatcctcctttatcatctaatatttatcatagaggaatttcaactgatttaagaattttctccttacatattgctggaatatcctctattataggagctattaattttatttctacaattttaaatatatatcataaaaacttgtctattgataaaattcctttattagtatgatcaattcttatcacagctattttacttcttctttctcttccagtcttagctggagcaattactatacttttaacagat-cgtaatcttaatacttctttttt--tgatccatcaggaggagga-gatcctattttatatcaacacttattt
>DQ176068
Nattatttatttcttatttgctatttgagcaggaataattggatcctcaataagtataattattcgattagaattaggaacatgtaattcactaatcaataatgatcaaatttacaatactcttgttacaagacatgcatttattataattttttttatagttataccttttataattggtggattcggaaattttttaattcccttaatactaggtacacctgatatagcctatccccgaataaataatataagattttgattacttccgccatcaattagtcttcttttattaagaagatttattaatacaggaataggaaccggatgaacaatctacccaccattagcttcaaatatttttcatagaggaccatcaatcgatctttcaattttttctcttcacattgctggaatatcttctattctaggagcaatcaatttcatttccactattttaaacatgcatcataaaaaaatatctttagataaaatccccctattagtatgatctattttaattactgctattttattacttttatctctacccgtactagcaggagctattacaatacttctaactgat-cgaaatttaaatacttctttttt--tgacccatcaggaggcgga-gacccgattctttaccaacatttattt
>DQ176069
Natattatattttattttagcaatttgagctggaataattggaacgtctataagaataattattcgattagaattaggtacttgtgaatcaattattataaatgatcaaatttataattcaataattacaagtcatgcttttattataattttctttatagttataccatttataattggtggatttggaaattttttaatcccattaatattaagagcccctgatatagcttttccacgaataaataatataagattttgactattacctccttctcttattttattattaataagtagttttacttatcaaggagttggtactggttgaacagtgtaccccccattatcatctaatatatttaacagaagaccatcagtagatttaactatcttttctttacatattgcaggattatcctcaattataggatctattaatttcatctctacaattttaaatatacatcataaaaatttatctatagaaaaaattccattactagtatgagcaatccttattacaactattttacttttactctcattaccagttcttgctggagctatcactatattattaacagat-cgaaattttaacacatctttttt--tgacccctcaggaggaggt-gatccaattctttatcaacatttattt
>DQ176070
NNNNNNNNNNNNNNNNNNNNNNNNNNNNNNNNNNNNNNNNNNNNNNNNNNNNNNNNNNNNNNNNNNNNNNNNNNNNNNNNNNNNNNNNNNNNNNNNNNNNNNNNNNNNNNNNNNNNNNNNNNNNNNNNNNNNNNNNNNNNNNNNNNNNNNNNNNNNNNNNNNNNNNNNNNNNNNNNNNNNNNNNNNNNNNNNNNNNNNNNNNNNNNNNNNNNNNNNNNNNNNNNNNNNNNNNNNNNNNNNNNNNNNNNNNNNNNNNNNNNNNNNNNNNNNNNNNNtcatcttactactcctcttaagtagattcttaaatacaggggtaggaacaggttgaactgtctaccctcccttagcctcaaatatctttcacagaggtgcttctgtagatctagcaatcttctctctccatatcgcaggtatatcttcaattttaggagctattaattttattgctactattttaaatatacaccataaatctttttcccttgataaaatttccctattaacttgatcaatccttatcacagcagttctacttttactatcccttcctgttcttgctggtgctattactatactattaactgac-cgtaacttaaatacttcattttt--tgacccctcaggagggggg-gacccaatcctttatcaacacttattc
>DQ176071
NNNNNNNNNNNNNNNNNNNNNNNNNNNNNNNNNNNtaattggatcttctataagaatattaattcgattagaactaggaacctgtgatagattaatccttaatgatcaagtatataactctattattactagtcatgcttttatcataattttttttatagtcataccatttataattggaggatttggtaattatttaattcccctaatattaggatcccccgatatagcctaccctcgaataaataatataagattttgacttttacccccttctattatattcttaattattagaagattctctttttcaggagtaggaactggatgaacagtatatccccctctttcatcaaatatttatcataacggattttctaccgactttgctattttttcacttcatattgcaggaatatcatctattataggagctatcaatttcatttctacaattattaatatgcatcataaaaatatcaaaattgataaaattcctctattaatttgatcaattcttattacagctattttattattactatccttacctgttttagccggagcaattactatattactaacagat-cgaaatatcaatactactttctt--tgatccagcaggaggagga-gacccaatcttataccaacacttattt
>DQ176072
Natcttatattttatttttgctatttgagccggaataattgggtcttctataagaataattattcgtcttgaactcggttcctgcgattccttaatccataatgatcaaatttacaatgtccttgttacgggccatgcctttattataatttttttcatagttataccatttataattggaggattcggaaattttttagtgcctctgatattaggctcacctgacatagcctacccccgtataaataatataagattttgactcctccctccttcccttcttcttcttcttttaagaagattcctaaattctggcgtaggaacaggatgaaccatttacccccctctagcttctaatattttccatagaggagcctcagttgatttatcaattttttctttacatattgcaggcatatcttctattttaggagcaattaactttatcgcaactatcttaaatatacatcacaaatcactctctcttgataaaatcactttactgacttgatctattcttattactgcagttctccttcttctttctttacccgttcttgcaggtgcaattactatactactaaccgac-cgtaatttaaatacttccttttt--tgacccctctgggggagga-gaccctattttataccaacatttattc
>DQ176073
Nattctatattttatttttgctatttgagcaggtataattggatcatcactaagaatattaattcgtctagaacttggaacatgtaattcagttattcaaaatgatcaagtttataatactattattactagacatgccttaatcataattttttttatagttataccttttataattggaggatttggtaactaccttgttcctttaatattaggatctcctgatatagcttatcctcgaataaataatataagattttgacttttacctccatcattaactttactaactttaagaagaatttctcatagaggagtaggaactggatgaacaatttatcctcctttatcatctaatatttatcatagaggaatttcaactgatttaagaattttctccttacatattgctggaatatcctctattataggagctattaattttatttctacaattttaaatatatatcataaaaacttgtctattgataaaattcctttattagtatgatcaattcttatcacagctattttacttcttctttctcttccagtcttagctggagcaattactatacttttaacagat-cgtaatcttaatacttctttttt--tgatccatcaggaggagga-gatcctattttatatcaacacttattt
>DQ176074
Natattatattttatttttgctatttgatccggaatggttggctcctccataagaatactaatccgcttagaactagggtcctgcggatctctaattaccaatgatcaaatttataataccctagttacaagccatgcttttgttataattttctttatagttatacctttcataattggagggttcggaaatttcttagtacctttaatattaggggccccagatatagcatacccacgaataaataatataaggttctgactcctccccccttctttatctttattaatcataagaagatttattaataccggggcaggaacagggtgaacagtttacccccctctagcctctaatatctttcatagaggggcctctgttgatataacaattttttctcttcacattgccggaatatcctcaattttaggggcaatcaattttatttcaacaatcttaaacatacatcaaaaaaatattaccttagataaaatccccctattagtatgggctattttaatcaccgctattctccttctcctatccctgccggtattagcgggggctattactatacttttaacagac-cgaaatattaatacctctttctt--tgacccggcgggaggcggg-gacccaatcttataccaacatttattt
>DQ176075
Nattttatattttatctttgctatttgagccggtttaattggatcctctataagaataattattcgattagaactaggtacttgtaactctattattaataatgatcaaatctataataccttagttactagccatgcttttgttataattttttttatagtaataccatttataattggaggattcggaaattttttagtcccattaatattaggggccccagatatagcttatcctcgtctaaataatataagattttgattattacccccttctattatattattacttttaagtagatttattaataatggagttggggcaggatgaactctttatcccccgctaacttctaatatttttcacagaggcccctctatagatataactattttttctttacatattgcggggatctcctcaattttaggggcaattaattttatttctacaatcttaaatatacaccataaaaatatcacaatagataaacttccattattagtatgatccattataattacagccattttattacttctttccctaccagtattagcaggagctattaccatactattaactgat-cgaaatttaaatacatctttttt--tgatcctgctggagggggg-gatcctattttatatcaacatttattt
>DQ176076
Nattctatattttatttttgctatttgagcaggtataattggatcatcattaagaatattaattcgtctagaacttggaacatgtaattcagttattcaaaatgatcaagtttataatactattatcactagacatgccttaatcataattttttttatagttataccttttataattggaggatttggtaactaccttgttcctttaatattaggatctcctgatatagcttatcctcgaataaataatataagattttgacttttacctccatcattaactttactaactttaagaagaatttctcatagaggagtagggactggatgaacaatttatcctcctttatcatctaatatttatcatagaggaatttcaactgatttaagaattttctccttacatattgctggaatatcctctattataggagctattaattttatttctacaattttaaatatatatcataaaaatttgtctattgataaaattcctttattagtatgatcaattcttatcacagctattttacttcttctttctcttccagtcttagctggagcaattactatacttttaacagat-cgtaatcttaatacttctttttt--tgatccatcaggaggagga-gatcctattttatatcaacacttattt
>DQ176077
NNNNNNNNNNNNNNNNNNNNNNNNNNNNNNNNNgataattggatcctcaataagaatattaattcgtttagaattaggaacattaaattcatttattttaaatgatcaaatttataattcattaattacaagtcatgcttttattataattttttttatagtaataccatttataattggaggatttggaaattatttagttccattaatattaggatctcctgatatagcatatccacgaataaataatataagattttggttacttccaccatctttattattattattatcaagaagattaatctttaatggtgttggaacaggatgaacagtttatcctccattatcaaataatatttatcataatggattttcaacagatttagcaattttttctttacatattgcaggaatatcatctattataggagcaattaattttatttcaacaattttaaatatacatcataaaaatttatctttagataaaattactttgttagtttgatctattttaattacagcaattttattattattatctttacctgttttagctggtgcaattacaatattattaactgat-cgaaatattaatacatcattttt--tgatccttcaggaggaggt-gatccaattttatatcaacatttattt
>DQ176078
Nattttatattttatctttgctatttgagccggtttaattggatcctctataagaataattattcgattagaactgggtacttgtaactctattattaataatgatcaaatctataataccttagttactagccatgcttttgttataattttttttatagtaataccatttataattggaggattcggaaattttttagttccattaatattaggagccccagatatagcttatcctcgtttaaataatataagattttgattattacctccttctattatattattacttttaagcagatttattaataatggagttggggcaggatgaactctttatcccccactaacttctaatatttttcacagaggcccctctatagatataattattttttctttacatattgcggggatctcctcaattttaggggcaattaattttatttctacaatcttaaatatacaccataaaaatatcacaatagataaacttccattactagtatgatccattataattacagccattttattacttctttccctaccagtattagcaggagctattaccatactattaactgat-cgaaatttaaatacatctttttt--tgaccctgctggagggggg-gatcctattttatatcaacatttattt
>DQ176079
NNNNNNNNNNNNNNNNNNNNNNNNNNNNNNNNNNataattggatcctcaataagaatattaattcgtttagaattaggaacattaaattcatttattttaaatgatcaaatttataattcattaattacaagtcatgcttttattataattttttttatagtaataccatttataattggaggatttggaaattatttagttccattaatattaggatctcctgatatagcatacccacgaataaataatataagattttggttacttccaccatctttattattattattatcaagaagattaatctttaatggtgtgggaacaggatgaacagtttatcctccattatcaaataatatttatcataatggattttcaacagatttagcaattttttctttacatattgcaggaatatcttctattataggagcaattaattttatttcaacaattttaaatatacatcataaaaatttatctttagataaaattactttgttagtttgatctattttaattacagcaattttattattattatctttacctgttttagctggtgcaattacaatattattaactgat-cgaaatattaatacatcattttt--tgatccttcaggaggaggg-gatccaattttatatcaacatttattt
>DQ176080
NNNNNNNNNNNNNNNNNNNNNNNNNNNNNNNNNNNNNNNNNNNNcctcactaagtatattaattcgcctagaacttggaacatgtaattcaattattcaaaatgatcaaatttataataccattattactaggcatgccttaattataattttttttatggttataccttttataattggaggtttcggaaattatcttattcctttaatattaggatctcctgatatagcctatcctcgaataaataacataagattttgactcctacccccctccttaattttattaactttaagaagaatttctcatagaggagtaggtactggatgaacaatttaccctcctctatcctctaatatttaccataggggaatctcaattgacttaagaattttctctttgcacattgctggaatatcttctattataggtgcaattaattttatttctacaattttaaatatataccataaaaacacatcaatagacaaaattcctttattagtttgatcaattcttattacagctatcctacttcttctctctcttcctgtattagccggagcaattactatacttttaacagat-cgtaaccttaatacttctttttt--tgacccttccggaggagga-gatccaattttataccaacatttattt
>DQ176081
Natattatattttctatttgctatttgatctggtataattggttcttcaataagtataattattcgattagaattaggatcgtgtgataccattctctataatgaccaaatctataattctattgtcacaggtcacgctttcattataattttctttatagtaataccttttataattggaggatttggaaatttcttagtacctctaatactaggggcccctgatatagcttaccctcgaataaataatataagattttgacttcttcccccctctatttttttactattaataagaaattttattaataatggtgtaggtacaggttggacagtatatcctcctttatcatcaaatctatttcataggggtccatcagtagaccttgctattttttctcttcatattgcaggagcttcctcaattataggatctattaattttatttctactatcttaaacatacatcaaaaaaaattatccttagaaaaaatcccactattagtatgagctatttttattactactattctcttacttttatcacttcctgtactagcaggagctattaccatacttcttacagat-cgtaatttaaatactactttttt--tgatccttctggaggagga-gatcctattctttaccaacatcttttt
>DQ176082
Natattatattttatttttgctatttgatccggaatggttggctcctccataagaatactaatccgcttagaactagggtcctgcggatctctaattaccaatgatcaaatttataataccctagttacaagccatgcttttgttataattttctttatagttatacctttcataattggagggttcggaaatttcttagtacctttaatattaggggccccagatatagcatacccacgaataaataatataaggttctgactcctccccccttctttatctttattaatcataagaagatttattaataccggggcaggaacagggtgaacagtttacccccctctagcctctaatatctttcatagaggggcctctgttgatataacaattttttctcttcacattgccggaatatcctcaattttaggggcaatcaattttatttcaacaatcttaaacatacatcaaaaaaatattaccttagataaaatccccctattagtatgggctattttaatcaccgctattctccttctcctatccctgccggtattagcgggggctattactatacttttaacagac-cgaaatattaatacctctttctt--tgacccggcgggaggcggg-gacccaatcttataccaacatttattt
>DQ176083
Natattatattttttatttgcattatgatccggcatagttggatcatcaataagaataattatccgactagaactgggatcatgtggatctctaattaataatgatcaaatttataattcaattgtcacaggtcacgctttcattataatctttttcatagttataccttttataattggtggatttggtaattttcttgtacctttaataattggatcccctgatatagcctatccacgaataaacaatataagattttgacttttacccccatcaattacattattaacattaagtagatttatcaatgtaggagtaggaacaggttgaacagtttatccaccattagcctcaaatcttttccataggggagcgtcattagatttagccattttttcacttcacattgctgggatatcttcaattttaggagcaattaattttatctcaactattattaatataagacacaagaatatttcaatagacaaaattcccttattagtttgatcaattttaattacagctatcttacttttattatctcttccagttttagcaggtgctattacaatattattaacagat-cgaaacttaaatacatcattttt--tgatccagcaggtggtgga-gatccaattttatatcaacacttattc
>DQ176084
Natattatattttatttttgcaatttgatcaggattaattggatcttcaataagaataatcattcgacttgaactaggttctcccaactctttaattttaaatgatcaaacttttaacactattgtaaccagtcatgcttttatcataattttctttatagttataccttttataattggaggattcggtaacttcctaattccattaataatcggatcccctgacatagcataccctcgaataaataatataagattttgacttttacctccttcaatttctttattaatcttaagtaatttcattaatgaaggatctggaactggttgaactatttaccctcctttagcctctaattcttttcacagaggtccttctattgacttaactattttttctcttcatattgcaggtatatcctcaattcttggagctattaattttatttcaactatcttaaacatacataatcctaacatcactttagataaaattcctttattagtctgatccattcttattacagcaattcttttattactatcccttcctgttttagctggagcaattacaatattactaaccgat-cgaaacctgaatacttcattctt--tgatccctcaggaggcgga-gatccaattttataccaacacttattt
>DQ176085
NNNNNNNNNNNNNNNNNNNNNNNNNNNNNNNggaataattggatcgtcaataagaataattatccggttagagttaggatcatgtggatccctgatcaataatgatcaaatctacaactcaattgttactggacatgcatttattataattttctttatagttataccttttataatcggaggatttggtaattttttagtccctctaataattgggtcaccagatatagcatatcctcgaataaataatataagattttgacttttacctccatcaattacgttattaaccttaagaagatttattaatgtaggtgttggaacaggatgaactgtttacccccccttagcatccaatttgtttcataggggaacatcattagatcttgctatcttctcattacatattgcaggaatatcatcaatcttaggagcaattaatttcatttcaactattattaatatgagtcacaaaaatatttccatagaaaaaatccccttaatagtttgatcaattctaattacagctatcttactcttattatccctacctgttttagcaggagctattactatactattaactgat-cgaaatctcaatacatcattttt--tgatccagctggggggggg-ganccaattttatatcaacatttattt
>DQ176086
Natattatattttatttttgcaatttgatcaggcttagttggatcatcaataagaatgattattcgattagaacttggatcccctaattcactaatcttaaatgatcaaacctttaactctattgtcactagtcatgcctttattataattttttttatagttatacctttcataattggtggttttggcaatttcttagttcctttaatattaggatccccagacatagcctacccacgattaaataatataagattttgattattacccccatcaatctccttactaatcctaagaaactttattaacgaaggatctggtaccggttgaactgtttacccccctttagcatccaactcttttcatagaggtccctctattgatcttactattttttcccttcatattgcaggtatatcctctattttaggtgcaattaattttatctctactatcataaatatacataatcccaatatttccttagacaaaatccctcttttagtatgatcaatccttattacagctattcttcttctattatctttacctgttctagcaggagccattacaatattactgactgat-cgaaacttaaatacctccttctt--tgatccctcaggaggaggt-gatccaattttatatcaacacttattt
>DQ176087
Natcttatactttatttttgctatttgatcaggcataattggatcatcaataagaataattattcgccttgaactaggctcatgtagatcattaattaataatgatcaaatctataactccctaattaccggacatgcatttattataattttctttatagttataccattcataattggtggatttggaaactttttagtaccccttatactcggatctccagatatagcctacccccgaataaataatataagattctgacttctccccccctcattaactctccttcttttaggaaacttcattaattccggggtgggaacaggttgaacaatttatccaccattagcatctaatatttttcataggggagcctcaattgatttatctatcttctcccttcatatcgccggcatatcatcaattttaggagcaattaattttatttcaacaattataaacatacatcataaaaatttatcattagataaaattccccttctagtatgatctattataattacggccattcttcttcttctttctctcccagtcctagctggagctattactatacttttaacagat-cgaaacttaaatacaactttttt--tgatccaagaggaggggga-gatcccattctctatcaacacctattN
>DQ176088
Nattttatattttatctttgctatttgagccggtttaattggatcctctataagaataattattcgattagaactaggtacttgtaactctattattaataatgatcaaatctataataccttagttactagccatgcttttgttataattttttttatagtaataccatttataattggaggattcggaaattttttagtcccattaatattaggggccccagatatagcttatcctcgtctaaataatataagattttgattattacccccttctattatattattacttttaagtagatttattaataatggagttggggcaggatgaactctttatcccccgctaacttctaatatttttcacagaggcccctctatagatataactattttttctttacatattgcggggatctcctcaattttaggggcaattaattttatttctacaatcttaaatatacaccataaaaatatcacaatagataaacttccattattagtatgatccattataattacagccattttattacttctttccctaccagtattagcaggagctattaccatactattaactgat-cgaaatttaaatacatctttttt--tgatcctgctggagggggg-gatcctattttatatcaacatttattt
>DQ176089
Nattttatattttatctttgctatttgagccggtttaattggatcctctataagaataattattcgattagaactgggtacttgtaactctattattaataatgatcaaatctataataccttagttactagccatgcttttgttataattttttttatagtaataccatttataattggaggattcggaaattttttagttccattaatattaggagccccagatatagcttatcctcgtttaaataatataagattttgattattacctccttctattatattattacttttaagcagatttattaataatggagttggggcaggatgaactctttatcccccactaacttctaatatttttcacaggggcccctctatagatataactattttttctttacatattgcggggatctcctcaattttaggggcaattaattttatttctacaatcttaaatatacaccataaaaatatcacaatagataaacttccattattagtatgatccattataattacagccattttattacttctttccctaccagtattagcaggagctattaccatactattaactgat-cgaaatttaaatacatctttttt--tgaccctgctggagggggg-gatcctattttatatcaacatttattt
>DQ176090
Natcttatactttatttttgctatttgatcaggcataattggatcatcaataagaataattattcgccttgaactaggctcatgtagatcattaattaataatgatcaaatctataactccctaattaccggacatgcatttattataattttctttatagttataccattcataattggtggatttggaaactttttagtaccccttatactcggatctccagatatagcctacccccgaataaataatataagattctgacttctccccccctcattaactctccttcttttaggaaacttcattaattccggggtgggaacaggttgaacaatttatccaccattagcatctaatatttttcataggggagcctcaattgatttatctatcttctcccttcatatcgccggcatatcatcaattttaggagcaattaattttatttcaacaattataaacatacatcataaaaatttatcattagataaaattccccttctagtatgatctattataattacggccattcttcttcttctttctctcccagtcctagctggagctattactatacttttaacagat-cgaaacttaaatacaactttttt--tgatccaagaggaggggga-gatcccattctctatcaacacctattt
>DQ176091
Natattatattttatttttgcaatttgatcaggattaattggatcttcaataagaataatcattcgacttgaactaggttctcccaactctttaattttaaatgatcaaacttttaacactattgtaaccagtcatgcttttatcataattttctttatagttataccttttataattggaggattcggtaacttcctaattccattaataatcggatcccctgacatagcataccctcgaataaataatataagattttgacttttacctccttcaatttctttattaatcttaagtaatttcattaatgaaggatctggaactggttgaactatttaccctcctttagcctctaattcttttcacagaggtccttctattgacttaactattttttctcttcatattgcaggtatatcctcaattcttggagctattaattttatttcaactatcttaaacatacataatcctaacatcactttagataaaattcctttattagtctgatccattcttattacagcaattcttttattactatcccttcctgttttagctggagcaattacaatattactaaccgat-cgaaacctgaatacttcattctt--tgatccctcaggaggcgga-gatccaattttataccaacacttattt
>DQ176092
Nattttatattttattttcgcaatctgatcaggtttaattggttcatcaataagaatgattattcgattagaacttggctctccaaattcactaatcttaaatgaccaaacttttaactctattgtaacaagacatgcttttatcataatttttttcatagttataccttttatgattggaggatttggtaatttcttaattccattaatattaggatctcccgatatagcttatcctcgtttaaataatataagattctgactcttacctccctcaatctccctattaattttaagtaatttaattaacgaaggatctggtacaggttgaactatttaccccccattagcttctaattcctttcacagaggaccttctattgatttaaccattttttcccttcatatcgctggtatatcatcaattcttggagcaattaattttatctccactatcattaatatacataaccccaatatttccttagataaaattccattattagtatgatctattcttattacagcaatccttttactcttatccctacccgttctagcaggagctatcacaatattactaactgat-cgaaacttaaatacctccttctt--tgatccttcaggaggagga-gatcctattttataccaacacctattt
>DQ176093
Nattttatattttattttcgcaatctgatcaggtttaattggttcatcaataagaatgattattcgattagaacttggctctccaaattcactaatcttaaatgaccaaacttttaactctattgtaacaagacatgcttttatcataatttttttcatagttataccttttatgattggaggatttggtaatttcttaattccattaatattaggatctcccgatatagcttatcctcgtttaaataatataagattctgactcttacctccctcaatctccctattaattttaagtaatttaattaacgaaggatctggtacaggttgaactatttaccccccattagcttctaattcctttcacagaggaccttctattgatttaaccattttttcccttcatatcgctggtatatcatcaattcttggagcaattaattttatctccactatcattaatatacataaccccaatatttccttagataaaattccattattagtatgatctattcttattacagcaatccttttactcttatccctacccgttctagcaggagctatcacaatattactaactgat-cgaaacttaaatacctccttctt--tgatccttcaggaggagga-gatcctattttataccaacacctatnt
>DQ176094
Nattttatattttatctttgctatttgagccggtttaattggatcctctataagaataattattcgattagaactgggtacttgtaactctattattaataatgatcaaatctataataccttagttactagccatgcttttgttataattttttttatagtaataccatttataattggaggattcggaaattttttagttccattaatattaggagccccagatatagcttatcctcgtttaaataatataagattttgattattacctccttctattatattattacttttaagcagatttattaataatggagttggggcaggatgaactctttatcccccactaacttctaatatttttcacaggggcccctctatagatataactattttttctttacatattgcggggatctcctcaattttaggggcaattaattttatttctacaatcttaaatatacaccataaaaatatcacaatagataaacttccattattagtatgatccattataattacagccattttattacttctttccctaccagtattagcaggagctattaccatactattaactgat-cgaaatttaaatacatctttttt--tgaccctgctggagggggg-gatcctattttatatcaacatttattt
>DQ176095
Natactctactttatctttgcaatctgatctggaataattgggtcctctatgagattaattattcgattagaactcggatcctgtaactccttaattaataatgatcaaatttataactctttagttacaaggcacgctttcattataattttctttatagtaatacctttcataattggaggatttggtaatttcctagtacctttaatacttggttccccagatatagcctacccacgaataaataatataagattctgactacttcctccttccattactctcctcttattaggaagattcatcaattccggggctggaactgggtgaacagtttacccccccttagcctctaatattttccataggggggcctctattgacctctcaattttctccctacatattgcaggtatatcttccattcttggagctattaattttattgccacaattattaatatgcatcataaaaattttactatagataaaattcctttattagtttgatcaattttaattacagcaattctacttcttctctccctgccagttctcgctggagcaattaccatacttttaaccgac-cgtaatcttaatacatccttctt--cgaccccgcaggaggggga-gaccccattctttaccaacatctcttN
>DQ176096
NNNNNNNNNNNNNNNNNNNNNNNNNNNNNNNNNNNNNatcggatcatctataagaataattattcgatnagaactaggatcatgtggatctttaattaataatgatcaaatttataatgcattagtaactagtcatgcttttgttataatcttttttatagttataccattcataattggaggatttggaaattttttagttcctctaatattaggaactccagatatagcctatcctcgtataaataatataagattttgattactaccgccatctctttctttattaatctttagaaattttattagtaatggtattggaannnnnnnnncaatttatccccccttagcctcaaatatttttcattctgggccctctgtagatctatcaattttctcacttcatattgcaggaatatcttcaattttaggagcaattaattttatttctacaattataaatatacaccataaaaatattagtatagaaaaaattcccctattagtttgatctattataattacagctattttattactattatctttgccagttttagcaggggcaattactatacttcttactgat-cgtaatttaaatactactttttt--tgatccatctggaggtggg-gacccaattttatatcaacacttattt
>DQ176097
NNNNNNNNNNNNNNNNNNNNNNNNNNNNNNNNNNNNNNNNNNNtcatcaataagaataattattcgtttagaattaggatcatgtaattcaattattaataatgatcaaatttataatactttagtaactagtnatacttttattataattttctttatagttatgcctttcataattggaggatttggtaactttctaattccactaatattaggaactcctgatatagcttacccacgaataaataatataagattctnactattacctccttctattactcttttactaataagaagatttattaatataggagtaggtacaggttgaaccatctatccccctcttgcctcaaatatttttcatagtggtccttcaattgatttatctattttttctcttcatattgcaggaatatcttctattttaggagcaattaactttatttcaacaattatnaacatacaccacaaaaatttttctatagataaaatctctcttttatcatgatcaatcntaattacngcaattcttttacttctatctctccgagtccttgcaggngcaattacaatantattaactgat-cgaaNNNNNNNNNNNNNNNNNNNNNNNNNNNNNNNNNNNNNNNNNNNNNNNNNNNNNNNNNNNNNNNNNNNN
>DQ176098
Nattatttattttatttttgcaatttgagcaggaataattggatcatcaataagtataatgattcgactagaattaggtatatctaactctttaatcaataatgatcaaatttataactccttaattactagacacgcttttattataattttcttcatagttataccttttataattggaggatttggaaatttcttaattcctttaatattaggatctccagatatagcctatccccgaataaataatataagattttgactccttcctccttctattaccctcctattaactagaaatttcattaataatggaattggaactggatgaacaatttatccacctctatcatcaaacatttttcacagaggtccatctattgatttatctattttttctctacacattgctggaatatcatcaattttaggtgcaattaattttatttctactatcctaaacatacatcataaaaactcttctttagataaaattcctttaatagtttgatctattttaatcactaccattcttctactcctagctcttcccgtcttagcaggtgcaattaccatattattaacagat-cgtaacttaaatacttccttctt--tgacccaagaggaggggga-gaccctattctttatcaacatttattt
>DQ176099
Nattttatattttttatttgccatttgagcaggtatactcggctcatctataagaataattattcgattagaattaggatcccctaatgctttaattaataatgaccaaatttataattcaatagttacaagacatgcatttattataattttttttatagttatgccctttataattggaggatttggaaattttttaatccccctaataattggttcaccagatatagcttaccctcgcataaataacataagattctgactcttacccccctctatctccctcctacttttaagaaatttcattaatgatggtgtaggaacaggatgaactatttacccacccttggcctctaacatttttcacaatggtccttcagttgacttaactatcttctctcttcatattgccggaatatcatcaattttaggagctatcaattttatctcaactattctaaatatacaccataaaaatctttccatagataaaattcctcttctagtctgatcaatttttattacagctattttattacttctctctttaccagtcctagcaggggcaattactatacttttaactgat-cgtaatttaaatacctccttttt--tgatccctcaggaggagga-gatccaattttatatcaacatttattc
>DQ176100
Nattatatactttattttcgcaatctgagccggcctcattggatcatccataagaataatcattcgcctagaactaggatcttgcggatccctaatcaaaaatgatcaaatctataactctctagttacgggccacgccttcattataatcttctttatagtaataccctttataatcgggggattcggaaacttccttatccccctaatattggggtctcctgatatagcctacccacgaataaacaatataagattttgactcttacccccctcaatcaccctactaatcttaggaagattcattaacaatggagcaggaacaggatgaaccgtctaccctcccctagcatcaaacatttttcatagaggatcatctatcgatctttctattttctctcttcacattgcaggtatatcatcaattttaggagcaattaacttcatctcaacaattataaacatacatcacaaaaactcatctatagacaaaaccccccttcttatctgatcaattttaatcacagccattctcctattactttccttacccgttctagcgggggcaattaccatactcctaactgac-cgaaacctgaacacatcattctt--tgacccatccggaggggga-gacccaattctctaccaacacttattt
>DQ176101
NNNNNNNNNNNNNNNNNNNNNNNNNNNNNNNNNNNNNNNNNNNNNatcaataagaatgattattcgattagaacttggctctccaaattcactaatcttaaatgaccaaacttttaactctattgtaacaagacatgcttttatcataatttttttcatagttataccttttatgattggaggatttggtaatttcttaattccattaatattaggatctcccgatatagcttatcctcgtttaaataatataagattctgactcttacctccctcaatctccctattaattttaagtaatttaattaacgaaggatctggtacaggttgaactatttaccccccattagcttctaattcctttcacagaggaccttctattgatttaaccattttttcccttcatatcgctggtatatcatcaattcttggagcaattaattttatctccactatcattaatatacataaccccaatatttccttagataaaattccattattagtatgatctattcttattacagcnatccttttactcttatccctacccgttctagcaggagctatcacaatattactaactgat-cgaaacttaaatacctccttctt--tgatccttcaggaggagga-gatcctatNNNNNNNNNNNNNNNNNNN
>DQ176102
Nattttatattttatctttgctatttgagccggtttaattggatcctctataagaataattattcgattagaactaggtacttgtaactctattattaataatgatcaaatctataataccttagttactagccatgcttttgttataattttttttatagtaataccatttataattggaggattcggaaattttttagtcccattaatattaggggccccagatatagcttatcctcgtctaaataatataagattttgattattacccccttctattatattattacttttaagtagatttattaataatggagttggggcaggatgaactctttatcccccgctaacttctaatatttttcacagaggcccctctatagatataactattttttctttacatattgcggggatctcctcaattttaggggcaattaattttatttctacaatcttaaatatacaccataaaaatatcacaatagataaacttccattattagtatgatccattataattacagccattttattacttctttccctaccagtattagcaggagctattaccatactattaactgat-cgaaatttaaatacatctttttt--tgatcctgctggagggggg-gancctattttatatNNNNNNNNNNNN
>DQ176103
Nattttatattttattttcgcaatctgatcaggtttaattggttcatcaataagaatgattattcgattagaacttggctctccaaattcactaatcttaaatgaccaaacttttaactctattgtaacaagacatgcttttatcataatttttttcatagttataccttttatgattggaggatttggtaatttcttaattccattaatattaggatctcccgatatagcttatcctcgtttaaataatataagattctgactcttacctccctcaatctccctattaattttaagtaatttaattaacgaaggatctggtacaggttgaactatttaccccccattagcttctaattcctttcacagaggaccttctattgatttaaccattttttcccttcatatcgctggtatatcatcaattcttggagcaattaattttatctccactatcattaatatacataaccccaatatttccttagataaaattccattattagtatgatctattcttattacagcaatccttttactcttatccctacccgttctagcaggagctatcacaatattactaactgat-cgaaacttaaatacctccttctt--tgatccttcaggaggagga-gatcctattttataccaacacctatnt
>DQ176104
Nattttatattttatctttgctatttgagccggtttaattggatcctctataagaataattattcgattagaactgggtacttgtaactctattattaataatgatcaaatctataataccttagttactagccatgcttttgttataattttttttatagtaataccatttataattggaggattcggaaattttttagttccattaatattaggagccccagatatagcttatcctcgtttaaataatataagattttgattattacctccttctattatattattacttttaagcagatttattaataatggagttggggcaggatgaactctttatcccccactaacttctaatatttttcacagaggcccctctatagatataactattttttctttacatattgcggggatctcctcaattttaggggcaattaattttatttctacaatcttaaatatacaccataaaaatatcacaatagataaacttccattactagtatgatccattataattacagccattttattacttctttccctaccagtattagcaggagctattaccatactattaactgat-cgaaatttaaatacatctttttt--tgaccctgctggagggggg-gatcctattttatatcaacatttattN
>DQ176105
Natattatattttttatttgcaatttgatctggaataattggatcctcaataagaatattaattcgtttagaattaggaacattaaattcatttattttaaatgatcaaatttataattcattaattacaagtcatgcttttattataattttttttatagtaataccatttataattggaggatttggaaattacttagttccattaatattaggatctcctgatatagcatacccacgaataaataatataagattttggttacttccaccatctttattattattattatcaagaagattaatctttaatggtgttggaacaggatgaacagtttatcctccattatcaaataatatttatcataatggattttcaacagatttagcaattttttctttacatattgcaggaatatcttctattataggagcaattaattttatttcaacaattttaaatatacatcataaaaatttatctttagataaaattactttgttagtttgatctattttaattacagcaattttattattattatctttacctgttttagctggtgcaattacaatattattaactgat-cgaaatattaatacatcattttt--tgatccttcaggaggaggt-gatNNNNNNNNNNNNNNNNNNNNNNNN
>DQ176106
NNNNNNNNNNNNNNNNNNNNNNNNNNNNNNNNNNNNNNNNNNNNNNNNNNNNNNNNNNNNNNNNNNNNNNNNNNNNNNNNNNNNNNNNNNNNNNNNNNNNNNNNNNNNNNNNNNNNNNNNNNNNNNNNNNNNNNNNNNNNNNNNNNNNNNNNNNNNNNNNNNNNNNNNNNNNNNNNNNNNNNNNNNNNNNNNNNNNNNNNNNNNNNt-------------------------ttcccacgaataaataatataagattttgacttttacctccttcaatctctttattattactaagaaattttatcaatgatggagtgggtactggatgaacagtgtaccccccattagcctctaatatttttcataatggaccttctgttgatttagcaattttttcactacatattgctggtatatcatctattctaggagcaattaatttcatttccacaattttaaatatgcaccataaaaatttttcaattgacaaaattcctcttcttgtttgagcaatcctaattaccgcaattctccttcttttatctttaccagtactagcaggtgccattactatactactcactgat-cgaaatctaaatacttctttttt--cgacccatcaggaggggga-gaccctattctatatcaacacctattt
>DQ176107
Natattatattttattttagcaatttgagctggaataattggaacgtctataagaataattattcgattagaattaggtacttgtgaatcaattattataaatgatcaaatttataattcaataattacaagtcatgcttttattataattttctttatagttataccatttataattggtggatttggaaattttttaatcccattaatattaagagcccctgatatagcttttccacgaataaataatataagattttgactattacctccttctcttattttattattaataagtagttttacttatcaaggagttggtactggttgaacagtgtaccccccattatcatctaatatatttaacagaagaccatcagtagatttaactatcttttctttacatattgcaggattatcctcaattataggatctattaatttcatctctacaattttaaatatacatcataaaaatttatctatagaaaaaattccattactagtatgagcaatccttattacaactattttacttttactctcattaccagttcttgctggagctatcactatattattaacagat-cgaaattttaacacatctttttt--tgacccctcaggaggaggt-gatccaattctttatcaacatttattt
>DQ176108
Nattttatattttattttcgcaatctgatcaggtttaattggttcatcaataagaatgattattcgattagaacttggctctccaaattcactaatcttaaatgaccaaacttttaactctattgtaacaagacatgcttttatcataatttttttcatagttataccttttatgattggaggatttggtaatttcttaattccattaatattaggatctcccgatatagcttatcctcgtttaaataatataagattctgactcttacctccctcaatctccctattaattttaagtaatttaattaacgaaggatctggtacaggttgaactatttaccccccattagcttctaattcctttcacagaggaccttctattgatttaaccattttttcccttcatatcgctggtatatcatcaattcttggagcaattaattttatctccactatcattaatatacataaccccaatatttccttagataaaattccattattagtatgatctattcttattacagcaatccttttactcttatccctacccgttctagcaggagctatcacaatattactaactgat-cgaaacttaaatacctccttctt--tgatccttcaggaggagga-gatcctattttataccaacacctatnt
>DQ176109
Natattatattttatttttgctatttgagctggaataattggttcttctataagaataattattcgcctggaactaggctcatgtaattcattaattaataatgatcaaatctataactctttagttacaagacatgcttttattataattttttttatagttataccatttataattggaggattcggaaattttttagttccactaatacttggctcacctgatatagcctatcctcgaataaataatataagattttgacttcttccaccctctctaacccttcttctcctaggaagatttatcaattccggggttgggacaggttgaacggtttatcccccactagcctctaatatttttcatagaggagcatctattgatctatctattttttctcttcatattgccggaatatcatctattttaggagctattaattttatttctacaattattaacatacaccacaaaaattttactatagataaaattcctcttctagtttgatctattataattactgctgtattattacttttatcattaccagttcttgctggtgctattactatacttctaactgat-cgaaatcttaatacttccttctt--tgatcctgctggagggggt-gaccctattctttaccaacacttattt
>DQ176110
Natattatactttattttcgcactatgagcgggaatagttgggtcatctataagaataattattcgattagaattaggatcatgtggatcactaattaataatgatcaaatctataattcaattgttacgggtcatgcatttatcataattttcttcatagtcatgccctttataattggcgggtttggaaattttcttgtacctttaataattgggtcacctgatatggcatatccgcgaataaataatataagattttgacttttacctccttcaatttcattattaactttaagaagattcattaatgtaggtgtgggtacagggtgaaccgtttaccctcccttagcctcaagaatgttccacaggggggcatcattagatcttgctattttttcacttcatatcgcaggtatgtcgtcaatcttaggggcaattaattttatctcaaccattattaacatgagacataaaaatgtttcaatagataaaattcctctcctagtctgatcaattttaatcacagccattttacttcttttatcactcccagttcttgccggagccattacaatattattaacagat-cgaaatttaaacacatccttctt--tgatccttccgggggaggt-gacccaattttatatcaacatttattt
>DQ176111
Natactatattttatctttgctatttgagcaggtataatcggatcttccataagaatattaattcgattagaattaggatcctgcagacctttaattaataatgatcaaacctataacaccctagttactagacatgcttttgttataatttttttcatagttataccctttataatcggaggatttggaaattttttggtgcccctaatattgggggcacccgatatagcctacccccgaataaataacataagattttgacttcttcccccctccctttctctattaattttaagtagatttattaacagtggagcaggaacagggtgaaccgtctatccacctttagcatctaatatctttcacaggggagcctctgttgatataacaatcttctccctacatattgcaggaatatcctccattctaggagctattaactttatttcaactatcttaaatatacaccaaaaaaacattactttagataaaatccccctactagtttgagccatcttaattacagctatcctcttactattgtccctcccagttttagcaggagctattaccatactcttaacagac-cgaaatattaatacctctttttt--tgacccagctggcggggga-gatcctattctttaccaacatctattt
>DQ176112
Natcttatattttatttttgctatttgagccggaataattggatcttctataagaataattattcgtcttgaacttggttcctgcgattctttaatccataatgatcaaatttacaatgtccttgttacaggccatgcctttattataatttttttcatagttataccatttataattggaggattcggaaattttctagtgcctctaatattaggctcacctgatatagcctacccccgtataaataacataagattttgactcctccctccttcccttcttcttcttcttttaagaagattcctaaattctggcgtaggaacaggatgaaccatttacccccctctagcttctaatattttccatagaggagcctcagttgatttatcaattttttccttacatattgcaggcatatcttccattttaggagcaattaactttatcacaactatcttaaatatacatcacaaatcactctctcttgataaaatcactttactgacttgatctattcttattaccgcagttctccttcttctttctttacccgttcttgcaggtgcaattactatactactaactgac-cgtaatttaaatacttccttttt--tgacccctctggagggggg-gaccctatnttataccaacatttattc
>DQ176113
Ngtactttactttatctttgcaatctgatctggaataattggatcatctatgagattaattattcgactagaactcggatcctgcaactccttaattaataatgatcaaatttataattcattagtcacaagacacgcttttattataatcttttttatggtaatacctttcataattgggggatttggtaatttcctagtccctttaatgctcggctccccagatatagcctacccacgaataaataatataagtttctgactcctccccccttctatcactcttcttttactaggaagattcattaattcaggagccggaacaggatgaacagtttacccccctctagcctctaatatctttcacaggggagcctctattgacctctcaattttctctttacatattgcaggaatatcttccattcttggagctatcaattttatctctacaattattaatatacatcataaaaattttactatagacaaaattcctttattagtctgatcaatcttaattacagcaattcttcttcttctatccctccccgtcctcgcaggagcaattactatactattaactgac-cgtaatcttaatacatccttctt--tgaccccgcgggaggggga-gaccccattctttaccaacatctcttt
>DQ176114
Natattatattttatttttgctatttgatccggaatggttggctcctccataagaatactaatccgcttagaactagggtcctgcggatctctaattaccaatgatcaaatttataataccctagttacaagccatgcttttgttataattttctttatagttatacctttcataattggagggttcggaaatttcttagtacctttaatattaggggccccagatatagcatacccacgaataaataatataaggttctgactcctccccccttctttatctttattaatcataagaagatttattaataccggggcaggaacagggtgaacagtttacccccctctagcctctaatatctttcatagaggggcctctgttgatataacaattttttctcttcacattgccggaatatcctcaattttaggggcaatcaattttatttcaacaatcttaaacatacatcaaaaaaatattaccttagataaaatccccctattagtatgggctattttaatcaccgctattctccttctcctatccctgccggtattagcgggggctattactatacttttaacagac-cgaaatattaatacctctttctt--tgacccggcgggaggcggg-gacccaatcttataccaacatttattt
>DQ176115
Nattatatttttattttttgctatttgatccggaatggttggctcctccataagaatactaatccgcttagaactagggtcctgcggatctctaattaccaatgatcaaatttataataccctagttacaagccatgcttttgttataattttctttatagttatacctttcataattggagggttcggaaatttcttagtacctttaatattaggggccccagatatagcatacccacgaataaataatataaggttctgactcctccccccttctttatctttattaatcataagaagatttattaataccggggcaggaacagggtgaacagtttacccccctctagcctctaatatctttcatagaggggcctctgttgatataacaattttttctcttcacattgccggaatatcctcaattttaggggcaatcaattttatttcaacaatcttaaacatacatcaaaaaaatattaccttagataaaatccccctattagtatgggctattttaatcaccgctattctccttctcctatccctgccggtattagcgggggctattactatacttttaacagac-cgaaatattaatacctctttctt--tgacccggcgggaggcggg-gacccaatcttataccaacatttattt
>DQ176116
Natattatattttatttttgctatttgatcaggaataattggatcatctataagtataattattcgaattgaattaggtacttgtaactcattaattaataatgatcaagtttataactccattgtaacaggtcatgcttttattataattttttttatagttataccatttataattggtggttttggaaattttcttattcccttaatattaggagcccctgatatagcctacccacgattaaataatataagtttttgattacttcccccttctattattttattaacaattagaaattttattagaataggagtaggaactggttgaaccgtatatccccccctatcttcaaatatttatcataatggaccatctgtagatttagctattttttctcttcatattgctggaatatcatctattctaggagcaatcaatttcatctcaactattttaaatatacatcataaaaacctatcattagataaaattccattattagtatgatctatctttattacagccattctattattattatctctacctgtattagcaggggcaatcactatacttctaacagat-cgtaatattaatacctcattttt--tgatcctagtggaggaggg-gacccaatcttataccaacatttattt
>DQ176117
NNNNNNNNNNNNNNNNNNNNNNNNNNNNNNNNNNNNNNNNNNNNNNNNNNNNNNNNNNNNNNNNNNNNNNNNNNNNNNNNNNNNNNNNNNNNNNNNNNNNNNNNNNNNNNNNNNNNNNNNNNNNNNNNNNNNNNNNNNNNNNNNNNNNNNNNNNNNNNNNNNNNNNNNNNNNNNNNNNNNNNNNNNNNNNNNNNNNNNNNNNNNNNNNNNNNNNNNNNNNNNNNNNNNNNNNNNNNNNNNNNNNNNNNNNNNNNNNNNNNNNNNNNNNNNNNNNNNNNNNNNactactcctcttaagtagattcttaaatacaggggtaggaacaggttgaactgtctaccctcccttagcctcaaatatctttcacagaggtgcttctgtagatctagcaatcttctctctccatatcgcaggtatatcttcaattttaggagctattaattttattgctactattttaaatatacaccataaatctttttcccttgataaaatttccctattaacttgatcaatccttatcacagcagttctacttttactatcccttcctgttcttgctggtgctattactatactattaactgac-cgtaacttaaatacttcattttt--tgacccctcaggagggggg-gacccaatcctttatcaacacttattc
>DQ176118
Nattttatattttttatttgccatttgagcaggtatactcggctcatctataagaataattattcgattagaattaggatcccctaatgctttaattaataatgaccaaatttataattcaatagttacaagacatgcatttattataattttttttatagttatgccctttataattggaggatttggaaattttttaatccccctaataattggttcaccagatatagcttaccctcgcataaataacataagattctgactcttacccccctctatctccctcctacttttaagaaatttcattaatgatggtgtaggaacaggatgaactatttacccacccttggcctctaacatttttcacaatggtccttcagttgacttaactatcttctctcttcatattgccggaatatcatcaattttaggagctatcaattttatctcaactattctaaatatacaccataaaaatctttccatagataaaattcctcttctagtctgatcaatttttattacagctattttattacttctctctttaccagtcctagcaggggcaattactatacttttaactgat-cgtaatttaaatacctccttttt--tgatccctcaggaggagga-gatccaattttatatcaacatttattc
>DQ176119
Natattatattttatttttgcaatttgatcaggcttagttggatcatcaataagaatgattattcgattagaacttggatcccctaattcactaatcttaaatgatcaaacctttaactctattgtcactagtcatgcctttattataattttttttatagttatacctttcataattggtggttttggcaatttcttagttcctttaatattaggatccccagacatagcctacccacgattaaataatataagattttgattattacccccatcaatctccttactaatcctaagaaactttattaacgaaggatctggtaccggttgaactgtttacccccctttagcatccaactcttttcatagaggtccctctattgatcttactattttttcccttcatattgcaggtatatcctctattttaggtgcaattaattttatctctactatcataaatatacataatcccaatatttccttagacaaaatccctcttttagtatgatcaatccttattacagctattcttcttctattatctttacctgttctagcaggagccattacaatattactgactgat-cgaaacttaaatacctccttctt--tgatccctcaggaggaggt-gatccaattttatatcaacacttattt
>DQ176120
Natattatattttatttttgcaatttgatcaggcttagttggatcatcaataagaatgattattcgattagaacttggatcccctaattcactaatcttaaatgatcaaacctttaactctattgtcactagtcatgcctttattataattttttttatagttatacctttcataattggtggttttggcaatttcttagttcctttaatattaggatccccagacatagcctacccacgattaaataatataagattttgattattacccccatcaatctccttactaatcctaagaaactttattaacgaaggatctggtaccggttgaactgtttacccccctttagcatccaactcttttcatagaggtccctctattgatcttactattttttcccttcatattgcaggtatatcctctattttaggtgcaattaattttatctctactatcataaatatacataatcccaatatttccttagacaaaatccctcttttagtatgatcaatccttattacagctattcttcttctattatctttacctgttctagcaggagccattacaatattactgactgat-cgaaacttaaatacctccttctt--tgatccctcaggaggaggt-gatccaattttatatcaacacttattt
>DQ176121
Nattttatattttatttttgcaatttgagccggtataattggatcttcaataagtataattattcgattagaactcggatcttgcgaatctttaattaataacgatcaaatttataataccttagtaactagtcatgcttttattataattttctttatagttataccttttataatcggaggattcggaaattttttagttcccttaatattaggatcccctgatatagcatatcctcgaataaataatataagattttgattattacctccttccctcagccttcttttattaagaagatttattaatacaggagttggaacaggatgaacaatttacccccccctagcatcaaatatctttcatagaggcgcttccattgacctatctattttttcccttcatatcgctggtatatcatcaattcttggtgccattaactttatttctacaattttaaatatacaccataaaaatttcactatagataaaattcctcttttagtctgatcaattttaattaccgctattttattattattatcccttccagttttagctggagcaattactatgttacttacagat-cgaaatttaaacacttccttttt--tgatccttcaggaggagga-gaccctatcttataccaacatcttttc
>DQ176122
Natattatattttattttcgctatttgaacaggaataatcgggtcttctataagtatattaattcgattagaactaggatcttgcggccccttaattaataatgatcaaatctataatactttagttactagacacgcctttattataatttttttcatagttataccctttataattggaggatttggaaatttcttagtgcctctaataattggagctcctgatatagcctacccccgaataaataatataagattttgattgcttcccccctcacttactttattaattataagaagatttattaataatggcactggaacaggatgaactgtatacccacccctagcttctaacatttttcatagaggcgcctctgttgatataacaattttttcacttcatatcgccggtatatcctctattttaggggcaattaattttatctcaactattttaaatatacatcaaaaaaatattaccttagataaaatccctcttttagtatgagccattctaattacagctattctcttacttctctccctccccgtattagccggagccattactatacttttaactgat-cgaaatattaatacctctttctt--tgatccagctgggggagga-gaccctattttataccaacacttattt
>DQ176123
Natattatattttattttcgctatttgaacaggaataatcgggtcttctataagtatattaattcgattagaactaggatcttgcggccccttaattaataatgatcaaatctataatactttagttactagacacgcctttattataatttttttcatagttataccctttataattggaggatttggaaatttcttagtgcctctaataattggagctcctgatatagcctacccccgaataaataatataagattttgattgcttcccccctcacttactttattaattataagaagatttattaataatggcactggaacaggatgaactgtatacccacccctagcttctaacatttttcatagaggcgcctctgttgatataacaattttttcacttcatatcgccggtatatcctctattttaggggcaattaattttatctcaactattttaaatatacatcaaaaaaatattaccttagataaaatccctcttttagtatgagccattctaattacagctattctcttacttctctccctccccgtattagccggagccattactatacttttaactgat-cgaaatattaatacctctttctt--tgatccagctgggggagga-gaccctattttataccaacacttattt
>DQ176124
Nattctatactttttatttgctatttgagcaggaataatcggaacatccataagaataattatccgattagaattaggatcgccaaatccacttattaataatgatcaaatttataattccatagttactagacatgcattcattataattttttttatagttataccatttataattggtggtttcggaaattttttagtacctttaatattaggatcgccagatatagcttatcctcgaataaataatataagattctgactactccctccttctatttccttacttctattaagaaattttattaatgatggagtaggaacaggttgaactgtatatcctccattagcatctaatatttttcataatggcccatcagttgatttagctatcttttctctacatattgctggaatatcatcaattttgggtgcaattaacttcatttcaacaattttaaatatacatcataacaatttttcaattgataaaattcctcttcttatttgatctattttcattacagctattcttcttcttttatctctacctgttttagccggagctattactatattattaacagat-cgtaatttaaatacttctttttt--tgatccgtcaggaggtggg-gaccctattctttatcaacatttattt
>DQ176125
tatattatatttt-tatttgcattatgatccggcatagttggatcatcaataagaataattatccgactagaactgggatcatgtggatctctaattaataatgatcaaatttataattcaattgtcacaggtcacgctttcattataatctttttcatagttataccttttataattggtggatttggtaattttcttgtacctttaataattggatcccctgatatagcctatccacgaataaacaatataagattttgacttttacccccatcaattacattattaacattaagtagatttatcaatgtaggagtaggaacaggttgaacagtttatccaccattagcctcaaatcttttccataggggagcgtcattagatttagccattttttcacttcacattgctgggatatcttcaattttaggagcaattaattttatctcaactattattaatataagacacaagaatatttcaatagacaaaattcccttattagtttgatcaattttaattacagctatcttacttttattatctcttccagttttagcaggtgctattacaatattattaacagat-cgaaacttaaatacatcattttt--tgatccagcaggtggtgga-gatccaattttatatcaacacttattc
>DQ176126
Nattttatattttttatttgccatttgagcaggtatactcggctcatctataagaataattattcgattagaattaggatcccctaatgctttaattaataatgaccaaatttataattcaatagttacaagacatgcatttattataattttttttatagttatgccctttataattggaggatttggaaattttttaatccccctaataattggttcaccagatatagcttaccctcgcataaataacataagattctgactcttacccccctctatctccctcctacttttaagaaatttcattaatgatggtgtaggaacaggatgaactatttacccacccttggcctctaacatttttcacaatggtccttcagttgacttaactatcttctctcttcatattgccggaatatcatcaattttaggagctatcaattttatctcaactattctaaatatacaccataaaaatctttccatagataaaattcctcttctagtctgatcaatttttattacagctattttattacttctctctttaccagtcctagcaggggcaattactatacttttaactgat-cgtaatttaaatacctccttttt--tgatccctcaggaggagga-gatccaattttatatcaacatttattc
>DQ176127
Ngtactttacnttatctttgcaatctgatctggaataattggatcatctatgagattaattattcgactagaactcggatcctgcaactccttaattaataatgatcaaatttataattcattagttacaagacacgcttttattataatcttttttatagtaatacctttcataattgggggatttggtaatttcctagttcctttaatgcttggctctccagatatagcctacccacgaataaataatataagtttctgactcctccccccttctatcactcttcttttactaggaagattcattaattcaggagccggaacaggatgaacagtttacccccctctagcctctaatatctttcacaggggagcctctattgacctctcaattttctctttacatattgcaggaatatcttccattcttggagctatcaattttatctctacaattattaatatacatcataaaaattttactatagacaaaattcctttattagtctgatcaatcttaattacagcaattctccttcttctttccctccccgtcctcgcaggagcaattactatactattaactgac-cgtaatcttaatacatccttctt--tgaccccgcaggaggagga-gaccccattctttaccaacatctcttt
>DQ176128
Natgttatactttctatttgctctatgatcaggaataattggatcgtcaataagaataattatccggttagagttaggatcatgtggatccctgatcaacaatgatcaaatctacaactcaattgttactggacatgcatttattataattttctttatagttataccttttataatcggaggatttggtaattttttagtccctctaataattgggtcaccagatatagcatatcctcgaataaataatataagattttgacttttacctccatcaattacgttattaaccttaagaagatttattaatgtaggtgttggaacaggatgaactgtttacccccccttagcatccaatttgtttcataggggaacatcattagatcttgctatcttctcattacacattgcaggaatatcatcaatcttaggagcaattaatttcatttcaactattattaatatgagtcacaaaaatatttccatagaaaaaatccccttaatagtttgatcaattctaattacagctatcttactcttattatccctacctgttttagcaggagctattactatactattaactgat-cgaaatctcaatacatcattttt--tgatccagctgggggggga-gatccaattttatatcaacatttattt
>DQ176129
Natattatactttttattcgcactatggtccggtataattggatcatcaataagaataattattcgactagaattaggatcatgtgggtcactaattaataatgatcaaatttataattctattgttacaggacacgcatttattataattttttttatagttataccttttatgattgggggatttggtaactttcttgtacctttaataattgggtccccagatatagcttatccacgaataaataatataagattttgacttctgccaccgtcaattacattattaactttaagaagattcatcaatgtaggagttggtacgggatgaactgtttatcctccattagcctcaaatcttttccataggggggcatcactagatcttgccattttctcactgcatattgcaggaatatcctcaattctaggagccattaattttatttcaactattattaatataagacacaaaaatatttcaatagacaaaattcctttattagtctggtcaattttaattacagctattctacttttattatcccttccagttctagcaggtgctattactatattattaacagac-cgaaatttaaacacatcattttt--tgaccccgccggcggaggt-gacccaattttatatcaacatctattc
>DQ176130
Nattttatattttattttcgcaatctgatcaggtttaattggttcatcaataagaatgattattcgattagaacttggctctccaaattcactaatcttaaatgaccaaacttttaactctattgtaacaagacatgcttttatcataatttttttcatagttataccttttatgattggaggatttggtaatttcttaattccattaatattaggatctcccgatatagcttatcctcgtttaaataatataagattctgactcttacctccctcaatctccctattaattttaagtaatttaattaacgaaggatctggtacaggttgaactatttaccccccattagcttctaattcctttcacagaggaccttctattgatttaaccattttttcccttcatatcgctggtatatcatcaattcttggagcaattaattttatctccactatcattaatatacataaccccaatatttccttagataaaattccattattagtatgatctattcttattacagcaatccttttactcttatccctacccgttctagcaggagctatcacaatattactaactgat-cgaaacttaaatacctccttctt--tgatccttcaggaggagga-gatcctattttataccaacacctattN
>DQ176131
Ngtactttactttatctttgcaatctgatctggaataattggatcatctatgagattaattattcgactagaactcggatcctgcaactccttaattaataatgatcaaatttataattcattagttacaagacacgcttttattataatcttttttatagtaatacctttcataattgggggatttggtaatttcctagttcctttaatgcttggctctccagatatagcctacccacgaataaataatataagtttctgactcctccccccttctatcactcttcttttactaggaagattcattaattcaggagccggaacaggatgaacagtttacccccctctagcctctaatatctttcacaggggagcctctattgacctctcaattttctctttacatattgcaggaatatcttccattcttggagctatcaattttatctctacaattattaatatacatcataaaaattttactatagacaaaattcctttattagtctgatcaatcttaattacagcaattctccttcttctttccctccccgtcctcgcaggagcaattactatactattaactgac-cgtaatcttaatacatccttctt--tgaccccgcaggaggagga-gaccccattctttaccaacatctcttt
>DQ176132
Nattttatatttcatccttgctatttgatcaggtatgattggttcttcaataagaataattattcgtatcgaactaggatcctgcggagcattaattaataatgatcaaatctataattccctaattactggtcacgcatttattataattttcttcatagtcataccgtttataattggaggattcggaaattttttagtacctctaatactcggatctccagatatagcctacccacgaataaataatataagattttgactacttcccccctctcttactcttctcctattaggaagatttattaattcaggagcaggaacaggctgaacagtttatcccccattagcatctaatatttttcacagaggggcttcaattgatttatccattttttccctacatattgcaggtatatcatcaattctaggtgcaatcaacttcatctcaactattataaatatacatcacaaaaatctatcactagataaaatcccccttttagtatgatctattttaattactgctattctactactcctatccctcccagtcttagctggagctatcaccatgctactaacagac-cgaaacttaaatacaactttttt--tgatccaagaggaggagga-gatcctattctttatcaacacctattt
>DQ176133
Nattttatactttttattcgcaatctgagcaggaatattaggttcatccataagaataattatccgtctagaactaggatctcctaacgccctaatcaacaatgatcaaatttataactcaatagttacaagacatgcatttattataattttctttatagttatacccttcataattggcggatttggaaatttcctaattcccctaataatcggatcaccagatatagcttaccctcgtataaataatataagattttgactccttcccccctctatctccctcttactcttaagaaattttattaatgatggcgtaggaacaggatgaactatttaccctcctttagcttctaatatctttcataatgggccttcagttgacttaaccatcttctctcttcatatcgctggaatatcctcaatcctaggagctatcaattttatttcgactatcctaaatatacatcacaaacatctctccatagataaaatcccccttttagtctgatcaatttttatcacagctatcttacttcttctctctcttcctgttttagcaggagcaatcactatacttttaactgat-cgtaacttaaatacctccttttt--cgacccttcaggaggaggt-gacccaattttataccaacacttattc
>DQ176134
Nattttatattttttatttgccatttgagcaggtatactcggctcatctataagaataattattcgattagaattaggatcccctaatgctttaattaataatgaccaaatttataattcaatagttacaagacatgcatttattataattttttttatagttatgccctttataattggaggatttggaaattttttaatccccctaataattggttcaccagatatagcttaccctcgcataaataacataagattctgactcttacccccctctatctccctcctacttttaagaaatttcattaatgatggtgtaggaacaggatgaactatttacccacccttggcctctaacatttttcacaatggtccttcagttgacttaactatcttctctcttcatattgccggaatatcatcaattttaggagctatcaattttatctcaactattctaaatatacaccataaaaatctttccatagataaaattcctcttctagtctgatcaatttttattacagctattttattacttctctctttaccagttctagcaggggcaattactatacttttaactgat-cgtaatttaaatacctccttttt--tgatccctcaggaggagga-gatccaattttatatcaacatttattc
>DQ176135
NNNNNNNNNNNNNNNNNNNNNNNNNNNNNNNNNNNNNNNNNNNNNNNNNNNNNNNNNNNNNNNNNNNNNNNNNNNNNNNNNNNNNNNNNNNNtanntaatnntgatcnnatcnananttctnnngntacnagtcatnaattcattataatttttttcatagttataccgtttataattggagggtttggaaattttttaatccccctaatanttggctcacctganaaagcttatcctcgaataaacaacatgagattctgacttctccctccctctatctctctcttgctcctaagaaactttattaatgacggaggaggaactggatgaacaatttacccccccctngcctcnaatatttttcataaaggaacatccatagacttaacaattttttcactccacattgccggtatatcttcaattcttggggccattaattttatcacgaccattcttaatatacatcataataatatttcactagataaaattccattattagcatgatcaattttaatcactaccattcttctacttttatccttacctgttttagcaggagccattactatattactaagagac-cgaaatttaaatacatctttttt--tgacccctccggagggggg-gacccnatcttattaaaacatttattt
>DQ176136
Natattatattttatttttgcaatttgatctggattaatcggatcttcaataagaataattatccgacttgaacttggatcacctaactcattaattttaaatgaccaaacctttaattctattgtaacaagtcatgcttttattataatcttttttatagttataccatttataattgggggatttggtaattttctagttccacttataattggatctcctgatatagcctatcctcgaataaataatataagattttgacttttaccaccctcaatttctttattaattataagaaactttattaatgaaggatccggcactggttggactatttaccctcctcttgcatccaattcttttcacagaggcccttctatcgacttaacaatcttttctcttcatattgcaggtatatcttcaattttaggagcaattaattttatctcaactattttaaatatacataatcctaatattaccctagataaaattccccttctagtttgatcaatccttatcacagcaattttactactattatctcttccagtattagcaggagcaatcactatattactaacggat-cgaaatttaaatacttcattttt--tgatccatctggtggcgga-gacccaattttataccaacatttattt
>DQ176137
NNNNNNNNNNNNNNNNNNNNNNNNNNNNNNNNNNNNNNNNNNNNNNNNNNNNNNNNNNNNNNNNNNNNNNNNNNNNNNNNNNNNNNNNNNNNNNNNNNNNNNNgatcaaatttataactccattgtcactggccatgcacttatgataatttttttcatagttataccttttataattggaggatttggaaacttcttagttcccctaatactgggatccccagatatagcctatcctcgaataaataatataagattttgacttcttccaccatccctcactctcctactcttaggaagatttattaattcaggcgtaggaacaggttgaacaatttacccccctctagcgtctaatatttttcatagaggggcatcaattgatctatctatcttttccctccntatcgctggtatatcatcaatctgaggggcaattaattttatttctacaattataaatatncatcataaaaatttatcattagataaaattccccttcnagtatgatccatcataattactgctattcttttacngctatctctccccgtacttgnaggggctattactatacttctaacagat-cgaaatttaanntcaactttctt--tgaccctaggggaggaggt-gacccnattnaataccaacatttatat
>DQ176138
Natattatattttatttttgcaatttgatctggattaatcggatcttcaataagaataattatccgacttgaacttggatcacctaactcattaattttaaatgaccaaacctttaattctattgtaacaagtcatgcttttattataatcttttttatagttataccatttataattgggggatttggtaattttctagttccacttataattggatctcctgatatagcctatcctcgaataaataatataagattttgacttttaccaccctcaatttctttattaattataagaaactttattaatgaaggatccggcactggttggactatttaccctcctcttgcatccaattcttttcacagaggcccttctatcgacttaacaatcttttctcttcatattgcaggtatatcttcaattttaggagcaattaattttatctcaactattttaaatatacataatcctaatattaccctagataaaattccccttctagtttgatcaatccttatcacagcaattttactactattatctcttccagtattagcaggagcaatcactatattactaacggat-cgaaatttaaatacttcattttttgtgatccatctggtgncgga-gacccaattttataccaacaNNNNNNN
>DQ176139
Natattatattttttatttgcaatttgatctggaataattggatcctcaataagaatattaattcgtttagaattaggaacattaaattcatttattttaaatgatcaaatttataattcattaattacaagtcatgcttttattataattttttttatagtaataccatttataattggaggatttggaaattatttagttccattaatattaggatctcctgatatagcatacccacgaataaataatataagattttggttacttccaccatctttattattattattatcaagaagattaatttttaatggtgttggaacaggatgaacagtttatcctccattatcaaataatatttatcataatggattttcaacagatttagcaattttttctttacatattgcaggaatatcttctattataggagcaattaattttatttcaacaattttaaatatacatcataaaaatttatctttagataaaattactttattagtttgatctattttaattacagcaattttattattattatctttacctgttttagctggtgcaattacaatattattaactgat-cgaaatattaatacatcattttt--tgatccttcaggaggaggt-gatccaattttatatcaacatttattt
>DQ176140
Natattatattttatttttgccatttgggctggaataattggttcttctattggtataaccaatcgccttgaactcggttcatgcaattcattaattaataatgatcaaatctataactctttagttacaaggcatgcttttattataattttttttatagttataccatttataattggaggattcgggaattttttaattcctctaatacttggttcacctgatatagcctatcctcgaataaataatataagattttgacttcttccaccttcactaactcttcttcttctaggaagttttatcaattccggggttgggacaggttgaacagtctaccccccactagcctctaatattttccatagaggagcatctattgatctatctattttttctcttcatattgccggaatatcatctattttaggagctattaattttatttctacaattattaacatacatcacaaaaattttactatagataaaattcctcttttagtttgatctattataattactgctgtattattacttttatcattaccagttcttgccggagctattactatacttctaactgat-cgaaatcttaatacttccttttt--tgatccagccggagggggt-gaccccattctttaccaacacttattt
>DQ176141
aattttntatttc-tatttgcaatctgagctggtatagtaggatcttctataagaataattattcgtcttgaactcggctcctgtaactccatgattaataatgatcaaatttataatgttttagtaactagtcatgcttttattataattttttttatagtcataccttttataattgggggatttggaaactttcttgtccccttaatactnggatccccagacatagcttacccccgaataaataatataagattttgacttttacccccctctattatacttcttttattcagaagaataattaatacaggagttggtacaggatgaacnatctaccccccnntagcctctaacatcttccatagaggcccttcaattgatttatcaattttttccttacatattgcaggtatatcttctattttaggngcnatcaacttcatctctacaatcctaaatatacatcacaaatcatttaccttagacaaaatctctcttttatcttgatccatccttattactgcaattctcntactcctctctctacccgtcttagccggggcctatactatacttcttacagat-cgaaaccttaatacatcattttt--tgNNNNNNNNNNNNNNNNNNNNNNNNNNNNNNNNNNNNNNNNNNNNN
>DQ176142
Natcttatattttatttttgcaatttgagcaggaataattggatcttcaatgagtataattatccggttagaactaggatcttgtgaatctttaattaataatgatcaaatctataataccttagtaactagtcatgcttttattataattttctttatagttataccttttataattggtggattcggaaattttttaatccccttaatattaggatcccctgacatagcctacccccgaataaataatataagattttgattattaccaccttccctaagacttcttttattaagaagatttattaatacaggagttggaacaggatgaacaatctacccccctctagcatcaaacatctttcacagaggagcatcaattgatttatctattttttcccttcatatcgctggtatatcatcaattcttggggctattaactttatctccacaatcctaaatatacatcataaaaatttcaccatagataaaattcctcttttagtgtgatcaattttaatcaccgctattcttttattattatctctcccagttttagctggagcaatcactatactacttacagat-cggaatttaaacacttccttttt--tgacccctcaggaggaggt-gaccctattttataccaacatcttttt
>DQ176143
Natcttatattttatttttgcaatttgagcaggaataattggatcttcaatgagtataattatccggttagaactaggatcttgtgaatctttaattaataatgatcaaatctataataccttagtaactagtcatgcttttattataattttctttatagttataccttttataattggtggattcggaaattttttaatccccttaatattaggatcccctgacatagcctacccccgaataaataatataagattttgattattaccaccttccctaagacttcttttattaagaagatttattaatacaggagttggaacaggatgaacaatctacccccctctagcatcaaacatctttcacagaggagcatcaattgatttatctattttttcccttcatatcgctggtatatcatcaattcttggggctattaactttatctccacaatcctaaatatacatcataaaaatttcaccatagataaaattcctcttttagtgtgatcaattttaatcaccgctattcttttattattatctctcccagttttagctggagcaatcactatactacttacagat-cggaatttaaacacttccttttt--tgacccctcaggaggaggt-gaccctattttataccaacatcttttt
>DQ176144
Nattttatattttctatttgctatttgagcaggtatactaggctcatctatgagtataattatccgattagaactaggatcccctaatgccttaattaataatgatcaaatttataactcagtagttacaagacatgcctttattataattttttttatagttatgccatttataattggaggatttggaaattttttaatccccctaataattggctcaccagacatagcttacccacgcataaataatataagattttgacttcttcccccctctatctcccttctacttttaagaaatttcattaacgatggggcaggaacaggatgaactgtttacccacccttagcctctaacatttttcacaacggcccctcagttgacttaactattttctctcttcatatcgctggaatatcgtcaattttaggggctattaattttatctcaactatcttaaacatacaccacaaaaatctttccatagataaaattccccttttagtctgatcaatttttatcacagctatcttattactcctctccctccctgtccttgcgggagcaatcaccatacttctaaccgac-cgtaacttaaatacctccttttt--tgatccctcagggggaggg-gatccaattttataccaacacttattc
>DQ176145
Natattatattttattttcgctatttgaacaggaataatcgggtcttctataagtatattaattcgattagaactaggatcttgcggccccttaattaataatgatcaaatctataatactttagttactagacacgcctttattataatttttttcatagttataccctttataattggaggatttggaaatttcttagtgcctctaataattggagctcctgatatagcctacccccgaataaataatataagattttgattgcttcccccctcacttactttattaattataagaagatttattaataatggcactggaacaggatgaactgtatacccacccctagcttctaacatttttcatagaggcgcctctgttgatataacaattttttcacttcatatcgccggtatatcctctattttaggggcaattaattttatctcaactattttaaatatacatcaaaaaaatattaccttagataaaatccctcttttagtatgagccattctaattacagctattctcttacttctctccctccccgtattagccggagccattactatacttttaactgat-cgaaatattaatacctctttctt--tgatccagctgggggagga-gaccctattttataccaacacttattt
>DQ176146
Natattatattttattttcgctatttgaacaggaataatcgggtcttctataagtatattaattcgattagaactaggatcttgcggccccttaattaataatgatcaaatctataatactttagttactagacacgcctttattataatttttttcatagttataccctttataattggaggatttggaaatttcttagtgcctctaataattggagctcctgatatagcctacccccgaataaataatataagattttgattgcttcccccctcacttactttattaattataagaagatttattaataatggcactggaacaggatgaactgtatacccacccctagcttctaacatttttcatagaggcgcctctgttgatataacaattttttcacttcatatcgccggtatatcctctattttaggggcaattaattttatctcaactattttaaatatacatcaaaaaaatattaccttagataaaatccctcttttagtatgagccattctaattacagctattctcttacttctctccctccccgtattagccggagccattactatacttttaactgat-cgaaatattaatacctctttctt--tgatccagctgggggagga-gaccctattttataccaacacttattt
>DQ176147
Nattatatactttattttcgcaatctgagccggcctcattggatcatccataagaataatcattcgcctagaactaggatcttgcggatccctaatcaaaaatgatcaaatctataactctctagttacgggccacgccttcattataatcttctttatagtaataccctttataatcgggggattcggaaacttccttatccccctaatattggggtctcctgatatagcctacccacgaataaacaatataagattttgactcttacccccctcaatcaccctactaatcttaggaagattcattaacaatggagcaggaacaggatgaaccgtctaccctcccctagcatcaaacatttttcatagaggatcatctatcgatctttctattttctctcttcacattgcaggtatatcatcaattttaggagcaattaacttcatctcaacaattataaacatacatcacaaaaactcatctatagacaaaaccccccttcttatctgatcaattttaatcacagccattctcctattactttccttacccgttctagcgggggcaattaccatactcctaactgac-cgaaacctgaacacatcattctt--tgacccatccggaggggga-gacccaattctctaccaacacttattt
>DQ176148
Nattttatattttattttcgcaatctgatcaggtttaattggttcatcaataagaatgattattcgattagaacttggctctccaaattcactaatcttaaatgaccaaacttttaactctattgtaacaagacatgcttttatcataatttttttcatagttataccttttatgattggaggatttggtaatttcttaattccattaatattaggatctcccgatatagcttatcctcgtttaaataatataagattctgactcttacctccctcaatctccctattaattttaagtaatttaattaacgaaggatctggtacaggttgaactatttaccccccattagcttctaattcctttcacagaggaccttctattgatttaaccattttttcccttcatatcgctggtatatcatcaattcttggagcaattaattttatctccactatcattaatatacataaccccaatatttccttagataaaattccattattagtatgatctattcttattacagcaatccttttactcttatccctacccgttctagcaggagctatcacaatattactaactgat-cgaaacttaaatacctccttctt--tgatccttcaggaggagga-gatcctattttataccaacacctatnt
>DQ176149
NNNNNNNNNNNNNNNNNNNNNNNNNNNNNNNNNaataattggatcatccataagaatactaattcgactagaattaggaacatgcaattcaataatctttaatgaccaaacttacaattctattattacaagacatgcacttattataattttttttatagttataccctttataattggaggatttgggaactttctcgttccacttatattaggttctcctgacatagcatacccacgaataaataatataagattttgattattacctccatcattaacacttttaatatttagaagatttgcatataggggtgtaggaactggttgaacaatttatccacctttatcatctaatttataccataatggttactctgttgatttaggaattttttctcttcatattgcaggaatatcctcaattctaggtgctattaattttatttcaacaattcttaatatacaccataaaatattatcaattgataaaattcctcttttagtttgatcaattcttattactgctattcttcttcttctttctttacctgttttagcaggagcaattactatattattaactgat-cgaaatatcaatacatctttttt--tgatccttcaggaggagga-gacccaattctttatcaacatttattt
>DQ176150
Natattatattttttatttgcattatgatccggcatagttggatcatcaataagaataattatccgactagaactgggatcatgtggatctctaattaataatgatcaaatttataattcaattgtcacaggtcacgctttcattataatctttttcatagttataccttttataattggtggatttggtaattttcttgtacctttaataattggatcccctgatatagcctatccacgaataaacaatataagattttgacttttacccccatcaattacattattaacattaagtagatttatcaatgtaggagtaggaacaggttgaacagtttatccaccattagcctcaaatcttttccataggggagcgtcattagatttagccattttttcacttcacattgctgggatatcttcaattttaggagcaattaattttatctcaactattattaatataagacacaagaatatttcaatagacaaaattcccttattagtttgatcaattttaattacagctatcttacttttattatctcttccagttttagcaggtgctattacaatattattaacagat-cgaaacttaaatacatcattttt--tgatccagcaggtggtgga-gatccaattttatatcaacacttattc
>DQ176151
Natattatattttatttttgcaatttgatcaggattaattggatcttcaataagaataatcattcgacttgaactaggttctcccaactctttaattttaaatgatcaaacttttaacactattgtaaccagtcatgcttttatcataattttctttatagttataccttttataattggaggattcggtaacttcctaattccattaataatcggatcccctgacatagcataccctcgaataaataatataagattttgacttttacctccttcaatttctttattaatcttaagtaatttcattaatgaaggatctggaactggttgaactatttaccctcctttagcctctaattcttttcacagaggtccttctattgacttaactattttttctcttcatattgcaggtatatcctcaattcttggggctattaattttatttcaactatcttaaacatacataatcctaacatcactttagataaaattcctttattagtctgatccattcttattacagcaattcttttattactatcccttcctgttttagctggagcaattacaatattactaaccgat-cgaaacctgaatacttcattctt--tgatccctcaggaggcgga-gatccaattttataccaacacttattt
>DQ176152
Nattttatattttatttttgcaatttgagccggtataattggatcttcaataagtataattattcgattagaactcggatcttgcgaatctttaattaataacgatcaaatttataataccttagtaactagtcatgcttttattataattttctttatagttataccttttataatcggaggattcggaaattttttagttcccttaatattaggatcccctgatatagcatatcctcgaataaataatataagattttgattattacctccttccctcagccttcttttattaagaagatttattaatacaggagttgggacaggatgaacaatttacccccccttggcatcaaatatctttcatagaggcgcttccattgacctatctattttttcccttcatatcgctggtatatcatcaattcttggtgccattaactttatttctacaattttaaatatacaccataaaaatttcactatagataaaattcctcttttagtctgatcaattttaattaccgctattttattattattatcccttccagttttagctggagcaattactatattacttacagat-cgaaatttaaacacttccttttt--tgatccttcaggaggggga-gaccctatcttataccaacatcttttc
>DQ176153
NNNNNNNNNNNNNNNNNNNNNNNNNNNNNNNNNNNNNNNNNNNNNNNNNNNNNNNNNNNNNNNNNNNNNNNNNNNNNNNNNNNNNNNNNNNNNNNNNNNNNNNNNNNNNNNNNNNNNNNNNNNNNNNNNNNNNNNNNNNNNNNNNNNNNNNNNNNNNNNNNNNNNNNNNNNNNNNNNNNNNNNNNNNNNNNNNNNNNNNNNNNNNNNNNNNNNNNNNNNNNNNNNNNNNNNNNNNNNNNNNNNNNNNNNNNNNNNNNNNNNNNNNNNNNNNNNNNNNNNNNNNNNNNNNNNNNNNNNNNNNttcttaaatacaggggtaggaacaggttgaactgtctaccctcccttagcctcaaatatctttcacagaggtgcttctgtagatctagcaatcttctctctccatatcgcaggtatatcttcaattttaggagctattaattttattgctactattttaaatatacaccataaatctttttcccttgataaaatttccctattaacttgatcaatccttatcacagcagttctacttttactatcccttcctgttcttgctggtgctattactatactattaactgac-cgtaacttaaatacttcattttt--tgacccctcaggagggggg-gacccaatcctttatcaacacttattc
>DQ176154
Natattatattttatttttgcaatttgatctggattaatcggatcttcaataagaataattatccgacttgaacttggatcacctaactcattaattttaaatgaccaaacctttaattctattgtaacaagtcatgcttttattataatcttttttatagttataccatttataattgggggatttggtaattttctagttccacttataattggatctcctgatatagcctatcctcgaataaataatataagattttgacttttaccaccctcaatttctttattaattataagaaactttattaatgaaggatccggcactggttggactatttaccctcctcttgcatccaattcttttcacagaggcccttctatcgacttaacaatcttttctcttcatattgcaggtatatcttcaattttaggagcaattaattttatctcaactattttaaatatacataatcctaatattaccctagataaaattccccttctagtttgatcaatccttatcacagcaattttactactattatctcttccagtattagcaggagcaatcactatattactaacggat-cgaaatttaaatacttcattttt--tgatccatctggtggcgga-gacccaattttataccaacatttattt
>DQ176155
Natattatattttatttttgcaatttgatctggattaatcggatcttcaataagaataattatccgacttgaacttggatcacctaactcattaattttaaatgaccaaacctttaattctattgtaacaagtcatgcttttattataatcttttttatagttataccatttataattgggggatttggtaattttctagttccacttataattggatctcctgatatagcctatcctcgaataaataatataagattttgacttttaccaccctcaatttctttattaattataagaaactttattaatgaaggatccggcactggttggactatttaccctcctcttgcatccaattcttttcacagaggcccttctatcgacttaacaatcttttctcttcatattgcaggtatatcttcaattttaggagcaattaattttatctcaactattttaaatatacataatcctaatattaccctagataaaattccccttctagtttgatcaatccttatcacagcaattttactactattatctcttccagtattagcaggagcaatcactatattactaacggat-cgaaatttaaatacttcattttt--tgatctatctggtggcgga-gacccaattttataccaacatttattt
>DQ176156
Natcttatattttatttttgctatttgagccggaataattgggtcttctataagaataattattcgtcttgaactcggttcctgcgattccttaatccataatgatcaaatttacaatgtccttgttacgggccatgcctttattataatttttttcatagttataccatttataattggaggattcggaaattttttagtgcctctgatattaggctcacctgacatagcctacccccgtataaataatataagattttgactcctccctccttcccttcttcttcttcttttaagaagattcctaaattctggcgtaggaacaggatgaaccatttacccccctctagcttctaatattttccatagaggagcctcagttgatttatcaattttttctttacatattgcaggcatatcttctattttaggagcaattaactttatcgcaactatcttaaatatacatcacaaatcactctctcttgataaaatcactttactgacttgatctattcttattactgcagttctccttcttctttctttacccgttcttgcaggtgcaattactatactactaaccgac-cgtaatttaaatacttccttttt--tgacccctctggaggagga-gaccctattttataccaacatttattc
>DQ176157
NNNNNNNNNNNNNNNNNNNNNNNNNNNNNNNNNNNNaatcgggtcttctataagtatattaattcgattagaactaggatcttgcggccccttaattaataatgatcaaatctataatactttagttactagacacgcctttattataatttttttcatagttataccctttataattggaggatttggaaatttcttagtgcctctaataattggagctcctgacatagcctacccccgaataaataatataagattttgattgcttcccccctcacttactttattaattataagaagatttattaataatggcactggaacaggatgaactgtatacccacccctagcttctaacatttttcatagaggcgcctctgttgatataacaattttttcacttcatatcgccggtatatcctctattttaggggcaattaattttatctcaactattttaaatatacatcaaaaaaatattaccttagataaaatccctcttttagtatgagccattctaattacagctattctcttacttctctccctccccgtattagccggagccattactatacttttaactgat-cgaaatattaatacctctttctt--tgatccagctgggggagga-gaccctattttataccaacacttattt
>DQ176158
Natcttatactttatttttgccctttgagctgggaccttaggctccgccgcaagaataatcattcgtttagaattaggttcatgcaattctttaatcaacaattctcaaacctttaactccatagtaactaatcatgcctttattataattttttttataattataccattcataattggaggatttggaaatttccttgtacctttaatgcttggggccccagatatagcttacccccgaataaataatataagattttgacttcttccgccctctttcacacttctaattacaagaaactttattaataatgggattggtactggatgaactatttacccccccctagcctctagtatctaccacagaggcccctcaattgaccttgccattttctccttacacattgccggtgcttcctccattctaggagctattaattttatctctacaattcttaatatacatcataatatattatcattagaaaaaattccccttttagtctgatccgttctaacaactacaattcttctcctccttgctcttcctgttcttgcaggagcgattactatacttctaactgac-cgaaactttaacacctcattctt--tgatccttcaggaggagga-gaccccattctattccaacacttattt
>DQ176159
Nattttgtattttatttttgctatttgagcaggaataattggatcctcactaagtatattaattcgcctagaacttggaacatgtaattcaattattcaaaatgatcaaatttataataccattattactaggcatgccttaattataattttttttatggttataccttttataattggaggtttcggaaattatcttattcctttaatattaggatctcctgatatagcctatcctcgaataaataacataagattttgactcctacccccctccttaattttattaactttaagaagaatttctcatagaggagtaggtactggatgaacaatttaccctcctctatcctctaatatttaccataggggaatctcaattgacttaagaattttctctttgcacattgctggaatatcttctattataggtgcaattaattttatttctacaattttaaatatataccataaaaacacatcaatagacaaaattcctttattagtttgatcaattcttattacagctatcctacttcttctctctcttcctgtattagccggagcaattactatacttttaacagat-cgtaaccttaatacttctttttt--tgacccttccggaggagga-gatccaattttataccaacatttattt
>DQ176160
Natattatattttattttagcaatttgagctggaataattggaacgtctataagaataattattcgattagaattaggtacttgtgaatcaattattataaatgatcaaatttataattcaataattacaagtcatgcttttattataattttctttatagttataccatttataattggtggatttggaaattttttaatcccattaatattaagagcccctgatatagcttttccacgaataaataatataagattttgactattacctccttctcttattttattattaataagtagttttacttatcaaggagttggtactggttgaacagtgtaccccccattatcatctaatatatttaacagaagaccatcagtagatttaactatcttttctttacatattgcaggattatcctcaattataggatctattaatttcatctctacaattttaaatatacatcataaaaatttatctatagaaaaaattccattactagtatgagcaatccttattacaactattttacttttactctcattaccagttcttgctggagctatcactatattattaacagat-cgaaattttaacacatctttttt--tgacccctcaggaggaggt-gatccaattctttatcaacatttattt
>DQ176161
Nattttatattttatctttgctatttgagccggtttaattggatcctctataagaataattattcgattagaactaggtacttgtaactctattattaataatgatcaaatctataataccttagttactagccatgcttttgttataattttttttatagtaataccatttataattggaggattcggaaattttttagtcccattaatattaggggccccagatatagcttatcctcgtctaaataatataagattttgattattacccccttctattatattattacttttaagtagatttattaataatggagttggggcaggatgaactctttatcccccgctaacttctaatatttttcacagaggcccctctatagatataactattttttctttacatattgcggggatctcctcaattttaggggcaattaattttatttctacaatcttaaatatacaccataaaaatatcacaatagataaacttccattattagtatgatccattataattacagccattttattacttctttccctaccagtattagcaggagctattaccatactattaactgat-cgaaatttaaatacatctttttt--tgatcctgctggagggggg-gatcctattttatatcaacatttattt
>DQ176162
NNNNNNNNNNNNNNNNNNNNNNNNNNNNNNNNNNNNNNNNNNNNNNNNNNNNNNNNNNNNNNNNNNNNNNNNNNNNNNNNNNNNNNNNNNNNNNNNNNNNNNNNNNNNNNNNNNNNNNNNNNNNNNNNNNNNNNNNNNNNNNNNNNNNNNNNNNNNNNNNNNNNNNNNNNNNNNNNNNNNNNNNNNNNNNNNNNNNNNNNNNNNNNNNNNNNNNNNNNNNNNNNNNNNNNNNNNNNNNcgaataaataatataagattctgacttctcccaccctcaatcactcttcttattctaagaagatttatcaacaacggagtaggaaccgggtgaactatctaccctcctcttgcctctaatattttccacagaggancatcaattgatctctcaattttctcacttcacattgcaggtatatcatcaattcttggagcaatcaacttcatctcaacaattttaaacatacatcacaaaaattcccctatagataaaactcccctacttgtttgatcaatcttaattacagccattctcttacttctctctctacctgttcttgccggagcaattactatacttctcactgac-cgaaatctgaatacatcattctt--tgatccatctgggggagga-gatcccattctttatcaacacttattt
>DQ176163
Natattatattttttatttgcattatgatccggcatagttggatcatcaataagaataattatccgactagaactgggatcatgtggatctctaattaataatgatcaaatttataattcaattgtcacaggtcacgctttcattataatctttttcatagttataccttttataattggtggatttggtaattttcttgtacctttaataattggatcccctgatatagcctatccacgaataaacaatataagattttgacttttacccccatcaattacattattaacattaagtagatttatcaatgtaggagtaggaacaggttgaacagtttatccaccattagcctcaaatcttttccataggggagcgtcattagatttagccattttttcacttcacattgctgggatatcttcaattttaggagcaattaattttatctcaactattattaatataagacacaagaatatttcaatagacaaaattcccttattagtttgatcaattttaattacagctatcttacttttattatctcttccagttttagcaggtgctattacaatattattaacagat-cgaaacttaaatacatcattttt--tgatccagcaggtggtgga-gatccaattttatatcaacacttattc
>DQ176164
Natcctatactttatctttgcaatttgagcaggtataattggttcttccataagaataattatccgtctagaattaggatcttgtggatctctaattttcaatgaccaaatctttaatgttttggtaacaggccatgctttcgttataattttttttatagttataccattcataattggtggatttggaaatttcttagtgcctctaatattaggatctcctgatatagcttatcctcgtataaataatataagattctgacttttacccccatcaatcttactacttctattaagtggatttattaatataggagtaggaacaggctgaactgtctaccctcctttagcctcaaatatatttcacagaggcccttctgtagatctagcaatcttctctcttcatattgcaggtatatcttcaattttaggagctattaattttattgctactattctaaatatacaccacaaatctttctccctcgataaaatctctctcctaacttgatcaattcttatcacagcagttctattattactatctctcccagttcttgctggtgctattactatattattaactgat-cgtaacttaaatacttcattctt--tgacccctcaggaggaggt-gacccaattctttaccaacatttattt
>DQ176165
Nattctatattttatttttgctatttgagcaggtataattggatcatcactaagaatattaattcgtctagaacttggaacatgtaattcagttattcaaaatgatcaagtttataatactattattactagacatgccttaatcataattttttttatagttataccttttataattggaggatttggtaactaccttgttcctttaatattaggatctcctgatatagcttatcctcgaataaataatataagattttgacttttacctccatcattaactttactaactttaagaagaatttctcatagaggagtaggaactggatgaacaatttatcctcctttatcatctaatatttatcatagaggaatttcaactgatttaagaattttctccttacatattgctggaatatcctctattataggagctattaattttatttctacaattttaaatatatatcataaaaacttgtctattgataaaattcctttattagtatgatcaattcttatcacagctattttacttcttctttctcttccagtcttagctggagcaattactatacttttaacagat-cgtaatcttaatacttctttttt--tgatccatcaggaggagga-gatcctattttatatcaacacttattt
>DQ176166
NNtactttactttatctttgcaatctgatctggaataattgggtcatctatgagattaattattcgactagaactcggatcctgcaactccttaattaataatgatcaaatttataattcattagttacaagacacgcttttattataatcttttttatagtaatacctttcataattgggggatttggtaatttcctagttcctttaatgcttggctctccagatatagcctacccacgaataaataatataagtttctgactcctccccccttctatcactcttcttttactaggaagattcattaattcaggagccggaacaggatgaacagtttacccccctctagcctctaatatctttcacaggggagcctctattgacctctcaattttctctttacatattgcaggaatatcttccattcttggagctatcaattttatctctacaattattaatatacatcataaaaattttactatagacaaaattcctttattagtctgatcaatcttaattacagcaattctccttcttctttccctccccgtcctcgcaggagcaattactatactattaactgac-cgtaatcttaatacatccttctt--tgaccccgcaggaggagga-gaccccattctttaccaacatctcttN
>DQ176167
Nattctatattttatttttgctatttgagcaggtataattggatcatcactaagaatattaattcgtctagaacttggaacatgtaattcagttattcaaaatgatcaagtttataatactattattactagacatgccttaatcataattttttttatagttataccttttataattggaggatttggtaactaccttgttcctttaatattaggatctcctgatatagcttatcctcgaataaataatataagattttgacttttacctccatcattaactttactaactttaagaagaatttctcatagaggagtaggaactggatgaacaatttatcctcctttatcatctaatatttatcatagaggaatttcaactgatttaagaattttctccttacatattgctggaatatcctctattataggagctattaattttwtttctacaattttaaatatatatcataaaaacttgtctattgataaaattcctttattagtatgatcaattcttatcacagctattttacttcttctttctcttccagtcttagctggagcaattactatacttttaacagat-cgtaatcttaatacttctttttt--tgatccatcaggaggagga-gatcctattttatatcaacacttattt
>DQ176168
Natattatattttatttttgcaatttgatcaggcttagttggatcatcaataagaatgattattcgattagaacttggatcccctaattcactaatcttaaatgatcaaacctttaactctattgtcactagtcatgcctttattataattttttttatagttatacctttcataattggtggttttggcaatttcttagttcctttaatattaggatccccagacatagcctacccacgattaaataatataagattttgattattacccccatcaatctccttactaatcctaagaaactttattaacgaaggatctggtaccggttgaactgtttacccccctttagcatccaactcttttcatagaggtccctctattgatcttactattttttcccttcatattgcaggtatatcctctattttaggtgcaattaattttatctctactatcataaatatacataatcccaatatttccttagacaaaatccctcttttagtatgatcaatccttattacagctattcttcttctattatctttacctgttctagcaggagccattacaatattactgactgat-cgaaacttaaatacctccttctt--tgatccctcaggaggaggt-gatccaattttatatcaacacttattt
>DQ176169
Nattctatattttttatttgctatttgagccggaataatcggatcatctataagaatactcattcgattagaattaggtacttgcaactctctaattaataatgatcaaatttataataccttagtcacaagccatgcctttattataatttttttcatagttataccttttataattggaggatttggaaatttcttagtcccacttatacttggaacaccagatatagcatatccacgaataaataatataagattttgactcctacccccatctattagattattattattaagaagatttatcaataccggagttgggaccggatgaaccatttacccccctctagcatcaaatatcttccacagaggaccatctattgatctatctattttttctttacatatcgccggcatatcatctatcttaggagctattaactttatttcaactattttaaatatgcatcataaaaaaatctctctagataaaattccattattagtctgatctattttaattactgcaattttattacttctctcactacctgttttagctggagcaattactatacttcttactgat-cgaaatttaaatacctcattttt--tgacccctctggaggggga-gacccaatcttatatcaacatttattt
>DQ176170
NNNNNNNNNNNNNNNNNNNNNNNNNNNNNNNNNNNNNNNNNNNNNNNNNNNNNNNNNNNNNNNNNNNNNNNNNNNNNgcacttgtaactcactaatcaataatgatcaaatctataattctattattactaatcatgcatttatcataatttttttcatagttataccatttataatcggtggatttggaaattacctaattcctctaatattaggaacacccgacatagccttccctcgaataaataatataagattctgattattacctccctccttaaccctccttctattaagtagtttaattaatagtggtagaggaactggatgaacaatttaccctcccctctcctcaaatatttttcatagaggaagatccatagacttaacaattttttcactccacattgccggtatatcatcaattcttggggccattaattttatcacgaccattcttaatatacatcataataatatttcactagataaaattccattattagcatgatcaattttaatcactaccattcttctacttttatctttacctgttttagcaggtgccattactatattactaagagac-cgaaatttaaatacatctttttt--tgacccatccggagggggg-gaccctatcttattccaacatttattt
>DQ176171
Nattctttattttctttttgcaatctgatcaggtataattggctcatctataagaatgattattcgcttagaattaggatctactaatgctttaattaataatgatcaaatttataattctatggtaactagccatgcttttattataattttttttatagttataccttttataattgggggattcggtaattttcttgtacccctaatattaagatccccagacatagcttatcctcgaataaataatataagattttgacttttacctccttcaatctctttattattactaagaaattttatcaatgatggagtgggtactggatgaacagtgtaccccccattagcctctaatatttttcataatggaccttctgttgatttagcaattttttcactacatattgctggtatatcatctattctaggagcaattaatttcatttccacaattttaaatatgcaccataaaaatttttcaattgacaaaattcctcttcttgtttgagcaatcctaattaccgcaattctccttcttttatctttaccagtactagcaggtgccattactatactactcactgat-cgaaatctaaatacttctttttt--cgacccatcaggaggggga-gaccctattctatatcaacacctattt
>DQ176172
Nattctttattttttatttgctatttgagcaggaataattggatcttctataagaataattattcgattagaattaggaacatgcaactctttaattaataacgatcaaatttataatactttagttacaagacatgcttttgttataatttttttcatagttataccttttataattggcggatttggaaattttttagtgcccctaatactcggaacaccggatatagcctacccacgaatgaataatataagattctgactcctcccaccatcaattagactattactattaagaagatttattaataccggagtaggaacaggatgaactatctacccccccctagcttcaaatatctttcacagaggaccatctatcgatttatctattttttcccttcatattgctggtatatcatctattttaggagctattaattttatctctactatcttaaatatacatcataaaaaaatttccttagataaaattccattattagtatgatctattctaattacagcaattttattacttctctcattacccgtattagctggagcaattactatacttcttactgac-cgaaatttaaatacttcattttt--tgatccttcggggggcgga-gatcccattttataccaacacttgttt
>DQ176173
NNNNNNNNNNNNNNNNNNNNNNNNNNNNNNNNNNNNNNNNNNatcttctataagaatattaattcgattagaactaggaacctgtgatagattaatccttaatgatcaagtatataactctattattactagtcatgcttttatcataattttttttatagtcataccatttataattggaggatttggtaattatttaattcccctaatattaggatcccccgacatagcctaccctcgaataaataatataagattttgacttttacccccttctattatattcttaattattagaagattctctttttcaggagtaggaacaggatgaacagtatatccccctctttcatcaaatatttatcataacggattttctaccgactttgctattttttcacttcatattgcaggaatatcatctattataggggctatcaatttcatttctacaattattaatatacatcataaaaatatcaaaattgataaaattcctctattaatttgatcaattcttattacagctattttattattactatccttacctgttttagccggagcaattactatattactaacagat-cgaaatatcaacactactttctt--tgatccagcaggaggagga-gatccaatcttataccaacacttattt
>DQ176174
Natattatattttattttagcaatttgagctggaataattggaacgtctataagaataattattcgattagaattaggtacttgtgaatcaattattataaatgatcaaatttataattcaataattacaagtcatgcttttattataattttctttatagttataccatttataattggtggatttggaaattttttaatcccattaatattaagagcccctgatatagcttttccacgaataaataatataagattttgactattacctccttctcttattttattattaataagtagttttacttatcaaggagttggtactggttgaacagtgtaccccccattatcatctaatatatttaacagaagaccatcagtagatttaactatcttttctttacatattgcaggattatcctcaattataggatctattaatttcatctctacaattttaaatatacatcataaaaatttatctatagaaaaaattccattactagtatgagcaatccttattacaactattttacttttactctcattaccagttcttgctggagctatcactatattattaacagat-cgaaattttaacacatctttttt--tgacccctcaggaggaggt-gatccaattctttatcaacatttattt
>DQ176175
Nattatatactttattttcgcaatctgagccggcctcattggatcatccataagaataatcattcgcctagaactaggatcttgcggatccctaatcaaaaatgatcaaatctataactctctagttacgggccacgccttcattataatcttctttatagtaataccctttataatcgggggattcggaaacttccttatccccctaatattggggtctcctgatatagcctacccacgaataaacaatataagattttgactcttacccccctcaatcaccctactaatcttaggaagattcattaacaatggagcaggaacaggatgaaccgtctaccctcccctagcatcaaacatttttcatagaggatcatctatcgatctttctattttctctcttcacattgcaggtatatcatcaattttaggagcaattaacttcatctcaacaattataaacatacatcacaaaaactcatctatagacaaaaccccccttcttatctgatcaattttaatcacagccattctcctattactttccttacccgttctagcgggggcaattaccatactcctaactgac-cgaaacctgaacacatcattctt--tgacccatccggaggggga-gacccaattctctaccaacacttattt
>DQ176176
Natactatacttcctatttgcactatgatcaggtatagtgggatcctcaataagaatgattatccgattagagttagggtcatgtggatcactaattaataatgatcaaatttacaactcaatcgttacagggcatgcatttatcataatctttttcatagttatgcccttcataattggtggattcggaaatttcttagtaccattaataattgggtcacccgatatagcctaccctcgaataaataacataagattttgacttttacccccatcaatttcactattaaccctcagaagatttattaatataggggtggggacgggatgaacagtatatccaccactagcctctaacctattccatagaggagcatcattagatcttgctatcttttctttacatattgcaggtatatcatcgattatgggtgcaattaattttatctcaacaattattaacataaaacacaaaaatatttcaatggataaaattcctttacttgtatgatctatcctaattacagctattcttttacttttgtccctcccagtcctagcaggagcaattactatgcttcttactgat-cgaaatttaaatacatcattctt--cgaccctgctgggggtggt-gacccaatcttatatcaacatttattt
>DQ176177
Natactatattttatttttgctatctgagcaggaataattggctcctcaataagaatgattattcgacttgaacttggatcttgtaactctcttattaataatgatcaaatctataattctttagtcactagacatgcttttattataattttctttatagttataccttttataatcggaggatttggtaattttttagtgccattaatgttaggatctcccgatatagcttacccccgaataaataatataagattttgacttttacctccttctatcactctacttcttttaggtagatttattaattcaggagttggtactggatgaactatttatccaccattagcttccaatatttttcacagaggagcatcaattgatttatctattttttccttacatattgctggaatatcttctattttaggagctattaattttattgccacaattattaatatacatcataaaaactttaccatagataaaattcccttattagtatggtctatcataattactgctgtactattactcctatctcttccagttcttgctggagcaattactatacttttaactgat-cgaaacttaaatacttctttttt--tgatcctgctggaggagga-gatccaattttatatcaacatttattt
>DQ176178
Nattctatactttttatttgctatttgagcgggaataatcggaacgtccataagaataattatccgattagaattaggatcaccaaatccacttattaataatgatcaaatttataattccatagttactagacatgcattcattataattttttttatagttataccatttataattggtggtttcggaaattttttagtacctttaatattaggatcaccagatatagcttatcctcgaataaataatataagattctgattactccctccttctatttccttacttctattaagaaattttattaatgatggagtaggaacaggttgaactgtatatcctccattagcatctaatatttttcataatggtccatcagttgatttagccatcttttctctacatattgctggaatatcatcaattttaggtgcaattaacttcatttcaacaattttaaatatacatcataacaatttttcaattgataaaattcctcttcttatttgatctattttcattacagctattcttcttcttttatctctacctgttttagccggagctattactatattattaacagat-cgtaatttaaatacttctttttt--tgatccatcaggaggtggg-gaccctattctttatcaacatttattt
>DQ176179
Nattctttattttttatttgcaatttgagcgggaataattggatcctcaataagaataattattcgattagaactaggaacttgtaattctctaattaataatgatcaaatttataatactttagttacaagacatgctttcattataatttttttcatagttataccatttataattggaggatttggtaattttttagttcctctaatattaggtactcccgatatagcttatcctcgaataaataatataagattttgattactcccgccttcaattagcttattattacttagaagatttatcaatactggcgtaggcactggatgaacaatttatccccccttagcatcaaatatttttcatagaggaccttcaattgacctatcaatcttctcacttcatattgccggaatatcttctatcttaggagcaattaattttatttctaccattttaaatatacatcataaaaaaatttcattagataaaattcctttattagtttgatctatcttaattactgctattcttctacttttatccctcccagtactagcaggagctatcactatacttttaacagat-cgaaatttaaatacttctttttt--tgacccatcaggagggggc-gacccaattttataccaacatttattt
>DQ176180
Natactatattttatttttgctatctgagcaggaataattggctcctcaataagaatgattattcgacttgaacttggatcttgtaactctcttattaataatgatcaaatctataattctttagtcactagacatgcttttattataattttctttatagttataccttttataatcggaggatttggtaattttttagtgccattaatgttaggatctcccgatatagcttacccccgaataaataatataagattttgacttttacctccttctatcactctacttcttttaggtagatttattaattcaggagttggtactggatgaactatttatccaccattagcttccaatatttttcacagaggagcatcaattgatttatctattttttccttacatattgctggaatatcttctattttaggagctattaattttattgccacaattattaatatacatcataaaaactttaccatagataaaattcccttattagtatggtctatcataattactgctgtactattactcctatctcttccagttcttgctggagcaattactatacttttaactgat-cgaaacttaaatacttctttttt--tgatcctgctggaggagga-gatccaattttatatcaacatttattt
>DQ176181
Natactatattttatttttgctatctgagcaggaataattggctcctcaataagaatgattattcgacttgaacttggatcttgtaactctcttattaataatgatcaaatctataattctttagtcactagacatgcttttattataattttctttatagttataccttttataatcggaggatttggtaattttttagtgccattaatgttaggatctcccgatatagcttacccccgaataaataatataagattttgacttttacctccttctatcaccctacttcttttaggtagatttattaattcaggagttggtactggatgaactatttatccaccattagcttccaatatttttcatagaggagcatcaattgatttatctattttttccttacatattgctggaatatcttctattttaggagctattaattttattgccacaattattaatatacatcataaaaactttaccatagataaaattcccttattagtatggtctatcataattactgctgtactattactcctatctcttccagttcttgctggagcaattactatacttttaactgat-cgaaacttaaatacttctttttt--tgatcctgctggaggagga-gatccaattttatatcaacatttattt
>DQ176182
Nattctatattttttatttgctatttgagccggaataatcggatcatctataagaatactcattcgattagaattaggtacttgcaactctctaattaataatgatcaaatttataataccttagtcacaagccatgcctttattataatttttttcatagttataccttttataattgggggatttggaaatttcttagtcccacttatacttggaacaccagatatagcatatccacgaataaataatataagattttgactcctacccccatctattagattattattattaagaagatttatcaataccggagttgggacgggatgaaccatttacccccctctagcatcaaatatcttccacagaggaccatctattgatctatctattttttctttacatatcgccggcatatcatctatcttaggagctattaactttatttcaactattttaaatatgcatcataaaaaaatctctctagataaaattccattattagtctgatctattttaattactgcaattttattacttctctcactacctgttttagctggagcaattactatacttcttactgat-cgaaatttaaatacctcattttt--tgacccctctggaggggga-gacccaatcttatatcaacatttattt
>DQ176183
Nattttatattttttattagctatttgatcaggaataattggttcatcaataagtatattaattcgtttagaattaggaacatgtaattcattaattataaatgatcaaatttataattctttaattactagacatgcatttattataattttttttatagtaataccatttataattggaggatttggaaattatttaattcctttaatattaggatctccagatatagcatatcctcgaataaataatataagattttgattattacctccttctttaattttattattatcaagaagattagtttataaaggagtaggaacgggatgaactgtttatcctcctttatcaaataatttatatcataatggattttcaacagatttagctattttttctttacatatcgcaggaatatcatcaattataggagctattaattttatttcaactattttaaatatacatcataaaaatttatcattagataaaattcctttattagtttgatcaattttaattacagctattttattattattatctttacctgtactagctggtgcaatcactatattattaactgat-cgaaatttaaatacatctttttt--tgatccttcaggaggtgga-gatccaattttatatcaacatttattt
>DQ176184
Natattatattttttatttgctatttgatcgggaataattggatcatcaataagaatattaattcgattagaattaggaacatgtaattctttaattataaacgatcaaatttataattcattaattacaagacatgcatttattataattttttttatagtaataccttttatgattgggggatttggaaattatttagttccattaatattaggttctcctgatatagcctatcctcgaataaataatataagattttgattacttcctccttctttaattttattattatcaagaagtttagtttataacggagtaggaacaggatgaacagtatatcctcctttatcaaataatatatttcataatggattttctacagatttagcaattttttctttacatattgcaggaatatcttctattataggagcaattaattttatttcaacaattttaaacatacatcataaaaatttatctttagataaaatttcattattagtatgatcaattttaattacagcaattttacttttattatcattacctgttttagctggtgcaattactatattattaactgat-cgaaatttaaatacttcattttt--tgatccatctggaggagga-gatccaattttatatcaacatttattt
>DQ176185
Nattctctatttcttattagcaatctgatcaggtataattggttcttcaataagtataattattcgattagaactaggaacatgcaattccattattataaatgatcaaatctataattctatcattaccagtcatgcctttattataattttctttatagttataccatttataattggaggatttggaaattatttaattcctttaatattaggatctcctgatatagcatatccacgtcttaataatataagattttgactcctccctccatctctcatacttttactttctagaagattttcatatagaggttcaggtactggatgaacaatttatcctcccctatcatccaatttatatcataatggattttctatagatcttactattttctcccttcatattgcaggtatatcctcaattataggatcaattaattttatttcaacaatcataaatatacatcattttaaattaacaattgataaaattcctttattaatttgatctattttaattaccaccattcttcttcttctttctcttcctgttcttgcaggagcaatcactatactattaactgat-cgcaattttaatacatcattttt--tgatccatcaggtggaggt-gatcctattcttttccaacatcttttt
>DQ176186
Natattatattttctatttgccttatgatctagaataattggttcatctataagaataattattcgattagaattaggtacatctaattctcttattaataatgatcaaatttataattctattattacaaatcatgcctttattataattttttttatagtaataccattcataattggaggatttggaaattatttaattccattaatattaggaatccctgatatagcattccctcgtataaacaatataagattttgattattgccgccatcattaacattactattattaagaaggattattaatagaggagctggtacaggttgaactatttatccccccctatcatctaatatttaccaaagaggaatatcaatagacttaacaattttttcattacatctagcaggaatatcatcaattttgggagctattaattttatcgccacaattataaatatacatcacaaaaatatttctatagataaaattcctttactagcatgatcaattttaattacaactattctcttattattatctctaccaattttagcaggcgctattacaatactattaagagac-cgaaatcttaatacttctttctt--tgatccagcgggaggaggg-gatccaattttattccaacatttattt
>DQ176187
NNNNNNNNNNNNNNNNNNNNNNNNNNNNNNNNNNNNNNNNggctcatctataagaataattatccgattagaactgggaacctgtaattctttaattaataatgaccaaatttataatacccttgttacaagacatgcttttatcataattttttttatagtcataccttttataattggaggatttggaaatttcttagttcctttaatattaggtacccctgatatagcatatccccgaataaataatataagattttgactactccccccttcaattagtcttttattattcagaagatttattaatacaggagtaggaacaggatgaaccatctacccccccctagcatcaaatatttttcatagaggcccctcaattgacctatcaattttttcacttcatattgcgggtatatcctctattttaggcgcaattaattttatttctacaatcttaaatatacaccataaaaaaatatctttagataaaattcctttattagtttgatctattttaattactgctattttactattactatcacttcctgtattagcaggagctattactatactcctaacagat-cgaaatttaaatacttcattttt--tgacccctccggggggggt-gatcccattttataNNNNNNNNNNNNN
>DQ176188
Natattatattttttatttgcaatttgatctggaataattggatcctcaataagaatattaattcgcttagaattaggaacattaaattcatttattttaaatgatcaaatttataattcattaattacaagtcatgcttttattataattttttttatagtaataccatttataattggaggatttggaaattatttagttccattaatattaggatcccctgatatagcatatccacgaataaataatataagattttgattacttccaccatctttattattattattatcaagaagattaatctttaatggtgttggaacaggatgaacagtttatcctccattatcaaataatatttatcataatggattttcaacagatttagcaattttttctttacatattgcaggaatatcttctattataggagccattaattttatttcaacaattttaaatatacatcataagaatttatctttagataaaattactttgttagtttgatctattttaattacggcaattttattattattatctttacctgttttagctggtgcaattactatattattaactgat-cgaaatattaatacatcattttt--tgatccttcaggaggaggc-gatccaattttatatcaacatttattt
>DQ176189
Nattctatatttcattttcgctatctgatcaggattaattgggtcctcaataagaatattaatccgactagaattagnaacatgcggatccgttcttcgaagagaacaaatctataatactttagtaaccagccatgcttttattataattttttttatagttataccaatannnnnnnnnnnnnnnnnnnnnnnnnnnnnnnnnnnnnnnnnnnnnnnnnnnnnnnnnnnnnnnnnnnnnnnnnnnnnnnnnnnnnnnnnnnnnnnnnnnnnnnnnnnnnnnnnnnnnnnnnnnnnnnnnnnnnnnnnnnnnnnnnnnnnnnnnnnnnnnnnnnnnnnnnnnnnnnnnnnnnnnnnnnnttttcacagaggctcatcaattgatctttctattttttctttacatattgctggaatatcttcgatttttagcgccattaactttatttcaacaatcattaatatacgccatacaatattaactatagataaaatttctctcctttcttgatcaatcctaatcactgcagtcctcttactactttctcttcccgtcctagcaggcgcaatcactatattattaactgat-cgaaatataaatacNNNNNNNNNNNNNNNNNNNNNNNNNNNNNNNNNNNNNNNNNNNNNNNNNNNNNNNNNN
>DQ176190
Nattctttactttttatttgcaatttgagcgggaataattggatcttctataagtataattattcgactggaattaggaacttgcaactctttaattaataatgatcaaatttataatactcttgttacaagacatgcctttattataattttttttatagttataccttttataattggaggatttggaaattttttagttcccttaatactaggtactcctgatatagcgtacccccgaataaataatataagattttgactactaccaccatcaattagcctcttattacttagaagattcattaataccggcgtaggaacgggatgaacaatttacccccccttagcatctaatatttttcatagaggaccttctattgacttatctattttctcacttcatatcgccggtatatcatctattttaggggcaattaattttatttccactattttaaatatacatcataaaaaaatatctctagataaaattcccctactagtatgatctattttaattactgcaatcctattacttttatctttgccagtattagcaggagctattacaatactacttactgat-cgaaatctaaatacctccttttt--tgatccctcaggaggtgga-gaccctatcctataccaacatttattt
>DQ176191
Natcttatattttttatttgcaatttgatcaggaataattgggtcatccataagaatactaattcgattagaattaggaacatgtaatagtttaattcttaatgatcaaatctataactctattattactagtcacgctttcattataattttctttatagttatacctttcataattggaggatttggaaattatcttgttcctttaatattagggtctcctgacatagcttacccccgaatgaataacataagattttgacttttacctccttcaatcacatttttaattattagaagtttttcttattcaggagttggaacaggatgaacagtatatcctcctttatcttctaatatttatcataatggattctcagttgatttagctattttctctcttcatattgcaggaatatcatcaattataggagctattaattttatttctactatcatcaatatacatcataataacatttctattgataaaattcctttattagcctggtctattttaatcacagcaattcttttattattatctcttcctgtcttagcaggggccatcactatgcttctcacagac-cgaaatattaatactactttttt--tgatcctgccggaggagga-gacccaatcttataccaacacttattt
>DQ176192
Nattctatacttcattttagccctatgagctggaatagtaggatcctcaataagaatgatcatccgattggaattgggcacatgcggagccttaatcaataatgatcaaatctataactcaattatcaccaggcacgcattcattataattttttttatagttataccattcatgattggaggcttcgggaacttcctagttccactcatgatcgggtcaccagacatagcttaccctcgaatgaacaacataagattctgactcctccccccctccctcaccctcctaaccctaagaagatttatcaggtcgggggctggaacggggtgaacagtctacccccccctagcctccaatatatttcacggagggccctcggtagacctagccattttctccctccacatcgccggaatgtcttccatccttggggccatcaacttcatttcaacaatcttgaacataagacacaaaaacctatctatggacaagacacctttaatagtctgatcgatcataattaccgcaattctactcctactctcactacccgtactggcgggggccattaccatgttgctaacagat-cgcaacttgaacacatccttctt--cgacccctccggagggggg-gaccccattctctatcaacacttattc
>DQ176193
Nattttatatttttttatagctatttgatcaggaataattggttcttcaataagtatattaattcgtttagaattaggaacatgtaattcattaattataaatgatcaaatttataattctttaattactagacatgcatttattataattttttttatagttataccatttataattggaggatttggaaattatttagttcctttaatattaggatctccagatatagcatatcctcgaataaataatataagattttgattattacctccttctttaattttattattatcaagaagattagtttataaaggagtaggaacaggatgaactgtttatcctcctttatctaataatttatatcataacggattttcaactgatttagcaattttttctttacatattgctggaatatcatcaattataggagcaattaattttatttcaacaattttaaatatacatcataaaaatttatcattagataaaattccattattagtttgatcaattttaattacagctattttattattattatctttacctgtattagcaggtgcaattactatattattaactgat-cgaaatttaaatacaactttttt--tgatccttcaggtggagga-gatccaattttatatcaacatttattt
>DQ176194
Nattctttattttttattggctctttgatcaggaataattggttcatctataagattaattattcgattagaattaggtacatgtaactcttttattaataatgatcaaatttataattctattattactagacatgctttcattataattttttttatagtaataccttttataattggaggatttggaaattttttagtacctttaatattagggtcaccagatatagcatatccacgaataaataatataagattttgattacttccaccttctttaactcttttactttcaagaaattttattaattcaggagccggaactggatgaactgtatacccccctctttcatctaatttataccataatggtatatcaattgatttaacaattttctctcttcatattgctggtatgtcatctattttaggagcaattaactttatttcaactattctaaatatacatcataataatatttcatttgataaaattcctctattagtttgatcaattttaatcacagctattcttcttcttttatctctaccagttctcgcaggagcaatcactatacttttaacagat-cgtaatttaaatacttcattttt--tgatccttcaggaggggga-gaccctattctttaccaacatttattt
>DQ176195
NNNNNNNNNNNNNNNNNNNNNNNNNNNNNNNNNNNNNNNNNNNNNNNNNNNNNNNNNNNNNNNNNNNNNNNNNNNNNNNNNNNNNNNNNNNNNNNNNNNNNNNNNNNNNNNNNNNNNNNNNNNNNNNNNNNNNNNNNNNNNNNNNNNNNNNNNNNNNNNNNNNNNNNNNNNNNNNNNNNNNNNNNNNNNNNNNNNNNNNNNNNNNNNNNNNNNNNNNNNNNNNNNNNNNNNNNNNNNNNNNataaataatataagattttgacttctacccccttccttaattttattaactttaagaagaatttctcatagaggggtgggtactggatgaacaatttatcctcctctatcatctaatatttaccacagaggaatttcaattgacttaagaattttctctttacatattgctggaatatcctctattataggtgcaattaattttatttctacaattttaaatatatatcataaaaacttatccatagataaaattcctttattagtatgatcaattcttattacagctattttacttctcctctctcttcctgttttagccggagcaattactatacttttaacagat-cgtaaccttaatacttctttttt--tgatccttctggaggggga-gatccaattttataccaacacttattt
>DQ176196
Natactatattttcttttagcaatctgatcaggaataattggatcatcattaagaataattattcgactagaactaggaacatgtaattctataattataaatgatcaaatttataattctatcattaccagacatgcttttattataattttttttatagttatacctttcataattggaggatttggaaattacttaatccctcttatattaggttctcccgatatagcctatcctcgtcttaataacataagattttgacttcttccaccttctcttatacttttaatttctagaagattcacttataaaggatccggaactggatgaacaatttatcctcccttatcttctaatttatatcacaacggattctctatagattttactattttttctctccatatcgcaggtatatcatcaattataggttcaattaactttatcgttactatcataaatatacatcataataaattaacaattgataaaattcctttattaatctgatctatcttaatcacaactattcttcttcttctttcccttcccgttctagcaggtgcaattacaatattacttactgat-cgtaactttaacacttcattttt--tgatccatcaggaggaggt-gaccctattttatttcaacatcttttt
>DQ176197
Natattatattttttatttgcaatttgatctggaataattggatcctcaataagaatattaattcgcttagaattaggaacattaaattcatttattttaaatgatcaaatttataattcattaattacaagtcatgcttttattataattttttttatagtaataccatttataattggaggatttggaaattatttagttccattaatattaggatcccctgatatagcatacccacgaataaataatataagattttgattacttccaccatctttattattattattatcaagaagattaatctttaatggtgttggaacaggatgaacagtttatcctccattatcaaataatatttatcataatggattttcaacagatttagcaattttttctttacatattgcaggaatatcttctattataggagccattaattttatttcaacaattttaaatatacatcataagaatttatctttagataaaattactttattagtttgatctattttaattacggcaattttattattattatctttacctgttttagctggtgcaattactatattattaactgat-cgaaatattaatacatcattttt--tgatccttcaggaggaggt-gacccaattttatatcaacatttattt
>DQ176198
NNNNNNNNNNNNNNNNNNNNNNNNNNNNNNNNNtctcattggatcctccataagaataatcattcgcctagaactaggatcttgcagatccctaatcaaaaatgaccaaatctataactctctagttactggccacgccttcattataattttctttatagtaataccctttataattgggggattcggaaacttccttatccccctaatattggggtctcctgatatagcctacccacgaataaacaatataagattttgactcctacccccctcaatcaccctactaatcttaggaagattaattaacaatggagcaggaactggatgaaccctctacccccccctagcatcaaacatttttcatagaggaccatctatcgatctttctattttctcccttcacattgcaggtatatcatcaattttaggagcaattaacttcatctcaacaattataaacatacatcacaaaaactcatctatagacaaaaccccccttcttatctgatcaattttaatcacagccattctcctattactttccttacccgttctagcaggggcaattaccatactcctaactgac-cgaaacctgaacacatcattctt--tgacccatccggaggggga-gacccaattctctaccaacacttattt
>DQ176199
Nattctatatttcatttttgcaatttgatctggtataattggatcatcaataagaatgattattcgactagaacttggctcccctaactcactaatcttaaacgaccaaacctttaactctattgttacaagtcatgctttcatcataattttttttatagttatacctttcataattggaggctttggtaatttcctagtccctctaatattaggatctcccgatatagcctacccccgtttaaacaacataagattctgacttttacccccatcaatctcattattgattataagtaactttattaatgaaggatcaggtacaggatgaactgtctatcctccccttgcttctaactcattccatagtggaccttctattgatttaactatcttttcccttcatattgctggtatatcttcaattcttggggcaattaattttatctctactatcataaatatacataattctaatatctctctagataaaattcccctattagtatgatctattcttattacagctattcttcttctattatctctgccagttctagcaggtgctattacaatgttactaactgat-cgaaatttaaatacctctttctt--tgatccttcgggagggggg-gacccaattctatatcaacacttattc
>DQ176200
NNNNNNNNNNNNNNNNNNNNNNNNNNNNNNNNNNNtaatcggatcttcaataagaatattaattcgattagaattaggaacttgtaattctataattttaaatgatcaaatttataatatattaattactagtcatgcttttattataattttttttatagtaataccttttataattggaggatttggaaattatcttgttcctttgatattaggaagtcctgatatagcctatcctcgaataaataatataagattttgattattacctccttctttgtttatattactatcaagaagaataatctatagaggagtaggaaccgggtgaactatttatcctcccttatcaaataatttatatcataatggatattctacagatttaattatttattctttacatattgcagggatatcttctattataggtgctattaattttatctctactattttaaatatatataataaaaatttatcattagataaaatttcattattggtatgatcaattttaatcacagcaattttacttttattatctttacctgtgttagcaggagcaattactatattattaactgat-cgaaatttaaatactagattttt--tgatccttctggaggaggg-gatccaattttatatcaacatttattt
>DQ176201
NNNNNNNNNNNNNNNNNNNNNNNNNNNNNNNNNNNNNNNNNNNNNNtctataagaataattattcgattagaacttggatctcctaactcattaattcataatgatcaaatttacaattcaatagttacaagacatgcttttattataattttttttatagttataccttttataattgggggatttggaaattttcttgttcctttaatactcggatctcctgatatagctttcccccgaataaataatataagattttgactcctcccgccttcaattttactattaatcttaagaaattttattaatgaaggatctggaacaggttgaactgtctaccctcctctttcttctaatactttccacagaggaccatctgtagatctaactattttttctctccatattgctggtatatcatcaattcttggagcaattaattttatctcaacaattataaatatacataatatcaatatttctttagataaaattcctttattagtatgatctattcttattacagcaatccttcttcttctttctcttcctgttctagcaggagctattactatattattaacagat-cgaaatttaaatacttctttttt--tgatccatcaggaggtggt-gatcctattttatatcaacatttattt
>DQ176202
Natactatattttcttttagcaatctgatcaggaataattggttcatcattaagaataattattcgactagaactaggaacatgtaattctataattataaatgatcaaatctataattctctcattactagacatgcttttattataattttttttatagtcatacctttcataattggaggatttggaaattacctaatccctcttatattaggctctcctgatatagcctatcctcgtcttaataatataagattttgacttcttcctccttcccttatacttttaatttctagaagattttcctatagaggatctggaacaggatgaacaatttatcctcccttatcttctagcctttaccacaatggattctctatagattttactattttttctctgcatatcgcaggtatatcatcaatcataggttcaattaactttatcgttactattataaatatacgtcataataaattaacaatagataaaattcctttattaatctgatctattttaatcacaactattcttcttcttctttccctcccagttctagcaggtgcaatcacaatattacttactgat-cgtaactttaacacatcattttt--tgatccatcaggtggggga-gatcccattttattccaacatcttttt
>DQ176203
Nattctttattttattttagcaatttgatcaggaataattggatcttcaataagtataattattcgtttagaattaggtacctgtaactctctaattaataatgatcaaatctataactcaattattactaatcatgcctttattataatcttcttcatagttatacctttcataattggaggctttggtaattacttaatccctttaatattaggatctcctgatatagcctaccctcgtcttaacaatataagattctgacttcttcctccatcacttattctattaatatctagaataatctcatatggaggttctggaactggttgaactatctaccctcccttatcatctaatctatatcataatggattttcaatagatttaactattttttctcttcacattgctggaatatcttcaattttaggatcaattaattttatctctacaattatcaatatacaccaccataaattatctatagataaaatccctctattaatttgatcaatccttattacaaccattctcctccttctttctcttcctgtacttgccggagcaatcactatacttctaacagat-cgtaattttaatacttcttttttNNNNNNNNNNNNNNNNNNNNNNNNNNNNNNNNNNNNNNNNNNNNNNNNN
>DQ176204
Nattctctatttcttattagcaatctgatcaggtataattggttcttcaataagtataattattcgattagaactaggaacatgcaattccattattataaatgatcaaatctataattctatcattaccagtcatgcctttattataattttctttatagttataccatttataattggaggatttggaaattatttaattcctttaatattaggatctcctgatatagcatatccacgtcttaataatataagattttgactcctccctccatctctcatacttttactttctagaagattttcatatagaggttcaggtactggatgaacaatttatcctcccctatcatccaatttatatcataatggattttctatagatcttactattttctcccttcatattgcaggtatatcctcaattataggatcaattaattttatttcaacaatcataaatatacatcattttaaattaacaattgataaaattcctttattaatttgatctattttaattaccactattcttcttcttctttctcttcctgttcttgcaggagcaatcactatactattaactgat-cgcaattttaatacatcattttt--tgatccatcaggtggaggt-gatcctattcttttccaacatcttttt
>DQ176205
Nattctttattttttattcgcaatttgagctggaataattggctcatctataagaataattatccgattagaactgggaacctgtaattctttaattaataatgaccaaatttataatacccttgttacaagacatgcttttatcataattttttttatagtcataccttttataattggaggatttggaaatttcttagttcctttaatattaggtacccctgatatagcatatccccgaataaataatataagattttgactactccccccttcaattagtcttttattattcagaagatttattaatacaggagtaggaacaggatgaaccatctacccccccctagcatcaaatatttttcatagaggcccctcaattgacctatcaattttttcacttcatattgcgggtatatcctctattttaggcgcaattaattttatttctacaatcttaaatatacaccataaaaaaatatctttagataaaattcctttattagtttgatctattttaattactgctattttactattactatcacttcctgtattagcaggagctattactatactcctaacagat-cgaaatttaaatacttcattttt--tgacccctccggggggggt-gatcccattttataccaacatttattt
>DQ176206
Natcctatatttcttatttgcaatttgatcaggaataatcggatcttctataagaatattaattcgattagaactaggaacctgtgatagattaatccttaatgatcaagtatataactctattattactagtcatgcttttatcataattttttttatagtcataccatttataatcggaggatttggtaattatttaattcccctaatattaggatcccccgacatagcctaccctcgaataaataatataagattttgacttttacccccttctattatattcttaattattagaagattctctttttcaggagtaggaacaggatgaacagtatatccccctctttcatcaaatatttatcataacggattttctaccgactttgctattttttcacttcatattgcaggaatatcgtctattataggggctatcaatttcatttctacaattattaatatgcatcataaaaatatcaaaattgataaaattcctctattaatttgatcaattcttattacagctattttattattactatccttacctgttttagccggagcaattactatattactaacagat-cgaaatatcaatactactttctt--tgatccagcaggaggagga-gatccaatcttataccaacacttattt
>DQ176207
Nattctttattttttatttgcaatttgagccggaataattggctcatctataagaataattatccgattagaactaggaacctgtaattctttaattaataatgaccaaatttataatacccttgttacaaggcatgcttttatcataattttttttatagtcataccttttataattggaggatttggaaatttcttagttcctctaatgttaggtacccctgatatggcatatccccgaataaataatataagattttggctactccccccttcaattagtcttttattattcaggagatttattaatacaggagtaggaacaggatgaaccatctacccccccctagcatcaaatatttttcatagaggcccctcaattgacctatcaattttttcacttcatatcgcaggtatatcctctattttaggcgcaattaattttatttctacaatcctaaatatacaccataaaaaaatatctttagataaaattcctttattagtttgatctattttgattactgctatcttactattactatcacttcctgtattagcaggagctattactatactcctaacagat-cgaaatttaaatacttcattttt--tgacccctccggggggggt-gatcccattttataccaacatttattt
>DQ176208
Nattctatatttcattttcgctatatgatccggaataattggatcctcaataagaataattattcgattagagttaggctcttgtgaaaggttaatctctaacgatcaaattttcaacaggatagtgacaagacacgcatttattataattttttttatagttatacctttcataattggaggattcggtaattttctaattcctcttatgttaggagcccctgatatagcataccctcgcttaaacaatataagattttgactattacccccatccattggacttctaattattagaaactttatgggaataggtgtaggtacaggatgaacaatttaccctcccctatcctcttttatctaccacagaagaccctcaattgatttatcaatcttttcccttcatatagctggtctatcctcaatcctaggggcaattaactttatctcaacaatctttaatatacaccacaaatgtatttctatagacaaagttccacttttagtctgatcaattttaattacagctatcttactcctactgtccttacctgtactagcaggagcaatcactatactcctctttgac-cgaaatctaaatacatcattttt--tgatccttcaggaggaggt-gaccctatcctcttccaacacttattt
>DQ176209
Natattatactttattttagctatttgatctggaataattggaacatctataagaataattattcgtctagaattaggtacctgtagatcaattattataaatgatcaaatctataattcaataattacaagtcatgcttttattataattttctttatagtaataccatttataattggtggatttggaaattttttaattccattaatattaagagctcctgatatagctttcccacgaataaataatataagattttgattattacctccttctcttattttattactattaagtaattttacctatcaaggaacaggaactggctgaactgtatatcctcctttatcttcaaatatatttcatagaagaccttctattgatttaactatcttttctctacatattgctggcttatcttcaattataggatcaattaattttatttctacaattttaaatatacatcataaaaatttatctatagaaaaaattccattattagtttgagcaatttttattacaacaattttacttttactttcacttccagttcttgccggagctattactatactattaacagat-cgaaattttaatacatctttttt--tgatccatctggtggtgga-gacccaattctttatcaacatttattt
>DQ176210
Nattctatactttatctttgcaatttgatcaggactaatcggatcatcaataagaataattattcgattagaactcggctctcctaactcactaattttaaatgatcaaatctttaactctatcgttacaagccatgcttttattataatttttttcatagttatgccctttataatcggtggtttcggtaattttctagtacctctaatacttggctctcctgacatagcctaccctcgcttaaataacataagattttgacttttaccgccctcaatttccctcctaattctaagtaattttattaatgaaggatcggggacagggtggaccgtttaccccccgctagcctctaactcctttcatagaggcccctctattgatataaccatcttttctcttcatatcgctggcatatcctcaatcctgggggcaatcaactttatctctactattataaatatgcataattctaatatctccctagataaaattcccctactagtatgatctatccttattacagctattcttctcttactagctctccccgtattagcaggagctattacaatattactaactgat-cgaaacttaaatacatctttctt--cgacccgtctggcggggga-gatccaattttataccaacacttattt
>DQ176211
Natattatattttttatttgcaatttgatctggaataattggatcctcaataagaatattaattcgcttagaattaggaacattaaattcatttattttaaatgatcaaatttataattcattaattacaagtcatgcttttattataattttttttatagtaataccatttataattggaggatttggaaattatttagttccattaatattaggatcccctgatatagcatacccacgaataaataatataagattttgattacttccaccatctttattattattattatcaagaagattaatctttaatggtgttggaacaggatgaacagtttatcctccattatcaaataatatttatcataatggattttcaacagatttagcaattttttctttacatattgcaggaatatcttctattataggagccattaattttatttcaacaattttaaatatacatcataagaatttatctttagataaaattactttgttagtttgatctattttaattacggcaattttattattattatctttacctgttttagctggtgcaattactatattattaactgat-cgaaatattaatacatcattttt--tgatccttcaggaggaggt-gatccaattttatatcaacatttattt
>DQ176212
Nattctttattttttatttgcaatttgagcgggaataattggatcctcaataagaataattattcgattagaactaggaacttgtaattctctaattaataatgatcaaatttataatactttagttacaagacatgctttcattataatttttttcatagttataccatttataattggaggatttggtaattttttagttcctctaatattaggtactcccgatatagcttatcctcgaataaataatataagattttgattactcccgccttcaattagcttattattacttagaagatttatcaatactggcgtaggcactggatgaacaatttatccccccttagcatcaaatatttttcatagaggaccttcaattgacctatcaatcttctcacttcatattgccggaatatcttctatcttaggagcaattaattttatttctaccattttaaatatacatcataaaaaaatttcattagataaaattcctttattagtttgatctatcttaattactgctattcttctacttttatccctcccagtactagcaggagctatcactatacttttaacagat-cgaaatttaaatacttctttttt--tgacccatcaggagggggc-gacccaattttataccaacatttattt
>DQ176213
Nattttatattttatttttgcaatttgatcaggactaattggttcttcaataagaataattatccgattagaattaggatcccctaattcattaatcctcaatgaccaaacttttaactccattgttacaagtcatgcatttattataattttttttatagttatgcctttcataattggaggttttggaaattttctaatccctctaatactaggatcacccgacatagcctaccctcgcctaaataatataagattttgacttctgcccccctcaatctccctattaatcttaagtaattttattaatgaaggatcgggcacaggttgaactgtttacccccctttagcatctaattccttccacagaggcccttctattgatctaacaatcttttctcttcatattgctggtatatcttctattctaggggcaattaactttatctctactattattaatatacataacccaaatatttctcttgataaaattcctttactagtctggtccatccttattacagctattcttctcttactatctctacccgtattagctggggctattaccatattattaacagat-cgaaatttaaatacatccttttt--tgatccctcgggaggtgga-gatccaattttatatcaacatttattt
>DQ176214
Nattttatattttatttttgcaatttgatcaggactaattggttcttcaataagaataattatccgattagaattaggatcccctaattcattaatcctcaatgaccaaacttttaactccattgttacaagtcatgcatttattataattttttttatagttatgcctttcataattggaggttttggaaattttctaatccctctaatactaggatcacccgacatagcctaccctcgcctaaataatataagattttgacttctgcccccctcaatctccctattaatcttaagtaattttattaatgaaggatcgggcacaggttgaactgtttacccccctttagcatctaattccttccacagaggcccttctattgatctaacaatcttttctcttcatattgctggtatatcttctattctaggggcaattaactttatctctactattattaatatacataacccaaatatttctcttgataaaattcctttactagtctggtccatccttattacagctattcttctcttactatctctacccgtattagctggggctattaccatattattaacagat-cgaaatttaaatacatccttttt--tgatccctcgggaggtgga-gatccaattttatatcaacatttattt
>DQ176215
Natattatactttatctttgcattatgggccggaatagttggatcatcaataagaatgattattcggctagaactcggatcttgtggctcactaattaataatgatcagatctataattcaattgtcacgggtcatgcgtttattataatttttttcatagttatgccctttataattggaggatttggaaattttcttgtaccattaataattggctcgccggatatggcttacccgcgaataaataatataagattttgacttttacccccctcaatctcactgctaactttaagaagattcattaatgttggcgtaggaacagggtggaccgtttatccccccttagcttcaagaatgttccacaggggggcatcattagatcttgctattttttctcttcatattgcgggtatgtcatcaatcttgggtgcaattaattttatctcaactattattaatataagacataaaaatgtttccatagataaaattccactcctagtttgatcgattttaatcacagctattttacttcttttatctcttccagttctggccggggccatcacaatattattaacagac-cgaaatttaaatacatctttctt--tgacccctcgggtgggggg-gacccaatcttgtaccagcacttattt
>DQ176216
Nattttatattttatttttgcaatttgagctggtataattggctcatctataagaataattattcgcttagaattaggttcctgcaattcattaatttgtaatgatcaaatttataacgtcttagtaacaggccatgcctttatcataattttttttatagtaataccatttataattggcggtttcggaaactttcttgttcccctaatacttgggtctcctgatatagcttacccgcgaataaataatataagattttgactcctccctccttcaattcttctactccttctaagaagatttctaaacacaggagttggcacaggatgaactatttatcctcctttagcctccaatatttttcataggggcccctctgtcgatctttccatcttttctcttcatatcgcaggaatatcctcaattttaggagctattaactttattgcaacaattttaaatatgcatcataaatcttttagactcgataaaatttctttattaacttgatctatcttaattacagcaattctactcctcctatctctcccagttcttgccggagctatcactatattgttaactgac-cgtaatttaaacacttcattctt--tgacccctcaggaggagga-gatcctatcctataccaacacctattc
>DQ176217
Nattctttattttttatttgcaatttgagcgggaataattggatcctcaataagaataattattcgattagaactaggaacttgtaattctctaattaataatgatcaaatttataatactttagttacaagacatgctttcattataatttttttcatagttataccatttataattggaggatttggtaattttttagttcctctaatattaggtactcccgatatagcttatcctcgaataaataatataagattttgattactcccgccttcaattagcttattattacttagaagatttatcaatactggcgtaggcactggatgaacaatttatccccccttagcatcaaatatttttcatagaggaccttcaattgacctatcaatcttctcacttcatattgccggaatatcttctatcttaggagcaattaattttatttctaccattttaaatatacatcataaaaaaatttcattagataaaattcctttattagtttgatctatcttaattactgctattcttctacttttatccctcccagtactagcaggagctatcactatacttttaacagat-cgaaatttaaatacttctttttt--tgacccatcaggagggggc-gacccaattttataccaacatttattt
>DQ176218
Natattatactttattttcgctatttgatcaggcttaattggatcatcaataagaatgattattcgattggaacttggttctcctaattctttaattctaaacgaccaaacctttaattccatcgtaacaagtcatgcttttattataatcttttttatagttatacctttcatgatcggaggttttggtaattttttagttcctttaatacttggatctcctgatatagcctatcctcgtctaaacaatataagattttgactcctacccccttcaatttctcttttaattttaagtaactttatcaacgaaggctcaggtactggttgaaccgtttacccccccttagcctctaactctttccatagaggcccatctattgatctaactatcttctctcttcatattgctggtatatcttccattcttggtgcaattaattttatctctaccattataaatatacataattctaatatttctttagataaaatccccctcttagtttgatctattcttattacagccatccttcttcttctatctttgcccgtactagctggagctattacaatattattaactgat-cgaaacttaaatacctctttctt--cgacccatcaggaggaggt-gatccaattctataccaacacctattc
>DQ176219
Natattatactttattttcgctatttgatcaggcttaattggatcatcaataagaatgattattcgattggaacttggttctcctaattctttaattctaaacgaccaaacctttaattccatcgtaacaagtcatgcttttattataatcttttttatagttatacctttcatgatcggaggttttggtaattttttagttcctttaatacttggatctcctgatatagcctatcctcgtctaaacaatataagattttgactcctacccccttcaatttctcttttaattttaagtaactttatcaacgaaggctcaggtactggttgaaccgtttacccccccttagcctctaactctttccatagaggcccatctattgatctaactatcttctctcttcatattgctggtatatcttccattcttggtgcaattaattttatctctaccattataaatatacataattctaatatttctttagataaaatccccctcttagtttgatctattcttattacagccatccttcttcttctatctttgcccgtactagctggagctattacaatattattaactgat-cgaaacttaaatacctctttctt--cgacccatcaggaggaggt-gatccaattctataccaacacctattc
>DQ176220
NNNNNNNNNNNNNNNNNNNNNNNNNNNNNNNNNNNNNNNNNggtcatcaataagaataattattcgattagaattaggatcgtgtggatcactaattaataatgatcaaatctataattcaattgttacgggtcatgcatttatcataattttcttcatagtcatgccctttataattggtgggtttggaaattttcttgtacctttaataattgggtcacctgatatggcatatccgcgaataaataatataagattttgacttttacctccttcaatttcattattaactttaagaagattcattaatgtaggtgtgggcacagggtgaaccgtttaccctcccttagcctcaagaatgttccacaggggggcatcattagatcttgctattttttcacttcatatcgcaggtatgtcgtcaatcctaggggcaattaattttatctcaaccattattaacatgagacataaaaatgtctcaatagataagattcctctcctagtctgatcaattttaatcacagccattttacttcttttatcactcccagttcttgccggagccattacaatattattaacagat-cgaaatttaaacacatccttctt--tgatccttccgggggaggc-gacccaattttatatcaacatttattt
>DQ176221
aatattatattttttatt-gctatttgatcgggaataattggatcatcaataagaatattaattcgattagaattaggaacatgtaattctttaattataaacgatcaaatttataattcattaattacaagacatgcatttattataattttttttatagtaataccttttatgattgggggatttggaaattatttagttccattaatattaggttctcctgatatagcctatcctcgaataaataatataagattttgattacttcctccttctttaattttattattatcaagaagtttagtttataacggagtaggaacaggatgaacagtatatcctcctttatcaaataatatatttcataatggattttctacagatttagcaattttttctttacatattgcaggaatatcttctattataggagcaattaattttatttcaacaattttaaacatacatcataaaaatttatctttagataaaatttcattattagtatgatcaattttaattacagcaattttacttttattatcattacctgttttagctggtgcaattactatattattaactgat-cgaaatttaaatacttcattttt--tgatccatctggaggagga-gatccaattttatatcaacatttattN
>DQ176222
Natantatattttatttttgcaatctgatcnggaataattggatcttcaataagaataattattcgtattgaantaggaacttgcaattcattaattaanaatgatcaaatttacaattctattgtaacaggtcatgcatttattataattttttttatagttataccttttataattggtggatttggaaattttcttgttccattaatattaggagccccagatatagcctatccacgaataaataacataagattttgantnttacccccatcaattatacttntaannattagaaattttattggatctggggtaggaaccggctgaactgtttacccccccttatcttcaaatatttatcacaanggnccttctgtagatttancaatcttttctcttcatattgccggaatatcttctattttaggagcaattaattttatntcaactattttaaanatacaccataaaaatatatccttagataaaatccccttattagtctgatctattttaattacagcaattcttttattattatctctnccagttctagcaggagcaattacaatantattaacagat-cgtaatattaatacttcattttt--tgacccttgcggnggngga-gacccaattttataccaacatttattt
>DQ176223
Nattctatattttatctttgctatctgagcagggttagtaggatcctctataagtataattattcgattggaattaggcacctgtaattccattattaataatgaccaaatttacaatactctagttactagacatgcctttatcataattttttttatagtaataccatttataatcgggggatttggaaattttttaatccctctaatattaggcgccccagatatagcctaccctcgcataaataatataagattttgactactacccccctctattatattattacttttaagcagatttatcagtaacggggtaggcgccggatgaactctctacccccccctaacttctaatatttttcataggggggcatctatagatatatctattttttccctacacattgcaggaatttcttcaattctgggagctattaattttatctccacaattctaaatatacatcataaaaatatcaccctagataaacttcccttattagtttggtcaattataattacagctatcctattacttctctccctcccagtcttagccggagctattactatattattaaccgac-cgcaatttaaatacatcattttt--tgatcctgcggggggggga-gaccctatcttatatcaacatttattc
>DQ176224
Nattatatactttattttcgcaatctgagccggtctcattggatcttccataagaataatcattcgcctagaactaggatcttgcggatccctaatcaaaaatgaccaaatctataattctctggttactggccacgccttcattataattttctttatagtaataccctttataattggaggattcggaaacttcctcatccccttaatactgggatctcctgatatagcctacccacgaataaacaatataagattttgactcttacccccctcaattaccctactaatcttaggaagattcattaacaatggggcaggaacaggatgaaccgtctacccccccctagcatcaaacatttttcatagaggatcatctatcgatctttctattttctctcttcacattgcaggtatatcatcaattttaggagcaattaacttcatctcaacaattataaacatacatcacaaaaactcatctatagacaaaaccccccttcttatctgatcaattttaatcacagccatcctcctactactttccctacccgtcctagcaggagcaattaccatactcctaactgac-cgaaacctgaacacatcattctt--tgacccatccggagggggn-gacccaattctctaccaacacntattt
>DQ176225
Nattctatactttatctttgcaatttgatcaggactaatcggatcatcaataagaataattattcgattagaactcggctctcctaactcactaattttaaatgatcaaatctttaactctatcgttacaagccatgcttttattataatttttttcatagttatgccctttataatcggtggtttcggtaattttctagtacctctaatacttggctctcctgacatagcctaccctcgcttaaataacataagattttgacttttaccgccctcaatttccctcctaattctaagtaattttattaatgaaggatcggggacagggtggaccgtttaccccccgctagcctctaactcctttcatagaggcccctctattgatataaccatcttttctcttcatatcgctggcatatcctcaatcctgggggcaatcaactttatctctactattataaatatgcataattctaatatctccctagataaaattcccctactagtatgatctatccttattacagctattcttctcttactagctctccccgtattagcaggagctattacaatattactaactgat-cgaaacttaaatacatctttctt--cgacccgtctggcggggga-gatccaattttataccaacacttattt
>DQ176226
Nattctttattttttattcgcaatttgagctggaataattggctcatctataagaataattatccgattagaactgggaacctgtaattctttaattaataatgaccaaatttataatacccttgttacaagacatgcttttatcataattttttttatagtcataccttttataattggaggatttggaaatttcttagttcctttaatattaggtacccctgatatagcatatccccgaataaataatataagattttgactactccccccttcaattagtcttttattattcagaagatttattaatacaggagtaggaacaggatgaaccatctacccccccctagcatcaaatatttttcatagaggcccctcaattgacctatcaattttttcacttcatattgcgggtatatcctctattttaggcgcaattaattttatttctacaatcttaaatatacaccataaaaaaatatctttagataaaattcctttattagtttgatctattttaattactgctattttactattactatcacttcctgtattagcaggagctattactatactcctaacagat-cgaaatttaaatacttcattttt--tgacccctccggggggggt-gatcccattttataccaacatttattt
>DQ176227
Nattctttattttattttagcaatttgatcaggaataattggatcttcaataagtataattattcgtttagaattaggtacctgtaactctctaattaataatgatcaaatctataactcaattattactaatcatgcctttattataatcttcttcatagttatacctttcataattggaggctttggtaattacttaatccctttaatattaggatctcctgatatagcctaccctcgtcttaataatataagattctgacttcttcctccatcacttattctattaatatctagaataatctcatatgaaggttctggaactggttgaactatctaccctcccttatcatctaatctatatcataatggattttcaatagatttaactattttttctcttcacattgctggaatatcttcaattttaggatcaattaattttatctctacaattatcaacatacaccaccataaattatctatagataaaatccctctattaatttgatcaatccttattacaaccattctcctccttctttctcttcctgtacttgccggagcaatcactatacttttaacagat-cgtaattttaatacttctttttt--tgatccctctggaggtgga-gatcctatcctatttcaacatttattt
>DQ176228
Nattctatatttcttactagcaatctgatcaggtataattggttcttcaataagtataattattcgattagaattaggaacatgcaattctcttattataaatgatcaaatttataattctatcattaccagtcatgcctttatcataattttttttatagttataccatttataattggaggatttggaaattatttaattccattaatattaggatcccctgatatagcatacccacgtcttaataatataagattttgactccttcctccatctataatacttttactttccagaagattttcttatagaggttcaggtactggatgaacaatttatcctcctttatcatccaatttatatcataatggattttctatagatcttactattttttccctccatattgcaggaatatcctcaattataggatcaattaattttatttcaacaattataaatatacatcattttaaactatcaattgataaaattcctttattaatttgatctattttaattactactattcttcttcttctttctcttcctgttcttgcaggagcaattaccatattattaactgat-cgtaatttcaatacttcattctt--tgatccatcaggtggaggt-gatcctattctttttcaacatcttttt
>DQ176229
Natattatattttattcttgccatttgagccggtataattggntcttccataagaatgattattcgactagaattaggaacatgtaactcattaattataaacgatcaaatttttaattctattattactagtcatgcttttattataattttttttatagttatgccatttataattggcggatttggaaattatcttgttcctttaatattaggatcccccgacatagcctatcctcgaataaataacataagattctgactcctccccccttctttaattttattaacatttagaagatttacctttagaggagtgggtacaggatgaacaatttacccgcctctttcttctaacatttttcataacggctattcagtcgacttaagaattttttcattacatattgctggaatatcctcaattataggagcaattaattttatttctactattataaatatacacaacaaaaatttatctattgataaaattccattactagtatgatcaattcttattaccgcaattttacttcttctctcacttccagttttagcaggagcaattactatacttttaacagac-cgtaatttaaatacatcattttt--tgatccctctggaggagga-gatcctatcttataccaacacttattt
>DQ176230
Nattctttattttttatttgcaatttgagctggaataattggttcatctataagaataattattcgattagaattaggaacctgtaattctttaattaataatgaccaaatttataatacccttgttacaagacatgcttttatcataattttttttatagttataccttttataattggaggatttggaaatttcttagttcccctaatactaggtacccctgacatagcatatcctcgaataaataatataaggttttgattacttcccccctcaattagtcttttattattcagaagatttattaatacaggagtaggaacaggatgaaccatctacccccccctagcatcaaatatttttcatagaggcccttcaattgacttatcaattttttcacttcatattgcaggtatatcctctattttaggcgcaattaattttatttctacaatcttaaatatacatcataaaaaaatatctttagataaaatccccttattagtctgatctattttaatcactgctattttattgttactatcacttcctgtattagctggggctattaccatacttctaacagac-cgaaatttaaatacttcattttt--tgacccctctggggggggt-gaccccattttatatcaacatttattt
>DQ176231
NNNNNNNNNNNNNNNNNNNNNNNNNNNNNNNNNNNNNNNNNNNNNNNNNNNNNNNNNNNNNNNNNNNNNNNNNNNNNNNNNNNNNNNNNNNNNNNNNNNNNNNNNNNNNNNNNNNNNNNNNNNNNNNNNNNNNNNNNNNNNNNNNNNNNNNNNNNNNNNNNNNNNNNNNNNNNNNNNNNNNNNNNNNNNNNNNNNNNNNNNNNNNNNNNNNNNNNNNNNNNNNNNNNNNNNNNNNNNNNNNNNNNNNNNNNNNNNNNNNNNNNNNNNNNNNNNNNNNNNNNNNNNNNNNNNNNNNNNNNNNNNNNNNNNNNNNNNNNNNNNNNNNNNNNgaacaatttacccgccattagcttcaagtatttatcacagaggagcctctgttgacataacaattttttctctacatattgctggaatgtcctcaattctaggagctattaacttcatttctaccattctaaacatacatcataaatctatttcaatagacaaaatccccttgcttgtatgatctattatagttaccgccatccttcttctcctctctttacctgttttagcaggagctattactatacttcttaccgat-cgcaatctaaacacatccttctt--tgacccttccggaggggga-gacccaattctataccaacatctattt
>DQ176232
Nattctttattttcttttcgctatttgagccggaataattggatcctctataagtataattattcgattagaattaggatcctgtaattctttaattaataatgaccaaatttataatactattgtaacaagacacgctttcattataatttttttcatagttataccttttataattggtggatttggaaattttttagttcccttaatattaggtacccctgatatagcatatcctcgtataaataatataagattttgactcctacctccttcaattagattattattattaagaagatttattaatacaggtgtaggaactggatgaactatctatcccccattagcatcaaatatttttcatagaggtgcttctattgatttatctattttctcccttcatattgcaggaatatcttctattttaggagcaattaattttatttcaactattttaaatatacaccataaaaaattatctctagataaaattcctcttttggtttgatctattctaatcacagctattcttttacttctttctctccccgtactagcaggtgctattactatacttctaacagac-cgaaatttaaacacatcattttt--tgacccttctggaggagga-gatccaattttataccaacatttattt
>DQ176233
NNNNNNNNNNNNNNNNNNNNNNNNNNNNNNNNNNNNaatcggctcatccataagtataattattcgattagaattaggctcccctaattcattaatttataatgatcaaatctataatactatagtaacaagtcatgctttcattataatcttttttatagttataccatttataattggaggatttggaaattttttaattcctctaatgcttggttctccagatatagcttttcctcgattgaataatataagattttgattacttcctccttcaatttttttacttattttaagaaattttattaatgaaggatcaggaacaggatgaactgtttaccctccattagcatccaatactttccatagaggaccttccgtcgatttaacnattttttcccttcatattgccggaatatcctcaattcttggagcaattaactttatttcaacaattattaatatacataataataatatttctttagataaaattcctcttctagtatgatcaatccttattacagcaattctccttctcctatctctacctgttttagctggagcaattactatattattaacagat-cgaaacttaaacacttcattttt--tgatccatcaggagggggt-gaccctattctttaccaacatttattt
>DQ176234
NNNNNNNNNNNNNNNNNNNNNNNNNNNNNNNNNNNNaatcggctcatccataagtataattattcgattagaattaggctcccctaattcattaatttataatgatcaaatctataatactatagtaacaagtcatgctttcattataatcttttttatagttataccatttataattggaggatttggaaattttttaattcctctaatgcttggttctccagatatagcttttcctcgattgaataatataagattttgattacttcctccttcaatttttttacttattttaagaaattttattaatgaaggatcaggaacaggatgaactgtttaccctccattagcatccaatactttccatagaggaccttccgtcgatttaacnattttttcccttcatattgccggaatatcctcaattcttggagcaattaactttatttcaacaattattaatatacataataataatatttgtttagataaaattcctcttctagtatgatcaatccttattacagcaattctccttctcctatctctacctgttttagctggagcaattactatattattaacagat-cgaaacttaaacacttcattttt--tgatccatcaggagggggt-gaccctattctttaccaacatttattt
>DQ176235
Natactatattttcttttagcaatctgatcaggaataattggatcatcattaagaataattattcgactagaactaggaacatgtaattctataattataaatgatcaaatttataattctatcattaccagacatgcttttattataattttttttatagttatacctttcataattggaggatttggaaattacttaatccctcttatattaggttctcccgatatagcctatcctcgtcttaataacataagattttgacttcttccaccttctcttatacttttaatttctagaagattcacttataaaggatccggaactggatgaacaatttatcctcccttatcttctaatttatatcacaacggattctctatagattttactattttttctctccatatcgcaggtatatcatcaattataggttcaattaactttatcgttactatcataaatatacatcataataaattaacaattgataaaattcctttattaatctgatctatcttaatcacaactattcttcttcttctttcccttcccgttctagcaggtgcaattacaatattacttactgat-cgtaactttaacacttcattttt--tgatccatcaggaggaggt-gaccctattttatttcaacatcttttt
>DQ176236
Nattctatacttcattttcgccctatgagccgggatagtggggtcctctatgagaataatcattcgattagaactggggacgtgcggatccctgatcaataatgatcaaatctacaactcaatcatcacaggacacgcgttcattataatttttttcatagtcatgccattcataattggaggcttcggaaatttccttgttccactcatgattggatctcccgacatagcttacccccgaatgaataacatgagattttgactactccccccctccctcgccctcctgtccctgagaaggttcatcaggaccggagcggggacaggatgaacgatctacccccccctggcctccaatatattccagggggggccatcagtagacctggccatcttctccctccacatcgctggcatatcatccatcctgggggcaatcaacttcatttcaacaatcttgaacataagacacaaaaatctttccatggacaagacacccctaatagtctgatcgatcataatcaccgcaatccttctactgctgtccttgcccgtactggcgggagctatcactatactactaacagac-cgtaacctaaatacgtccttctt--cgacccctctggaggaggg-gacccgattctctaccaacacttattc
>DQ176237
Natattatattttttatttgcaatttgatctggaataattggatcctcaataagaatattaattcgcttagaattaggaacattaaattcatttattttaaatgatcaaatttataattcattaattacaagtcatgcttttattataattttttttatagtaataccatttataattggaggatttggaaattatttagttccattaatattaggatcccctgatatagcatacccacgaataaataatataagattttgattacttccaccatctttattattattattatcaagaagattaatctttaatggtgttggaacaggatgaacagtttatcctccattatcaaataatatttatcataatggattttcaacagatttagcaattttttctttacatattgcaggaatatcttctattataggagccattaattttatttcaacaattttaaatatacatcataagaatttatctttagataaaattactttattagtttgatctattttaattacggcaattttattattattatctttacctgttttagctggtgcaattactatattattaactgat-cgaaatattaatacatcattttt--tgatccttcaggaggaggt-gacccaattttatatcaacatttattt
>DQ176238
Natattatattttttatttgcaatttgatctggaataattggatcctcaataagaatattaattcgcttagaattaggaacattaaattcatttattttaaatgatcaaatttataattcattaattacaagtcatgcttttattataattttttttatagtaataccatttataattggaggatttggaaattatttagttccattaatattaggatcccctgatatagcatacccacgaataaataatataagattttgattacttccaccatctttattattattattatcaagaagattaatctttaatggtgttggaacaggatgaacagtttatcctccattatcaaataatatttatcataatggattttcaacagatttagcaattttttctttacatattgcaggaatatcttctattataggagccattaattttatttcaacaattttaaatatacatcataagaatttatctttagataaaattactttgttagtttgatctattttaattacggcaattttattattattatctttacctgttttagctggtgcaattactatattattaactgat-cgaaatattaatacatcattttt--tgatccttcaggaggaggt-gatccaattttatatcaacatttattt
>DQ176239
Nattttatattttatttttgcaatttgatcaggactaattggttcttcaataagaataattatccgattagaattaggatcccctaattcattaatcctcaatgaccaaacttttaactccattgttacaagtcatgcatttattataattttttttatagttatgcctttcataattggaggttttggaaattttctaatccctctaatactaggatcacccgacatagcctaccctcgcctaaataatataagattttggcttctgcccccctcaatctccctattaatcttaagtaattttattaatgaaggatcgggcacaggttgaactgtttacccccctttagcatctaattccttccacagaggcccttctattgatctaacaatcttttctcttcatattgctggtatatcttctattctaggggcaattaactttatctctactattattaatatacataacccaaatatttctcttgataaaattcctttactagtctggtccatccttattacagctattcttctcttactatctctacccgtattagctggggctattaccatattattaacagat-cgaaatttaaatacatccttttt--tgatccctcgggaggtgga-gatccaattttatatcaacatttattt
>DQ176240
Natattatattttttatttgcaatttgatctggaataattggatcctcaataagaatattaattcgcttagaattaggaacattaaattcatttattttaaatgatcaaatttataattcattaattacaagtcatgcttttattataattttttttatagtaataccatttataattggaggatttggaaattatttagttccattaatattaggatcccctgatatagcatacccacgaataaataatataagattttgattacttccaccatctttattattattattatcaagaagattaatctttaatggtgttggaacaggatgaacagtttatcctccattatcaaataatatttatcataatggattttcaacagatttagcaattttttctttacatattgcaggaatatcttctattataggagccattaattttatttcaacaattttaaatatacatcataagaatttatctttagataaaattactttgttagtttgatctattttaattacggcaattttattattattatctttacctgttttagctggtgcaattactatattattaactgat-cgaaatattaatacatcattttt--tgatccttcaggaggaggt-gatccaattttatatcaacatttatNN
>DQ176241
Nattttatattttttatttgctatttgatctggaataattggttcctctataagaatactaattcgtttagaattaggtacatgtaatagtttaattcttaatgatcaagtttataattctatcattactagccatgcttttattataattttttttatagttataccttttataattggaggatttgggaattatcttgtccctttaatattaggagctcctgatatagcttacccccgaataaataatatgagattttgacttttgcccccatcaatcacatttttaattgttagaagattttcatattcaggagtaggaactggatgaaccgtttaccctcccttatcttctaatatttatcataatggctattcagttgatttagctatcttttcccttcatattgcaggaatatcttcaatcataggggcaattaactttatctctaccattattaatatacatcacaataatatttctatcgataaaattcctcttttagcatgatcaattttaatcacagcaattcttttattactatctcttcccgttttagccggtgctattactatactattaactgac-cgaaacattaacacaaccttttt--tgatcccgctggaggaggg-gatccaattttatatcnacatttattt
>DQ176242
Nattctatattttattctagcaatttgatccggaataattggttcttcaataagtataattattcgtctagaactaggtacttgtagatccttaattaataatgaccaaatttataataccttagttactagacatgccctaattataattttctttataattataccttttataattggtggatttggtaacttcttaatccccttaatattaggagcacctgatatagcctatccacgtataaataacataagattttgattattacctccctcactaatattattacttagaggaaattttattggtgaaggtataggaactggatgaactatttatcctcctttatcttcaaatatctttcataatggtccatcaattgatttatcaattttttctcttcatattgcagggatatcctcaatcttaggagctattaactttatctcaacaattattaatataaaaaatattaaagtatcttcagataaaattccattattaatttgatcaattaatattacagcaatcttactattactttcattacctgttttagcaggagcaattacaatattatttacagat-cgaaattttaatacttctttttt--cgaccctggaggaggtgga-gatccaattctatttcaacatttgttt
>DQ176243
Nattttatattttttatttgctatttgatctggaataattggttcctctataagaatactaattcgtttagaattaggtacatgtaatagtttaattcttaatgatcaagtttataattctatcattactagccatgcttttattataattttttttatagttataccttttataattggaggatttgggaattatcttgtccctttaatattaggagctcctgatatagcttacccccgaataaataatatgagattttgacttttgcccccatcaatcacatttttaattgttagaagattttcatattcaggagtaggaactggatgaaccgtttaccctcccttatcttctaatatttatcataatggctattcagttgatttagctatcttttcccttcatattgcaggaatatcttcaatcataggggcaattaactttatctctaccattattaatatacatcacaataatatttctatcgataaaattcctcttttagcatgatcaattttaatcacagcaattcttttattactatctcttcccgttttagccggtgctattactatgctattaactgac-cgaaacattaacacaaccttttt--tgatcccgctggaggaggg-gatccaattttatatcaacatttattt
>DQ176244
Nattttatattttattctagcaatttgatccggtataataggatcttctctaagtataattattcgattagagttaggaacatgcggatcattaattaataatgatcaaatttataattctttagttactagacatgcactaattataattttttttataattataccttttataatcggaggatttggaaattttttagtcccactaatattaggagcccctgatatagcctatcctcgaataaataatataagattttgattactccccccttctttaatacttttaattagtggaaatttaattagagatggggtaggtaccggatgaactatttatccccctctctcttcaaatatatttcataatggcccctcagttgatttatcaattttttctcttcatatcgcaggtatatcttccattataggcgctattaattttatctcaactattattaacatacaaaacaataatctttccgcagataaaattcctttattagtttgatctattaatatcaccgctattcttttattgctttccttacccgttttagcaggagcaattactatattattcacagat-cgaaacttaaatacttctttctt--tgatccctctggaggagga-gatcctattttattccaacatttattt
>DQ176245
Nattttatactttattttagcaatttgatctggaataattggatcctctataagtataataattcgcttagaattaggtacatgtgattcaattattaataatgatcaaatttataatgctttaattaccagacatgcattaattataattttttttataattataccctttataattggaggattcggaaatttcttagttccattaatattaggatctccagatatagcatatcctcgaataaataatataagattttgattacttcctccttctttaatacttttaattagaggaaattttattggagaaggtgtaggaacaggctgaacaatttatcctcccttatcttctaatatttttcataatagagcttctgtcgatctttcaattttttctcttcatattgcagggatatcatctattttaggagcaattaattttatttcaactattataaacatacataattctaatttttcactagataaactttctttattagtttgatcaattaatattactgccattttacttcttctttctttacctgttttagcaggagcaattacaatattatttacagat-cgtaatttaaacacttctttttt--tgatcctgctggcggtggg-gatccaattttattccaacatttattt
>DQ176246
Nattctatattttattcttgctatctgatcaggtatgattggctcatcaataagtataattattcgcctcgaactaggatcttgtgggtcactaattaataatgatcaaatttataactctttaattactggacatgcatttattataattttctttatagttataccatttataattggaggattcggtaattttttagtaccacttatactcggatcccctgatatggcctaccctcgaataaataatataagattttgacttttacccccctctctaacccttcttcttctaggaagatttattaattcaggcgtaggaacaggctgaaccatttacccacctttagcatctaatatttttcatagaggagcctcaatcgacttatcaatcttctctcttcatattgcaggaatatcatcaattttaggagcaattaattttatctctacaattataaatatacatcataaaagattatctttagataaaattccacttctagtatgatctattataattactgccattctccttctcctctccctccccgtactagctggagctattacaatactcttaacagat-cgaaatttaaatacaaccttttt--tgatcctaggggaggggggcgatcccatcctttatcaacacttattt
>DQ176247
Natactatactttatttttgcaatttgatcaggcctaattggctcatctataagaataatcattcgattagaacttggctcccccaattctttaatcttaaatgatcaaatcttcaattccattgttacaagacatgctttcattataattttttttatagttataccttttataattggtggatttggtaatttcttaattcccttaatacttggatctcccgatatagcctatcctcgcttaaataacataagattctgacttcttccaccatcaatctccctactaattttaagtaaccttatcaatgaaggatcaggtacaggttgaactatctatccacccttagcatccaactcttttcacagaggcccttctatcgatctgactatcttctctcttcatattgccggaatatcctcaattcttggtgcaattaattttatctctaccatcataaatatacataattctaatatctctttagataaaattcctcttctagtctgatctattctaattacagccattctccttcttttatccttaccagtcttagcaggagctattactatactattaactgat-cgaaatttaaatacttccttctt--tgacccatcaggagggggt-gatccaatcttatatcaacatttattc
>DQ176248
Natattatattttttatttgctatttgatcgggaataattggatcatcaataagaatattaattcgattagaattaggaacatgtaattctttaattataaacgatcaaatttataattcattaattacaagacatgcatttattataattttttttatagtaataccttttatgattgggggatttggaaattatttagttccattaatattaggttctcctgatatagcctatcctcgaataaataatataagattttgattacttcctccttctttaattttattattatcaagaagtttagtttataacggagtaggaacaggatgaacagtatatcctcctttatcaaataatatatttcataatggattttctacagatttagcaattttttctttacatattgcaggaatatcttctattataggagcaattaattttatttcaacaattttaaacatacatcataaaaatttatctttagataaaatttcattattagtatgatcaattttaattacagcaattttacttttattatcattacctgttttagctggtgcaattactatattattaactgat-cgaaatttaaatacttcattttt--tgatccatctggaggagga-gatccaattttatatcaacatttattt
>DQ176249
Nattctttattttttatttgcaatttgagcaggaataattggatcttctataagaataattattcgattagaattaggaacttgtaactctttaattaataatgatcaaatctataatactctcgttactagacatgcttttattataattttttttatagttataccttttataatcggaggattcggaaattttctaatccctttaatacttggaattcctgatatagcataccctcgaataaataatataagattttgattactaccaccttcaattagcttattattaattagaagatttattaataccggagtagggaccggatgaacaatctatcctcctttagcatcaaatatttttcatagaggcccttcaattgatttatcaattttttcacttcatattgcaggtatatcttctattttaggagctattaattttatttctactattttaaatatacatcataaaaaagtatcattagataaaattccattattggtatgatcaattttaattacagctattcttttacttttatctctaccagtattagcaggagccattactatacttttaacagat-cgaaatcttaacacctcattttt--tgatccatcaggtggcgga-gatccaattttataccaacatttattt
>DQ176250
Nattttatactttattttagcaatttgatctggaataattggatcctctataagtataataattcgtttagaattaggaacatgtgattcaattattaataatgatcaaatttataatgctttaattaccagccatgcattaattataatttttttcataattataccctttataattggaggattcggaaattttttagttccattaatattaggatctcctgatatagcatatcctcgaataaataatataagattttgattacttcctccttctttaatacttttaattagaggaaattttattggtgaaggtgttggaacaggatgaacaatttaccctcctttatcttctaatatttttcataatagagcttctgttgatctttcaattttttctctccatattgcaggcatatcatctattttaggagcaattaattttatttcaactattataaacatacataattctaatttttcactagataaactttctttattagtttgatcaattaatattactgctatcttacttcttctttctttacctgttttagctggagcaattacaatattatttactgat-cgtaatttaaacacttctttttt--tgatccagctggcggagga-gatccaattttatttcaacatttattt
>DQ176251
Nattttatactttattttagcaatttgatctggaataattggatcctctataagtataataattcgtttagaattaggaacatgtgattcaattattaataatgatcaaatttataatgctttaattaccagccatgcattaattataatttttttcataattataccctttataattggaggattcggaaattttttagttccattaatattaggatctcctgatatagcatatcctcgaataaataatataagattttgattacttcctccttctttaatacttttaattagaggaaattttattggtgaaggtgttggaacaggatgaacaatttaccctcctttatcttctaatatttttcataatagagcttctgttgatctttcaattttttctctccatattgcaggcatatcatctattttaggagcaattaattttatttcaactattataaacatacataattctaatttttcactagataaactttctttattagtttgatcaattaatattactgctatcttacttcttctttctttacctgttttagctggagcaattacaatattatttactgat-cgtaatttaaacacttctttttt--tgatccagctggcggagga-gatccaattttatttcaacatttattt
>DQ176252
Natattatattttttattagcaatttgatcaggattaatcggatcttcaataagaatattaattcgattagaattaggaacttgtaattctataattttaaatgatcaaatttataatatattaattactagtcatgcttttattataattttttttatagtaataccttttataattggaggatttggaaattatcttgttcctttgatattaggaagtcctgatatagcctatcctcgaataaataatataagattttgattattacctccttctttgtttatattactatcaagaagaataatctatagaggagtaggtaccgggtgaactatttatcctcccttatcaaataatttatatcataatggatattctacagatttaattatttattctttacatattgcagggatatcttctattataggtgctattaattttatctctactattttaaatatatataataaaaatttatcattagataaaatttcattattggtatgatcaattttaatcacagcaattttacttttattatctttacctgtgttagcaggagcaattactatattattaactgat-cgaaatttaaatactagattttt--tgatccttctggaggaggg-gatccaattttatatcaacatttattt
>DQ176253
Nattttatattttttatttgctatttgatctggaataattggttcctcaataagaatactaattcgtctagaattaggcacatgtaacagtttaattcttaatgaccaaatttataattctatcattactagccatgcttttattataattttttttatagttataccttttataattggaggatttggaaattatcttatccctttaatattaggatgccctgatatagcttacccccgaataaataatataagattttgactcttacccccatcaatcacatttttaatcgttagaagattttcatattcaggagtaggaactggatgaacagtttatcctcccttatcttctaatatttaccataatggttattcaattgatttagccatcttttcccttcatattgcaggaatatcttcaattataggagcaattaactttatctctaccattattaatatacatcacaataatatttctattgataaaattcctcttttaacatgatcaattttaatcacagcaatccttttactattatcactccccgttttagctggagcaattactatactattaactgac-cgaaacattaatacaaccttttt--tgatcccgcaggaggagga-gaccctattttataccagcacttattc
>DQ176254
NNNNNNNNNNNNNNNNNNNNNNNNNNNNNNNNNNNNNattggatcatcattaagaatattaattcgtctagaacttggaacatgtaattcagttattcaaaatgatcaagtctataatactattatcactagacatgccttaatcataattttttttatagttataccttttataattggaggatttggtaactatcttgttcctttaatattaggatctcctgatatagcttatcctcgaataaataatataagattttgacttttacctccatcattaactttactaaccttaagaagaatttctcatagaggagtagggactggatgaacaatttatcctcctttatcatctaatatttatcatagaggaatttcaactgatttaagaattttctccttacatattgccggaatatcctctattataggagctattaattttatttctacaattttaaatatatatcataaaaacttatctattgataaaattcctttattagtatgatcaattcttatcacagctattttacttcttctttctctcccagtcttagctggagcaattactatacttttaacagat-cgtaatcttaatacttctttttt--tgatccatcaggaggaggg-gatcctattttatatcaacacttattt
>DQ176255
Natattatatttcatttttgcaatttgagcaggaataatcggatcttccataagaataattattcgtcttgaacttggctcttgtaattcattaattaataatgatcaaatttataattctttagttacaagacatgcttttattataattttttttatagttataccatttataattggaggttttggaaattttttagtgccattaatattaggatctccagatatagcttacccacgaataaataatataagattttgattactaccaccttctattactcttcttctcttgggaagatttattaattcaggagtaggaaccggatgaactatttatcctcccctcgcttctaatatttttcatagaggggcttctattgatctatcaatcttttctttacatattgctggaatatcatcaattttaggagctattaattttatttctactattattaatatacatcataaaaattttactatagataaaattcctcttttagtttgatctattataattactgctgttctattacttctatcacttccagtacttgctggtgctattacaatacttttaactgat-cgaaatttaaatacttccttttt--tgatccatccggaggaggt-gacccaattctttatcaacatttattt
>DQ176256
Nattttatattttttattagctatttgatcaggaataattggttcttcaataagtatattaattcgtttagaattaggaacatgtaattcattaattataaatgatcaaatttataattctttaattactagacatgcatttattataattttttttatagttataccatttataattggaggatttggaaattatttagttcctttaatattaggatctccagatatagcatatccccgaataaataatataagattttgattattacctccttctttaattttattattatcaagaagattagtttataaaggagtaggaacaggatgaactgtttatcctcctttatctaataatttatatcataatggattttcaactgatttagcaattttttctttacatattgcaggaatatcatcaattataggagcaattaattttatttcaacaattttaaatatacaccataaaaatttatcattagataaaattccattattagtttgatcaattttaattacagctattttattattattatctttacctgtattagcaggtgcaattactatattattaactgat-cgaaatttaaatacaactttttt--tgatccttcgggtggagga-gatccaattttatatcaacatttattt
>DQ176257
NNNNNNNNNNNNNNNNNNNNNNNNNNNNNNNNNNNNNNNNNNNNNNNNNNNNNNNNNNNNNNNNNNNNNNNNNNNNNNNNNNNNNNNNNNNNNNNNNNNNNNNNNNNNNNNNNNNNNNNNNNNNNNNNNNNNNNNNNNNNNNNNNNNNNNNNNNNNNNNNNNNNNNNNNNNNNNNNNNNNNNNNNNNNNNNNNNNNNNNNNNNNNNNNNNNNNNNNNNNNNNNNNNNNNNNNNNNNNNNgaataaataatataagattttgactactcccaccatcaattaccctccttatttcaagaaattttattaactcaggagctggcacaggatgaacaatttacccaccattagcttcaaatatttaccatagaggagcctctgttgacataacaattttttccttacatattgctgggatatcctcaattctaggtgctattaattttatctctaccattataaacatgcatcataaaaatatctcaatagacaaaatccccttacttgtatgatccattataattaccgctatccttcttctcctctccttacctgttttagcaggagctattactatgcttcttaccgac-cgtaacctaaacacgtccttttt--tgacccttcggggggagga-gacccaattctctaccaacatttattt
>DQ176258
Nattttatattttttattagctatttgatcaggaataattggttcatcaataagtatattaattcgtttagaattaggaacatgtaattcattaattataaatgatcaaatttataattctttaattactagacatgcatttattataattttttttatagtaataccatttataattggaggatttggaaattatttaattcctttaatattaggatctccagatatagcatatcctcgaataaataatataagattttgattattacctccttctttaattttattattatcaagaagattagtttataaaggagtaggaacgggatgaactgtttatcctcctttatcaaataatttatatcataatggattttcaacagatttagctattttttctttacatattgcaggaatatcatcaattataggagctattaattttatttcaactattttaaatatacatcataaaaatttatcattagataaaattcctttattagtttgatcaattttaattacagctattttattattattatctttacctgtactagctggtgcaatcactatattattaactgat-cgaaatttaaatacatctttttt--tgatccttcaggaggtgga-gatccaattttatatcaacatttattt
>DQ176259
Natactatattttcttttagcaatctgatcaggaataattggttcatcattaagaataattattcgactagaactaggaacatgtaattctataattataaatgatcaaatctataattctctcattactagacatgcttttattataattttttttatagtcatacctttcataattggaggatttggaaattacctaatccctcttatattaggctctcctgatatagcctatcctcgtcttaataatataagattttgacttcttcctccttcccttatacttttaatttctagaagattttcctatagaggatctggaacaggatgaacaatttatcctcccttatcttctagcctttaccacaatggattctctatagattttactattttttctctgcatatcgcaggtatatcatcaatcataggttcaattaactttatcgttactattataaatatacgtcataataaattaacaatagataaaattcctttattaatctgatctattttaatcacaactattcttcttcttctttccctcccagttctagcaggtgcaatcacaatattacttactgat-cgtaactttaacacatcattttt--tgatccatcaggtggggga-gatcccattttattccaacatcttttt
>DQ176260
Nattctatacttcatttttgcaatttgatctggtctaatcggctcatcaataagaataattattcgactagaacttggttcccctaaatcactaatcttaaatgatcaaacttttaactctattgttacaagtcatgctttcattataatttttttcatagttataccttttataatcggaggttttggtaacttcctagttcccttaatactcggatcccctgatatagcctacccccgattaaataacataagattctgactcttacccccatcaatctcactattaattataagaaacttcattaatgaaggatcaggtacaggatgaactgtctacccccctctcgcatctaacttatttcatagaggaccttctattgatcttactatcttttccctccatattgctggaatatcctcaattctaggggcaattaattttatctctaccattataaatatacataaccccaatatctctctagataaaatcccattactagtctgatctattcttatcacagctatccttcttttattatccctaccagtcctagccggcgctattacaatattattaactgat-cgaaatttaaatacctctttctt--cgacccatcagggggggga-gacccaattctttaccaacacttattc
>DQ176261
Nattctatacttcatttttgcaatttgatctggtctaatcggctcatcaataagaataattattcgactagaacttggttcccctaaatcactaatcttaaatgatcaaacttttaactctattgttacaagtcatgctttcattataatttttttcatagttataccttttataatcggaggttttggtaacttcctagttcccttaatactcggatcccctgatatagcctacccccgattaaataacataagattctgactcttacccccatcaatctcactattaattataagaaacttcattaatgaaggatcaggtacaggatgaactgtctacccccctctcgcatctaacttatttcatagaggaccttctattgatcttactatcttttccctccatattgctggaatatcctcaattctaggggcaattaattttatctctaccattataaatatacataaccccaatatctccctagataaaatcccattactagtctgatctattcttatcacagctatccttcttttattatccctaccagtcctagccggcgctattacaatattattaactgat-cgaaatttaaatacctctttctt--cgacccatcagggggggga-gacccaattctttaccaacacttattc
>DQ176262
Nattctatatttcattttcgctatctgatcaggattaattgggtcctcaataagaatattaatccgactagaattagaaacatgcggatccgttcttcgaagagaacaaatctataatactttagtaaccagccatgcttttattataattttttttatagttatannnnnnnnnnnnnnnnnnnnnnnnnnnnnnnnnnnnnnnnnnnnnnnnnnnnnnnnnnnnnnnnnnnnnnnnnnnnnnnnnnnnnnnnnnnnnnnnnnnnnnnnnnnnnnnnnnnnnnnnnnnnnnnnnnnnnnnnnnnnnnnnnnnnnnnnnnnnnnnnnnnnnnnnnnnnnnnnnnnnnnnnnnnnnnnnnnttttnanagaggctcancnnnngntctttnnattttttcnttacntattgnnnnnntatctncgatttttagcgccnttaactttatttcannaatcattaatatacgccatacaatattaactatagataaaatttctctcctttcttgatcaatcctaatcactgcagtcctcttactactttctcttcccgtcctagcaggcgcaatcactatattattaactgat-cgaaatataaatacNNNNNNNNNNNNNNNNNNNNNNNNNNNNNNNNNNNNNNNNNNNNNNNNNNNNNNNNNN
>DQ176263
Natattatattttatctttgcaatttgagcaggaataattggatcttctataagaataattatccgtcttgaactaggatcttgtaatgcactaatcaacaatgatcaaatttacaactcattagtcactagccatgcttttatcataattttttttatagttataccatttataattggaggatttggaaactttctagtgcctttaatattagggtcccccgacatagcttacccacgtataaataatataaggttttgacttcttccgccttctatcactctcctcctcttaggtagatttattaattcaggagttggaacaggatgaactatttaccctcctttagcctctaacatttttcacagaggtgcctcaattgatttatctattttttctcttcacattgctggtatatcatctattttaggtgctattaattttatttctaccatcattaatatacatcataaaaattttactatagacaaaatccccctattagtatgatctattataattactgctgtattattacttctttccctaccggtactcgcgggagccattactatacttttaacagat-cgaaatttaaatacttcattttt--tgaccccgccggaggagga-gaccctattctttatcaacatttattt
>DQ176264
Natcctatatttcttatttgcaatttgatcaggaataatcggatcttctataagaatattaattcgattagaactaggaacctgtgatagattaatccttaatgatcaagtatataactctattattactagtcatgcttttatcataattttttttatagtcataccatttataattggaggatttggtaattatttaattcccctaatattaggatcccccgacatagcctaccctcgaataaataatataagattttgacttttacccccttctattatattcttaattattagaagattctctttttcaggagtaggaacaggatgaacagtatatccccctctttcatcaaatatttatcataacggattttctaccgactttgctattttttcacttcatattgcaggaatatcgtctattataggggctatcaatttcatttctacaattattaatatgcatcataaaaatatcaaaattgataaaattcctctattaatttgatcaattcttattacagctattttattattactatccttacctgttttagccggagcaattactatattactaacagat-cgaaatatcaatactactttctt--tgatccagcaggaggggga-gatccaatcttataccaacacttattt
>DQ176265
Nattctttattttttatttgctatttgagcaggaataattggatcttcaataagaataattattcgattagaattaggcacatgtaattccctaattaataatgatcaaatctacaatactcttgttacaagacatgcttttattataattttttttatagttatacctttcataattggaggatttggaaattttctaattccattaatattaggcactcctgatatagcctaccctcgaataaataatataagattttgattattacccccatcaattagattattactactcagaagatttattaatactggagtagggactgggtgaacaatttacccaccattagcgtctaacatttttcatagaggcccctcaattgacttatcaattttttcacttcatattgccggcatgtcttcaatcttaggcgcaattaattttatttctacaattttaaatatacaccataaaaaaatatccttagataaaattccattattagtatgatctattttaattactgctatcttattacttttatctttaccagttctagcaggagccattacaatacttttaacagac-cgaaatctaaatacctcattctt--tgatccttcaggtggagga-gacccaattttatatcaacatctattt
>DQ176266
NNttatatactttattttcgcaatctgagccggtctcattggatcctccataagaataatcattcgcctagaactaggatcttgcggatctctaatcaaaaatgaccaaatctataactctctagttactggccacgccttcattataattttctttatagtaataccatttataattgggggattcggaaactttcttatccccctaatattagggtctcctgatatagcctacccacgaataaacaatataagattttgactcttacccccctcaatcaccctgctaatcttaggaagattcattaacaatggagcaggaacaggatgaaccatctaccctcccctagcatcaaacatttttcacagaggatcatctatcgatctttctattttctctcttcacatcgcaggtatatcatcaattttaggagcaattaacttcatctcaacaattataaacatacatcacaaaaactcatctatagacaaaatcccccttcttatctgatcaattttaatcacagccattctcctattactttccctacccgttctagcgggggcaattaccatgctcctaactgac-cgaaacctaaacacatcattctt--tgacccatccgggggggga-gacccaattctctaccaacacttattt
>DQ176267
Natactatattttatttttgcaatttgatcaggcctaattggatcatcaataagaataatcatccgattagaattaggatcctgtaattctattattaataatgatcaaatttacaatactttactaactagacatgcttttattataattttttttatagtcataccatttataattggaggatttggaaattttcttgtacctttaatattaggagccccagatatagcttacccgcgaataaataatataagattttgaatactacccccctctattcttctgttaataataagaagatttatccaaagaggagttggaacaggatgaactatttacccccctcttgcttctaatatttttcatagaggcccttctattgacctttctattttttctctccatatagctggaatttcatctattctaggagcaattaattttatctctacaattattaatatacatcataaaaatatctccatagataaaatttctttactttcatgatctattttaattactgctttcctattacttctttcactaccagttcttgctggagctattacaatattactaacagat-cgtaatataaatacctcattttt--tgaccctgccggaggagga-gatcctattctttaNNNNNNNNNNNNN
>DQ176268
NNNgttatatttcatctttgccctatgatctggtatattaggatcatcaataagaataattattcgactagaactaggaacctgtgacaaattaattttaaatgatcaaatttttaactcccttgtaacaagacatgcttttatcataattttttttatagttataccgtttataattggggggttcggtaacttcttagtccccttaatactaggagcgcctgacatagcataccctcgaataaataatataagtttttgattgcttcctccctcaattactctccttatctcaagaaattttattaattcaggagccggaacaggatggacaatctaccccccattagcatcaaatatttatcacagggggccctcaattgatctaacaattttttctctgcacatcgcaggaatgtcctcaattctaggggctattaattttatctctaccatcataaacatacaccacaaaagcatttcaatagataaaattcccttacttgtatgatcaattatagttacagctattcttcttctactgtccctgcccgttctcgccggagctattactatgcttcttaccgat-cgcaacttaaatacatcattctt--tgacccttcgggcggaggg-gatcctattttatatcagcatttattt
>DQ176269
Nattttatattttttatttgctatttgatctggaataattggttcctcaataagaatactaattcgtctagaattaggcacatgtaacagtttaattcttaatgaccaaatttataattctatcattactagccatgcttttattataattttttttatagttataccttttataattggaggatttggaaattatcttatccctttaatattaggatgtcctgatatagcttacccccgaataaataatataagattttgactcttacccccatcaatcacatttttaatcgttagaagattttcatattcaggagtaggaactggatgaacagtttatcctcccttatcttctaatatttaccataatgggtattcaattgatttaaccatcttttcccttcatattgcaggaatatcttcaattataggggcaattaactttatctctaccattattaatatacatcacaataatatttctattgataaaattcctcttttaacatgatcaattttaatcacagcaatccttttactattatcacttcccgttttagctggagcaattactatactattaactgac-cgaaacattaatacaaccttttt--tgatcctgcaggaggggga-gaccctattttataNNNNNNNNNNNNN
>DQ176270
NNttctttattttattctagctatctgatcaggaataattggatcttctataagaataattattcgtttagaattaggtacatgtaattcatttattaataatgatcaaatttacaattcaatcattacaaaccatgcttttattataattttttttatagttataccttttataattggaggatttggaaattatcttattcctctaatattaggatcccctgatatagcttaccctcgactaaataatataagattctgacttttacccccttctctcattctattaatatcaagaataatctcttacagaggttcaggaactggatgaaccatctatcctccactatcatctaatctttatcatagtggattttctatagatttaactattttttcacttcatattgccggaatatcttcaattttaggatctatcaattttatttctacaatcattaatatgcatcaccataaattatccttagacaaaattcctctactaatttgatctattcttattacaaccatccttcttcttctttcccttcctgttcttgctggagcaattactatattattaactgat-cgtaacttaaacacttctttttt--tgatccatctggaggagga-gatcctattttatttcaacatttattt
>DQ176271
Natgttatatttcatctttgccctatgatctggtatattaggatcatcaataagaataattattcgactagaactaggaacctgtgacaaattaattttaaatgatcaaatttttaactcccttgtaacaagacatgcttttatcataattttttttatagttataccgtttataattggggggttcggtaacttcttagtccccttaatactaggagcgcctgacatagcataccctcgaataaataatataagtttttgattgcttcctccctcaattactctccttatctcaagaaattttattaattcaggagccggaacaggatggacaatctaccccccattagcatcaaatatttatcacagggggccctcaattgatctaacaattttttctctgcacatcgcaggaatgtcctcaattctaggggctattaattttatctctaccatcataaacatacaccacaaaagcatttcaatagataaaattcccttacttgtatgatcaattatagttacagctattcttcttctactgtccctgcccgttctcgccggagctattactatgcttcttaccgat-cgcaacttaaatacatcattctt--tgacccttcgggcggaggg-gatcctattttatatcagcatttattt
>DQ176272
NNNNNNNNNNNNNNNNNNNNNNNNNNNNNNNNNNNNNNNNNNNNNNNNNNNNNNNNNNNNNNNNNNNNNNNNNNNNNNNNNNNNNNNNNNNNNNNNNNNNNNNNNNNNNNNNNNNNNNNNNNNNNNNNNNNNNNNNNNNNNNNNNNNNNNNNNNNNNNNNNNNNNNNNNNNNNNNNNNNNNNNNNNNNNNNNNNNNNNNNNNNNNNNNNNNNNNNNNNNNNNNNNNNNNNNNNNNNNNNNNNNaaataatataagattttgacttttacctccttctttaatattattaactttaagaagaatttctcatagaggtgtaggtactggatgaaccatttatcctcctttatcttctaatacttaccatagaggaatttcaattgacttaagaattttttctcttcatattgcaggaatatcatctattataggagcaattaattttatttctacaattttaaatatatatcataaaaacttatctatagataaaattcctttattagtatgatcaattcttattacagctattttacttcttctatctcttcccgttttagctggagcaatcactatacttttaacagat-cgtaatcttaatacttctttttt--tgatccttctggaggagga-gacccaattttataccaacatttattt
>DQ176273
Nattctctatttcttattagcaatctgatcaggtataattggttcttcaataagtataattattcgattagaactaggaacatgcaattccattattataaatgatcaaatctataattctatcattaccagtcatgcctttattataattttctttatagttataccatttataattggaggatttggaaattatttaattcctttaatattaggatctcctgatatagcatatccacgtcttaataatataagattttgactcctccctccatctctcatacttttactttctagaagattttcatatagaggttcaggtactggatgaacaatttatcctcccctatcatccaatttatatcataatggattttctatagatcttactattttctcccttcatattgcaggtatatcctcaattataggatcaattaattttatttcaacaatcataaatatacatcattttaaattaacaattgataaaattcctttattaatttgatctattttaattaccactattcttcttcttctttctcttcctgttcttgcaggagcaatcactatactattaactgat-cgcaattttaatacatcattttt--tgatccatcaggtggaggt-gatcctattcttttccaacatcttttt
>DQ176274
Nattctctatttcttattagcaatctgatcaggtataattggttcttcaataagtataattattcgattagaactaggaacatgcaattccattattataaatgatcaaatctataattctatcattaccagtcatgcctttattataattttctttatagttataccatttataattggaggatttggaaattatttaattcctttaatattaggatctcctgatatagcatatccacgtcttaataatataagattttgactcctccctccatctctcatacttttactttctagaagattttcatatagaggttcaggtactggatgaacaatttatcctcccctatcatccaatttatatcataatggattttctatagatcttactattttctcccttcatattgcaggtatatcctcaattataggatcaattaattttatttcaacaatcataaatatacatcattttaaattaacaattgataaaattcctttattaatttgatctattttaattaccactattcttcttcttctttctcttcctgttcttgcaggagcaatcactatactattaactgat-cgcaattttaatacatcattttt--tgatccatcaggtggaggt-gatcctattcttttccaacatcttttt
>DQ176275
Natattatattttttatttgctttatgatctagaataattggttcatctataagaataattattcgcttagaattaggtacatcaaatactctcattaataatgatcaaatttataattctattattacaaatcatgcttttattataattttttttatggtaataccatttataattggaggattcggaaattatttaattccattaatattaggaattcctgatatagcatttccccgtataaataatataagattttgattattacccccatctttaacattactattattaagaagaattattaatagaggagctggtacaggctgaactatttatcctcctctatctactaatatttatcatagaggaagatcaatagacctaacaattttttcattacatctagcaggaatatcatcaattttaggagctattaattttattgccacaattataaatatacatcacaaaaatatttctatagataaaattcctttattagcatgatcaattttaattacaactattcttttattattatctctaccaattttagctggagctattacaatattactaagagac-cgaaatctaaatacttcattctt--tgatccatcaggtggtgga-gatccaattttatttcaacatttattt
>DQ176276
Nattttatattttattttagctatttgatcaggaataattggttcttctataagaataattattcgattagaattaggaacttgtaattcattaattaataatgatcaaatttataattctttaattactaatcacgctcttattataattttttttataattataccctttataattggaggatttggaaattttttagtgcctttaatattaggatctcctgacatagcataccctcgtataaataatataagattttgactattaccaccttccctaatacttttaataacaagtaattttattaatgaaggcattggaacagggtgaactctttaccccccattatcttctaatatttttcataatggcccttctattgatttatccatcttttctcttcatattgcgggaatatcctctattcttggggctattaattttatctctactattataaatatacataattcaaatttatctatagataaaatttcattattaacttgatcaatcataattactgctattcttcttcttttatctctgcctgttttagcgggagctattactatattactcactgac-cgtaacctaaatacatccttttt--tgacccatcagggggcggc-gaccctattttatttcagcacttattt
>DQ176277
Nattctttacttcttattcgctatttgggcaggaataattggatcttctataagaataattattcgattagaattaggaacttgcaattctctaattaataatgaccaaatctataatactcttgttacaaggcacgcctttattataattttttttatagttataccttttataattggaggatttggaaattttttagttccattaatattaggcaccccagatatagcctacccccgaataaataatataagattttgattattacccccttcaattagtttattattatttagaagatttattaataccggcgtagggactgggtgaacaatttacccccccttagcatcaaatatttttcatagaggcccctcaattgacttatcaatcttttccctccatattgcaggtatatcttctattttaggagctattaattttatttctactatcttaaatatacatcataaaaaagtatcattagataaaattcctttattagtatgatctattctaattactgctattcttttacttctatctttaccagtattagcaggagctattactatgcttctaacagac-cgaaatcttaatacctcattctt--cgacccatcaggaggggga-gaccc-atcttata------------t
>DQ176278
Nattttatattttttnttagctatttgatcaggaataattggttcatcaataagtatattaattcgtttagaattaggaacatgtaattcattaattataaatgatcaaatttataattctttaattactagacatgcatttattataattttttttatagtaataccatttataattggaggatttggaaattatttaattcctttaatattaggatctccagatatagcatatcctcgaataaataatataagattttgattattacctccttctttaattttattattatcaagaagattagtttataaaggagtaggaacgggatgaactgtttatcctcctttatcaaataatttatatcataatggattttcaacagatttagctattttttctttacatattgcaggaatatcatcaattataggagctattaattttatttcaactattttaaatatacatcataaaaatttatcattagataaaattcctttattagtttgatcaattttaattacagctattttattattattatctttacctgtactagctggtgcaatcactatattattaactgat-cgaaatttaaatacatctttttt--tgatccttcaggaggtgga-gatccaattttatatcaacaNNNNNNN
>DQ176279
NNtcctatatttcttatttgcaatttgatcaggaataatcggatcttctataagaatattaattcgattagaactaggaacctgtgatagattaatccttaatgatcaagtatataactctattattactagtcatgcttttatcataattttttttatagtcataccatttataattggaggatttggtaattatttaattcccctaatattaggatcccccgacatagcttaccctcgaataaataatataagattttgacttttacccccttctattatattcttaattattagaagattctctttttcaggagtaggaacaggatgaacagtatatccccctctttcatcaaatatttatcataacggattttctaccgactttgctattttttcacttcatattgcaggaatatcatctattataggagctatcaatttcatttctacaattattaatatgcatcataaaaatatcaaaattgataaaattcctctattaatttgatcaattcttattacagctattttattattactatccttacctgttttagccggagcaattactatattactaacagat-cgaaatatcaacactactttctt--tgatccagcagggggagga-gatccaatcttataccaacacttattt
>DQ176280
NNNNNNNNNNNNNNNNNNNNNNNNNNNNNNNNNNNNNNNNNNNNNNNNNNNNNNNNNNNNNNNNNNNNNNNNNNNNNNNNNNNNNNNNNNNNNNNNNNNNNNNNNNNNNNNNNNNNNNNNNNNNNNNNNNNNNNNNNNNNNNNNNNNNNNNNNNNNNNNNNNNNNNNNNNNNNNNNNNNNNNNNNNNNNNNNNNNNNNNNNNNNNNNNNNNNNNNNNNNNNNNNNNNNNNNNNNNNNNNNNNNNNNNNNNNNNagattttgacttttacctccttctttaatattattaactttaagaagaatttctcatagaggtgtaggtactggatgaaccatttatcctcctttatcttctaatacttaccatagaggaatttcaattgacttaagaattttttctcttcatattgcaggaatatcatctattataggagcaattaattttatttctacaattttaaatatatatcataaaaacttatctatagataaaattcctttattagtatgatcaattcttattacagctattttacttcttctatctcttcccgttttagctggagcaatcactatacttttaacagat-cgtaatcttaatacttctttttt--tgatccttctggaggagga-gacccaattttataccaacatttattt
>DQ176281
NNNNNNNNNNNNNNNNNNNNNNNNNNNNNNNNNNNNNNNNNNNtcatctataagaataattattcgattagaacttggttcttgtaattctttaatcaataatgatcaaatctataataccctaattacaagacatgcttttattataattttttttatagtaataccttttataattgggggatttggaaattttctaatccctttaatattaggagcgccagatatagcctatcctcgtataaataatataagattttgattattacccccctctattatacttcttatcctaagaagatttatcaataacggtacgggggcaggatgaactctttaccctcctttaacttctaatatatttcatagaggtccttctattgatatatctattttttccctacatattgctggaatatcttcaattcttggggctattaattttatttctacaattttaaatatacgacataaaaatattaccctagacaaacttcccttattaatttgatcaattctaattacaactatcttattattactatctctcnnnnttctagcgggagctatcacaatactacttaccgat-cgaaatttaaatacatctttctt--cgatccctcaggagggggg-gatcctattttataccaacatttattt
>DQ176282
NNNNNNNNNNNNNNNNNNNNNNNNNNNNNNNNNNNNNNNNNNNNNNtctataagaataattattcgattagaacttggttcttgtaattctttaatcaataatgatcaaatctataataccctanttacaagacatgcttttattataattttttttatagtaataccttttataattgggggatttggaaattttntantncctttaatnntaggagcgccagatatagcctatcctcgtataaataatataagattttgattattacccccctctattatacttcttatcctaagaagatttatcaataacggtacgggggcaggatgaactctttaccctcctttaacttctaatatntttcatagaggtccttctattgatatatctattttttccctacatattgctggaatatcntcaattcttggggctantaattttatttctacaattttaaatatacgacataaaaatattaccctagacaaacttcccttattaatttgatcaattctaattacnactatnttattattactatctctnccagttctagcgggagctatcacaatactacttaccgat-cgaaatttaaatacntctttctt--cgatccctcNNNNNNNNNNNNNNNNNNNNNNNNNNNNNNNNNNNNNN
>DQ176283
Nattntnnacttcattttcgccctatgggcgggaatggtcggatcctctatgagaatgatcattcgattggagctaggcacgtgtggggccctaatcaacaatgaccaagtctataattcaattatcaccgggcacgcattcattataattttttttatagttatgccattcatgatcgggggcttcggcaacttcctagtaccacttatgatcggatcacccgacatagcctacccacgaatgaataacataagattctggctcctccccccctccctcaccctcctaagcctaagaagatttgtcagtacaggggtggggaccggatgaactgtatacccccctctggccgccaatatattccatggggggccctcagtagacctggccatcttctccctgcacatcgcaggaatgtcatccatcctcggggcgatcaacttcatttcaactatcttgaacataaggcacaaaaatctttctatggacaagacacccctgatagtctgatcaatcctaattaccgcaattctcctactcctctcactacctgtattggcaggggccattaccatactactaacagac-cgcaacctgaatacatctttctt--cgaccccgccggggggggg-gaccccattctctaccaacacttattc
>DQ176284
Natattatattttttatttgcaatttgatctggaataattggatcctcaataagaatattaattcgcttagaattaggaacattaaattcatttattttaaatgatcaaatttataattcattaattacaagtcatgcttttattataattttttttatagtaataccatttataattggaggatttggaaattatttagttccattaatattaggatcccctgatatagcatacccacgaataaataatataagattttgattacttccaccatctttattattattattatcaagaagattaatctttaatggtgttggaacaggatgaacagtttatcctccattatcaaataatatttatcataatggattttcaacagatttagcaattttttctttacatattgcaggaatatcttctattataggagccattaattttatttcaacaattttaaatatacatcataagaatttatctttagataaaattactttgttagtttgatctattttaattacggcaattttattattattatctttacctgttttagctggtgcaattactatattattaactgat-cgaaatattaatacatcattttt--tgatccttcaggaggaggt-gatccaattttatatcaacatttattt
>DQ176285
NNNNNNNNNNNNNNNNNNNNNNNNNNNNNNNNNNNNNNNNNNatcctcaataagaatattaattcgcttagaattaggaacattaaattcatttattttaaatgatcaaatttataattcattaattacaagtcatgcttttattataattttttttatagtaataccatttataattggaggatttggaaattatttagttccattaatattaggatctcctgatatagcatacccacgaataaataatataagattttgattacttccaccatctttattattattattatcaagaagattaatctttaatggtgttggaacaggatgaacagtttatcctccattatcaaataatatttatcataatggattttcaacagatttagcaattttttctttacatattgcaggaatatcttctattataggagccattaattttatttcaacaattttaaatatacatcataagaatttatctttagataaaattactttgttagtttgatctattttaattacagcaattttattattattatctttacctgttttagctggtgcaattactatattattaactgat-cgaaatattaatacatcattttt--tgatccttcaggaggaggt-gatccnnttttatatcaacatttattt
>DQ176286
Nattctttattttttatttgcaatttgagcgggaataattggatcctcaataagaataattattcgattagaactaggaacttgtaattctctaattaataatgatcaaatttataatactttagttacaagacatgctttcattataatttttttcatagttataccatttataattggaggatttggtaattttttagttcctctaatattaggtactcccgatatagcttatcctcgaataaataatataagattttgattactcccgccttcaattagcttattattacttagaagatttatcaatactggcgtaggcactggatgaacaatttatccccccttagcatcaaatatttttcatagaggaccttcaattgacctatcaatcttctcacttcatattgccggaatatcttctatcttaggagcaattaattttatttctaccattttaaatatacatcataaaaaaatttcattagataaaattcctttattagtttgatctatcttaattactgctattcttctacttttatccctcccagtactagcaggagctatcactatacttttaacagat-cgaaatttaaatacttctttttt--tgacccatcaggagggggc-gacccaattttataccaacatttattt
>DQ176287
Nattctatattttatctttgctatctgagcagggttagwaggatcctctataagtataattattcgattggaattaggcacctgtaattccattattaataatgaccaaatttacaatactctagttactagacatgcctttatcataattttttttatagtaataccatttataatcgggggatttggaaattttttaatccctctaatattaggcgccccagatatagcctaccctcgcataaataatataagattttgactactacccccctctattatattattacttttaagcagatttatcagtaacggggtaggcgccggatgaactctctacccccccctaacttctaatatttttcataggggggcatctatagatatatctattttttccctacacattgcaggaatttcttcaattctgggagctattaattttatctccacaattctaaatatacatcataaaaatatcaccctagataaacttcccttattagtttggtcaattataattacagctatcctattacttctctccctcccagtcttagccggagctattactatattattaaccgac-cgcaatttaaatacatcattttt--tgatcctgcggggggggga-gaccctatcttatatcaacatttattc
>DQ176288
Nattctttattttttatttgcaatttgagcgggaataattggatcctcaataagaataattattcgattagaactaggaacttgtaattctctaattaataatgatcaaatttataatactttagttacaagacatgctttcattataatttttttcatagttataccatttataattggaggatttggtaattttttagttcctctaatattaggtactcccgatatagcctatcctcgaataaataatataagattttgattactcccgccttcaattagcttattattacttagaagatttatcaatactggtgtaggcactggatgaacaatttatccccccttagcatcaaatatttttcatagaggaccttcaattgacctatcaatcttctcacttcatattgccggaatatcttctatcttaggagcaattaattttatttctaccattttaaatatacatcataaaaaaatttcattagataaaattcctttattagtttgatctatcttaattactgctattcttctacttttatccctcccagtactagcaggagctatcactatacttttaacagat-cgaaatttaaatacttctttttt--tgacccatcaggagggggc-gacccaattttataNNNNNNNNNNNNN
>DQ176289
Natactgtacttcatttttgcaatttgaaggggaataattggatcttctataagtataattattcgtcttgaactcggaacatgtgactcactaattaataatgatcaaatctataactccttagtcacaagacatgcttttattataattttttttatagttataccttttataattgggggatttggaaattttttagtccccttaatactagggtcgcctgacatggcctacccccgaataaataacataagattttgactcctacccccttctattactcttcttctcttaggcagattcattaattcaggagcaggaacaggatgaacagtatacccgcctttatcttctaatatttttcatagaggagcatctatcgacctttctatcttttccttacatattgcaggaatatcatctattttaggagctattaattttattgctacaattatcaatatacatcataaaaacttcaccatagataaaattcctctattagtttggtctattttaattaccgctgtattattacttctttccttaccagttttagcaggggccattaccatattattaacagac-cgaaatttaaacacttccttctt--tgatcccgcaggaggggga-gatccaattctttaccaacacttattt
>DQ176290
Nattctttattttttatttgcaatttgagcgggaataattggatcctcaataagaataattattcgattagaactaggaacttgtaattctctaattaataatgatcaaatttataatactttagttacaagacatgctttcattataatttttttcatagttataccatttataattggaggatttggtaattttttagttcctctaatattaggtactcccgatatagcttatcctcgaataaataatataagattttgattactcccgccttcaattagcttattattacttagaagatttatcaatactggcgtaggcactggatgaacaatttatccccccttagcatcaaatatttttcatagaggaccttcaattgacctatcaatcttctcacttcatattgccggaatatcttctatcttaggagcaattaattttatttctaccattttaaatatacatcataaaaaaatttcattagataaaattcctttattagtttgatctatcttaattactgctattcttctacttttatccctcccagtactagcaggagctatcactatacttttaacagat-cgaaatttaaatacttctttttt--tgacccatcaggagggggc-gacccaattttataccaacatttattt
>DQ176291
Nattatatactttattttcgcaatctgagccggtctcattggatcttccataagaataatcattcgcctagaactaggatcttgcggatccctaatcaaaaatgaccaaatctataattctctggttactggccacgccttcattataattttctttatagtaataccctttataattggaggattcggaaacttcctcatccccttaatactgggatctcctgatatagcctacccacgaataaacaacataagattttgactcttacccccctcaattaccctactaatcttaggaagattcattaacaatggggcaggaacaggatgaaccgtctacccccccctagcatcaaacatttttcatagaggatcatctatcgatctttctattttctctcttcacattgcaggtatatcatcaattttaggagcaattaacttcatctcaacaattataaacatacatcacaaaaactcatctatagacaaaaccccccttcttatctgatcaattttaatcacagccatcctcctactactttccctacccgtcctagcaggagcaattaccatactcctaactgac-cgaaacctgaacacatcattctt--tgacccatccggaggggga-gacccaattctctaccaacacttattt
>DQ176292
Nattctatatttcttactagcaatctgatcaggtataattggttcttcaataagtataattattcgattagaattaggaacatgcaattctcttattataaatgatcaaatttataattctatcattaccagtcatgcctttatcataattttttttatagttataccatttataattggaggatttggaaattatttaattccattaatattaggatcccctgatatagcatacccacgtcttaataatataagattttgactccttcctccatctataatacttttactttccagaagattttcttatagaggttcaggtactggatgaacaatttatcctcctttatcatccaatttatatcataatggattttctatagatcttactattttttccctccatattgcaggaatatcctcaattataggatcaattaattttatttcaacaattataaatatacatcattttaaactatcaattgataaaattcctttattaatttgatctattttaattactactattcttcttcttctttctcttcctgttcttgcaggagcaattaccatattattaactgat-cgtaatttcaatacttcattctt--tgatccatcaggtggaggt-gatcctattctttttcaacatcttttt
>DQ176293
NNNNNNNNNNNNNNNNNNNNNNNNNNNNNNNNNNNNNNNNNNNNNNNNNNNNNNNNNNNNNNNNNNNNNNNNNNNNNNNNNNNNNNNNNNNNNNNNNNNNNNNNNNNNNNNNNNNNNNNNNNNNNNNNNNNNNNNNNNNNNNNNNNNNNNNNNNNNNNNNNNNNNNNNNNNNNNNNNNNNNNNNNNNNNNNNNNNNNNNNNNNNNNNNNNNNNNNNNNNNNNNNNNNNNNNNNNNNNNNgaataaataatataaggttttgattactcccaccatcaattactctccttatttcaagaaattttattaactcaggagccggaacaggatgaacaatttacccgccattagcttcaagtatttatcacagaggagcctctgttgacataacaattttttctctacatattgctggaatgtcctcaattctaggagctattaacttcatttctaccattctaaacatacatcataaatctatttcaatagacaaaatccccttgcttgtatgatctattatagttaccgccatccttcttctcctctctttacctgttttagcaggagctattactatacttcttaccgat-cgcaatctaaacacatccttctt--tgacccttccggaggggga-gacccaattctataccaacatctattt
>DQ176294
Natccta----------------------------------------ctataagaatattgattcgattagaactagggacttgcgggtctgttctacatagagaacaaatctataatacattagttactaggcatgcctttatcataattttttttatagtaatgccttttataattggaggatttggtaattttttagttcctttaatactaggggcccctgacatagcnnacccccgtataaataacataagattctgacttctccccccctctattttactcctcctcctaagaagaataattaatactggagtaagagctggatgaactttataccctccacttacatcaaacctcttccataggggaccttctctagatctttctattttctccctccatattgcaggtatatcatcaattctaggggctattaattttatctcaacaattattaatatacatcataaaaatatttctatagataaaatcactttactatcctgagcaattttaattactgctgttctactccttctatctcttcccgttctagctggggcaattactatgctactatttgat-cgtaatcttaatacttctttttt--tgacccttcgggaggagga-gatcctattttataccaacacctcttc
>DQ176295
Natattatattttatttttgcaatttgatcaggcttagttggatcatcaataagaatgattattcgattagaacttggatcccctaattcactaatcttaaatgatcaaacctttaactctattgtcactagtcatgcctttattataattttttttatagttatacctttcataattggtggttttggcaatttcttagttcctttaatattaggatccccagacatagcctacccacgattaaataatataagattttgattattacccccatcaatctccttactaatcctaagaaactttattaacgaaggatctggtaccggttgaactgtttacccccctttagcatccaactcttttcatagaggtccctctattgatcttactattttttcccttcatattgcaggtatatcctctattttaggtgcaattaattttatctctactatcataaatatacataatcccaatatttccttagacaaaatccctcttttagtatgatcaatccttattacagctattcttcttctattatctttacctgttctagcaggagccattacaatattactgactgat-cgaaacttaaatacctccttctt--tgatccctcaggaggaggt-gatccaattttatatcaacacttattt
>DQ176296
Nattctttattttttatttgcaatttgagcgggaataattggatcctcaataagaataattattcgattagaactaggaacttgtaattctctaattaataatgatcaaatttataatactttagttacaagacatgctttcattataatttttttcatagttataccatttataattggaggatttggtaattttttagttcctctaatattaggtactcccgatatagcctatcctcgaataaataatataagattttgattactcccgccttcaattagcttattattacttagaagatttatcaatactggtgtaggcactggatgaacaatttatccccccttagcatcaaatatttttcatagaggaccttcaattgacctatcaatcttctcacttcatattgccggaatatcttctatcttaggagcaattaattttatttctaccattttaaatatacatcataaaaaaatttcattagataaaattcctttattagtttgatctatcttaattactgctattcttctacttttatccctcccagtactagcaggagctatcactatacttttaacagat-cgaaatttaaatacttctttttt--tgacccatcaggagggggc-gacccaattttataccaacatttattt
>DQ176297
Nattntgtacttcattttngccntatggnngggaatggtcggatcctctatgagaatgatcattcgattggagctaggcacgtgtggggccctaatcaacaatgaccaagtctacaattcaattatcaccgggcacgcattcattataattttttttatagttatgccattcatgatcggaggcttcggcaacttcctagtaccacttatgatcggatcacccgacatagcctacccacgaatgaataacataagattctggctcctccccccctccctcaccctcctaagcctaagaagatttgtcagtacaggggtggggaccggatgaactgtatacccccctctagccgccaatatattccatggggggccctcagtagacctggccatcttctccctgcacatcgcaggaatgtcatccatcctcggggcgatcaacttcatttcaactatcttgaacataaggcacaaaaatctttctatggacaagacacccctgatagtctgatcaatcctaattaccgcaattctcctactcctctcactacctgtattggcaggggccattaccatactactaacagac-cgcaacctgaatacatctttctt--cgaccccgccggggggggg-gacccgattctctaccaacacttattc
>DQ176298
Nattctatacttcattttagccctatgagctggaatagtaggatcctcaataagaatgatcatccgattggaattgggcacatgcggagccttaatcaataatgatcaaatctataactcaattatcaccaggcacgcattcattataattttttttatagttataccattcatgattggaggcttcgggaacttcctagttccactcatgatcgggtcaccagacatagcttaccctcgaatgaacaacataagattctgactcctccccccctccctcaccctcctaaccctaagaagatttatcaggtcgggggctggaacggggtgaacagtctacccccccctagcctccaatatatttcacggagggccctcggtagacctagccattttctccctccacatcgccggaatgtcttccatccttggggccatcaacttcatttcaacaatcttgaacataagacacaaaaacctatctatggacaagacacctttaatagtctgatcgatcataattaccgcaattctactcctactctcactacccgtactggcgggggccattaccatgttgctaacagat-cgcaacttgaacacatccttctt--cgacccctccggagggggg-gaccccattctctatcaacacttattc
>DQ176299
Nattctatattttatttttgctatctgagctggaataatcggatcatcattaagaatattaattcgtcttgaacttggaacatgtaactcagttatccaaaatgatcaaatttataatactatcatcactagacatgctttgatcataattttttttatagttataccttttataattggaggatttgggaattaccttgttcctttaatactaggttcccctgatatagcataccctcgaataaataatataagattttgacttcttcctccttctttaacattactaactttaagaagaatttcttacagaggagtaggtactggatgaacaatttatcctcccttatcatctaatatctatcatagaggaatttcaactgatctaagaattttttctttacatattgcaggaatatcttctatcataggagcaattaactttatttctactattttaaatatatatcataaaaatttatctattgataaaatccctttattagtatgatcaatccttattacagcaattctacttcttctttcacttcctgttcttgcaggagcaattactatacttttaacagat-cgtaatcttaatacttctttttt--tgacccctcaggaggaggt-gacccaattttatatcaacatctattt
>DQ176300
Natactatattttatttttgctatctgagcaggaataattggctcctcaataagaatgattattcgacttgaacttggatcttgtaactctcttattaataatgatcaaatctataattctttagtcactagacatgcttttattataattttctttatagttataccttttataatcggaggatttggtaattttttagtgccattaatgttaggatctcccgatatagcttacccccgaataaataatataagattttgacttttacctccttctatcactctacttcttttaggtagatttattaattcaggagttggtactggatgaactatttatccaccattagcttccaatatttttcatagaggagcatcaattgatttatctattttttccttacatattgctggaatatcttctattttaggagctattaattttattgccacaattattaatatacatcataaaaactttaccatagataaaattcccttattagtatggtctatcataattactgctgtactattactcctatctcttccagttcttgctggagcaattactatacttttaactgat-cgaaacttaaatacttctttttt--tgatcctgctggaggagga-gatccaattttatatcaacatttattt
>DQ176301
Natactatattttatttttgctatttgagcaggaataattggctcctcaataagaataattattcgacttgaacttggatcttgtaactctcttattaataatgatcaaatntataattccttagtcactagncatgcttttattataattttntttatagttataccttttataatnggaggatttggtaattttttagtaccattaatnttaggntctcccgatatagcttancctcgaataaataatataagattttgacttttaccnccttctatnactctncttctnctnggnagatttattaattcaggagttggtactggatgaactatttatccaccantagcntctaatatntttcatagagaagcntcaattgatttatctattttttcnttacatatngctggaatatcttctattttaggagctattaattttattnncacaattattaatatacancataaaaantttactatagataaaattccattattagtctgatctattataattactgctgtactactacttctctctcttccggtncttgctggagcaattacaatacttctaaccgat-cgaaacttaaatacttctttttt--tgancctgctggtggagga-gatccaattttatatcaacatttattt
>DQ176302
Natattatactttatctttgcattatgggccggaatagttggatcatcaataagaatgattattcggctagaactcggatcttgtggctcactaattaataatgatcagatctataattcaattgtcacgggtcatgcgtttattataatttttttcatagttatgccctttataattggaggatttggaaattttcttgtaccattaataattggctcgccggatatggcttacccgcgaataaataatataagattttgacttttacccccctcaatctcactgctaactttaagaagattcattaatgttggcgtaggaacagggtggaccgtttatccccccttagcttcaagaatgttccacaggggggcatcattagatcttgctattttttctcttcatattgcgggtatgtcatcaatcttgggtgcaattaattttatctcaactattattaatataagacataaaaatgtttccatagataaaattccactcctagtttgatcgattttaatcacagctattttacttcttttatctcttccagttctggccggggccatcacaatattattaacagac-cgaaatttaaatacatctttctt--tgacccctcgggtgggggg-gacccaatcttgtaccagcacttattt
>DQ176303
Nattctttattttttatttgcaatttgagccggaataattggctcatctataagaataattatccgattagaactaggaacctgtaattctttaattaataatgaccaaatttataatacccttgttacaagacatgcttttatcataattttttttatagtcataccttttataattggaggatttggaaatttcttagttcctctaatgttaggtacccctgatatggcatatcctcgaataaataatataagattttgactactccccccttcgattagtcttttattattcaggagatttattaatacaggagtaggaacaggatgaaccatctacccccccctagcatcaaatatttttcatagaggcccctcaattgacctatcaattttttcacttcatatcgcaggtatatcctctattttaggcgcaattaattttatttctacaatcctaaatatacaccataaaaaaatatctttagataaaattcctttattagtttgatctattttgattactgctatcttactattactatcacttcctgtattagcaggagctattactatactcctaacagat-cgaaatttaaatacttcattttt--tgacccctccggggggggt-gatcccattttataccaacatttattt
>DQ176304
Natactatatttcatctttgctctttgatctggtatattaggatcatcaataagaataattatccgacttgagctgggaacttgcgacagattaattttaaacgatcaaacttttaacgccattgtaacaagacacgcttttatcataattttttttatagttataccatttataattgggggtttcggtaatttcttagtcccattaatactaggagctcctgatatggcatacccacggataaataatataagattttgactactcccaccatcaattaccctccttatttcaagaaattttattaactcaggagctggcacaggatgaacaatttacccaccattagcttcaaatatttaccatagaggagcctctgttgacataacaattttttccttacatattgctgggatatcctcaattctaggtgctattaattttatctctaccattataaacatgcatcataaaaatatctcaatagacaaaatccccttacttgtatgatccattataattaccgctatccttcttctcctctccttacctgttttagcaggagctattactatgcttcttaccgac-cgtaacctaaacacgtccttttt--tgacccttcggggggagga-gacccaattctctaccaacatttattt
>DQ176305
Natattatactttattttagctatttgatctggaataattggaacatctataagaataattattcgtctagaattaggtacctgtagatcaattattataaatgatcaaatctataattcaataattacaagtcatgcttttattataattttctttatagtaataccatttataattggtggatttggaaattttttaattccattaatattaagagctcctgatatagctttcccacgaataaataatataagattttgattattacctccttctcttattttattactattaagtaattttacctatcaaggaacaggaactggctgaactgtatatcctcctttatcttcaaatatatttcatagaagaccttctattgatttaactatcttttctctacatattgctggcttatcttcaattataggatcaattaattttatttctacaattttaaatatacatcataamaatttatctatagaaaaaattccattattagtttgagcaatttttattacaacaattttacttttactttcacttccagttcttgccggagctattactatactattaacagat-cgaaattttaatacatctttttt--tgatccatctggtggtgga-gacccaattctttatcaacatttattt
>DQ176306
Natgctttacttcattttcgctctttgatccagaatgctagggtcctcaataagaataattattcgattagagctaggaacctgcgataagctaattttaaatgatcaagcatttaattctgttgtaacaagacacgcctttattataatcttcttcatagttataccgtttataatcggaggatttggaaattttttagttccactaatgctaggggccccagatatagcataccctcgaataaataacataagattttggctactccctccatcaattgtcctgcttatttcaggaaattttattaactcaggagccggcaccggctgaacagtttatcctcccctggcatcaagaatctaccataatggaccctcagtagacttaacaattttttccctacacatcgcaggtatgtcctcaattctcggggccattaatttcatttccactattataaacatacatcataaaaacatctccatagacaaggtccccttaatagtatggtctatcataattactgctattcttttaattctctccctccctgtgctcgcaggcgccattaccatacttctcactgat-cgtaacttaaatacctcattctt--cgacccctcaggaggaggg-gaccctatcttatatcaacatttattc
>DQ176307
Natactntattttatttttgcaatctgagcaggaataattggatcttctataagtataattatccgcctagaacttggatcttgtaactcattaattaataatgatcaaatttataattcacttgtaacaagacatgcttttattataattttttttatagtcataccttttataattggaggatttggaaattttttaattccactaatacttgggtcccctgatatagcttatccacgtataaataatataagattttgactactacccccctctattaccctacttcttttaggaagatttattaattctggtgtaggaacggggtgaactatctatccaccattagcctctaatatctttcatagaggagcttctattgatctttctattttttctcttcatatcgcaggtatatcctctattttaggagccattaactttatttctacaattattaatatacatcacaaaaattttaccatagataaaattcctctcttagtttgatcaattataattactgcaatcctattactcctatccctcccagttcttgctggagctattaccatacttttaactgac-cgaaacttaaatacttcattttt--tgacccagctggggggggg-gacccaattctataccaacatttattt
>DQ176308
Natattatactttatctttgctatttgagcaggtataatcggatcttctataagaatattaattcgattagaattagggtcctgcagacctttaattaataatgatcaaacctataatactctagttactagacatgcttttgttataatttttttcatagttataccctttataatcggaggatttggaaattttttagtgcccctaatattaggggcacccgatatagcctatccccgaataaataacataagattttgacttcttcctccttccctttctctattaattttaagtagatttattaacagcggagcgggaacaggatgaaccgtctacccacctttagcatctaatatctttcacagaggggcctctgttgatataacaatcttctccctacatattgcaggaatatcctccattctaggagctattaactttatctcaactatcttaaatatacaccaaaaaaacattactttagataaaatccccctattagtttgagccatcttaattacagctatcctcttactattgtcccttccagttttagctggagctattaccatactcttaacagac-cgaaacattaatacctctttctt--tgacccggctggtggggga-gatcctattctttatcaacatttattt
>DQ176309
Natattatattttatttttgctatttgatccggaatggttggctcctccataagaatactaatccgcttagaactagggtcctgcggatctctaattaccaatgatcaaatttataataccctagttacaagccatgcttttgttataattttctttatagttatacctttcataattggagggttcggaaatttcttagtacctttaatattaggggccccagatatagcatacccacgaataaataatataaggttctgactcctccccccttctttatctttattaatcataagaagatttattaataccggggcaggaacagggtgaacagtttacccccctctagcctctaatatctttcatagaggggcctctgttgatataacaattttttctcttcacattgccggaatatcctcaattttaggggcaatcaattttatttcaacaatcttaaacatacatcaaaaaaatattaccttagataaaatccccctattagtatgggctattttaatcaccgctattctccttctcctatccctgccggtattagcgggggctattactatacttttaacagac-cgaaatattaatacctctttctt--tgacccggcgggaggcggg-gacccaatcttataccaacatttattt
>DQ176310
NNNNNNNNNNNNNNNNNNNNNNNNNNNNNNNNNNNNNNNNNNNNNNNNNNNNNNNNNNNNNNNNNNNNNNNNNNNNNNNNNNNNNNNNNNNNNNNNNNNNNNNNNNNNNNNNNNNNNNNNNNNNNNNNNNNNNNNNNNNNNNNNNNNNNNNNNNNNNNNNNNNNNNNNNNNNNNNNNNNNNNNNNNNNNNNNNNNNNNNNNNNNNNNNNNNNNNNNNNNNNNNNNNNNNNNNNNNNNNNgaataaataatatgagattctgacttttacccccatcaatcttactactcctcttaagtagattcttaaatacaggggtaggaacaggttgaactgtctaccctcccttagcctcaaatatctttcacagaggtgcttctgtagatctagcaatcttctctctccatatcgcaggtatatcttcaattttaggagctattaattttattgctactattttaaatatacaccataaatctttttcccttgataaaatttccctattaacttgatcaatccttatcacagcagttctacttttactatcccttcctgttcttgctggtgctattactatactattaactgac-cgtaacttaaatacttcattttt--tgacccctcaggagggggg-gacccaatcctttatcaacacttattc
>DQ176311
Natattatattttttatttgcaatttgatctggaataattggatcctcaataagaatattaattcgtttagaattaggaacattaaattcatttattttaaatgatcaaatttataattcattaattacaagtcatgcttttattataattttttttatagtaataccatttataattggaggatttggaaattatttagttccattaatattaggatctcctgatatagcatacccacgaataaataatataagattttggttacttccaccatctttattattattattatcaagaagattaatctttaatggtgtgggaacaggatgaacagtttatcctccattatcaaataatatttatcataatggattttcaacagatttagcaattttttctttacatattgcaggaatatcttctattataggagcaattaattttatttcaacaattttaaatatacatcataaaaatttatctttagataaaattactttgttagtttgatctattttaattacagcaattttattattattatctttacctgttttagctggtgcaattacaatattattaactgat-cgaaatattaatacatcattttt--tgatccttcaggaggaggg-gatccaattttatatcaacatttattt
>DQ176312
Nattatttattttatttttgcaatttgagcaggaataattggatcatcaataagtataatgattcgactagaattaggtatatctaactctttaatcaataatgatcaaatttataactccttaattactagacacgcttttattataattttcttcatagttataccttttataattggaggatttggaaacttcttaattcctttaatattaggatctccagatatagcctatcctcgaataaataatataagattttgactccttcctccttctattaccctcctattaactagaaatttcattaataatggaattggaactggatgaacaatttatccacctttatcatcaaacatttttcacagaggtccatctattgatttatctattttttctctacacattgctggaatatcatcaattttaggtgcaattaattttatctctactatcctaaacatacatcataaaaactcttctttagataaaattcctttaatagtttgatctattttaatcactactattcttctacttctagctcttcccgtcttagcaggtgcaattaccatattattaacagat-cgtaacttaaacacttccttctt--tgatccaagaggaggcgga-gaccctattctttatcaacatttattt
>DQ176313
Natactttattttatctttgcaatctgatctggaataattggatcctctatgagtataattatccgattagaactcggatcctgtaattccttaatcaataatgatcaaatttataactcattagttacaagacatgcttttattataatcttctttatagtaataccttttataattggaggatttggtaattttctagtccccctaatacttggatccccagatatagcctatccccgaataaataatataagattttgattactcccgccttctattactctcctcttactaggaagattcattaattcaggagtcggaactggatgaacagtttatccccctttagcctctaatgttttccacagaggagcctctattgacctctcaattttctcactacatattgcaggaatatcttctattctgggtgctattaattttattgctacaattattaatatacatcataaaaattttactatagataaaattcctttattagtttgatcaattttaatcacagcaattcttctacttctctccctcccagttctcgccggagcaattactatacttttaactgac-cgtaatcttaacacttcattttt--tgaccccgcaggagagggg-gaccccattctttaccaacacntcttt
>DQ176314
Natattatattttatttttgctatttgatccggaatggttggctcctccataagaatactaatccgcttagaactagggtcctgcggatctctaattaccaatgatcaaatttataataccctagttacaagccatgcttttgttataattttctttatagttatacctttcataattggagggttcggaaatttcttagtacctttaatattaggggccccagatatagcatacccacgaataaataatataaggttctgactcctccccccttctttatctttattaatcataagaagatttattaataccggggcaggaacagggtgaacagtttacccccctctagcctctaatatctttcatagaggggcctctgttgatataacaattttttctcttcacattgccggaatatcctcaattttaggggcaatcaattttatttcaacaatcttaaacatacatcaaaaaaatattaccttagataaaatccccctattagtatgggctattttaatcaccgctattctccttctcctatccctgccggtattagcgggggctattactatacttttaacagac-cgaaatattaatacctctttctt--tgacccggcgggaggcggg-gacccaatcttataccaacatttattt
>DQ176315
Natattatactttattttcgctatttgagcaggaataatcggatcttctataagaatattaattcgattagaactaggatcttgtggtcccttaattaataatgatcaaatctataatactttagttactagacacgcctttattataatttttttcatagttataccttttataattggaggatttggaaattttttagtgcctttaataattggagctcctgatatagcctatccccgaataaataatataagattttgattactccccccatcacttaccctattaattataagaagatttatcaacaatggagctggaacagggtgaactgtatatcctcctttagcttctaatatttttcatagaggcgcctccgttgatataacaatcttttcacttcatatcgctggtatatcctctattttaggagcaattaatttcatttcaactattttaaatatacatcaaaaaaatgtcactttagataaaatccctcttttagtatgagccattttaattacagccattttattactcctctctcttcccgtactagccggagctattactatacttttaactgac-cgaaatattaatacctctttttt--tgatccagctggaggggga-gatcctattttataccaacacttattt
>DQ176316
NNNNNNNNNNNNNNNNNNNNNNNNNNNNNNNNNNNNNNNNNNNNNNNNNNNNNNNNNNNNNNNNNNNNNNNNNNNNNNNNNNNNNNNNNNNNNNNNNNNNNNNNNNNNNNNNNNNNNNNNNNNNNNNNNNNNNNNNNNNNNNNNNNNNNNNNNNNNNNNNNNNNNNNNNNNNNNNNNNNNNNNNNNNNNNNNNNNNNNNNNNNNNNNNNNNNNNNNNNNNNNNNNNNNNNNNNNNNNNNgaataaataatatgagattctgacttttacccccatcaatcttactactcctcttaagtagattcttaaatacaggggtagggacaggttgaactgtctaccctcccttagcctcaaatatctttcacagaggtgcttctgtagatctagcaatcttctctctccatatcgcaggtatatcttcaattttaggagctattaattttattgctactattttaaatatacaccataaatctttttcccttgataaaatttccctattaacttgatcaatccttatcacagcagttctacttttactatcccttcctgttcttgctggtgctattactatactattaactgac-cgtaacttaaatacttcattttt--cgacccctcaggaggaggg-gacccaatcctttatcaacacttattc
