# Supplementary material for: SPEDE‐sampler: An R Shiny application to assess how methodological choices and taxon sampling can affect Generalized Mixed Yule Coalescent output and interpretation
Source: Mol Ecol Resour. 2022 Feb 16;22(5):2054–69. doi: 10.1111/1755-0998.13591 (PMC9306842; doi:10.1111/1755-0998.13591)
Supplement: Supplementary file 2 — Data S2 [file MEN-22-2054-s003.csv]

GenBank.Accession	Voucher	morphospecies_correct
DQ176050	CASENT0053893-D01	Leptogenys m1
DQ176051	CASENT0107662-D01	Aphaenogaster m1
DQ176052	CASENT0107733-D01	Paratrechina m2
DQ176053	CASENT0107719-D01	Pheidole m2
DQ176054	CASENT0107720-D01	Leptothorax m1
DQ176055	CASENT0107722-D01	Leptothorax m1
DQ176056	CASENT0107723-D01	Cataulacus m2
DQ176057	CASENT0107724-D01	Cataulacus m2
DQ176058	CASENT0107730-D01	Technomyrmex m1
DQ176059	CASENT0107731-D01	Crematogaster m1
DQ176060	CASENT0107711-D01	Pheidole m1
DQ176061	CASENT0107712-D01	Tetraponera m4
DQ176062	CASENT0107713-D01	Tetramorium m1
DQ176063	CASENT0107714-D01	Tapinoma m1
DQ176064	CASENT0107715-D01	Pheidole m2
DQ176065	CASENT0107717-D01	Hypoponera m2
DQ176066	CASENT0107718-D01	Paratrechina m2
DQ176067	CASENT0107702-D01	Pachycondyla m4
DQ176068	CASENT0107703-D01	Tetramorium m6
DQ176069	CASENT0107704-D01	Platythyrea m1
DQ176070	CASENT0107705-D01	Crematogaster m1
DQ176071	CASENT0107706-D02	Hypoponera m2
DQ176072	CASENT0107707-D01	Crematogaster m1
DQ176073	CASENT0107708-D01	Pachycondyla m4
DQ176074	CASENT0107710-D01	Leptothorax m2
DQ176075	CASENT0107693-D01	Terataner m2
DQ176076	CASENT0107695-D01	Pachycondyla m4
DQ176077	CASENT0107696-D01	Anochetus m3
DQ176078	CASENT0107698-D01	Terataner m2
DQ176079	CASENT0107699-D01	Anochetus m3
DQ176080	CASENT0107700-D01	Pachycondyla m1
DQ176081	CASENT0107701-D01	Platythyrea m2
DQ176082	CASENT0107682-D02	Leptothorax m2
DQ176083	CASENT0107683-D01	Tetraponera m4
DQ176084	CASENT0107684-D01	Camponotus m6
DQ176085	CASENT0107685-D01	Tetraponera m3
DQ176086	CASENT0107686-D01	Camponotus m4
DQ176087	CASENT0107689-D01	Monomorium m1
DQ176088	CASENT0107692-D01	Terataner m2
DQ176089	CASENT0107670-D01	Terataner m2
DQ176090	CASENT0107671-D01	Monomorium m1
DQ176091	CASENT0107672-D01	Camponotus m6
DQ176092	CASENT0107673-D01	Camponotus m1
DQ176093	CASENT0107674-D01	Camponotus m1
DQ176094	CASENT0107675-D01	Terataner m2
DQ176095	CASENT0107679-D01	Pheidole m1
DQ176096	CASENT0107658-D01	Aphaenogaster m2
DQ176097	CASENT0107660-D01	Aphaenogaster m1
DQ176098	CASENT0107665-D01	Melissotarsus m1
DQ176099	CASENT0107594-D01	Plagiolepis m1
DQ176100	CASENT0107597-D01	Cataulacus m1
DQ176101	CASENT0107583-D01	Camponotus m1
DQ176102	CASENT0107585-D01	Terataner m2
DQ176103	CASENT0107586-D01	Camponotus m1
DQ176104	CASENT0107589-D01	Terataner m2
DQ176105	CASENT0107590-D01	Anochetus m3
DQ176106	CASENT0107591-D01	Paratrechina m1
DQ176107	CASENT0107593-D01	Platythyrea m1
DQ176108	CASENT0107582-D01	Camponotus m1
DQ176109	CASENT0107506-D01	Pheidole m3
DQ176110	CASENT0107507-D01	Tetraponera m7
DQ176111	CASENT0107508-D01	Leptothorax m2
DQ176112	CASENT0107184-D01	Crematogaster m1
DQ176113	CASENT0107190-D01	Pheidole m1
DQ176114	CASENT0107191-D01	Leptothorax m2
DQ176115	CASENT0107191-D02	Leptothorax m2
DQ176116	CASENT0107231-D01	Technomyrmex m2
DQ176117	CASENT0107233-D01	Crematogaster m1
DQ176118	CASENT0107235-D01	Plagiolepis m1
DQ176119	CASENT0107138-D01	Camponotus m4
DQ176120	CASENT0107143-D01	Camponotus m4
DQ176121	CASENT0107146-D01	Leptothorax m3
DQ176122	CASENT0107147-D01	Leptothorax m1
DQ176123	CASENT0107147-D02	Leptothorax m1
DQ176124	CASENT0107149-D01	Paratrechina m2
DQ176125	CASENT0107150-D01	Tetraponera m4
DQ176126	CASENT0107151-D01	Plagiolepis m1
DQ176127	CASENT0107084-D01	Pheidole m1
DQ176128	CASENT0107087-D01	Tetraponera m3
DQ176129	CASENT0107088-D01	Tetraponera m5
DQ176130	CASENT0107090-D01	Camponotus m1
DQ176131	CASENT0107091-D01	Pheidole m1
DQ176132	CASENT0107064-D01	Monomorium m1
DQ176133	CASENT0107069-D01	Plagiolepis m1
DQ176134	CASENT0107070-D01	Plagiolepis m1
DQ176135	CASENT0107071-D01	Plagiolepis m2
DQ176136	CASENT0107080-D01	Camponotus m2
DQ176137	CASENT0107081-D01	Monomorium m2
DQ176138	CASENT0107082-D01	Camponotus m2
DQ176139	CASENT0107083-D01	Anochetus m3
DQ176140	CASENT0107057-D01	Pheidole m3
DQ176141	CASENT0107059-D01	Crematogaster m2
DQ176142	CASENT0107060-D01	Leptothorax m3
DQ176143	CASENT0107060-D02	Leptothorax m3
DQ176144	CASENT0107061-D01	Plagiolepis m3
DQ176145	CASENT0107062-D01	Leptothorax m1
DQ176146	CASENT0107062-D02	Leptothorax m1
DQ176147	CASENT0107063-D01	Cataulacus m1
DQ176148	CASENT0107040-D01	Camponotus m1
DQ176149	CASENT0107042-D01	Pachycondyla m3
DQ176150	CASENT0107043-D01	Tetraponera m4
DQ176151	CASENT0107047-D01	Camponotus m6
DQ176152	CASENT0107052-D01	Leptothorax m3
DQ176153	CASENT0107054-D01	Crematogaster m1
DQ176154	CASENT0107023-D01	Camponotus m2
DQ176155	CASENT0107024-D01	Camponotus m2
DQ176156	CASENT0107025-D01	Crematogaster m1
DQ176157	CASENT0107028-D01	Leptothorax m1
DQ176158	CASENT0107029-D01	Simopone m1
DQ176159	CASENT0107032-D01	Pachycondyla m1
DQ176160	CASENT0107035-D01	Platythyrea m1
DQ176161	CASENT0107009-D01	Terataner m2
DQ176162	CASENT0107010-D01	Cataulacus m2
DQ176163	CASENT0107012-D01	Tetraponera m4
DQ176164	CASENT0107013-D01	Crematogaster m1
DQ176165	CASENT0107015-D01	Pachycondyla m4
DQ176166	CASENT0107016-D01	Pheidole m1
DQ176167	CASENT0107018-D01	Pachycondyla m4
DQ176168	CASENT0107022-D01	Camponotus m4
DQ176169	CASENT0053946-D01	Tetramorium m1
DQ176170	CASENT0107001-D01	Plagiolepis m1
DQ176171	CASENT0107002-D01	Tetraponera m7
DQ176172	CASENT0107003-D01	Tetramorium m1
DQ176173	CASENT0107004-D01	Hypoponera m2
DQ176174	CASENT0107005-D01	Platythyrea m1
DQ176175	CASENT0107006-D01	Cataulacus m1
DQ176176	CASENT0107008-D01	Tetraponera m2
DQ176177	CASENT0053936-D01	Pheidole m8
DQ176178	CASENT0053939-D01	Paratrechina m2
DQ176179	CASENT0053940-D01	Tetramorium m2
DQ176180	CASENT0053941-D01	Pheidole m8
DQ176181	CASENT0053942-D01	Pheidole m8
DQ176182	CASENT0053943-D01	Tetramorium m1
DQ176183	CASENT0053944-D01	Anochetus m2
DQ176184	CASENT0053884-D01	Anochetus m1
DQ176185	CASENT0053885-D01	Leptogenys m1
DQ176186	CASENT0053888-D01	Mystrium m1
DQ176187	CASENT0053889-D01	Tetramorium m5
DQ176188	CASENT0053890-D01	Anochetus m3
DQ176189	CASENT0053891-D01	Eutetramorium m1
DQ176190	CASENT0053894-D01	Tetramorium m8
DQ176191	CASENT0053935-D01	Hypoponera m3
DQ176192	CASENT0053869-D02	Tetraponera m1
DQ176193	CASENT0053870-D01	Anochetus m2
DQ176194	CASENT0053874-D01	Prionopelta m1
DQ176195	CASENT0053877-D01	Pachycondyla m1
DQ176196	CASENT0053878-D01	Leptogenys m4
DQ176197	CASENT0053881-D01	Anochetus m3
DQ176198	CASENT0053861-D01	Cataulacus m1
DQ176199	CASENT0053864-D01	Camponotus m7
DQ176200	CASENT0053868-D01	Tetraponera m1
DQ176201	CASENT0053850-D01	Camponotus m9
DQ176202	CASENT0053853-D01	Leptogenys m2
DQ176203	CASENT0053856-D01	Leptogenys m5
DQ176204	CASENT0053857-D01	Leptogenys m1
DQ176205	CASENT0053858-D01	Tetramorium m5
DQ176206	CASENT0053859-D01	Hypoponera m2
DQ176207	CASENT0053860-D01	Tetramorium m5
DQ176208	CASENT0053843-D01	Cerapachys m2
DQ176209	CASENT0053844-D01	Platythyrea m1
DQ176210	CASENT0053845-D01	Camponotus m3
DQ176211	CASENT0053848-D01	Anochetus m3
DQ176212	CASENT0053822-D01	Tetramorium m2
DQ176213	CASENT0053823-D01	Camponotus m8
DQ176214	CASENT0053824-D01	Camponotus m8
DQ176215	CASENT0053826-D01	Tetraponera m6
DQ176216	CASENT0053827-D01	Crematogaster m3
DQ176217	CASENT0053828-D01	Tetramorium m2
DQ176218	CASENT0053809-D01	Camponotus m3
DQ176219	CASENT0053811-D01	Camponotus m3
DQ176220	CASENT0053812-D01	Tetraponera m7
DQ176221	CASENT0053814-D01	Anochetus m1
DQ176222	CASENT0053815-D01	Technomyrmex m1
DQ176223	CASENT0053820-D01	Terataner m2
DQ176224	CASENT0053821-D01	Cataulacus m1
DQ176225	CASENT0053799-D01	Camponotus m3
DQ176226	CASENT0053802-D01	Tetramorium m5
DQ176227	CASENT0053803-D01	Leptogenys m5
DQ176228	CASENT0053804-D01	Leptogenys m1
DQ176229	CASENT0053805-D01	Pachycondyla m5
DQ176230	CASENT0053806-D01	Tetramorium m5
DQ176231	CASENT0053807-D01	Cerapachys m1
DQ176232	CASENT0053808-D01	Tetramorium m4
DQ176233	CASENT0053787-D01	Camponotus m9
DQ176234	CASENT0053788-D01	Camponotus m9
DQ176235	CASENT0053790-D01	Leptogenys m4
DQ176236	CASENT0053791-D01	Tetraponera m1
DQ176237	CASENT0053792-D01	Anochetus m3
DQ176238	CASENT0053793-D01	Anochetus m3
DQ176239	CASENT0053796-D01	Camponotus m8
DQ176240	CASENT0053798-D01	Anochetus m3
DQ176241	CASENT0053777-D01	Hypoponera m1
DQ176242	CASENT0053779-D01	Strumigenys m3
DQ176243	CASENT0053780-D01	Hypoponera m1
DQ176244	CASENT0053781-D01	Strumigenys m2
DQ176245	CASENT0053782-D01	Strumigenys m1
DQ176246	CASENT0053783-D01	Monomorium m1
DQ176247	CASENT0053784-D01	Camponotus m3
DQ176248	CASENT0053785-D01	Anochetus m1
DQ176249	CASENT0053769-D01	Tetramorium m11
DQ176250	CASENT0053770-D01	Strumigenys m1
DQ176251	CASENT0053771-D01	Strumigenys m1
DQ176252	CASENT0053772-D01	Odontomachus m1
DQ176253	CASENT0053773-D01	Hypoponera m1
DQ176254	CASENT0053774-D01	Pachycondyla m2
DQ176255	CASENT0053775-D01	Pheidole m4
DQ176256	CASENT0053776-D01	Anochetus m2
DQ176257	CASENT0053759-D01	Cerapachys m1
DQ176258	CASENT0053760-D01	Anochetus m2
DQ176259	CASENT0053762-D01	Leptogenys m4
DQ176260	CASENT0053763-D01	Camponotus m7
DQ176261	CASENT0053764-D01	Camponotus m7
DQ176262	CASENT0053766-D01	Eutetramorium m1
DQ176263	CASENT0053767-D01	Pheidole m10
DQ176264	CASENT0053724-D01	Hypoponera m2
DQ176265	CASENT0053725-D01	Tetramorium m9
DQ176266	CASENT0053726-D01	Cataulacus m1
DQ176267	CASENT0053752-D01	Aphaenogaster m1
DQ176268	CASENT0053755-D01	Cerapachys m3
DQ176269	CASENT0053756-D01	Hypoponera m4
DQ176270	CASENT0053712-D01	Leptogenys m2
DQ176271	CASENT0053713-D01	Cerapachys m3
DQ176272	CASENT0053714-D01	Pachycondyla m1
DQ176273	CASENT0053717-D01	Leptogenys m1
DQ176274	CASENT0053719-D01	Leptogenys m1
DQ176275	CASENT0053720-D01	Mystrium m1
DQ176276	CASENT0053722-D01	Pyramica m1
DQ176277	CASENT0053723-D01	Tetramorium m11
DQ176278	CASENT0053696-D01	Anochetus m2
DQ176279	CASENT0053697-D01	Hypoponera m2
DQ176280	CASENT0053704-D01	Pachycondyla m1
DQ176281	CASENT0053708-D01	Terataner m1
DQ176282	CASENT0053709-D01	Terataner m1
DQ176283	CASENT0053710-D01	Tetraponera m1
DQ176284	CASENT0053711-D01	Anochetus m3
DQ176285	CASENT0053684-D01	Anochetus m3
DQ176286	CASENT0053685-D01	Tetramorium m2
DQ176287	CASENT0053686-D01	Terataner m2
DQ176288	CASENT0053687-D01	Tetramorium m2
DQ176289	CASENT0053688-D01	Pheidole m9
DQ176290	CASENT0053691-D01	Tetramorium m2
DQ176291	CASENT0053694-D01	Cataulacus m1
DQ176292	CASENT0053671-D01	Leptogenys m1
DQ176293	CASENT0053680-D01	Cerapachys m1
DQ176294	CASENT0053682-D01	Eutetramorium m1
DQ176295	CASENT0052522-D01	Camponotus m4
DQ176296	CASENT0053813-D01	Tetramorium m2
DQ176297	CASENT0053849-D01	Tetraponera m1
DQ176298	CASENT0053869-D01	Tetraponera m1
DQ176299	CASENT0053672-D01	Pachycondyla m4
DQ176300	CASENT0053689-D01	Pheidole m8
DQ176301	CASENT0053842-D01	Pheidole m8
DQ176302	CASENT0053695-D01	Tetraponera m6
DQ176303	CASENT0053757-D01	Tetramorium m5
DQ176304	CASENT0053758-D01	Cerapachys m1
DQ176305	CASENT0053854-D01	Platythyrea m1
DQ176306	CASENT0053863-D01	Cerapachys m4
DQ176307	CASENT0053872-D01	Pheidole m5
DQ176308	CASENT0053945-D01	Leptothorax m2
DQ176309	CASENT0107026-D01	Leptothorax m2
DQ176310	CASENT0107041-D01	Crematogaster m1
DQ176311	CASENT0107592-D01	Anochetus m3
DQ176312	CASENT0107663-D01	Melissotarsus m1
DQ176313	CASENT0107681-D01	Pheidole m1
DQ176314	CASENT0107682-D01	Leptothorax m2
DQ176315	CASENT0107716-D01	Leptothorax m1
DQ176316	CASENT0107726-D01	Pheidole m2
