# Supplementary material for: SPEDE‐sampler: An R Shiny application to assess how methodological choices and taxon sampling can affect Generalized Mixed Yule Coalescent output and interpretation
Source: Mol Ecol Resour. 2022 Feb 16;22(5):2054–69. doi: 10.1111/1755-0998.13591 (PMC9306842; doi:10.1111/1755-0998.13591)
Supplement: Supplementary file 3 — Data S3 [file MEN-22-2054-s001.zip › men13591-sup-0003-DataS3.fas]

>VS015Ofi
AAAGATTTTTCTAATTCTTCTTAATTATCATCTATATATTGATCTATCATTAAATTTAAATTAAATATGCTAAATTACATTCAAATAATTCATTAACAACTATATATAAAAAATAAATTAAATGAAATTCAAAGTGTAATTTCCACTTAAAGAACAAGATTCTTTAATAATTAAGTACCGCCAAATAAACTAACTTTAA--CTATTACATTAATTACTATTTAAATTTCATTAATTTTTCTAGGGTATCTAATCCTATTAACT-TAAATTAATTAAAATTGAAAATTCA-TAATCAAATTAAAATCTAAAAATTTCACTTAA--ATATTTTAATTAAAATCAAACCTAAATTTCAAGTA-CAAAGAAATTTTAATTTCACCAATCA
>VS016Ofi
NNNNNTTTTTCTAATTCTTCTTAATTATCATCTATATATTGATCTATCATTAAATTTAAATTAAATATGCTAAATTACATTCAAATAATTCATTAACAACTATATATAAAAAATAAATTAAATGAAATTCAAAGTGTAATTTCCACTTAAAGAACAAGATTCTTTAATAATTAAGTACCGCCAAATAAACTAACTTTAA--CTATTACATTAATTACTATTTAAATTTCATTAATTTTTCTAGGGTATCTAATCCTATTAACT-TAAATTAATTAAAATTGAAAATTCA-TAATCAAATTAAAATCTAAAAATTTCACTTAA--ATATTTTAATTAAAATCAAACCTAAATTTCAAGTA-CAAAGAAATTTTAATTTCACCAATCA
>VS017Ofi
AAAGATTTTTCTAATTCTTCTTAATTATCATCTATATATTGATCTATCATTAAATTTAAATTAAATATGCTAAATTACATTCAAATAATTCATTAACAACTATATATAAAAAATAAATTAAATGAAATTCAAAGTGTAATTTCCACTTAAAGAACAAGATTCTTTAATAATTAAGTACCGCCAAATAAACTAACTTTAA--CTATTACATTAATTACTATTTAAATTTCATTAATTTTTCTAGGGTATCTAATCCTATTAACT-TAAATTAATTAAAATTGAAAATTCA-TAATCAAATTAAAATCTAAAAATTTCACTTAA--ATATTTTAATTAAAATCAAACCTAAATTTCAAGTA-CAAAGAAATTTTAATTTCACCAATNN
>VS044Ofi
AAAAAATTTTCTAATTCTTCTTAATTATCATCTATATATTGATCTATCATTAAATTTAAATTAAATATGCTAAATTACATTCAAATAATTCATTAACAACTATATATAAAAAATAAATTAAATGAAATTCAAAGTGTAACTTCCACTTAAAGAACAAGATTCTTTAATAATTAAGTACCGCCAAATAAACTAACTTTAA--CTATTACATTAATTACTATTTAAATTTCATTAATTTTTCTAGGGTATCTAATCCTATTAACT-TAAATTAATTAAAATTGAAAATTCA-TAATCAAATTAAAATCTAAAAATTTCACTTAA--ATATTTTAATTAAAATCAAACCTAAATTTCAAGTA-CAAAGAAATTTTAATTTCACCAATCA
>VS046Ofi
AAAAAATTTTCTAATTCTTCTTAATTATCATCTATATATTGATCTATCATTAAATTTAAATTAAATATGCTAAATTACATTCAAATAATTCATTAACAACTATATATAAAAAATAAATTAAATGAAATTCAAAGTGTAACTTCCACTTAAAGAACAAGATTCTTTAATAATTAAGTACCGCCAAATAAACTAACTTTAA--CTATTACATTAATTACTATTTAAATTTCATTAATTTTTCTAGGGTATCTAATCCTATTAACT-TAAATTAATTAAAATTGAAAATTCA-TAATCAAATTAAAATCTAAAAATTTCACTTAA--ATATTTTAATTAAAATCAAACCTAAATTTCAAGTA-CAAAGAAATTTTAATTTCACCAATCA
>VS045Ofi
AAAAAATTTTCTAATTCTTCTTAATTATCATCTATATATTGATCTATCATTAAATTTAAATTAAATATGCTAAATTACATTCAAATAATTCATTAACAACTATATATAAAAAATAAATTAAATGAAATTCAAAGTGTAACTTCCACTTAAAGAACAAGATTCTTTAATAATTAAGTACCGCCAAATAAACTAACTTTAA--CTATTACATTAATTACTATTTAAATTTCATTAATTTTTCTAGGGTATCTAATCCTATTAACT-TAAATTAATTAAAATTGAAAATTCA-TAATCAAATTAAAATCTAAAAATTTCACTTAA--ATATTTTAATTAAAATCAAACCTAAATTTCAAGTA-CAAAGAAATTTTAATTTCACCAATCA
>VS014Ti
NNNNNNNNNNNNNNNTTAATTAAAATTTTATTTACATATTGATCTATTATTCTATTACCAATAAAACTAATAAATTACATTTTAATAATCTATTAACAACCATATATAAAAATTAATTTTAATCTTTTAAAAAGAGCAATTTCTAATTATAAAACAAGATTCTTTAATAATTGTTTACCGCCAAGAAAATTAATTTTAAATTTACTTTATTCATTAATTAAATAAATTTCATTGAATTTCTAGGGTATCTAATCCTATTACTA-ATATTCAATTAAATTAAAATAAATC-ACTTAATGTTTAAACCAACTAATTTCACCTAA--AAGTTTAAATT-AAATTAACATCAATTATTTTAAATTCAAAACTAATTAATTTAACTGATTA
>VS013Ti
AAAAATTCACTAATTTTAATTAAAATTTTATTTACATATTGATCTATTATTCTATTACCAATAAAACTAATAAATTACATTTTAATAATCTATTAACAACCATATATAAAAATTAATTTTAATCTTTTAAAAAGAGCAATTTCTAATTATAAAACAAGATTCTTTAATAATTGTTTACCGCCAAGAAAATTAATTTTAAATTTACTTTATTCATTAATTAAATAAATTTCATTGAATTTCTAGGGTATCTAATCCTATTACTA-ATATTCAATTAAATTAAAATAAATC-ACTTAATGTTTAAACCAACTAATTTCACCTAA--AAGTTTAAATT-AAATTAACATCAATTATTTTAAATTCAAAACTAATTAATTTAACTGATTA
>VS012Ti
AAAAATTCACTAATTTTAATTAAAATTTTATTTACATATTGATCTATTATTCTATTACCAATAAAACTAATAAATTACATTTTAATAATCTATTAACAACCATATATAAAAATTAATTTTAATCTTTTAAAAAGAGCAATTTCTAATTATAAAACAAGATTCTTTAATAATTGTTTACCGCCAAGAAAATTAATTTTAAATTTACTTTATTCATTAATTAAATAAATTTCATTGAATTTCTAGGGTATCTAATCCTATTACTA-ATATTCAATTAAATTAAAATAAATC-ACTTAATGTTTAAACCAACTAATTTCACCTAA--AAGTTTAAATT-AAATTAACATCAATTATTTTAAATTCAAAACTAATTAATTTAACTGATTA
>IP025Tf
TTAAATTCACTAATTTTAATTAAAATTTAATTTGCATATTGATCTATTATTTTGTTATTTATAAAACTAATAAATTACATTTAAATAATCTATTAACAACTATATACAAAAATTAATTTTAATTTTAAGAAAAGAGCAACTTCTAATTATAAAACAAGATTCTTTAATAATTATTTACCGCCAAGAAAATTAACTTTAAATTTACTTTACTCATTAACTAAATAAATTTTATTAAACTTCTAGGGTATCTAATCCTATTACTT-ATATTCAATTAAATTAAAATAAATT-ACTTAATTTTTAAACCAACTAATTTCACCTAA--AAGATTAAATTAAAATTTATACTAATTATTTTAAA-CAAAAGTCAATTAATTTAACTGATTA
>VS005Tf
TTAAATTCACTAATTTTAATTAAAATTTAATTTGCATATTGATCTATTATTTTGTTATTTATAAAACTAATAAATTACATTTAAATAATCTATTAACAACTATATACAAAAATTAATTTTAATTTTAAGAAAAGAGCAACTTCTAATTATAAAACAAGATTCTTTAATAATTATTTACCGCCAAGAAAATTAACTTTAAATTTACTTTACTCATTAACTAAATAAATTTTATTAAACTTCTAGGGTATCTAATCCTATTACTT-ATATTCAATTAAATTAAAATAAATT-ACTTAATTTTTAAACCAACTAATTTCACCTAA--AAGATTAAATTAAAATTTATACTAATTATTTTAAA-CAAAAGTCAATTAATTTAACTGATTA
>IP003Os
AAAAATTTTTCTAATTCTTCTTAATTATCATCTATATATTGATCTATCATTAAATTTGAATTAAATATGCTAAATTACATTCAAATAATTCATTAACAACTATATATAAAAAATAAATTAAATGAAATTCAAAGTGTAATTTCCACTTAAAGAACAAGATTCTTTAATAATTAAGTACCGCCAAATAAACTAACTTTAA--CTATTACATTAATTACTATTTAAATTTCATTAATTTTTCTAGGGTATCTAATCCTATTAACT-TAAATTAATTAAAATTGAAAATTCA-TAATCAAATTAAAATCTAAAAATTTCACTTAA--ATATTTTAATTAAAATCAAACCTAAATTTCAAGTA-CAAAGAAACTTTAATTTCACCAATCA
>VS054Os
NNNNNNNNNNNTAATTCTTCTTAATTATCATCTATATATTGATCTATCATTAAATTTAAATTAAATATGCTAAATTACATTCAAATAATTCATTAACAACTATATATAAAAAATAAATTAAATGAAATTCAAAGTGTAACTTCCACTTAAAGAACAAGATTCTTTAATAATTAAGTACCGCCAAATAAACTAACTTTAA--CTATTACATTAATTACTATTTAAATTTCATTAATTTTTCTAGGGTATCTAATCCTATTAACT-TAAATTAATTAAAATTGAAAATTCA-TAATCAAATTAAAATCTAAAAATTTCACTTAA--ATATTTTAATTAAAATCAAACCTAAATTTCAAGTA-CAAAGAAATTTTAATTTCACCAATCA
>VS055Os
NNNNNNNNTTCTAATTCTTCTTAATTATCATCTATATATTGATCTATCATTAAATTTAAATTAAATATGCTAAATTACATTCAAATAATTCATTAACAACTATATATAAAAAATAAATTAAATGAAATTCAAAGTGTAACTTCCACTTAAAGAACAAGATTCTTTAATAATTAAGTACCGCCAAATAAACTAACTTTAA--CTATTACATTAATTACTATTTAAATTTCATTAATTTTTCTAGGGTATCTAATCCTATTAACT-TAAATTAATTAAAATTGAAAATTCA-TAATCAAATTAAAATCTAAAAATTTCACTTAA--ATATTTTAATTAAAATCAAACCTAAATTTCAAGTA-CAAAGAAATTTTAATTTCACCAATCA
>VS053Os
AAAAAATTTTCTAATTCTTCTTAATTATCATCTATATATTGATCTATCATTAAATTTAAATTAAATATGCTAAATTACATTCAAATAATTCATTAACAACTATATATAAAAAATAAATTAAATGAAATTCAAAGTGTAACTTCCACTTAAAGAACAAGATTCTTTAATAATTAAGTACCGCCAAATAAACTAACTTTAA--CTATTACATTAATTACTATTTAAATTTCATTAATTTTTCTAGGGTATCTAATCCTATTAACT-TAAATTAATTAAAATTGAAAATTCA-TAATCAAATTAAAATCTAAAAATTTCACTTAA--ATATTTTAATTAAAATCAAACCTAAATTTCAAGTA-CAAAGAAATTTTAATTTCACCAATCA
>VS004Os
AAAAATTTTTCTAATTCTTCTTAATTATCATCTATATATTGATCTATCATTAAATTTGAATTAAATATGCTAAATTACATTCAAATAATTCATTAACAACTATATATAAAAAATAAATTAAATGAAATTCAAAGTGTAATTTCCACTTAAAGAACAAGATTCTTTAATAATTAAGTACCGCCAAATAAACTAACTTTAA--CTATTACATTAATTACTATTTAAATTTCATTAATTTTTCTAGGGTATCTAATCCTATTAACT-TAAATTAATTAAAATTGAAAATTCA-TAATCAAATTAAAATCTAAAAATTTCACTTAA--ATATTTTAATTAAAATCAAACCTAAATTTCAAGTA-CAAAGAAACTTTAATTTCACCAATCA
>VS020C
NNNNNNNNNNCTAATTCAATTTAATTATAATCTATATATTGATCTATCATTGAATTTTAATAAAACAAATTGAATTACATTTTAATAATTCATTAACAACTATATATAAAAATTAAATTAACTAAATTTTAAAGTGTAACTTCCATTTAATGAACAAGATTCTTTAATATTTAAATACCGCCAAGTAAACTAACTTTGA--TCATTCCATTAATTACTATATTTTATTCATTAATCCTTCTAGGGTATCTAATCCTATTGACT-TAAATTAATTAAAATTGAAGAATCACTAATTTAATTAAAATCTAAAAATTTCACTTAA--CTACTTCAATTAAAATTAAACTTAACCTTCAAAAA--AAGTAAAAATTAATTTTACCGNNNN
>VS002C
NNNNNNNNNNNNNNNNNNNNNTAATTATAATCTATATATTGATCTATCATTGAATTTTAATAAAACAAATTGAATTACATTTTAATAATTCATTAACAACTATATATAAAAATTAAATTAACTAAATTTTAAAGTGTAACTTCCATTTAATGAACAAGATTCTTTAATATTTAAATACCGCCAAGTAAACTAACTTTGA--TCATTCCATTAATTACTATATTTTATTCATTAATCCTTCTAGGGTATCTAATCCTATTGACT-TAAATTAATTAAAATTGAAGAATCACTAATTTAATTAAAATCTAAAAATTTCACTTAA--CTACTTCAATTAAAATTAAACTTAACCTTCAAAAA--AAGTAAAAATTAATTTTACCGACCA
>VS021Au
NNNNNNNNNNNNNNNNNNNNNNNNNNNNNNNNNNNNNNNNNNNNNNNNNNNNNNNNNNNNNNNNNNNNNNNNNNNNACATTTAAATAATTCATTAACAACTATATATAAAAATAAAATTAACTTGATTTTAAAGTGTGACTTCCATTTATAGAACAAGATTCTTTAATAATTAAATACCGCCAAATAGACTAACTTTGA--CTATTCCATTAGTAACTTATACATTTTCATTAATTCTTCTAGGGTATCTAATCCTATTGACTACAAATTAACTAAAATTGAAAATTCA-CTTTCTAATTAAAATCTAAAAATTTCACCTAAATATATTTTAATTAAAATTCAATTTAACTTTCAATAACCAAACAATCATTAATTTCACCAGCCA
>IP001Au
CAGGAATTTTCTAATTCTTTTTAACTGTAATCTATATATTGATCTATTATTAAATCTTAATAAATTGTAATAAAATACATTTAAATAATTCATTAACAACTATATATAAAAATAAAATTAACTTGATTTTAAAGTGTGACTTCCATTTATAGAACAAGATTCTTTAATAATTAAATACCGCCAAATAGACTAACTTTGA--CTATTCCATTAGTAACTTATACATTTTCATTAATTCTTCTAGGGTATCTAATCCTATTGACTACAAATTAACTAAAATTGAAAATTCA-CTTTCTAATTAAAATCTAAAAATTTCACCTAAATATATTTTAATTAAAATTCAATTTAACTTTCAATAACCAAACAATCATTAATTTCACCAGCCA
>VS001Au
CAGGAATTTTCTAATTCTTTTTAACTGTAATCTATATATTGATCTATTATTAAATCTTAATAAATTGTAATAAAATACATTTAAATAATTCATTAACAACTATATATAAAAATAAAATTAACTTGATTTTAAAGTGTGACTTCCATTTATAGAACAAGATTCTTTAATAATTAAATACCGCCAAATAGACTAACTTTGA--CTATTCCATTAGTAACTTATACATTTTCATTAATTCTTCTAGGGTATCTAATCCTATTGACTACAAATTAACTAAAATTGAAAATTCA-CTTTCTAATTAAAATCTAAAAATTTCACCTAAATATATTTTAATTAAAATTCAATTTAACTTTCAATAACCAAACAATCATTAATTTCACCAGCCA
>VS100Con
NATAAACTTTCTAATTCAATTTAATTATAATTTACATATTGATCTATCATTAAATTTAAGTTAACCTAACTAAATTACATTCAAATAATTCATTAACAACTATATATAAAAAATAAATTAAATGAAATTCAAAGTGTAACTTCCACTTAAAGAACAAGATTCTTTAATAATTAAGTACCGCCAAATAAACTAACTTTAA--CT-TTCCATTAATTACTATAAAAATTTCATTAATTCATCTAGGGTATCTAATCCTATTGCCT-CAAATTAACTAAAGTTGAAAATTTA-CAATTAAATTAAAATCTAAAAATTTCACTTAA--ATATTTTAATTAAAATTAAACTTAACTTCCAAAAAATAAATAAATCTTAATTTCACCAGCCA
>VS101Con
AATAAACTTTCTAATTCAATTTAATTATAATTTACATATTGATCTATCATTAAATTTAAGTTAACCTAACTAAATTACATTCAAATAATTCATTAACAACTATATATAAAAAATAAATTAAATGAAATTCAAAGTGTAACTTCCACTTAAAGAACAAGATTCTTTAATAATTAAGTACCGCCAAATAAACTAACTTTAA--CT-TTCCATTAATTACTATAAAAATTTCATTAATTCATCTAGGGTATCTAATCCTATTGCCT-CAAATTAACTAAAGTTGAAAATTTA-CAATTAAATTAAAATCTAAAAATTTCACTTAA--ATATTTTAATTAAAATTAAACTTAACTTCCAAAAAATAAATAAATCTTAATTTCACCAGCCA
>VS102Con
AATAAACTTTCTAATTCAATTTAATTATAATTTACATATTGATCTATCATTAAATTTAAGTTAACCTAACTAAATTACATTCAAATAATTCATTAACAACTATATATAAAAAATAAATTAAATGAAATTCAAAGTGTAACTTCCACTTAAAGAACAAGATTCTTTAATAATTAAGTACCGCCAAATAAACTAACTTTAA--CT-TTCCATTAATTACTATAAAAATTTCATTAATTCATCTAGGGTATCTAATCCTATTGCCT-CAAATTAACTAAAGTTGAAAATTTA-CAATTAAATTAAAATCTAAAAATTTCACTTAA--ATATTTTAATTAAAATTAAACTTAACTTCCAAAAAATAAATAAATCTTAATTTCACCAGCCA
>VS103Con
AATAAACTTTCTAATTCAATTTAATTATAATTTACATATTGATCTATCATTAAATTTAAGTTAACCTAACTAAATTACATTCAAATAATTCATTAACAACTATATATAAAAAATAAATTAAATGAAATTCAAAGTGTAACTTCCACTTAAAGAACAAGATTCTTTAATAATTAAGTACCGCCAAATAAACTAACTTTAA--CT-TTCCATTAATTACTATAAAAATTTCATTAATTCATCTAGGGTATCTAATCCTATTGCCT-CAAATTAACTAAAGTTGAAAATTTA-CAATTAAATTAAAATCTAAAAATTTCACTTAA--ATATTTTAATTAAAATTAAACTTAACTTCCAAAAAATAAATAAATCTTAATTTCACCAGCCA
>VS104Con
NNNNNNNNNNNNNNNNNNNNNNNNNNNNNNNNNNNNNNNNNNNNNNNNNNNNNNNNNNNNNNNNNCTAACTAAATTACATTCAAATAATTCATTAACAACTATATATAAAAAATAAATTAAATGAAATTCAAAGTGTAACTTCCACTTAAAGAACAAGATTCTTTAATAATTAAGTACCGCCAAATAAACTAACTTTAA--CT-TTCCATTAATTACTATAAAAATTTCATTAATTCATCTAGGGTATCTAATCCTATTGCCT-CAAATTAACTAAAGTTGAAAATTTA-CAATTAAATTAAAATCTAAAAATTTCACTTAA--ATATTTTAATTAAAATTAAACTTAACTTCCAAAAAATAAATAAATCTTAATTTCACCAGCCA
>VS026Oflag
AAAAATTTTTCTAATTCTTCTTAATTATCATCTATATATTGATCTATCATTAAATTTGAATTAAATATGCTAAATTACATTCAAATAATTCATTAACAACTATATATAAAAAATAAATTAAATGAAATTCAAAGTGTAATTTCCACTTAAAGAACAAGATTCTTTAATAATTAAGTACCGCCAAATAAACTAACTTTAA--CTATTACATTAATTACTATTTAAATTTCATTAATTTTTCTAGGGTATCTAATCCTATTAACT-TAAATTAATTAAAATTGAAAATTCA-TAATCAAATTAAAATCTAAAAATTTCACTTAA--ATATTTTAATTAAAATCAAACCTAAATTTCAAGTA-CAAAGAAACTTTAATTTCACCAATCA
>VS027Oflag
NNNNNNNNNNNTAATTCTTCTTAATTATCATCTATAT-TTGATCTATCATTAAATTTGAATTAAATATGCTAAATTACATTCAAATAATTCATTAACAACTATATATAAAAAATAAATTAAATGAAATTCAAAGTGTAATTTCCACTTAAAGAACAAGATTCTTTAATAATTAAGTACCGCCAAATAAACTAACTTTAA--CTATTACATTAATTACTATTTAAATTTCATTAATTTTTCTAGGGTATCTAATCCTATTAACT-TAAATTAATTAAAATTGAAAATTCA-TAATCAAATTAAAATCTAAAAATTTCACTTAA--ATATTTTAATTAAAATCAAACCTAAATTTCAAGTA-CAAAGAAACTTTAATTTCACCAATCA
>VS028Oflag
NAAAATTTTTCTAATTCTTCTTAATTATCATCTATATATTGATCTATCATTAAATTTGAATTAAATATGCTAAATTACATTCAAATAATTCATTAACAACTATATATAAAAAATAAATTAAATGAAATTCAAAGTGTAATTTCCACTTAAAGAACAAGATTCTTTAATAATTAAGTACCGCCAAATAAACTAACTTTAA--CTATTACATTAATTACTATTTAAATTTCATTAATTTTTCTAGGGTATCTAATCCTATTAACT-TAAATTAATTAAAATTGAAAATTCA-TAATCAAATTAAAATCTAAAAATTTCACTTAA--ATATTTTAATTAAAATCAAACCTAAATTTCAAGTA-CAAAGAAACTTTAATTTCACCAATCA
>VS029Otuc
AAAAATTTTTCTAATTCTTCTTAATTATCATCTATATATTGATCTATCATTAAATTTGAATTAAATATGCTAAATTACATTCAAATAATTCATTAACAACTATATATAAAAAATAAATTAAATGAAATTCAAAGTGTAATTTCCACTTAAAGAACAAGATTCTTTAATAATTAAGTACCGCCAAATAAACTAACTTTAA--CTATTACATTAATTACTATTTAAATTTCATTAATTTTTCTAGGGTATCTAATCCTATTAACT-TAAATTAATTAAAATTGAAAATTCA-TAATCAAATTAAAATCTAAAAATTTCACTTAA--ATATTTTAATTAAAATCAAACCTAAATTTCAAGTA-CAAAGAAACTTTAATTTCACCAATCA
>VS030Otuc
AAAAATTTTTCTAATTCTTCTTAATTATCATCTATATATTGATCTATCATTAAATTTGAATTAAATATGCTAAATTACATTCAAATAATTCATTAACAACTATATATAAAAAATAAATTAAATGAAATTCAAAGTGTAATTTCCACTTAAAGAACAAGATTCTTTAATAATTAAGTACCGCCAAATAAACTAACTTTAA--CTATTACATTAATTACTATTTAAATTTCATTAATTTTTCTAGGGTATCTAATCCTATTAACT-TAAATTAATTAAAATTGAAAATTCA-TAATCAAATTAAAATCTAAAAATTTCACTTAA--ATATTTTAATTAAAATCAAACCTAAATTTCAAGTA-CAAAGAAACTTTAATTTCACCAATCA
>VS031Otuc
AAAAATTTTTCTAATTCTTCTTAATTATCATCTATATATTGATCTATCATTAAATTTGAATTAAATATGCTAAATTACATTCAAATAATTCATTAACAACTATATATAAAAAATAAATTAAATGAAATTCAAAGTGTAATTTCCACTTAAAGAACAAGATTCTTTAATAATTAAGTACCGCCAAATAAACTAACTTTAA--CTATTACATTAATTACTATTTAAATTTCATTAATTTTTCTAGGGTATCTAATCCTATTAACT-TAAATTAATTAAAATTGAAAATTCA-TAATCAAATTAAAATCTAAAAATTTCACTTAA--ATATTTTAATTAAAATCAAACCTAAATTTCAAGTA-CAAAGAAACTTTAATTTCACCAATCA
>VS032Osed
NNNAATTTTTCTAATTCTTCTTAATTATCATCTATATATTGATCTATCATTAAATTTGAATTAAATATGCTAAATTACATTCAAATAATTCATTAACAACTATATATAAAAAATAAATTAAATGAAATTCAAAGTGTAATTTCCACTTAAAGAACAAGATTCTTTAATAATTAAGTACCGCCAAATAAACTAACTTTAA--CTATTACATTAATTACTATTTAAATTTCATTAATTTTTCTAGGGTATCTAATCCTATTAACT-TAAATTAATTAAAATTGAAAATTCA-TAATCAAATTAAAATCTAAAAATTTCACTTAA--ATATTTTAATTAAAATCAAACCTAAATTTCAAGTA-CAAAGAAACTTTAATTTCACCAATCA
>VS033Osed
AAAAATTTTTCTAATTCTTCTTAATTATCATCTATATATTGATCTATCATTAAATTTGAATTAAATATGCTAAATTACATTCAAATAATTCATTAACAACTATATATAAAAAATAAATTAAATGAAATTCAAAGTGTAATTTCCACTTAAAGAACAAGATTCTTTAATAATTAAGTACCGCCAAATAAACTAACTTTAA--CTATTACATTAATTACTATTTAAATTTCATTAATTTTTCTAGGGTATCTAATCCTATTAACT-TAAATTAATTAAAATTGAAAATTCA-TAATCAAATTAAAATCTAAAAATTTCACTTAA--ATATTTTAATTAAAATCAAACCTAAATTTCAAGTA-CAAAGAAACTTTAATTTCACCAATCA
>VS034Osed
AAAAATTTTTCTAATTCTTCTTAATTATCATCTATATATTGATCTATCATTAAATTTGAATTAAATATGCTAAATTACATTCAAATAATTCATTAACAACTATATATAAAAAATAAATTAAATGAAATTCAAAGTGTAATTTCCACTTAAAGAACAAGATTCTTTAATAATTAAGTACCGCCAAATAAACTAACTTTAA--CTATTACATTAATTACTATTTAAATTTCATTAATTTTTCTAGGGTATCTAATCCTATTAACT-TAAATTAATTAAAATTGAAAATTCA-TAATCAAATTAAAATCTAAAAATTTCACTTAA--ATATTTTAATTAAAATCAAACCTAAATTTCAAGTA-CAAAGAAACTTTAATTTCACCAATCA
>VS035O4PM
NNNAAACTTTCTAATTCAATTTAATTATAATTTACATATTGATCTATCATTAAATTTAAATTAACCTAACTAAATTACATTCAAATAATTCATTAACAACTATATATAAAAAATAAATTAAATGAAATTCAAAGTGTAACTTCCACTTAAAGAACAAGATTCTTTAATAATTAAGTACCGCCAAATAAACTAACTTTAA--CT-ATCCATTAATTACTATAAAAATTTCATTAATTCTTCTAGGGTATCTAATCCTATTGCCT-CAAATTAACTAAAGTTGAAAATTTA-CAATTAAATTAAAATCTAAAAATTTCACTGAA--ATATTTTAATTAAAATTAAACTTAACTTCCAAAAAATAAATAAATCTTAATTTCACCAGCCA
>VS036O4PM
AATAAATTTTCTAATTCAATTTAATTATAATCTACATATTGATCTATCATTAAATTTAAATTAACCTAACTAAATTACATTCAAATAATTCATTAACAACTATATATAAAAAATAAATTAAATGAAATTCAAAGTGTAACTTCCACTTAAAGAACAAGATTCTTTAATAATTAAGTACCGCCAAATAAACTAACTTTAA--CT-TTCCATTAATTACTATAAAAATTTCATTAATTCTTCTAGGGTATCTAATCCTATTGCCT-CAAATTAACTAAAATTGAAAATTTA-CAATTAAATTAAAATCTAAAAATTTCACTTAA--ATATTTCAATTAAAATTAAACTTAACTTCC-AAAAATAAATAAATCTTAATTTCACCAGCCA
>VS037O4PM
AATAAACTTTCTAATTCAATTTAATTATAATTTACATATTGATCTATCATTAAATTTAAATTAACCTAACTAAATTACATTCAAATAATTCATTAACAACTATATATAAAAAATAAATTAAATGAAATTCAAAGTGTAACTTCCACTTAAAGAACAAGATTCTTTAATAATTAAGTACCGCCAAATAAACTAACTTTAA--CT-ATCCATTAATTACTATAAAAATTTCATTAATTCTTCTAGGGTATCTAATCCTATTGCCT-CAAATTAACTAAAGTTGAAAATTTA-CAATTAAATTAAAATCTAAAAATTTCACTGAA--ATATTTTAATTAAAATTAAACTTAACTTCCAAAAAATAAATAAATCTTAATTTCACCAGCCA
>VS038Olc
AATAAACTTTCTAATTCAATTTAATTATAATTTACATATTGATCTATCATTAAATTTAAATTAACCTAACTAAATTACATTCAAATAATTCATAAACAACTATATATAAAAAATAAATTAAATGAAATTCAAAGTGTAACTTCCACTTAAAGAACAAGATTCTTTAATAATTAAGTACCGCCAAATAAACTAACTTTAA--CT-ATCCATTAATTACTATAAAAATTTCATTAATTCTTCTAGGGTATCTAATCCTATTGCCT-CAAATTAACTAAAGTTGAAAATTTA-CAATTAAATTAAAATCTAAAAATTTCACTTAA--ATATTTTAATTAAAATTAAACTTAACTTCCAAAAAATAAATAAATCTTAATTTCACCAGCCA
>VS039Olc
NNNNNNNNNNNNNNNNNAATTTAATTATAATTTACATATTGATCTATCATTAAATTTAAATTAACCTAACTAAATTACATTCAAATAATTCATAAACAACTATATATAAAAAATAAATTAAATGAAATTCAAAGTGTAACTTCCACTTAAAGAACAAGATTCTTTAATAATTAAGTACCGCCAAATAAACTAACTTTAA--CT-ATCCATTAATTACTATAAAAATTTCATTAATTCTTCTAGGGTATCTAATCCTATTGCCT-CAAATTAACTAAAGTTGAAAATTTA-CAATTAAATTAAAATCTAAAAATTTCACTTAA--ATATTTTAATTAAAATTAAACTTAACTTCCAAAAAATAAATAAATCTTAATTTCACCAGCCA
>VS040Olc
AATAAACTTTCTAATTCAATTTAATTATAATTTACATATTGATCTATCATTAAATTTAAATTAACCTAACTAAATTACATTCAAATAATTCATTAACAACTATATATAAAAAATAAATTAAATGAAATTCAAAGTGTAACTTCCACTTAAAGAACAAGATTCTTTAATAATTAAGTACCGCCAAATAAACTAACTTTAA--CT-ATCCATTAATTACTATAAAAATTTCATTAATTCTTCTAGGGTATCTAATCCTATTGCCT-CAAATTAACTAAAGTTGAAAATTTA-CAATTAAATTAAAATCTAAAAATTTCACTGAA--ATATTTTAATTAAAATTAAACTTAACTTCCAAAAAATAAATAAATCTTAATTTCACCAGCCA
>CSW003E
AAAGATTTTTCTAATTCTTCTTAATTATCATCTATATATTGATCTATCATTAAATTTAAATTAAATATGCTAAATTACATTCAAATAATTCATTAACAACTATATATAAAAAATAAATTAAATGAAATTCAAAGTGTAATTTCCACTTAAAGAACAAGATTCTTTAATAATTAAGTACCGCCAAATAAACTAACTTTAA--CTATTACATTAATTACTATTTAAATTTCATTAATTTTTCTAGGGTATCTAATCCTATTAACT-TAAATTAATTAAAATTGAAAATTCA-TAATCAAATTAAAATCTAAAAATTTCACTTAA--ATATTTTAATTAAAATCAAACCTAAATTTCAAGTA-CAAAGAAATTTTAATTTCACCAATCA
>CSW004E
AAAGATTTTTCTAATTCTTCTTAATTATCATCTATATATTGATCTATCATTAAATTTAAATTAAATATGCTAAATTACATTCAAATAATTCATTAACAACTATATATAAAAAATAAATTAAATGAAATTCAAAGTGTAATTTCCACTTAAAGAACAAGATTCTTTAATAATTAAGTACCGCCAAATAAACTAACTTTAA--CTATTACATTAATTACTATTTAAATTTCATTAATTTTTCTAGGGTATCTAATCCTATTAACT-TAAATTAATTAAAATTGAAAATTCA-TAATCAAATTAAAATCTAAAAATTTCACTTAA--ATATTTTAATTAAAATCAAACCTAAATTTCAAGTA-CAAAGAAATTTTAATTTCACCAATCA
>VS019C
ACAGAATTTTCTAATTCAATTTAATTATAATCTATATATTGATCTATCATTGAATTTTAATAAAACAAATTGAATTACATTTTAATAATTCATTAACAACTATATATAAAAATTAAATTAACTAAATTTTAAAGTGTAACTTCCATTTAATGAACAAGATTCTTTAATATTTAAATACCGCCAAGTAAACTAACTTTGA--TCATTCCATTAATTACTATATTTTATTCATTAATCCTTCTAGGGTATCTAATCCTATTGACT-TAAATTAATTAAAATTGAAGAATCACTAATTTAATTAAAATCTAAAAATTTCACTTAA--CTACTTCAATTAAAATTAAACTTAACCTTCAAAAA--AAGTAAAAATTAATTTTACCGACCA
>VS022Au
CAGGAATTTTCTAATTCTTTTTAACTGTAATCTATATATTGATCTATTATTAAATCTTAATAAATTGTAATAAAATACATTTAAATAATTCATTAACAACTATATATAAAAATAAAATTAACTTGATTTTAAAGTGTGACTTCCATTTATAGAACAAGATTCTTTAATAATTAAATACCGCCAAATAGACTAACTTTGA--CTATTCCATTAGTAACTTATACATTTTCATTAATTCTTCTAGGGTATCTAATCCTATTGACTACAAATTAACTAAAATTGAAAATTCA-CTTTCTAATTAAAATCTAAAAATTTCACCTAAATATATTTTAATTAAAATTCAATTTAACTTTCAATAACCAAACAATCATTAATTTCACCAGCCA
>VS021C
NNNNNNNNTTCTAATTCAATTTAATTATAATCTATATATTGATCTATCATTGAATTTTAATAAAACAAATTGAATTACATTTTAATAATTCATTAACAACTATATATAAAAATTAAATTAACTAAATTTTAAAGTGTAACTTCCATTTAATGAACAAGATTCTTTAATATTTAAATACCGCCAAGTAAACTAACTTTGA--TCATTCCATTAATTACTATATTTTATTCATTAATCCTTCTAGGGTATCTAATCCTATTGACT-TAAATTAATTAAAATTGAAGAATCACTAATTTAATTAAAATCTAAAAATTTCACTTAA--CTACTTCAATTAAAATTAAACTTAACCTTCAAAAA--AAGTAAAAATTAATTTTACCGACCA
>IP019Tf
TTAAATTCACTAATTTTAATTAAAATTTAATTTGCATATTGATCTATTATTTTGTTATTTATAAAACTAATAAATTACATTTAAATAATCTATTAACAACTATATACAAAAATTAATTTTAATTTTAAGAAAAGAGCAACTTCTAATTATAAAACAAGATTCTTTAATAATTATTTACCGCCAAGAAAATTAACTTTAAATTTACTTTACTCATTAACTAAATAAATTTTATTAAACTTCTAGGGTATCTAATCCTATTACTT-ATATTCAATTAAATTAAAATAAATT-ACTTAATTTTTAAACCAACTAATTTCACCTAA--AAGATTAAATTAAAATTTATACTAATTATTTTAAA-CAAAAGTCAATTAATTTAACTGATTA
>VS010Ti
AAAAATTCACTAATTTTAATTAAAATTTTATTTACATATTGATCTATTATTCTATTACCAATAAAACTAATAAATTACATTTTAATAATCTATTAACAACCATATATAAAAATTAATTTTAATCTTTTAAAAAGAGCAATTTCTAATTATAAAACAAGATTCTTTAATAATTGTTTACCGCCAAGAAAATTAATTTTAAATTTACTTTATTCATTAATTAAATAAATTTCATTGAATTTCTAGGGTATCTAATCCTATTACTA-ATATTCAATTAAATTAAAATAAATC-ACTTAATGTTTAAACCAACTAATTTCACCTAA--AAGTTTAAATT-AAATTAACATCAATTATTTTAAATTCAAAACTAATTAATTTAACTGATTA
>IP016Ti
AAAAATTCACTAATTTTAATTAAAATTTTATTTACATATTGATCTATTATTCTATTACCAATAAAACTAATAAATTACATTTTAATAATCTATTAACAACCATATATAAAAATTAATTTTAATCTTTTAAAAAGAGCAATTTCTAATTATAAAACAAGATTCTTTAATAATTGTTTACCGCCAAGAAAATTAATTTTAAATTTACTTTATTCATTAATTAAATAAATTTCATTGAATTTCTAGGGTATCTAATCCTATTACTA-ATATTCAATTAAATTAAAATAAATC-ACTTAATGTTTAAACCAACTAATTTCACCTAA--AAGTTTAAATT-AAATTAACATCAATTATTTTAAATTCAAAACTAATTAATTTAACTGATTA
>VS059Os
NAAAATTTTTCTAATTCTTCTTAATTATCATCTATATATTGATCTATCATTAAATTTGAATTAAATATGCTAAATTACATTCAAATAATTCATTAACAACTATATATAAAAAATAAATTAAATGAAATTCAAAGTGTAATTTCCACTTAAAGAACAAGATTCTTTAATAATTAAGTACCGCCAAATAAACTAACTTTAA--CTATTACATTAATTACTATTTAAATTTCATTAATTTTTCTAGGGTATCTAATCCTATTAACT-TAAATTAATTAAAATTGAAAATTCA-TAATCAAATTAAAATCTAAAAATTTCACTTAA--ATATTTTAATTAAAATCAAACCTAAATTTCAAGTA-CAAAGAAACTTTAATTTCACCAATCA
>VS060Os
AAAAAATTTTCTAATTCTTCTTAATTATCATCTATATATTGATCTATCATTAAATTTAAATTAAATATGCTAAATTACATTCAAATAATTCATTAACAACTATATATAAAAAATAAATTAAATGAAATTCAAAGTGTAACTTCCACTTAAAGAACAAGATTCTTTAATAATTAAGTACCGCCAAATAAACTAACTTTAA--CTATTACATTAATTACTATTTAAATTTCATTAATTTTTCTAGGGTATCTAATCCTATTAACT-TAAATTAATTAAAATTGAAAATTCA-TAATCAAATTAAAATCTAAAAATTTCACTTAA--ATATTTTAATTAAAATCAAACCTAAATTTCAAGTA-CAAAGAAATTTTAATTTCACCAATCA
>VS061Os
AAAGATTTTTCTAATTCTTCTTAATTATCATCTATATATTGATCTATCATTAAATTTAAATTAAATATGCTAAATTACATTCAAATAATTCATTAACAACTATATATAAAAAATAAATTAAATGAAATTCAAAGTGTAATTTCCACTTAAAGAACAAGATTCTTTAATAATTAAGTACCGCCAAATAAACTAACTTTAA--CTATTACATTAATTACTATTTAAATTTCATTAATTTTTCTAGGGTATCTAATCCTATTAACT-TAAATTAATTAAAATTGAAAATTCA-TAATCAAATTAAAATCTAAAAATTTCACTTAA--ATATTTTAATTAAAATCAAACCTAAATTTCAAGTA-CAAAGAAATTTTAATTTCACCAATCA
>VS062Os
AAAAATTTTTCTAATTCTTCTTAATTATCATCTATATATTGATCTATCATTAAATTTGAATTAAATATGCTAAATTACATTCAAATAATTCATTAACAACTATATATAAAAAATAAATTAAATGAAATTCAAAGTGTAATTTCCACTTAAAGAACAAGATTCTTTAATAATTAAGTACCGCCAAATAAACTAACTTTAA--CTATTACATTAATTACTATTTAAATTTCATTAATTTTTCTAGGGTATCTAATCCTATTAACT-TAAATTAATTAAAATTGAAAATTCA-TAATCAAATTAAAATCTAAAAATTTCACTTAA--ATATTTTAATTAAAATCAAACCTAAATTTCAAGTA-CAAAGAAACTTTAATTTCACCAATCA
>VS063Os
AAAAATTTTTCTAATTCTTCTTAATTATCATCTATATATTGATCTATCATTAAATTTAAATTAAATATGTTAAATTACATTCAAATAATTCATTAACAACTATATATAAAAAATAAATTAAATGAAATTCAAAGTGTAATTTCCACTTAAAGAACAAGATTCTTTAATAATTAAGTACCGCCAAATAAACTAACTTTAA--CTATTACATTAATTACTATTTAAATTTCATTAATTTTTCTAGGGTATCTAATCCTATTAACT-TAAATTAATTAAAATTGAAAATTCA-TAATCAAATTAAAATCTAAAAATTTCACTTAA--ATATTTTAATTAAAATCAAACCTAAATTTCAAGTA-CAAAGAAATTTTAATTTCACCAATCA
>VS064u
AAAAATTTTTCTAATTCTTCTTAATTATCATCTATATATTGATCTATCATTAAATTTGAATTAAATATGCTAAATTACATTCAAATAATTCATTAACAACTATATATAAAAAATAAATTAAATGAAATTCAAAGTGTAATTTCCACTTAAAGAACAAGATTCTTTAATAATTAAGTACCGCCAAATAAACTAACTTTAA--CTATTACATTAATTACTATTTAAATTTCATTAATTTTTCTAGGGTATCTAATCCTATTAACT-TAAATTAATTAAAATTGAAAATTCA-TAATCAAATTAAAATCTAAAAATTTCACTTAA--ATATTTTAATTAAAATCAAACCTAAATTTCAAGTA-CAAAGAAACTTTAATTTCACCAATCA
>VS065u
AAAAATTTTTCTAATTCTTCTTAATTATCATCTATATATTGATCTATCATTAAATTTAAATTAAATATGCTAAATTACATTCAAATAATTCATTAACAACTATATATAAAAAATAAATTAAATGAAATTCAAAGTGTAATTTCCACTTAAAGAACAAGATTCTTTAATAATTAAGTACCGCCAAATAAACTAACTTTAA--CTATTACATTAATTACTATTTAAATTTCATTAATTTTTCTAGGGTATCTAATCCTATTAACT-TAAATTAATTAAAATTGAAAATTCA-TAATCAAATTAAAATCTAAAAATTTCACTTAA--ATATTTTAATTAAAATCAAACCTAAATTTCAAGTA-CAAAAAAATTTTAATTTCACCAATCA
>VS066u
AAAAATTTTTCTAATTCTTCTTAATTATCATCTATATATTGATCTATCATTAAATTTAAATTAAATATGCTAAATTACATTCAAATAATTCATTAACAACTATATATAAAAAATAAATTAAATGAAATTCAAAGTGTAATTTCCACTTAAAGAACAAGATTCTTTAATAATTAAGTACCGCCAAATAAACTAACTTTAA--CTATTACATTAATTACTATTTAAATTTCATTAATTTTTCTAGGGTATCTAATCCTATTAACT-TAAATTAATTAAAATTGAAAATTCA-TAATCAAATTAAAATCTGAAAATTTCACTTAA--ATATTTTAATTAAAATCAAACCTAAATTTCAAGTA-CAAAGAAATTTTAATTTCACCAATCA
>VS068u
AAAAATTTTTCTAATTCTTCTTAATTATCATCTATATATTGATCTATCATTAAATTTAAATTAAATATGCTAAATTACATTCAAATAATTCATTAACAACTATATATAAAAAATAAATTAAATGAAATTCAAAGTGTAACTTCCACTTAAAGAACAAGATTCTTTAATAATTAAGTACCGCCAAATAAACTAACTTTAA--CTATTACATTAATTACTATTTAAATTTCATTAATTTTTCTAGGGTATCTAATCCTATTAACT-TAAATTAATTAAAATTGAAAATTCA-TAATCAAATTAAAATCTAAAAATTTCACTTAA--ATATTTTAATTAAAATCAAACCTAAATTTCAAGTA-CAAAGAAATTTTAATTTCACCAATCA
>VS069u
AAAAATTTTTCTAATTCTTCTTAATTATCATCTATATATTGATCTATCATTAAATTTAAATTAAATATGCTAAATTACATTCAAATAATTCATTAACAACTATATATAAAAAATAAATTAAATGAAATTCAAAGTGTAACTTCCACTTAAAGAACAAGATTCTTTAATAATTAAGTACCGCCAAATAAACTAACTTTAA--CTATTACATTAATTACTATTTAAATTTCATTAATTTTTCTAGGGTATCTAATCCTATTAACT-TAAATTAATTAAAATTGAAAATTCA-TAATCAAATTAAAATCTAAAAATTTCACTTAA--ATATTTTAATTAAAATCAAACCTAAATTTCAAGTA-CAAAGAAATTTTAATTTCACCAATCA
>VS071u
AAAAATTTTTCTAATTCTTCTTAATTATCATCTATATATTGATCTATCATTAAATTTAAATTAAATATGCTAAATTACATTCAAATAATTCATTAACAACTATATATAAAAAATAAATTAAATGAAATTCAAAGTGTAATTTCCACTTAAAGAACAAGATTCTTTAATAATTAAGTACCGCCAAATAAACTAACTTTAA--CTATTACATTAATTACTATTTAAATTTCATTAATTTTTCTAGGGTATCTAATCCTATTAACT-TAAATTAATTAAAATTGAAAATTCA-TAATCAAATTAAAATCTAAAAATTTCACTTAA--ATATTTTAATTAAAATCAAACCTAAATTTCAAGTA-CAAAGAAATTTTAATTTCACCAATCA
>VS072u
AATAACTTTTCTAATTCAATTTAATTATAATCTACATATTGATCTATCATTAAATTTAAATTAACCTAATTAAATTACATTTAAATAATTCATTAACAACTATACATAAAAAATAAATTAAATGAAATTTAAAGTGTAACTTCCACTTAAAGAACAAGATTCTTTAATAATTAAGTACCGCCAAATAAACTAACTTTAA--CT-TTCCATTAATTACTATAAAAATTTCATTAATTCTTCTAGGGTATCTAATCCTATTACCT-CAAATTAATTAAAGTTGAAAATTTA-TAATTAAATTAAAATCTAAAAATTTCACTTAA--ATATTTTAATTAAAATTAAACTTAACTTCCAAAAAACAAATAAATCTTAATTTCACCAGCCA
>VS073u
AATAACTTTTCTAATTCAATTTAATTATAATCTACATATTGATCTATCATTAAATTTAAATTAACCTAATTAAATTACATTTAAATAATTCATTAACAACTATACATAAAAAATAAATTAAATGAAATTTAAAGTGTAACTTCCACTTAAAGAACAAGATTCTTTAATAATTAAGTACCGCCAAATAAACTAACTTTAA--CT-TTCCATTAATTACTATAAAAATTTCATTAATTCTTCTAGGGTATCTAATCCTATTACCT-CAAATTAATTAAAGTTGAAAATTTA-TAATTAAATTAAAATCTAAAAATTTCACTTAA--ATATTTTAATTAAAATTAAACTTAACTTCCAAAAAACAAATAAATCTTAATTTCACCAGCCA
>VS074u
NNNAACTTTTCTAATTCAATTTAATTATAATCTACATATTGATCTATCATTAAATTTAAATTAACCTAATTAAATTATATTTAAATAATTCATTAACAACTATACATAAAAAATAAATTAAATGAAATTCAAAGTGTAACTTCCACTTAAAGAACAAGATTCTTTAATAATTAAGTACCGCCAAATAAACTAACTTTAA--CT-TTCCATTAATTACTATAAAAATTTCATTAATTCTTCTAGGGTATCTAATCCTATTGCCT-CAAATTAATTAAAGTTGAAAATTTA-TAATTAAATTAAAATCTAAAAATTTCACTTAA--ATATTTTAATTAAAATTAAACTTAACTTCCAAAAAACAAATAAATCTTAATTTCACCAGCCA
>VS076u
AAAAATTTTTCTAATTCTTCTTAATTATCATCTATATATTGATCTATCATTAAATTTAAATTAAATATGTTAAATTACATTCAAATAATTCATTAACAACTATATATAAAAAATAAATTAAATGAAATTCAAAGTGTAATTTCCACTTAAAGAACAAGATTCTTTAATAATTAAGTACCGCCAAATAAACTAACTTTAA--CTATTACATTAATTACTATTTAAATTTCATTAATTTTTCTAGGGTATCTAATCCTATTAACT-TAAATTAATTAAAATTGAAAATTCA-TAATCAAATTAAAATCTAAAAATTTCACTTAA--ATATTTTAATTAAAATCAAACCTAAATTTCAAGTA-CAAAGAAATTTTAATTTCACCAATCA
>VS077u
AAAAATTTTTCTAATTCTTCTTAATTATCATCTATATATTGATCTATCATTAAATTTAAATTAAATATGTTAAATTACATTCAAATAATTCATTAACAACTATATATAAAAAATAAATTAAATGAAATTCAAAGTGTAATTTCCACTTAAAGAACAAGATTCTTTAATAATTAAGTACCGCCAAATAAACTAACTTTAA--CTATTACATTAATTACTATTTAAATTTCATTAATTTTTCTAGGGTATCTAATCCTATTAACT-TAAATTAATTAAAATTGAAAATTCA-TAATCAAATTAAAATCTAAAAATTTCACTTAA--ATATTTTAATTAAAATCAAACCTAAATTTCAAGTA-CAAAGAAATTTTAATTTCACCAATCA
>VS078u
AATAAACTTTCTAATTCAATTTAATTATAATTTACATATTGATCTATCATTAAATTTAAGTTAACCTAACTAAATTACATTCAAATAATTCATTAACAACTATATATAAAAAATAAATTAAATGAAATTCAAAGTGTAACTTCCACTTAAAGAACAAGATTCTTTAATAATTAAGTACCGCCAAATAAACTAACTTTAA--CT-TTCCATTAATTACTATAAAAATTTCATTAATTCATCTAGGGTATCTAATCCTATTGCCT-CAAATTAACTAAAGTTGAAAATTTA-CAATTAAATTAAAATCTAAAAATTTCACTTAA--ATATTTTAATTAAAATTAAACTTAACTTCCAAAAAATAAATAAATCTTAATTTCACCAGCCA
>VS081u
NNNNAACTTTCTAATTCAATTTAATTATAATTTACATATTGATCTATCATTAAATTTAAATTAACCTAACTAAATTACATTCAAATAATTCATAAACAACTATATATAAAAAATAAATTAAATGAAATTCAAAGTGTAACTTCCACTTAAAGAACAAGATTCTTTAATAATTAAGTACCGCCGAATAAACTAACTTTAA--CT-ATCCATTAATTACTATAAAAATTTCATTAATTCTTCTAGGGTATCTAATCCTATTGCCT-CAAATTAACTAAAGTTGAAAATTTA-CAATTAAATTAAAATCTAAAAATTTCACTTAA--ATATTTTAATTAAAATTAAACTTAACTTCCAAAAAATAAATAAATCTTAATTTCACCAGCCA
>VS083u
AAAAATTTTTCTAATTCTTCTTAATTATCATCTATATATTGATCTATCATTAAATTTGAATTAAATATGCTAAATTACATTCAAATAATTCATTAACAACTATATATAAAAAATAAATTAAATGAAATTCAAAGTGTAATTTCCACTTAAAGAACAAGATTCTTTAATAATTAAGTACCGCCAAATAAACTAACTTTAA--CTATTACATTAATTACTATTTAAATTTCATTAATTTTTCTAGGGTATCTAATCCTATTAACT-TAAATTAATTAAAATTGAAAATTCA-TAATCAAATTAAAATCTAAAAATTTCACTTAA--ATATTTTAATTAAAATCAAACCTAAATTTCAAGTA-CAAAGAAACTTTAATTTCACCAATCA
>VS070u
AAAAATTTTTCTAATTCTTCTTAATTATCATCTATATATTGATCTATCATTAAATTTAAATTAAATATGCTAAATTACATTCAAATAATTCATTAACAACTATATATAAAAAATAAATTAAATGAAATTCAAAGTGTAATTTCCACTTAAAGAACAAGATTCTTTAATAATTAAGTACCGCCAAATAAACTAACTTTAA--CTATTACATTAATTACTATTTAAATTTCATTAATTTTTCTAGGGTATCTAATCCTATTAACT-TAAATTAATTAAAATTGAAAATTCA-TAATCAAATTAAAATCTAAAAATTTCACTTAA--ATATTTTAATTAAAATCAAACCTAAATTTCAAGTA-CAAAGAAATTTTAATTTCACCAATCA
>VS079u
AATAAACTTTCTAATTCAATTTAATTATAATTTACATATTGATCTATCATTAAATTTAAGTTAACCTAACTAAATTACATTCAAATAATTCATTAACAACTATATATAAAAAATAAATTAAATGAAATTCAAAGTGTAACTTCCACTTAAAGAACAAGATTCTTTAATAATTAAGTACCGCCAAATAAACTAACTTTAA--CT-TTCCATTAATTACTATAAAAATTTCATTAATTCATCTAGGGTATCTAATCCTATTGCCT-CAAATTAACTAAAGTTGAAAATTTA-CAATTAAATTAAAATCTAAAAATTTCACTTAA--ATATTTTAATTAAAATTAAACTTAACTTCCAAAAAATAAATAAATCTTAATTTCACCAGCCA
>VS080u
AATAAACTTTCTAATTCAATTTAATTATAATTTACATATTGATCTATCATTAAATTTAAATTAACCTAACTAAATTACATTCAAATAATTCATAAACAACTATATATAAAAAATAAATTAAATGAAATTCAAAGTGTAACTTCCACTTAAAGAACAAGATTCTTTAATAATTAAGTACCGCCAAATAAACTAACTTTAA--CT-ATCCATTAATTACTATAAAAATTTCATTAATTCTTCTAGGGTATCTAATCCTATTGCCT-CAAATTAACTAAAGTTGAAAATTTA-CAATTAAATTAAAATCTAAAAATTTCACTTAA--ATATTTTAATTAAAATTAAACTTAACTTCCAAAAAATAAATAAATCTTAATTTCACCAGCCA
>VS086uOE
NNNNATTTTTCTAATTCTTCTTAATTATCATCTATATATTGATCTATCATTAAATTTAAATTAAATATGCTAAATTACATTCAAATAATTCATTAACAACTATATATAAAAAATAAATTAAATGAAATTCAAAGTGTAATTTCCACTTAAAGAACAAGATTCTTTAATAATTAAGTACCGCCAAATAAACTAACTTTAA--CTATTACATTAATTACTATTTAAATTTCATTAATTTTTCTAGGGTATCTAATCCTATTAACT-TAAATTAATTAAAATTGAAAATTCA-TAATCAAATTAAAATCTAAAAATTTCACTTAA--ATATTTTAATTAAAATCAAACCTAAATTTCAAGTA-CAAAGAAATTTTAATTTCACCAATCA
>VS087uOE
AAAGATTTTTCTAATTCTTCTTAATTATCATCTATATATTGATCTATCATTAAATTTAAATTAAATATGCTAAATTACATTCAAATAATTCATTAACAACTATATATAAAAAATAAATTAAATGAAATTCAAAGTGTAATTTCCACTTAAAGAACAAGATTCTTTAATAATTAAGTACCGCCAAATAAACTAACTTTAA--CTATTACATTAATTACTATTTAAATTTCATTAATTTTTCTAGGGTATCTAATCCTATTAACT-TAAATTAATTAAAATTGAAAATTCA-TAATCAAATTAAAATCTAAAAATTTCACTTAA--ATATTTTAATTAAAATCAAACCTAAATTTCAAGTA-CAAAGAAATTTTAATTTCACCAATCA
>VS088uOE
AAAGATTTTTCTAATTCTTCTTAATTATCATCTATATATTGATCTATCATTAAATTTAAATTAAATATGCTAAATTACATTCAAATAATTCATTAACAACTATATATAAAAAATAAATTAAATGAAATTCAAAGTGTAATTTCCACTTAAAGAACAAGATTCTTTAATAATTAAGTACCGCCAAATAAACTAACTTTAA--CTATTACATTAATTACTATTTAAATTTCATTAATTTTTCTAGGGTATCTAATCCTATTAACT-TAAATTAATTAAAATTGAAAATTCA-TAATCAAATTAAAATCTAAAAATTTCACTTAA--ATATTTTAATTAAAATCAAACCTAAATTTCAAGTA-CAAAGAAATTTTAATTTCACCAATCA
>VS098Tf
TTAAATTCACTAATTTTAATTAAAATTTAATTTGCATATTGATCTATTATTTTGTTATTTATAAAACTAATAAATTACATTTAAATAATCTATTAACAACTATATACAAAAATTAATTTTAATTTTAAGAAAAGAGCAACTTCTAATTATAAAACAAGATTCTTTAATAATTATTTACCGCCAAGAAAATTAACTTTAAATTTACTTTACTCATTAACTAAATAAATTTTATTAAACTTCTAGGGTATCTAATCCTATTACTT-ATATTCAATTAAATTAAAATAAATT-ACTTAATTTTTAAACCAACTAATTTCACCTAA--AAGATTAAATTAAAATTTATACTAATTATTTTAAA-CAAAAGTCAATTAATTTAACTGATTA
>VS099Tf
TTAAATTCACTAATTTTAATTAAAATTTAATTTGCATATTGATCTATTATTTTGTTATTTATAAAACTAATAAATTACATTTAAATAATCTATTAACAACTATATACAAAAATTAATTTTAATTTTAAGAAAAGAGCAACTTCTAATTATAAAACAAGATTCTTTAATAATTATTTACCGCCAAGAAAATTAACTTTAAATTTACTTTACTCATTAACTAAATAAATTTTATTAAACTTCTAGGGTATCTAATCCTATTACTT-ATATTCAATTAAATTAAAATAAATT-ACTTAATTTTTAAACCAACTAATTTCACCTAA--AAGATTAAATTAAAATTTATACTAATTATTTTAAA-CAAAAGTCAATTAATTTAACTGATTA
>VS101Tp
ACTAATTCACTAATTTTAATTAAAATTTAATTTACATATTGATCTATTATTTTATTACTAACAAAACTAATAAATTACATTTAAATAATTTATTAACAACTATATATAAAAATCAATTTTAATATTTAAAAGAGAGCAACTTCTATTTACAAAACAAGATTCTTTAATAATTGTTTACCGCCAAGAAAATTAATTTTAAATTTACTTTACTCATTAACTAAATAAATTTCATTAAACTTCTAGGGTATCTAATCCTATTACTA-ATATTTAATTAAATTAAAATAAATC-ATTTAATTTTCAAACTAACTAATTTCACTTAA--AAGTTTAAATTTAAATTAACGTTAATTATTTTAACTTAATAATAAATTAATTTAACTGGTTA
>VS102Tp
ACTAATTCACTAATTTTAATTAAAATTTAATTTACATATTGATCTATTATTTTATTACTAACAAAACTAATAAATTACATTTAAATAATTTATTAACAACTATATATAAAAATCAATTTTAATATTTAAAAGAGAGCAACTTCTATTTACAAAACAAGATTCTTTAATAATTGTTTACCGCCAAGAAAATTAATTTTAAATTTACTTTACTCATTAACTAAATAAATTTCATTAAACTTCTAGGGTATCTAATCCTATTACTA-ATATTTAATTAAATTAAAATAAATC-ATTTAATTTTCAAACTAACTAATTTCACTTAA--AAGTTTAAATTTAAATTAACGTTAATTATTTTAACTTAATAATAAATTAATTTAACTGGTTA
>VS104Tp
ACTAATTCACTAATTTTAATTAAAATTTAATTTACATATTGATCTATTATTTTATTACTAACAAAACTAATAAATTACATTTAAATAATTTATTAACAACTATATATAAAAATCAATTTTAATATTTAAAAGAGAGCAACTTCTATTTACAAAACAAGATTCTTTAATAATTGTTTACCGCCAAGAAAATTAATTTTAAATTTACTTTACTCATTAACTAAATAAATTTCATTAAACTTCTAGGGTATCTAATCCTATTACTA-ATATTTAATTAAATTAAAATAAATC-ATTTAATTTTCAAACTAACTAATTTCACTTAA--AAGTTTAAATTTAAATTAACGTTAATTATTTTAACTTAATAATAAATTAATTTAACTGGTTA
>VS105Tp
ACTAATTCACTAATTTTAATTAAAATTTAATTTACATATTGATCTATTATTTTATTACTAACAAAACTAATAAATTACATTTAAATAATTTATTAACAACTATATATAAAAATCAATTTTAATATTTAAAAGAGAGCAACTTCTATTTACAAAACAAGATTCTTTAATAATTGTTTACCGCCAAGAAAATTAATTTTAAATTTACTTTACTCATTAACTAAATAAATTTCATTAAACTTCTAGGGTATCTAATCCTATTACTA-ATATTTAATTAAATTAAAATAAATC-ATTTAATTTTCAAACTAACTAATTTCACTTAA--AAGTTTAAATTTAAATTAACGTTAATTATTTTAACTTAATAATAAATTAATTTAACTGGTTA
>VS106V
AAAAATTTTTCTAATTCTTCTTAATTATCATCTATATATTGATCTATCATTAAATTTAAATTAAATATGCTAAATTACATTCAAATAATTCATTAACAACTATATATAAAAAATGAATTAAATGAAATTCAAAGTGTAATTTCCACTTAAAGAACAAGATTCTTTAATAATTAAGTACCGCCAAATAAACTAACTTTAA--CTATTACATTAATTACTATTTAAATTTCATTAATTTTTCTAGGGTATCTAATCCTATTAACT-TAAATTAATTAAAATTGAAAATTCA-TAATCAAATTAAAATCTAAAAATTTCACTTAA--ATATTTTAATTAAAATCAAATCTAAATTTCAAGTA-CAAAGAAATTTTAATTTCACCAATCA
>VS107V
AAAAATTTTTCTAATTCTTCTTAATTATCATCTATATATTGATCTATCATTAAATTTAAATTAAATATGCTAAATTACATTCAAATAATTCATTAACAACTATATATAAAAAATGAATTAAATGAAATTCAAAGTGTAATTTCCACTTAAAGAACAAGATTCTTTAATAATTAAGTACCGCCAAATAAACTAACTTTAA--CTATTACATTAATTACTATTTAAATTTCATTAATTTTTCTAGGGTATCTAATCCTATTAACT-TAAATTAATTAAAATTGAAAATTCA-TAATCAAATTAAAATCTAAAAATTTCACTTAA--ATATTTTAATTAAAATCAAATCTAAATTTCAAGTA-CAAAGAAATTTTAATTTCACCAATCA
>VS108V
AAAAATTTTTCTAATTCTTCTTAATTATCATCTATATATTGATCTATCATTAAATTTAAATTAAATATGCTAAATTACATTCAAATAATTCATTAACAACTATATATAAAAAATGAATTAAATGAAATTCAAAGTGTAATTTCCACTTAAAGAACAAGATTCTTTAATAATTAAGTACCGCCAAATAAACTAACTTTAA--CTATTACATTAATTACTATTTAAATTTCATTAATTTTTCTAGGGTATCTAATCCTATTAACT-TAAATTAATTAAAATTGAAAATTCA-TAATCAAATTAAAATCTAAAAATTTCACTTAA--ATATTTTAATTAAAATCAAATCTAAATTTCAAGTA-CAAAGAAATTTTAATTTCACCAATCA
>P2S4
NNNNNNNNNNNTAATTCTTCTTAATTATCATCTATATATTGATCTATCATTAAATTTAAATTAAATATGTTAAATTACATTCAAATAATTCATTAACAACTATATATAAAAAATAAATTAAATGAAATTCAAAGTGTAATTTCCACTTAAAGAACAAGATTCTTTAATAATTAAGTACCGCCAAATAAACTAACTTTAA--CTATTACATTAATTACTATTTAAATTTCATTAATTTTTCTAGGGTATCTAATCCTATTAACT-TAAATTAATTAAAATTGAAAATTCA-TAATCAAATTAAAATCTAAAAATTTCACTTAA--ATATTTTAATTAAAATCAAACCTAAATTTCAAGTA-CAAAGAAATTTTAATTTCACCAATCA
>P3S2
NNNNNNNNNNNTAATTCTTCTTAATTATCATCTATATATTGATCTATCATTAAATTTAAATTAAATATGTTAAATTACATTCAAATAATTCATTAACAACTATATATAAAAAATAAATTAAATGAAATTCAAAGTGTAATTTCCACTTAAAGAACAAGATTCTTTAATAATTAAGTACCGCCAAATAAACTAACTTTAA--CTATTACATTAATTACTATTTAAATTTCATTAATTTTTCTAGGGTATCTAATCCTATTAACT-TAAATTAATTAAAATTGAAAATTCA-TAATCAAATTAAAATCTAAAAATTTCACTTAA--ATATTTTAATTAAAATCAAACCTAAATTTCAAGTA-CAAAGAAATTTTAATTTCACCAATCA
>CVS257
NNNNNNNNNNNNNNNNNNNNNNNNNTGTAATCTATATATTGATCTATTATTAAATCTTAATAAATTGTAATAAAATACATTTAAATAATTCATTAACAACTATATATAAAAATAAAATTAACTTGATTTTAAAGTGTGACTTCCATTTATAGAACAAGATTCTTTAATAATTAAATACCGCCAAATAGACTAACTTTGA--CTATTCCATTAGTAACTTATACATTTTCATTAATTCTTCTAGGGTATCTAATCCTATTGACTACAAATTAACTAAAATTGAAAATTCA-CTTTCTAATTAAAATCTAAAAATTTCACCTAAATATATTTTAATTAAAATTCAATTTAACTTTCAATAACCAAACAATCATTAATTTCACCAGCCA
>BCCS1
AAAAATTTTTCTAATTCTTCTTAATTATCATCTATATATTGATCTATCATTAAATTTGAATTAAATATGCTAAATTACATTCAAATAATTCATTAACAACTATATATAAAAAATAAATTAAATGAAATTCAAAGTGTAATTTCCACTTAAAGAACAAGATTCTTTAATAATTAAGTACCGCCAAATAAACTAACTTTAA--CTATTACATTAATTACTATTTAAATTTCATTAATTTTTCTAGGGTATCTAATCCTATTAACT-TAAATTAATTAAAATTGAAAATTCA-TAATCAAATTAAAATCTAAAAATTTCACTTAA--ATATTTTAATTAAAATCAAACCTAAATTTCAAGTA-CAAAGAAACTTTAATTTCACCAATCA
>P1S4
NNNNNNNNNNNTAATTCTTCTTAATTATCATCTATATATTGATCTATCATTAAATTTGAATTAAATATGCTAAATTACATTCAAATAATTCATTAACAACTATATATAAAAAATAAATTAAATGAAATTCAAAGTGTAATTTCCACTTAAAGAACAAGATTCTTTAATAATTAAGTACCGCCAAATAAACTAACTTTAA--CTATTACATTAATTACTATTTAAATTTCATTAATTTTTCTAGGGTATCTAATCCTATTAACT-TAAATTAATTAAAATAGAAAATTCA-TAATCAAATTAAAATCTAAAAATTTCACTTAA--ATATTTTAATTAAAATCAAACCTAAATTTCAAGTA-CAAAGAAACTTTAATTTCACCAATCA
>CVS256
NNNNNNNNNNNNNNNNNNNNNNNNNTATCATCTATATATTGATCTATCATTAAATTTAAATTAAATATGCTAAATTACATTCAAATAATTCATTAACAACTATATATAAAAAATAAATTAAATGAAATTCAAAGTGTAACTTCCACTTAAAGAACAAGATTCTTTAATAATTAAGTACCGCCAAATAAACTAACTTTAA--CTATTACATTAATTACTATTTAAATTTCATTAATTTTTCTAGGGTATCTAATCCTATTAACT-TAAATTAATTAAAATTGAAAATTCA-TAATCAAATTAAAATCTAAAAATTTCACTTAA--ATATTTTAATTAAAATCAAACCTAAATTTCAAGTA-CAAAGAAATTTTAATTTCACCAATCA
>P3S1
NNNNNNNNNNNNNNNNNNNNNNNATTATCATCTATATATTGATCTATCATTAAATTTAAATTAAATATGTTAAATTACATTCAAATAATTCATTAACAACTATATATAAAAAATAAATTAAATGAAATTCAAAGTGTAATTTCCACTTAAAGAACAAGATTCTTTAATAATTAAGTACCGCCAAATAAACTAACTTTAA--CTATTACATTAATTACTATTTAAATTTCATTAATTTTTCTAGGGTATCTAATCCTATTAACT-TAAATTAATTAAAATTGAAAATTCA-TAATCAAATTAAAATCTAAAAATTTCACTTAA--ATATTTTAATTAAAATCAAACCTAAATTTCAAGTA-CAAAGAAATTTTAATTTCACCAATCA
>P1S3
NNNNNNNNNNNNNNNNNNNNNNNATTATCATCTATATATTGATCTATCATTAAATTTGAATTAAATATGCTAAATTACATTCAAATAATTCATTAACAACTATATATAAAAAATAAATTAAATGAAATTCAAAGTGTAATTTCCACTTAAAGAACAAGATTCTTTAATAATTAAGTACCGCCAAATAAACTAACTTTAA--CTATTACATTAATTACTATTTAAATTTCATTAATTTTTCTAGGGTATCTAATCCTATTAACT-TAAATTAATTAAAATTGAAAATTCA-TTATCAAATTAAAATCTAAAAATTTCACTTTA--ATNNNNNNNNNNNNNNNNNNNNNNNNNNNNNNNNNNNNNNNNNNNNNNNNNNNNNNNNNNNN
>VS151H
AAAAATTTTTCTAATTCTTCTTAATTATCATCTATATATTGATCTATCATTAAATTTGAATTAAATATGCTAAATTACATTCAAATAATTCATTAACAACTATATATAAAAAATAAATTAAATGAAATTCAAAGTGTAATTTCCACTTAAAGAACAAGATTCTTTAATAATTAAGTACCGCCAAATAAACTAACTTTAA--CTATTACATTAATTACTATTTAAATTTCATTAATTTTTCTAGGGTATCTAATCCTATTAACT-TAAATTAATTAAAATTGAAAATTCA-TAATCAAATTAAAATCTAAAAATTTCACTTAA--ATATTTTAATTAAAATCAAACCTAAATTTCAAGTA-CAAAGAAACTTTAATTTCACCAATCA
>BCCS4
NNNNNNNNNNNTAATTCTTCTTAATTATCATCTATATATTGATCTATCATTAAATTTGAATTAAATATGCTAAATTACATTCAAATAATTCATTAACAACTATATATAAAAAATAAATTAAATGAAATTCAAAGTGTAATTTCCACTTAAAGAACAAGATTCTTTAATAATTAAGTACCGCCAAATAAACTAACTTTAA--CTATTACATTAATTACTATTTAAATTTCATTAATTTTTCTAGGGTATCTAATCCTATTAACT-TAAATTAATTAAAATTGAAAATTCA-TAATCAAATTAAAATCTAAAAATTTCACTTAA--ATATTTTAATTAAAATCAAACCTAAATTTCAAGTA-CAAAGAAACTTTAATTTCACCAATCA
>P2S5
NNNNNNNNNNNNNNNNNNNNNTAATTATCATCTATATATTGATCTATCATTAAATTTAAATTAAATATGCTAAATTACATTCAAATAATTCATTAACAACTATATATAAAAAATAAATTAAATGAAATTCAAAGTGTAATTTCCACTTAAAGAACAAGATTCTTTAATAATTAAGTACCGCCAAATAAACTAACTTTAA--CTATTACATTAATTACTATTTAAATTTCATTAATTTTTCTAGGGTATCTAATCCTATTAACT-TAAATTAATTAAAATTGAAAATTCA-TAATCAAATTAAAATCTAAAAATTTCACTTAA--ATATTTTAATTAAAATCAAACCTAAATTTCAAGTA-CAAAGAAATTTTAATTTCACCAATCA
>P1S1
AAAAATTTTTCTAATTCTTCTTAATTATCATCTATATATTGATCTATCATTAAATTTGAATTAAATATGCTAAATTACATTCAAATAATTCATTAACAACTATATATAAAAAATAAATTAAATGAAATTCAAAGTGTAATTTCCACTTAAAGAACAAGATTCTTTAATAATTAAGTACCGCCAAATAAACTAACTTTAA--CTATTACATTAATTACTATTTAAATTTCATTAATTTTTCTAGGGTATCTAATCCTATTAACT-TAAATTAATTAAAATTGAAAATTCA-TAATCAAATTAAAATCTAAAAATTTCACTTAA--ATATTTTAATTAAAATCAAACCTAAATTTCAAGTA-CAAAGAAACTTTAATTTCACCAATCA
>VS149K
NNNNNNNNNNNNNNNNNNNNNTAATTATCATCTATATATTGATCTATCATTAAATTTAAATTAAATATGCTAAATTACATTCAAATAATTCATTAACAACTATATATAAAAAATAAATTAAATGAAATTCAAAGTGTAATTTCCACTTAAAGAACAAGATTCTTTAATAATTAAGTACCGCCAAATAAACTAACTTTAA--CTATTACATTAATTACTATTTAAATTTCATTAATTTTTCTAGGGTATCTAATCCTATTAACT-TAAATTAATTAAAATTGAAAATTCA-TAATCAAATTAAAATCTAAAAATTTCACTTAA--ATATTTTAATTAAAATCAAACCTAAATTTCAAGTA-CAAAGAAATTTTAATTTCACCAATCA
>BCCS2
NNNNNNNNNNNNNNNNNNNNTTAATTATCATCTATATATTGATCTATCATTAAATTTGAATTAAATATGCTAAATTACATTCAAATAATTCATTAACAACTATATATAAAAAATAAATTAAATGAAATTCAAAGTGTAATTTCCACTTAAAGAACAAGATTCTTTAATAATTAAGTACCGCCAAATAAACTAACTTTAA--CTATTACATTAATTACTATTTAAATTTCATTAATTTTTCTAGGGTATCTAATCCTATTAACT-TAAATTAATTAAAATTGAAAATTCA-TAATCAAATTAAAATCTAAAAATTTCACTTAA--ATATTTTAATTAAAATCAAACCTAAATTTCAAGTA-CAAAGAAACTTTAATTTCACCAATCA
>CVS258
CAGGAATTTTCTCATTCTTTTTAACTGTAATCTATATATTGATCTATTATTAAATCTTAATAAATTGTAATAAAATACATTTAAATAATTCATTAACAACTATATATAAAAATAAAATTAACTTGATTTTAAAGTGTGACTTCCATTTATAGAACAAGATTCTTTAATAATTAAATACCGCCAAATAGACTAACTTTGA--CTATTCCATTAGTAACTTATACATTTTCATTAATTCTTCTAGGGTATCTAATCCTATTGACTACAAATTAACTAAAATTGAAAATTCA-CTTTCTAATTAAAATCTAAAAATTTCACCTAAATATATTTTAATTAAAATTCAATTTAACTTTCAATAACCAAACAATCATTAATTTCACCAGCCA
>VS146K
NNNNNNNNNNNNNNNNNNNNNNNNNNNNNNNNNNNNNNNNNNNNNNNNNNNNNNNNNNNNNNNNNNATGCTAAATTACATTCAAATAATTCATTAACAACTATATATAAAAAATAAATTAAATGAAATTCAAAGTGTAATTTCCACTTAAAGAACAAGATTCTTTAATAATTAAGTACCGCCAAATAAACTAACTTTAA--CTATTACATTAATTACTATTTAAATTTCATTAATTTTTCTAGGGTATCTAATCCTATTAACT-TAAATTAATTAAAATTGAAAATTCA-TAATCAAATTAAAATCTAAAAATTTCACTTAA--ATATTTTAATTAAAATCAAACCTAAATTTCAAGTA-CAAAGAAATTTTAATTTCACCAATCA
>P2S2
AAAAATTTTTCTAATTCTTCTTAATTATCATCTATATATTGATCTATCATTAAATTTGAATTAAATATGCTAAATTACATTCAAATAATTCATTAACAACTATATATAAAAAATAAATTAAATGAAATTCAAAGTGTAATTTCCACTTAAAGAACAAGATTCTTTAATAATTAAGTACCGCCAAATAAACTAACTTTAA--CTATTACATTAATTACTATTTAAATTTCATTAATTTTTCTAGGGTATCTAATCCTATTAACT-TAAATTAATTAAAATTGAAAATTCA-TAATCAAATTAAAATCTAAAAATTTCACTTAA--ATATTTTAATTAAAATCAAACCTAAATTTCAAGTA-CAAAGAAACTTTAATTTCACCAATCA
>VS152H
AAAAATTTTTCTAATTCTTCTTAATTATCATCTATATATTGATCTATCATTAAATTTGAATTAAATATGCTAAATTACATTCAAATAATTCATTAACAACTATATATAAAAAATAAATTAAATGAAATTCAAAGTGTAATTTCCACTTAAAGAACAAGATTCTTTAATAATTAAGTACCGCCAAATAAACTAACTTTAA--CTATTACATTAATTACTATTTAAATTTCATTAATTTTTCTAGGGTATCTAATCCTATTAACT-TAAATTAATTAAAATTGAAAATTCA-TAATCAAATTAAAATCTAAAAATTTCACTTAA--ATATTTTAATTAAAATCAAACCTAAATTTCAAGTA-CAAAGAAACTTTAATTTCACCAATCA
>VS154H
NNNNNNNNNNNNNNNTCTTCTTAATTATCATCTATATATTGATCTATCATTAAATTTGAATTAAATATGCTAAATTACATTCAAATAATTCATTAACAACTATATATAAAAAATAAATTAAATGAAATTCAAAGTGTAATTTCCACTTAAAGAACAAGATTCTTTAATAATTAAGTACCGCCAAATAAACTAACTTTAA--CTATTACATTAATTACTATTTAAATTTCATTAATTTTTCTAGGGTATCTAATCCTATTAACT-TAAATTAATTAAAATTGAAAATTCA-TAATCAAATTAAAATCTAAAAATTTCACTTAA--ATATTTTAATTAAAATCAAACCTAAATTTCAAGTA-CAAAGAAACTTTAATTTCACCAATCA
>Ah2
AAAAATTTTTCTAATTCTTCTTAATTATCATCTATATATTGATCTATCATTAAATTTGAATTAAATATGCTAAATTACATTCAAATAATTCATTAACAACTATATATAAAAAATAAATTAAATGAAATTCAAAGTGTAATTTCCACTTAAAGAACAAGATTCTTTAATAATTAAGTACCGCCAAATAAACTAACTTTAA--CTATTACATTAATTACTATTTAAATTTCATTAATTTTTCTAGGGTATCTAATCCTATTAACT-TAAATTAATTAAAATTGAAAATTCA-TAATCAAATTAAAATCTAAAAATTTCACTTAA--ATATTTTAATTAAAATCAAACCTAAATTTCAAGTA-CAAAGAAACTTTAATTTCACCAATCA
>op4
NNNNNNNNNNNNNNNNNNNNTTAATTATCATCTATATATTGATCTATCATTAAATTTGAATTAAATATGCTAAATTACATTCAAATAATTCATTAACAACTATATATAAAAAATAAATTAAATGAAATTCAAAGTGTAATTTCCACTTAAAGAACAAGATTCTTTAATAATTAAGTACCGCCAAATAAACTAACTTTAA--CTATTACATTAATTACTATTTAAATTTCATTAATTTTTCTAGGGTATCTAATCCTATTAACT-TAAATTAATTAAAATTGAAAATTCA-TAATCAAATTAAAATCTAAAAATTTCACTTAA--ATATTTTAATTAAAATCAAACCTAAATTTCAAGTA-CAAAGAAACTTTAATTTCACCAATCA
>op3
NNNNNNNNNNNNNNNNNTTCTTAATTATCATCTATATATTGATCTATCATTAAATTTGAATTAAATATGCTAAATTACATTCAAATAATTCATTAACAACTATATATAAAAAATAAATTAAATGAAATTCAAAGTGTAATTTCCACTTAAAGAACAAGATTCTTTAATAATTAAGTACCGCCAAATAAACTAACTTTAA--CTATTACATTAATTACTATTTAAATTTCATTAATTTTTCTAGGGTATCTAATCCTATTAACT-TAAATTAATTAAAATTGAAAATTCA-TAATCAAATTAAAATCTAAAAATTTCACTTAA--ATATTTTAATTAAAATCAAACCTAAATTTCAAGTA-CAAAGAAACTTTAATTTCACCAATCA
>op1
NNNNNNNNNNNNNNNNNTTCTTAATTATCATCTATATATTGATCTATCATTAAATTTGAATTAAATATGCTAAATTACATTCAAATAATTCATTAACAACTATATATAAAAAATAAATTAAATGAAATTCAAAGTGTAATTTCCACTTAAAGAACAAGATTCTTTAATAATTAAGTACCGCCAAATAAACTAACTTTAA--CTATTACATTAATTACTATTTAAATTTCATTAATTTTTCTAGGGTATCTAATCCTATTAACT-TAAATTAATTAAAATTGAAAATTCA-TAATCAAATTAAAATCTAAAAATTTCACTTAA--ATATTTTAATTAAAATCAAACCTAAATTTCAAGTA-CAAAGAAACTTTAATTTCACCAATCA
>JC3
NNNNNNNNNNNNAATTCTTCTTAATTATCATCTATATATTGATCTATCATTAAATTTGAATTAAATATGCTAAATTACATTCAAATAATTCATTAACAACTATATATAAAAAATAAATTAAATGAAATTCAAAGTGTAATTTCCACTTAAAGAACAAGATTCTTTAATAATTAAGTACCGCCAAATAAACTAACTTTAA--CTATTACATTAATTACTATTTAAATTTCATTAATTTTTCTAGGGTATCTAATCCTATTAACT-TAAATTAATTAAAATTGAAAATTCA-TAATCAAATTAAAATCTAAAAATTTCACTTAA--ATATTTTAATTAAAATCAAACCTAAATTTCAAGTA-CAAAGAAACTTTAATTTCACCAATCA
>JC2
NNNNNNNTTTCTAATTCTTCTTAATTATCATCTATATATTGATCTATCATTAAATTTGAATTAAATATGCTAAATTACATTCAAATAATTCATTAACAACTATATATAAAAAATAAATTAAATGAAATTCAAAGTGTAATTTCCACTTAAAGAACAAGATTCTTTAATAATTAAGTACCGCCAAATAAACTAACTTTAA--CTATTACATTAATTACTATTTAAATTTCATTAATTTTTCTAGGGTATCTAATCCTATTAACT-TAAATTAATTAAAATTGAAAATTCA-TAATCAAATTAAAATCTAAAAATTTCACTTAA--ATATTTTAATTAAAATCAAACCTAAATTTCAAGTA-CAAAGAAACTTTAATTTCACCAATCA
>imb4
AAAAATTCACTAATTTTAATTAAAATTTTATTTACATATTGATCTATTATTCTATTACCAATAAAACTAATAAATTACATTTTAATAATCTATTAACAACCATATATAAAAATTAATTTTAATCTTTTAAAAAGAGCAATTTCTAATTATAAAACAAGATTCTTTAATAATTGTTTACCGCCAAGAAAATTAATTTTAAATTTACTTTATTCATTAATTAAATAAATTTCATTGAATTTCTAGGGTATCTAATCCTATTACTA-ATATTCAATTAAATTAAAATAAATC-ACTTAATGTTTAAACCAACTAATTTCACCTAA--AAGTTTAAATT-AAATTAACATCAATTATTTTAAATTCAAAACTAATTAATTTAACTGATTA
>imb3
NNNNNNNNNNNNNNNNNNNNNAAAATTTTATTTACATATTGATCTATTATTCTATTACCAATAAAACTAATAAATTACATTTTAATAATCTATTAACAACCATATATAAAAATTAATTTTAATCTTTTAAAAAGAGCAATTTCTAATTATAAAACAAGATTCTTTAATAATTGTTTACCGCCAAGAAAATTAATTTTAAATTTACTTTATTCATTAATTAAATAAATTTCATTGAATTTCTAGGGTATCTAATCCTATTACTA-ATATTCAATTAAATTAAAATAAATC-ACTTAATGTTTAAACCAACTAATTTCACCTAA--AAGTTTAAATT-AAATTAACATCAATTATTTTAAATTCAAAACTAATTAATTTAACTGATTA
>imb2
NNNNNNNNNNNNNNNNNNNNTAAAATTTTATTTACATATTGATCTATTATTCTATTACCAATAAAACTAATAAATTACATTTTAATAATCTATTAACAACCATATATAAAAATTAATTTTAATCTTTTAAAAAGAGCAATTTCTAATTATAAAACAAGATTCTTTAATAATTGTTTACCGCCAAGAAAATTAATTTTAAATTTACTTTATTCATTAATTAAATAAATTTCATTGAATTTCTAGGGTATCTAATCCTATTACTA-ATATTCAATTAAATTAAAATAAATC-ACTTAATGTTTAAACCAACTAATTTCACCTAA--AAGTTTAAATT-AAATTAACATCAATTATTTTAAATTCAAAACTAATTAATTTAACTGATTA
>imb1
NNNNNNNNNNNNNNNNNNNNNNAAATTTTATTTACATATTGATCTATTATTCTATTACCAATAAAACTAATAAATTACATTTTAATAATCTATTAACAACCATATATAAAAATTAATTTTAATCTTTTAAAAAGAGCAATTTCTAATTATAAAACAAGATTCTTTAATAATTGTTTACCGCCAAGAAAATTAATTTTAAATTTACTTTATTCATTAATTAAATAAATTTCATTGAATTTCTAGGGTATCTAATCCTATTACTA-ATATTCAATTAAATTAAAATAAATC-ACTTAATGTTTAAACCAACTAATTTCACCTAA--AAGTTTAAATT-AAATTAACATCAATTATTTTAAATTCAAAACTAATTAATTTAACTGATTA
>H4
AAAAAATTTTCTAATTCTTCTTAATTATCATCTATATATTGATCTATCATTAAATTTAAATTAAATATGCTAAATTACATTCAAATAATTCATTAACAACTATATATAAAAAATAAATTAAATGAAATTCAAAGTGTAACTTCCACTTAAAGAACAAGATTCTTTAATAATTAAGTACCGCCAAATAAACTAACTTTAA--CTATTACATTAATTACTATTTAAATTTCATTAATTTTTCTAGGGTATCTAATCCTATTAACT-TAAATTAATTAAAATTGAAAATTCA-TAATCAAATTAAAATCTAAAAATTTCACTTAA--ATATTTTAATTAAAATCAAACCTAAATTTCAAGTA-CAAAGAAATTTTAATTTCACCAATCA
>H1
NNNNNNNNNNNNAATTCTTCTTAATTATCATCTATATATTGATCTATCATTAAATTTAAATTAAATATGCTAAATTACATTCAAATAATTCATTAACAACTATATATAAAAAATAAATTAAATGAAATTCAAAGTGTAACTTCCACTTAAAGAACAAGATTCTTTAATAATTAAGTACCGCCAAATAAACTAACTTTAA--CTATTACATTAATTACTATTTAAATTTCATTAATTTTTCTAGGGTATCTAATCCTATTAACT-TAAATTAATTAAAATTGAAAATTCA-TAATCAAATTAAAATCTAAAAATTTCACTTAA--ATATTTTAATTAAAATCAAACCTAAATTTCAAGTA-CAAAGAAATTTTAATTTCACCAATCA
>eng1
NNNNNNNNNNNNNNNNNNNNTTAATTATCATCTATATATTGATCTATCATTAAATTTGAATTAAATATGCTAAATTACATTCAAATAATTCATTAACAACTATATATAAAAAATAAATTAAATGAAATTCAAAGTGTAATTTCCACTTAAAGAACAAGATTCTTTAATAATTAAGTACCGCCAAATAAACTAACTTTAA--CTATTACATTAATTACTATTTAAATTTCATTAATTTTTCTAGGGTATCTAATCCTATTAACT-TAAATTAATTAAAATTGAAAATTCA-TAATCAAATTAAAATCTAAAAATTTCACTTAA--ATATTTTAATTAAAATCAAACCTAAATTTCAAGTA-CAAAGAAACTTTAATTTCACCAATCA
>Ekh6
NNNNNNNNNNNNNNTTTAATTAAAATTTAATTTGCATATTGATCTATTATTTTGTTATTTATAAAACTAATAAATTACATTTAAATAATCTATTAACAACTATATACAAAAATTAATTTTAATTTTAAGAAAAGAGCAACTTCTAATTATAAAACAAGATTCTTTAATAATTATTTACCGCCAAGAAAATTAACTTTAAATTTACTTTACTCATTAACTAAATAAATTTTATTAAACTTCTAGGGTATCTAATCCTATTACTT-ATATTCAATTAAATTAAAATAAATT-ACTTAATTTTTAAACCAACTAATTTCACCTAA--AAGATTAAATTAAAATTTATACTAATTATTTTAAA-CAAAAGTCAATTAATTTAACTGATTA
>EKh5
TTAAATTCACTAATTTTAATTAAAATTTAATTTGCATATTGATCTATTATTTTGTTATTTATAAAACTAATAAATTACATTTAAATAATCTATTAACAACTATATACAAAAATTAATTTTAATTTTAAGAAAAGAGCAACTTCTAATTATAAAACAAGATTCTTTAATAATTATTTACCGCCAAGAAAATTAACTTTAAATTTACTTTACTCATTAACTAAATAAATTTTATTAAACTTCTAGGGTATCTAATCCTATTACTT-ATATTCAATTAAATTAAAATAAATT-ACTTAATTTTTAAACCAACTAATTTCACCTAA--AAGATTAAATTAAAATTTATACTAATTATTTTAAA-CAAAAGTCAATTAATTTAACTGATTA
>eng4
NNNNNNNNNNNNNNNNNNNNNNNNNNNNNNNNNNNNNNNNNNNNNNNNNNNNNNNNNNNATTAAATATGCTAAATTACATTCAAATAATTCATTAACAACTATATATAAAAAATAAATTAAATGAAATTCAAAGTGTAATTTCCACTTAAAGAACAAGATTCTTTAATAATTAAGTACCGCCAAATAAACTAACTTTAA--CTATTACATTAATTACTATTTAAATTTCATTAATTTTTCTAGGGTATCTAATCCTATTAACT-TAAATTAATTAAAATTGAAAATTCA-TAATCAAATTAAAATCTAAAAATTTCACTTAA--ATATTTTAATTAAAATCAAACCTAAATTTCAAGTA-CAAAGAAACTTTAATTTCACCAATCA
>Ekh4
NNNNNNNNNNNNNNTTTAATTAAAATTTAATTTGCATATTGATCTATTATTTTGTTATTTATAAAACTAATAAATTACATTTAAATAATCTATTAACAACTATATACAAAAATTAATTTTAATTTTAAGAAAAGAGCAACTTCTAATTATAAAACAAGATTCTTTAATAATTATTTACCGCCAAGAAAATTAACTTTAAATTTACTTTACTCATTAACTAAATAAATTTTATTAAACTTCTAGGGTATCTAATCCTATTACTT-ATATTCAATTAAATTAAAATAAATT-ACTTAATTTTTAAACCAACTAATTTCACCTAA--AAGATTAAATTAAAATTTATACTAATTATTTTAAA-CAAAAGTCAATTAATTTAACTGATTA
>ech4
NNNNNNNNNNNNNNNNNNNNNAAAATTTAATTTACATATTGATCTATTATTTTATTATTAATAAAATTAATAAATTATATTTAAATAACTTATTAACAACCATATATAAAAACTAATTTTAATATTCTAAAGAGAGCAACTTCTAATTATAAAACAAGATTCTTTAATAATTGTTTACCGCCAAGAAAATTAATTTTAAATTTACTTTACTTATTAATTAAACAATTTTCATTAAATTTCTAGGGTATCTAATCCTATTACTA-ATATTTAATTAAATTAAAATAAACT-ATTCAATTTTTAAACCAACTAATTTCACTTAA--AAGTTTAAATTAAAATTAACATTAATTATTTTATTTTCTAAACCAATTAATTTAACTGATTA
>ech3
ACTAATTCACTAATTTTAATTAAAATTTAATTTACATATTGATCTATTATTTTATTATTAATAAAATTAATAAATTATATTTAAATAACTTATTAACAACCATATATAAAAACTAATTTTAATATTCTAAAGAGAGCAACTTCTAATTATAAAACAAGATTCTTTAATAATTGTTTACCGCCAAGAAAATTAATTTTAAATTTACTTTACTTATTAATTAAACAATTTTCATTAAATTTCTAGGGTATCTAATCCTATTACTA-ATATTTAATTAAATTAAAATAAACT-ATTCAATTTTTAAACCAACTAATTTCACTTAA--AAGTTTAAATTAAAATTAACATTAATTATTTTATTTTCTAAACCAATTAATTTAACTGATTA
>ech2
NNNNNNNNNNNNNNNNNNNNNAAAATTTAATTTACATATTGATCTATTATTTTATTATTAATAAAATTAATAAATTATATTTAAATAACTTATTAACAACCATATATAAAAACTAATTTTAATATTCTAAAGAGAGCAACTTCTAATTATAAAACAAGATTCTTTAATAATTGTTTACCGCCAAGAAAATTAATTTTAAATTTACTTTACTTATTAATTAAACAATTTTCATTAAATTTCTAGGGTATCTAATCCTATTACTA-ATATTTAATTAAATTAAAATAAACT-ATTCAATTTTTAAACCAACTAATTTCACTTAA--AAGTTTAAATTAAAATTAACATTAATTATTTTATTTTCTAAACCAATTAATTTAACTGATTA
>cyl3
ACTAATTCACTAATTCTAATTAAAATTTAATTTACATATTGATCTATTATTTTATTATTAATAAAATTAATAAATTATATTTAAATAACTTATTAACAACCATATATAAAAACTAATTTTAATATTCTAAAGAGAGCAACTTCTAATTATAAAACAAGATTCTTTAATAATTGTTTACCGCCAAGAAAATTAATTTTAAATTTACTTTACTTATTAATTAAACAATTTTCATTAAATTTCTAGGGTATCTAATCCTATTACTA-ATATTTAATTAAATTAAAATAAACT-ATTCAATTTTTAAACCAACTAATTTCACTTAA--AAGTTTAAATTAAAATTAACATTAATTATTTTATTTTCAAAACCAATTAATTTAACTGATTA
>cyl2
ACTAATTCACTAATTCTAATTAAAATTTAATTTACATATTGATCTATTATTTTATTATTAATAAAATTAATAAATTATATTTAAATAACTTATTAACAACCATATATAAAAACTAATTTTAATATTCTAAAGAGAGCAACTTCTAATTATAAAACAAGATTCTTTAATAATTGTTTACCGCCAAGAAAATTAATTTTAAATTTACTTTACTTATTAATTAAACAATTTTCATTAAATTTCTAGGGTATCTAATCCTATTACTA-ATATTTAATTAAATTAAAATAAACT-ATTCAATTTTTAAACCAACTAATTTCACTTAA--AAGTTTAAATTAAAATTAACATTAATTATTTTATTTTCAAAACCAATTAATTTAACTGATTA
>ech1
NNNNNNNNNNNNNNNNNNNNNAAAATTTAATTTACATATTGATCTATTATTTTATTATTAATAAAATTAATAAATTATATTTAAATAACTTATTAACAACCATATATAAAAACTAATTTTAATATTCTAAAGAGAGCAACTTCTAATTATAAAACAAGATTCTTTAATAATTGTTTACCGCCAAGAAAATTAATTTTAAATTTACTTTACTTATTAATTAAACAATTTTCATTAAATTTCTAGGGTATCTAATCCTATTACTA-ATATTTAATTAAATTAAAATAAACT-ATTCAATTTTTAAACCAACTAATTTCACTTAA--AAGTTTAAATTAAAATTAACATTAATTATTTTATTTTCTAAACCAATTAATTTAACTGATTA
>chol4
NNNNNNNNNNNNNNNNNNNNTAAAATTTAATTTGCATATTGATCTATTATTTTGTTATTTATAAAACTAATAAATTACATTTAAATAATCTATTAACAACTATATACAAAAATTAATTTTAATTTTAAGAAAAGAGCAACTTCTAATTATAAAACAAGATTCTTTAATAATTATTTACCGCCAAGAAAATTAACTTTAAATTTACTTTACTCATTAACTAAATAAATTTTATTAAACTTCTAGGGTATCTAATCCTATTACTT-ATATTCAATTAAATTAAAATAAATT-ACTTAATTTTTAAACCAACTAATTTCACCTAA--AAGATTAAATTAAAATTTATACTAATTATTTTAAA-CAAAAGTCAATTAATTTAACTGATTA
>chol3
TTAAATTCACTAATTTTAATTAAAATTTAATTTGCATATTGATCTATTATTTTGTTATTTATAAAACTAATAAATTACATTTAAATAATCTATTAACAACTATATACAAAAATTAATTTTAATTTTAAGAAAAGAGCAACTTCTAATTATAAAACAAGATTCTTTAATAATTATTTACCGCCAAGAAAATTAACTTTAAATTTACTTTACTCATTAACTAAATAAATTTTATTAAACTTCTAGGGTATCTAATCCTATTACTT-ATATTCAATTAAATTAAAATAAATT-ACTTAATTTTTAAACCAACTAATTTCACCTAA--AAGATTAAATTAAAATTTATACTAATTATTTTAAA-CAAAAGTCAATTAATTTAACTGATTA
>chol1
NNNNNNNNNNNNNNTTTAATTAAAATTTAATTTGCATATTGATCTATTATTTTGTTATTTATAAAACTAATAAATTACATTTAAATAATCTATTAACAACTATATACAAAAATTAATTTTAATTTTAAGAAAAGAGCAACTTCTAATTATAAAACAAGATTCTTTAATAATTATTTACCGCCAAGAAAATTAACTTTAAATTTACTTTACTCATTAACTAAATAAATTTTATTAAACTTCTAGGGTATCTAATCCTATTACTT-ATATTCAATTAAATTAAAATAAATT-ACTTAATTTTTAAACCAACTAATTTCACCTAA--AAGATTAAATTAAAATTTATACTAATTATTTTAAA-CAAAAGTCAATTAATTTAACTGATTA
>cey4
ATAGAATTCTCTAATTCAATTTAATTATAATCTATATATTGATCTATCATTAAATTTTAATAAAATAAATTGAATTACATTTTAACAATTCATTAACAACCATATATAAAAATTAAATTAACTAAGTTTTAAAGTGTAACTTCCATTTAATGAACAAGATTCTTTAATATTTAAATACCGCCAAATAAACTAACTTTAA--TTATTCCATTAGTTACTACATAATATTCATTAATTTTTCTAGGGTATCTAATCCTATTGACT-TAAATTAATTAAAATTGAAAATTTA-TAATTTAATTAAAATCTAAAAATTTCACCTAA--ACATTTCAATTAAAATTAAATGTAATATTCAAAAA---AATAAAAATTAATTTTACCGGTCA
>cey3
ATAGAATTCTCTAATTCAATTTAATTATAATCTATATATTGATCTATCATTAAATTTTAATAAAATAAATTGAATTACATTTTAACAATTCATTAACAACCATATATAAAAATTAAATTAACTAAGTTTTAAAGTGTAACTTCCATTTAATGAACAAGATTCTTTAATATTTAAATACCGCCAAATAAACTAACTTTAA--TTATTCCATTAGTTACTACATAATATTCATTAATTTTTCTAGGGTATCTAATCCTATTGACT-TAAATTAATTAAAATTGAAAATTTA-TAATTTAATTAAAATCTAAAAATTTCACCTAA--ACATTTCAATTAAAATTAAATGTAATATTCAAAAA---AATAAAAATTAATTTTACCGGTCA
>cey2
ATAGAATTCTCTAATTCAATTTAATTATAATCTATATATTGATCTATCATTAAATTTTAATAAAATAAATTGAATTACATTTTAACAATTCATTAACAACCATATATAAAAATTAAATTAACTAAGTTTTAAAGTGTAACTTCCATTTAATGAACAAGATTCTTTAATATTTAAATACCGCCAAATAAACTAACTTTAA--TTATTCCATTAGTTACTACATAATATTCATTAATTTTTCTAGGGTATCTAATCCTATTGACT-TAAATTAATTAAAATTGAAAATTTA-TAATTTAATTAAAATCTAAAAATTTCACCTAA--ACATTTCAATTAAAATTAAATGTAATATTCAAAAA---AATAAAAATTAATTTTACCGGTCA
>Cal4
ACTAATTCACTAATTTTAATTAAAATTTAATTTACATATTGATCTATTATTTTATTACTAACAAAACTAATAAATTACATTTAAATAATTTATTAACAACTATATATAAAAATCAATTTTAATATTTAAAAGAGAGCAACTTCTATTTACAAAACAAGATTCTTTAATAATTGTTTACCGCCAAGAAAATTAATTTTAAATTTACTTTACTCATTAACTAAATAAATTTCATTAAACTTCTAGGGTATCTAATCCTATTACTA-ATATTTAATTAAATTAAAATAAATC-ATTTAATTTTCAAACTAACTAATTTCACTTAA--AAGTTTAAATTTAAATTAACGTTAATTATTTTAACTTAATAATAAATTAATTTAACTGGTTA
>Cal3
ACTAATTCACTAATTTTAATTAAAATTTAATTTACATATTGATCTATTATTTTATTACTAACAAAACTAATAAATTACATTTAAATAATTTATTAACAACTATATATAAAAATCAATTTTAATATTTAAAAGAGAGCAACTTCTATTTACAAAACAAGATTCTTTAATAATTGTTTACCGCCAAGAAAATTAATTTTAAATTTACTTTACTCATTAACTAAATAAATTTCATTAAACTTCTAGGGTATCTAATCCTATTACTA-ATATTTAATTAAATTAAAATAAATC-ATTTAATTTTCAAACTAACTAATTTCACTTAA--AAGTTTAAATTTAAATTAACGTTAATTATTTTAACTTAATAATAAATTAATTTAANNNNNNN
>Cal2
NNNNNNNNNNNNNNNNNNNNNAAAATTTAATTTACATATTGATCTATTATTTTATTACTAACAAAACTAATAAATTACATTTAAATAATTTATTAACAACTATATATAAAAATCAATTTTAATATTTAAAAGAGAGCAACTTCTATTTACAAAACAAGATTCTTTAATAATTGTTTACCGCCAAGAAAATTAATTTTAAATTTACTTTACTCATTAACTAAATAAATTTCATTAAACTTCTAGGGTATCTAATCCTATTACTA-ATATTTAATTAAATTAAAATAAATC-ATTTAATTTTCAAACTAACTAATTTCACTTAA--AAGTTTAAATTTAAATTAACGTTAATTATTTTAACTTAATAATAAATTNNNNNNNNNNNNNN
>Cal1
ACTAATTCACTAATTTTAATTAAAATTTAATTTACATATTGATCTATTATTTTATTACTAACAAAACTAATAAATTACATTTAAATAATTTATTAACAACTATATATAAAAATCAATTTTAATATTTAAAAGAGAGCAACTTCTATTTACAAAACAAGATTCTTTAATAATTGTTTACCGCCAAGAAAATTAATTTTAAATTTACTTTACTCATTAACTAAATAAATTTCATTAAACTTCTAGGGTATCTAATCCTATTACTA-ATATTTAATTAAATTAAAATAAATC-ATTTAATTTTCAAACTAACTAATTTCACTTAA--AAGTTTAAATTTAAATTAACGTTAATTATTTTAACTTAATAATAAATTAATTTANNNNNNNN
>Big2
NNNNNNNNNNNNNNNNNNNNNNAAATTTAATTTACATATTGATCTATTATTATATTATTAATAAAATTAATAAATTATATTTAAATAACTTATTAACAACCATATATAAAAAATAATTTTAATATTCTAAAGAGAGCAACTTCTAATTATAAAACAAGATTCTTTAATAATTGTTTACCGCCAAGAAAATTAATTTTAAATTTACTTTACTTATTAATTAAACAATTTTCATTAAATTTCTAGGGTATCTAATCCTATTACTA-ATATTTAATTAAATTAAAATAAACT-ATTCAATTTTTAAACCAACTAATTTCACTTAA--AAGTTTAAATTAAAATTAACATTAATTATTTTATTTTCTAAACCAATTAATTTAACTGATTA
>Au4
CAGGAATTTTCTAATTCTTTTTAACTGTAATCTATATATTGATCTATTATTAAATCTTAATAAATTGTAATAAAATACATTTAAATAATTCATTAACAACTATATATAAAAATAAAATTAACTTGATTTTAAAGTGTGACTTCCATTTATAGAACAAGATTCTTTAATAATTAAATACCGCCAAATAGACTAACTTTGA--CTATTCCATTAGTAACTTATACATTTTCATTAATTCTTCTAGGGTATCTAATCCTATTGACTACAAATTAACTAAAATTGAAAATTCA-CTTTCTAATTAAAATCTAAAAATTTCACCTAAATATATTTTAATTAAAATTCAATTTAACTTTCAATAACCAAACAATCATTAATTTCACCAGCCA
>Au3
CAGGAATTTTCTAATTCTTTTTAACTGTAATCTATATATTGATCTATTATTAAATCTTAATAAATTGTAATAAAATACATTTAAATAATTCATTAACAACTATATATAAAAATAAAATTAACTTGATTTTAAAGTGTGACTTCCATTTATAGAACAAGATTCTTTAATAATTAAATACCGCCAAATAGACTAACTTTGA--CTATTCCATTAGTAACTTATACATTTTCATTAATTCTTCTAGGGTATCTAATCCTATTGACTACAAATTAACTAAAATTGAAAATTCA-CTTTCTAATTAAAATCTAAAAATTTCACCTAAATATATTTTAATTAAAATTCAATTTAACTTTCAATAACCAAACAATCATTAATTTCACCAGCCA
>Au1
NNNNNNNNNNNNNNNNNNNNNNNNNTGTAATCTATATATTGATCTATTATTAAATCTTAATAAATTGTAATAAAATACATTTAAATAATTCATTAACAACTATATATAAAAATAAAATTAACTTGATTTTAAAGTGTGACTTCCATTTATAGAACAAGATTCTTTAATAATTAAATACCGCCAAATAGACTAACTTTGA--CTATTCCATTAGTAACTTATACATTTTCATTAATTCTTCTAGGGTATCTAATCCTATTGACTACAAATTAACTAAAATTGAAAATTCA-CTTTCTAATTAAAATCTAAAAATTTCACCTAAATATATTTTAATTAAAATTCAATTTAACTTTCAATAACCAAACAATCATTAATTTCACCAGCCA
>AL3
NNNNNNNNNNNNNNNNNNNNTTAATTATCATCTATATATTGATCTATCATTAAATTTAAATTAAATATGCTAAATTACATTCAAATAATTCATTAACAACTATATATAAAAAATAAATTAAATGAAATTCAAAGTGTAACTTCCACTTAAAGAACAAGATTCTTTAATAATTAAGTACCGCCAAATAAACTAACTTTAA--CTATTACATTAATTACTATTTAAATTTCATTAATTTTTCTAGGGTATCTAATCCTATTAACT-TAAATTAATTAAAATTGAAAATTCA-TAATCAAATTAAAATCTAAAAATTTCACTTAA--ATATTTTAATTAAAATCAAACCTAAATTTCAAGTA-CAAAGAAATTTTAATTTCACCAATCA
>AL2
NNNNNNNNNNNNAATTCTTCTTAATTATCATCTATATATTGATCTATCATTAAATTTAAATTAAATATGCTAAATTACATTCAAATAATTCATTAACAACTATATATAAAAAATAAATTAAATGAAATTCAAAGTGTAACTTCCACTTAAAGAACAAGATTCTTTAATAATTAAGTACCGCCAAATAAACTAACTTTAA--CTATTACATTAATTACTATTTAAATTTCATTAATTTTTCTAGGGTATCTAATCCTATTAACT-TAAATTAATTAAAATTGAAAATTCA-TAATCAAATTAAAATCTAAAAATTTCACTTAA--ATATTTTAATTAAAATCAAACCTAAATTTCAAGTA-CAAAGAAATTTTAATTTCACCAATCA
>Ah4
NNNNNNNNNNNNNNNNNNTCTTAATTATCATCTATATATTGATCTATCATTAAATTTGAATTAAATATGCTAAATTACATTCAAATAATTCATTAACAACTATATATAAAAAATAAATTAAATGAAATTCAAAGTGTAATTTCCACTTAAAGAACAAGATTCTTTAATAATTAAGTACCGCCAAATAAACTAACTTTAA--CTATTACATTAATTACTATTTAAATTTCATTAATTTTTCTAGGGTATCTAATCCTATTAACT-TAAATTAATTAAAATTGAAAATTCA-TAATCAAATTAAAATCTAAAAATTTCACTTAA--ATATTTTAATTAAAATCAAACCTAAATTTCAAGTA-CAAAGAAACTTTAATTTCACCAATCA
