# Supplementary material for: SPEDE‐sampler: An R Shiny application to assess how methodological choices and taxon sampling can affect Generalized Mixed Yule Coalescent output and interpretation
Source: Mol Ecol Resour. 2022 Feb 16;22(5):2054–69. doi: 10.1111/1755-0998.13591 (PMC9306842; doi:10.1111/1755-0998.13591)
Supplement: Supplementary file 4 — Data S4 [file MEN-22-2054-s006.csv]

sample_id	predefined_group
VS015Ofi	opuntiae
VS016Ofi	opuntiae
VS017Ofi	opuntiae
VS044Ofi	opuntiae
VS046Ofi	opuntiae
VS045Ofi	opuntiae
VS014Ti	tomentosus
VS013Ti	tomentosus
VS012Ti	tomentosus
IP025Tf	tomentosus
VS005Tf	tomentosus
IP003Os	opuntiae
VS054Os	opuntiae
VS055Os	opuntiae
VS053Os	opuntiae
VS004Os	opuntiae
VS020C	ceylonicus
VS002C	ceylonicus
VS021Au	austrinus
IP001Au	austrinus
VS001Au	austrinus
VS100Con	confusus
VS101Con	confusus
VS102Con	confusus
VS103Con	confusus
VS104Con	confusus
VS026Oflag	opuntiae
VS027Oflag	opuntiae
VS028Oflag	opuntiae
VS029Otuc	opuntiae
VS030Otuc	opuntiae
VS031Otuc	opuntiae
VS032Osed	opuntiae
VS033Osed	opuntiae
VS034Osed	opuntiae
VS035O4PM	confusus
VS036O4PM	confusus
VS037O4PM	confusus
VS038Olc	confusus
VS039Olc	confusus
VS040Olc	confusus
CSW003E	opuntiae
CSW004E	opuntiae
VS019C	ceylonicus
VS022Au	austrinus
VS021C	ceylonicus
IP019Tf	tomentosus
VS010Ti	tomentosus
IP016Ti	tomentosus
VS059Os	opuntiae
VS060Os	opuntiae
VS061Os	opuntiae
VS062Os	opuntiae
VS063Os	opuntiae
VS064u	opuntiae
VS065u	opuntiae
VS066u	opuntiae
VS068u	opuntiae
VS069u	opuntiae
VS071u	opuntiae
VS072u	confusus
VS073u	confusus
VS074u	confusus
VS076u	opuntiae
VS077u	opuntiae
VS078u	confusus
VS081u	confusus
VS083u	opuntiae
VS070u	opuntiae
VS079u	confusus
VS080u	confusus
VS086uOE	opuntiae
VS087uOE	opuntiae
VS088uOE	opuntiae
VS098Tf	tomentosus
VS099Tf	tomentosus
VS101Tp	tomentosus
VS102Tp	tomentosus
VS104Tp	tomentosus
VS105Tp	tomentosus
VS106V	opuntiae
VS107V	opuntiae
VS108V	opuntiae
P2S4	opuntiae
P3S2	opuntiae
CVS257	austrinus
BCCS1	opuntiae
P1S4	opuntiae
CVS256	opuntiae
P3S1	opuntiae
P1S3	opuntiae
VS151H	opuntiae
BCCS4	opuntiae
P2S5	opuntiae
P1S1	opuntiae
VS149K	opuntiae
BCCS2	opuntiae
CVS258	austrinus
VS146K	opuntiae
P2S2	opuntiae
VS152H	opuntiae
VS154H	opuntiae
Ah2	opuntiae
op4	opuntiae
op3	opuntiae
op1	opuntiae
JC3	opuntiae
JC2	opuntiae
imb4	tomentosus
imb3	tomentosus
imb2	tomentosus
imb1	tomentosus
H4	opuntiae
H1	opuntiae
eng1	opuntiae
Ekh6	tomentosus
EKh5	tomentosus
eng4	opuntiae
Ekh4	tomentosus
ech4	tomentosus
ech3	tomentosus
ech2	tomentosus
cyl3	tomentosus
cyl2	tomentosus
ech1	tomentosus
chol4	tomentosus
chol3	tomentosus
chol1	tomentosus
cey4	ceylonicus
cey3	ceylonicus
cey2	ceylonicus
Cal4	tomentosus
Cal3	tomentosus
Cal2	tomentosus
Cal1	tomentosus
Big2	tomentosus
Au4	austrinus
Au3	austrinus
Au1	austrinus
AL3	opuntiae
AL2	opuntiae
Ah4	opuntiae
