# Supplementary material for: SPEDE‐sampler: An R Shiny application to assess how methodological choices and taxon sampling can affect Generalized Mixed Yule Coalescent output and interpretation
Source: Mol Ecol Resour. 2022 Feb 16;22(5):2054–69. doi: 10.1111/1755-0998.13591 (PMC9306842; doi:10.1111/1755-0998.13591)
Supplement: Supplementary file 5 — Data S5 [file MEN-22-2054-s010.zip]

Archive with 1 entries (1 files):
- men13591-sup-0005-DataS5.fasta
