# Supplementary material for: SPEDE‐sampler: An R Shiny application to assess how methodological choices and taxon sampling can affect Generalized Mixed Yule Coalescent output and interpretation
Source: Mol Ecol Resour. 2022 Feb 16;22(5):2054–69. doi: 10.1111/1755-0998.13591 (PMC9306842; doi:10.1111/1755-0998.13591)
Supplement: Supplementary file 5 — Data S5 [file MEN-22-2054-s010.zip › men13591-sup-0005-DataS5.fasta]

>MK073967
cctttatcttgtatttggtgcttgagccggaatagttggaactgccctcagtcttctaattcgggcagaactaagccaaccagggtccctcctgggagatgaccagatttataatgttattgttacagcacatgcatttgtaataatcttctttatggtcataccaattataatcggcgggtttgggaattgacttgtgcccctaataattggcgcccccgacatagcatttccacgaataaacaatataagcttttgacttctcccaccatctttccttcttctcctagcttcttcaggggttgaagccggagctggaacaggctgaacagtatatccgcctctcgctggaaatcttgcccacgcaggggcctccgtagatcttaccattttttcacttcaccttgcaggggtttcttccattcttggagcaattaattttattacaaccattgtaaacataaaacctcctgccatttcgcaataccaaacccccctattcgtctgagctgttctagttacagccgttcttttattactatctcttcccgttttagctgcaggtattaccatgctcttaacagatcgaaacttaaacactaccttcttcgaccctgccggagggggagacccaatcctttatcaacactta
>MK073965
cctttatcttgtatttggtgcttgagccggaatagttggaactgccctcagtcttctaattcgggcagaactaagccaaccagggtccctcctgggagatgaccagatttataatgttattgttacagcacatgcatttgtaataatcttctttatggtcataccaattataatcggcgggtttgggaattgacttgtgcccctaataattggcgcccccgacatagcatttccacgaataaacaatataagcttttgacttctcccaccatctttccttcttctcctagcttcttcaggggttgaagccggagctggaacaggctgaacagtatatccgcctctcgctggaaatcttgcccacgcaggggcctccgtagatcttaccattttttcacttcaccttgcaggggtttcttccattcttggagcaattaattttattacaaccattgtaaacataaaacctcctgccatttcgcaataccaaacccccctattcgtctgagctgttctagttacagccgttcttttattactatctcttcccgttttagctgcaggtattaccatgctcttaacagatcgaaacttaaacactaccttcttcgaccctgccggagggggagacccaatcctttatcaacactta
>MK073961
cctttatcttgtatttggtgcttgagccggaatagttggaactgccctcagtcttctaattcgggcagaactaagccaaccagggtccctcctgggagatgaccagatttataatgttattgttacagcacatgcatttgtaataatcttctttatggtcataccaattataatcggcgggtttgggaattgacttgtgcccctaataattggcgcccccgacatagcatttccacgaataaacaatataagcttttgacttctcccaccatctttccttcttctcctagcttcttcaggggttgaagccggagctggaacaggctgaacagtatatccgcctctcgctggaaatcttgcccacgcaggggcctccgtagatcttaccattttttcacttcaccttgcaggggtttcttccattcttggagcaattaattttattacaaccattgtaaacataaaacctcctgccatttcgcaataccaaacccccctattcgtctgagctgttctagttacagccgttcttttattactatctcttcccgttttagctgcaggtattaccatgctcttaacagatcgaaacttaaacactaccttcttcgaccctgccggagggggagacccaatcctttatcaacactta
>MK073964
cctttatcttgtatttggtgcttgagccggaatagttggaactgccctcagtcttctaattcgggcagaactaagccaaccagggtccctcctgggagatgaccagatttataatgttattgttacagcacatgcatttgtaataatcttctttatggtcataccaattataatcggcgggtttgggaattgacttgtgcccctaataattggcgcccccgacatagcatttccacgaataaacaatataagcttttgacttctcccaccatctttccttcttctcctagcttcttcaggggttgaagccggagctggaacaggctgaacagtatatccgcctctcgctggaaatcttgcccacgcaggggcctccgtagatcttaccattttttcacttcaccttgcaggggtttcttccattcttggagcaattaattttattacaaccattgtaaacataaaacctcctgccatttcgcaataccaaacccccctattcgtctgagctgttctagttacagccgttcttttattactatctcttcccgttttagctgcaggtattaccatgctcttaacagatcgaaacttaaacactaccttcttcgaccctgccggagggggagacccaatcctttatcaacactta
>MK073963
cctttatcttgtatttggtgcttgagccggaatagttggaactgccctcagtcttctaattcgggcagaactaagccaaccagggtccctcctgggagatgaccagatttataatgttattgttacagcgcatgcatttgtaataatcttctttatggtcataccaattataatcggcgggtttgggaattgacttgtgcccctaataattggcgcccccgacatagcatttccacgaataaacaatataagcttttgacttctcccaccatctttccttcttctcctagcttcttcaggggttgaagccggagctggaacaggctgaacagtatatccgcctctcgctggaaatcttgcccacgcaggggcctccgtagatcttaccattttttcacttcaccttgcaggggtttcttccattcttggagcaattaattttattacaaccattgtaaacataaaacctcctgccatttcgcaataccaaacccccctattcgtctgagctgttctagttacagccgttcttttattactatctcttcccgttttagctgcaggtattaccatgctcttaacggatcgaaacttaaacactaccttcttcgaccctgccggagggggagacccaatcctttatcaacactta
>MK073966
cctttatcttgtatttggtgcttgagccggaatagttggaactgccctcagtcttctaattcgggcagaactaagccaaccagggtccctcctgggagatgaccagatttataatgttattgttacagcacatgcatttgtaataatcttctttatggtcataccaattataatcggcgggtttgggaattgacttgtgcccctaataattggcgcccccgacatagcatttccacgaataaacaatataagcttttgacttctcccaccatctttccttcttctcctagcttcttcaggggttgaagccggagctggaacaggctgaacagtatatccgcctctcgctggaaatcttgcccacgcaggggcctccgtagatcttaccattttttcacttcaccttgcaggggtttcttccattcttggagcaattaattttattacaaccattgtaaacataaaacctcctgccatttcgcaataccaaacccccctattcgtctgagctgttctagttacagccgttcttttattactatctcttcccgttttagctgcaggtattaccatgctcttaacagatcgaaacttaaacactaccttcttcgaccctgccggagggggagacccaatcctttatcaacactta
>MK073962
cctttatcttgtatttggtgcttgagccggaatagttggaactgccctcagtcttctaattcgggcagaactaagccaaccagggtccctcctgggagatgaccagatttataatgttattgttacagcacatgcatttgtaataatcttctttatggtcataccaattataatcggcgggtttgggaattgacttgtgcccctaataattggcgcccccgacatagcatttccacgaataaacaatataagcttttgacttctcccaccatctttccttcttctcctagcttcttcaggggttgaagccggagctggaacaggctgaacagtatatccgcctctcgctggaaatcttgcccacgcaggggcctccgtagatcttaccattttttcacttcaccttgcaggggtttcttccattcttggagcaattaattttattacaaccattgtaaacataaaacctcctgccatttcgcaataccaaacccccctattcgtctgagctgttctagttacagccgttcttttattactatctcttcccgttttagctgcaggtattaccatgctcttaacagatcgaaacttaaacactaccttcttcgaccctgccggagggggagacccaatcctttatcaacattta
>MK073968
cctctatctagtatttggtgcttgggctggaatggttggaactgccctcagccttctaattcgagcagaactaagccaaccaggatccctcctgggagatgaccagatttataatgttatcgttacagcgcatgcatttgtaataatcttctttatggtcataccaattataattggcggctttgggaactgacttgtccccctaatgatcggcgcccccgacatagcatttccacggataaacaatataagcttttgacttctcccaccgtctttccttcttctcttggcctcttcaggggttgaagccggagctgggacaggctgaacagtatacccgcctctcgctgggaatcttgcccacgcaggggcttccgtcgatcttaccattttctcactccaccttgcaggagtctcctctattcttggtgcaattaattttatcacaactattgtaaacataaaaccccctgccatttcacaataccaaacccccctgttcgtttgagctgttctagttacagccgttcttttattactatctcttcccgtcttagctgcaggcattactatgctcttaacagatcgaaacctgaacactaccttctttgaccccgccgggggaggagacccaatcctttatcaacactta
>MK073969
cctctatctagtatttggtgcttgggctggaatggttggaactgccctcagccttctaattcgagcagaactaagccaaccaggatccctcctgggagatgaccagatttataatgttatcgttacagcgcatgcatttgtaataatcttctttatggtcataccaattataattggcggctttgggaactgacttgtccccctaatgatcggcgcccccgacatagcatttccacggataaacaatataagcttttgacttctcccaccgtctttccttcttctcttggcctcttcaggggttgaagccggagctgggacaggctgaacagtatacccgcctctcgctgggaatcttgcccacgcaggggcttccgtcgatcttaccattttctcactccaccttgcaggagtctcctctattcttggtgcaattaattttatcacaactattgtaaacataaaaccccctgccatttcacaataccaaacccccctgttcgtttgagctgttctagttacagccgttcttttattactatctcttcccgtcttagctgcaggcattactatgctcttaacagatcgaaacctgaacactaccttctttgaccccgccgggggaggagacccaatcctttatcaacactta
>MK073970
cctctaccttgtattcggtgcttgggctgggatggtgggaactgccctgagcctactaatccgggcagaactaagtcagcccggatcccttctgggagatgaccagatttacaatgttattgtcacagcacatgcattcgtaataattttttttatggttatacccatcatgattggagggttcgggaactgacttgtgccgttgatgatcggggcccccgacatagcattcccacgaataaataacataagtttctgacttcttcccccatctttcctcctcctgttagcctcctctggggttgaagcgggggccgggacaggttgaacagtctatcccccccttgccggcaaccttgcccacgcaggggcctctgtagacctaactattttttcgcttcacctcgcaggggtctcatctatcctgggtgcaatcaacttcatcacaactatcattaatataaaaccccccgccatctcacaataccaaaccccattatttgtttgagctgttctaattacagctgttctcctacttctctccctccccgtcttagccgcaggcatcactatgcttctaacagaccgcaacctaaatacgaccttctttgaccctgccgggggaggagacccaatcctgtaccagcatctg
>MK073977
cctctaccttgtattcggtgcttgggctgggatggtgggaactgccctgagcctactaatccgggcagaactaagtcagcccggatcccttctgggagatgaccagatttacaatgttattgtcacagcacatgcattcgtaataattttttttatggttatacccatcatgattggagggttcgggaactgacttgtgccgttgatgatcggggcccccgacatagcattcccacgaataaataacataagtttctgacttcttcccccatctttcctcctcctgttagcctcctctggggttgaagcgggggccgggacaggttgaacagtctatcccccccttgccggcaaccttgcccacgcaggggcctctgtagacctaactattttttcgcttcacctcgcaggggtctcatctatcctgggtgcaatcaacttcatcacaactatcattaatataaaaccccccgccatctcacaataccaaaccccattatttgtttgagctgttctaattacagctgttctcctacttctctccctccccgtcttagccgcaggcatcactatgcttctaacagaccgcaacctaaatacgaccttctttgaccctgccgggggaggagacccaatcctgtaccagcatctg
>MK073971
cctctaccttgtattcggtgcttgggctgggatggtgggaactgccctgagcctactaatccgggcagaactaagtcagcccggatcccttctgggagatgaccagatttacaatgttattgtcacagcacatgcattcgtaataattttttttatggttatacccatcatgattggagggttcgggaactgacttgtgccgttgatgatcggggcccccgacatagcattcccacgaataaataacataagtttctgacttcttcccccatctttcctcctcctgttagcctcctctggggttgaagcgggggccgggacaggttgaacagtctatcccccccttgccggcaaccttgcccacgcaggggcctctgtagacctaactattttttcgcttcacctcgcaggggtctcatctatcctgggtgcaatcaacttcatcacaactatcattaatataaaaccccccgccatctcacaataccaaaccccattatttgtttgagctgttctaattacagctgttctcctacttctctccctccccgtcttagccgcaggcatcactatgcttctaacagaccgcaacctaaatacgaccttctttgaccctgccgggggaggagacccaatcctgtaccagcatctg
>MK073976
cctctaccttgtattcggtgcttgggctgggatggtgggaactgccctgagcctactaatccgggcagaactaagtcagcccggatcccttctgggagatgaccagatttacaatgttattgtcacagcacatgcattcgtaataattttttttatggttatacccatcatgattggagggttcgggaactgacttgtgccgttgatgatcggggcccccgacatagcattcccacgaataaataacataagtttctgacttcttcccccatctttcctcctcctgttagcctcctctggggttgaagcgggggccgggacaggttgaacagtctatcccccccttgccggcaaccttgcccacgcaggggcctctgtagacctaactattttttcgcttcacctcgcaggggtctcatctatcctgggtgcaatcaacttcatcacaactatcattaatataaaaccccccgccatctcacaataccaaaccccattatttgtttgagctgttctaattacagctgttctcctacttctctccctccccgtcttagccgcaggcatcactatgcttctaacagaccgcaacctaaatacgaccttctttgaccctgccgggggaggagacccaatcctgtaccagcatctg
>MK073974
cctctaccttgtattcggtgcttgggctgggatggtgggaactgccctgagcctactaatccgggcagaactaagtcagcccggatcccttctgggagatgaccagatttacaatgttattgtcacagcacatgcattcgtaataattttttttatggttatacccatcatgattggagggttcgggaactgacttgtgccgttgatgatcggggcccccgacatagcattcccacgaataaataacataagtttctgacttcttcccccatctttcctcctcctgttagcctcctctggggttgaagcgggggccgggacaggttgaacagtctatcccccccttgccggcaaccttgcccacgcaggggcctctgtagacctaactattttttcgcttcacctcgcaggggtctcatctatcctgggtgcaatcaacttcatcacaactatcattaatataaaaccccccgccatctcacaataccaaaccccattatttgtttgagctgttctaattacagctgttctcctacttctctccctccccgtcttagccgcaggcatcactatgcttctaacagaccgcaacctaaatacgaccttctttgaccctgccgggggaggagacccaatcctgtaccagcatctg
>MK073975
cctctaccttgtattcggtgcttgggctgggatggtgggaactgccctgagcctactaatccgggcagaactaagtcagcccggatcccttctgggagatgaccagatttacaatgttattgtcacagcacatgcattcgtaataattttttttatggttatacccatcatgattggagggttcgggaactgacttgtgccgttgatgatcggggcccccgacatagcattcccacgaataaataacataagtttctgacttcttcccccatctttcctcctcctgttagcctcctctggggttgaagcgggggccgggacaggttgaacagtctatcccccccttgccggcaaccttgcccacgcaggggcctctgtagacctaactattttttcgcttcacctcgcaggggtctcatctatcctgggtgcaatcaacttcatcacaactatcattaatataaaaccccccgccatctcacaataccaaaccccattatttgtttgagctgttctaattacagctgttctcctacttctctccctccccgtcttagccgcaggcatcactatgcttctaacagaccgcaacctaaatacgaccttctttgaccctgccgggggaggagacccaatcctgtaccagcatctg
>MK073973
cctctaccttgtattcggtgcttgggctgggatggtgggaactgccctgagcctactaatccgggcagaactaagtcagcccggatcccttctgggagatgaccagatttacaatgttattgtcacagcacatgcattcgtaataattttttttatggttatacccatcatgattggagggttcgggaactgacttgtgccgttgatgatcggggcccccgacatagcattcccacgaataaataacataagtttctgacttcttcccccatctttcctcctcctgttagcctcctctggggttgaagcgggggccgggacaggttgaacagtctatcccccccttgccggcaaccttgcccacgcaggggcctctgtagacctaactattttttcgcttcacctcgcaggggtctcatctatcctgggtgcaatcaacttcatcacaactatcattaatataaaaccccccgccatctcacaataccaaaccccattatttgtttgagctgttctaattacagctgttctcctacttctctccctccccgtcttagccgcaggcatcactatgcttctaacagaccgcaacctaaatacgaccttctttgaccctgccgggggaggagacccaatcctgtaccagcatctg
>MK073972
cctctaccttgtattcggtgcttgggctgggatggtgggaactgccctgagcctactaatccgggcagaactaagtcagcccggatcccttctgggagatgaccagatttacaatgttattgtcacagcacatgcattcgtaataattttttttatggttatacccatcatgattggagggttcgggaactgacttgtgccgttgatgatcggggcccccgacatagcattcccacgaataaataacataagtttctgacttcttcccccatctttcctcctcctgttagcctcctctggggttgaagcgggggccgggacaggttgaacagtctatcccccccttgccggcaaccttgcccacgcaggggcctctgtagacctaactattttttcgcttcacctcgcaggggtctcatctatcctgggtgcaatcaacttcatcacaactatcattaatataaaaccccccgccatctcacaataccaaaccccattatttgtttgagctgttctaattacagctgttctcctacttctctccctccccgtcttagccgcaggcatcactatgcttctaacagaccgcaacctaaatacgaccttctttgaccctgccgggggaggagacccaatcctgtaccagcatctg
>MK073988
cctctaccttgtatttggtgcttgagccgggatagtagggactgccctaagtctattaattcgagcagaactaagtcagcccggctcacttttaggggacgaccagatttataatgttattgttacagcacatgcattcgtaataattttttttatggttatgcctatcataatcggggggtttgggaactgactcgtgcctttaatgatcggggcccccgacatggcatttccacgaataaacaacataagcttctggcttctccctccgtccttccttcttcttttagcttcatctggggttgaagccggggctggaacgggttgaacagtttatccccccctcgctggtaatctcgcccacgcaggggcttctgttgacctaactattttttcgctccacctcgcaggggtttcttctattcttggcgcaattaacttcatcacaactatcattaacataaaaccccccgccacctcgcaatatcagacccccttgtttgtctgagctgtcctaattacagctgttcttctacttctctccctccctgtgttagccgcgggtattaccatgcttctaacagaccgaaacctaaataccaccttcttcgaccccgccggaggaggggacccaatcctctatcaacactta
>MK073993
cctctaccttgtatttggtgcttgggccgggatagtaggaactgccctaagtctcttaattcgggcagaactaagtcagcccgggtcccttctaggggacgaccagatttataatgttattgttacggcacatgcattcgtaataattttttttatggtaatacccatcataatcggggggtttgggaactgactcgtgcctctaataatcggggcccccgacatagcatttccacgaataaacaacataagcttctggcttctccctccatccttccttcttcttttagcctcttccggggttgaagcgggggctggaacaggttggacagtttatcctcccctcgctggtaatcttgcccacgcaggggcttctgttgacctaactatcttttcactacacctcgcaggtgtttcttctattcttggcgcaatcaacttcattacgaccattattaatataaaaccccccgccatctcgcagtatcaaaccccattgtttgtctgggccgttttaattacagctgttcttctgcttctctctctccctgtgttagccgcaggtattactatacttctaacagaccgaaacttaaataccaccttctttgaccccgccgggggtggggacccaatcctctaccaacaccta
>MK073994
cctctaccttgtatttggtgcttgggccgggatagtaggaactgccctaagtctcttaattcgggcagaactaagtcagcccgggtcccttctaggggacgaccagatttataatgttattgttacggcacatgcattcgtaataattttttttatggtaatacccatcataatcggggggtttgggaactgactcgtgcctctaataatcggggcccccgacatagcatttccacgaataaacaacataagcttctggcttctccctccatccttccttcttcttttagcctcttccggggttgaagcgggggctggaacaggttggacagtttatcctcccctcgctggtaatcttgcccacgcaggggcttctgttgacctaactatcttttcactacacctcgcaggtgtttcttctattcttggcgcaatcaacttcattacgaccattattaatataaaaccccccgccatctcgcagtatcaaaccccattgtttgtctgggccgttttaattacagctgttcttctgcttctctctctccctgtgttagccgcaggtattactatacttctaacagaccgaaacttaaataccaccttctttgaccccgccgggggtggggacccaatcctctaccaacaccta
>MK073990
cctctaccttgtatttggtgcttgggccgggatagtaggaactgccctaagtctcttaattcgggcagaactaagtcagcccgggtcccttctaggggacgaccagatttataatgttattgttacggcacatgcattcgtaataattttttttatggtaatacccatcataatcggggggtttgggaactgactcgtgcctctaataatcggggcccccgacatagcatttccacgaataaacaacataagcttctggcttctccctccatccttccttcttcttttagcctcttccggggttgaagcgggggctggaacaggttggacagtttatcctcccctcgctggtaatcttgcccacgcaggggcttctgttgacctaactatcttttcactacacctcgcaggtgtttcttctattcttggcgcaatcaacttcattacgaccattattaatataaaaccccccgccatctcgcagtatcaaaccccattgtttgtctgggccgttttaattacagctgttcttctgcttctctctctccctgtgttagccgcaggtattactatacttctaacagaccgaaacttaaataccaccttctttgaccccgccgggggtggggacccaatcctctaccaacaccta
>MK073991
cctctaccttgtatttggtgcttgggccgggatagtaggaactgccctaagtctcttaattcgggcagaactaagtcagcccgggtcccttctaggggacgaccagatttataatgttattgttacggcacatgcattcgtaataattttttttatggtaatacccatcataatcggggggtttgggaactgactcgtgcctctaataatcggggcccccgacatagcatttccacgaataaacaacataagcttctggcttctccctccatccttccttcttcttttagcctcttccggggttgaagcgggggctggaacaggttggacagtttatcctcccctcgctggtaatcttgcccacgcaggggcttctgttgacctaactatcttttcactacacctcgcaggtgtttcttctattcttggcgcaatcaacttcattacgaccattattaatataaaaccccccgccatctcgcagtatcaaaccccattgtttgtctgggccgttttaattacagctgttcttctgcttctctctctccctgtgttagccgcaggtattactatacttctaacagaccgaaacttaaataccaccttctttgaccccgccgggggtggggacccaatcctctaccaacaccta
>MK073989
cctctaccttgtatttggtgcttgggccgggatagtaggaactgccctaagtctcttaattcgggcagaactaagtcagcccgggtcccttctaggggacgaccagatttataatgttattgttacggcacatgcattcgtaataattttttttatggtaatacccatcataatcggggggtttgggaactgactcgtgcctctaataatcggggcccccgacatagcatttccacgaataaacaacataagcttctggcttctccctccatccttccttcttcttttagcctcttccggggttgaagcgggggctggaacaggttggacagtttatcctcccctcgctggtaatcttgcccacgcaggggcttctgttgacctaactatcttttcactacacctcgcaggtgtttcttctattcttggcgcaatcaacttcattacgaccattattaatataaaaccccccgccatctcgcagtatcaaaccccattgtttgtctgggccgttttaattacagctgttcttctgcttctctctctccctgtgttagccgcaggtattactatacttctaacagaccgaaacttaaataccaccttctttgaccccgccgggggtggggacccaatcctctaccaacaccta
>MK073992
cctctaccttgtatttggtgcttgggccgggatagtaggaactgccctaagtctcttaattcgggcagaactaagtcagcccgggtcccttctaggggacgaccagatttataatgttattgttacggcacatgcattcgtaataattttttttatggtaatacccatcataatcggggggtttgggaactgactcgtgcctctaataatcggggcccccgacatagcatttccacgaataaacaacataagcttctggcttctccctccatccttccttcttcttttagcctcttccggggttgaagcgggggctggaacaggttggacagtttatcctcccctcgctggtaatcttgcccacgcaggggcttctgttgacctaactatcttttcactacacctcgcaggtgtttcttctattcttggcgcaatcaacttcattacgaccattattaatataaaaccccccgccatctcgcagtatcaaaccccattgtttgtctgggccgttttaattacagctgttcttctgcttctctctctccctgtgttagccgcaggtattactatacttctaacagaccgaaacttaaataccaccttctttgaccccgccgggggtggggacccaatcctctaccaacaccta
>MK073998
cctctaccttgtgttcggtgcttgggccggaatagtcggcactgcccttagccttctaattcgggcggagctcagtcaacctggatctctactgggtgacgatcagatttacaatgttatcgtcaccgcacatgcatttgtaataattttctttatagtgatgccaattataattggcggctttggaaactgacttgtgcccctaataattggtgcccccgatatggcatttccccgaataaataacataagcttctgacttctccccccatcattccttcttcttctagcctcctccggagttgaagcaggagcaggaacaggctgaactgtttaccccccacttgccggaaacctcgcccatgcaggagcttccgtagacctgactattttttcacttcacctcgcaggagtctcttccattcttggcgcaattaacttcattacaactattgtgaacataaaaccccccgccatctcacagtaccaaacccctctattcgtctgggctgtcctagtcacagctgtcctcctactgctctcactccctgttttggctgcaggcattactatgcttctgacagatcgaaatctaaacactacctttttcgaccccgcaggaggcggagatccaattctctatcaacatcta
>MK073997
cctctaccttgtgttcggtgcttgggccggaatagtcggcactgcccttagccttctaattcgggcggagctcagtcaacctggatctctactgggtgacgatcagatttacaatgttatcgtcaccgcacatgcatttgtaataattttctttatagtgatgccaattataattggcggctttggaaactgacttgtgcccctaataattggtgcccccgatatggcatttccccgaataaataacataagcttctgacttctccccccatcattccttcttcttctagcctcctccggagttgaagcaggagcaggaacaggctgaactgtttaccccccacttgccggaaacctcgcccatgcaggagcttccgtagacctgactattttttcacttcacctcgcaggagtctcttccattcttggcgcaattaacttcattacaactattgtgaacataaaaccccccgccatctcacagtaccaaacccctctattcgtctgggctgtcctagtcacagctgtcctcctactgctctcactccctgttttggctgcaggcattactatgcttctgacagatcgaaatctaaacactacctttttcgaccccgcaggaggcggagatccaattctctatcaacatcta
>MK073999
cctctaccttgtgttcggtgcttgggccggaatagtcggcactgcccttagccttctaattcgggcggagctcagtcaacctggatctctactgggtgacgatcagatttacaatgttatcgtcaccgcacatgcatttgtaataattttctttatagtgatgccaattataattggcggctttggaaactgacttgtgcccctaataattggtgcccccgatatggcatttccccgaataaataacataagcttctgacttctccccccatcattccttcttcttctagcctcctccggagttgaagcaggagcaggaacaggctgaactgtttaccccccacttgccggaaacctcgcccatgcaggagcttccgtagacctgactattttttcacttcacctcgcaggagtctcttccattcttggcgcaattaactttattacaactattgtgaacataaaaccccccgccatctcacagtaccaaacccctctattcgtctgggctgtcctagtcacagctgtcctcctactgctctcactccctgttttggctgcaggcattactatgcttctgacagatcgaaatctaaacactacctttttcgaccccgcaggaggcggagatccaattctctatcaacatcta
>MK074007
cctctatctcgtatttggtgcttgagccggaatagtcggaacggccctcagccttctaattcgagcagagctcagccagcccgggtctctcctgggggacgaccagatttacaatgttatcgttactgcacatgcatttgtgataattttttttatagttatgccaatcataatcggcggctttggaaattgacttgtacccctaataatcggagcccctgacatggcattcccccgaataaacaatataagtttctgactcctccctccatcattccttcttctcctggcctcttccggaattgaagcaggggcaggaacaggttgaacagtctatcccccacttgccggaaacctcgcccatgcaggagcttctgtggacctaactattttctcacttcaccttgcaggagtctcctctattctaggcgcaatcaatttcatcacaactattgtaaatataaaaccccccgctatctcacagtatcaaaccccgctatttgtttgagctgtcctggtcacagctgtccttttactgctctcacttcccgtcttggctgcgggtatcaccatgcttctaacggaccgaaatctaaataccacctttttcgatcccgcagggggcggagacccaatcctctaccagcatcta
>MK074000
cctctatctcgtatttggtgcttgagccggaatagtcggaacggccctcagccttctaattcgagcagagctcagccagcccgggtctctcctgggggacgaccagatttacaatgttatcgttactgcacatgcatttgtgataattttttttatagttatgccaatcataatcggcggctttggaaattgacttgtacccctaataatcggagcccctgacatggcattcccccgaataaacaatataagtttctgactcctccctccatcattccttcttctcctggcctcttccggaattgaagcaggggcaggaacaggttgaacagtctatcccccacttgccggaaacctcgcccatgcaggagcttctgtggacctaactattttctcacttcaccttgcaggagtctcctctattctaggcgcaatcaatttcatcacaactattgtaaatataaaaccccccgctatctcacagtatcaaaccccgctatttgtttgagctgtcctggtcacagctgtccttttactgctctcacttcccgtcttggctgcgggtatcaccatgcttctaacggaccgaaatctaaataccacctttttcgatcccgcagggggcggagacccaatcctctaccagcatcta
>MK074006
cctctatctcgtatttggtgcttgagccggaatagtcggaacggccctcagccttctaattcgagcagagctcagccagcccgggtctctcctgggggacgaccagatttacaatgttatcgttactgcacatgcatttgtgataattttttttatagttatgccaatcataatcggcggctttggaaattgacttgtacccctaataatcggagcccctgacatggcattcccccgaataaacaatataagtttctgactcctccctccatcattccttcttctcctggcctcttccggaattgaagcaggggcaggaacaggttgaacagtctatcccccacttgccggaaacctcgcccatgcaggagcttctgtggacctaactattttctcacttcaccttgcaggagtctcctctattctaggcgcaatcaatttcatcacaactattgtaaatataaaaccccccgctatctcacagtatcaaaccccgctatttgtttgagctgtcctggtcacagctgtccttttactgctctcacttcccgtcttggctgcgggtatcaccatgcttctaacggaccgaaatctaaataccacctttttcgatcccgcagggggcggagacccaatcctctaccagcatcta
>MK074001
cctctatctcgtatttggtgcttgagccggaatagtcggaactgccctcagccttctaattcgagcagagctcagccagcccgggtctctcctgggggacgaccagatttacaatgttatcgttactgcacatgcatttgtgataattttttttatagttatgccaatcataatcggcggctttggaaattgacttgtacccctaataatcggagcccctgacatggcattcccccgaataaacaatataagtttctgactcctccctccatcattccttcttctcctggcctcttccggaattgaagcaggggcaggaacaggttgaacagtctatcccccacttgccggaaacctcgcccatgcaggagcttctgtggacctaactattttctcacttcaccttgcaggagtctcctctattctaggcgcaatcaatttcatcacaactattgtaaatataaaaccccccgctatctcacagtatcaaaccccgctatttgtttgagctgtcctggtcacagctgtccttttactgctctcacttcccgtcttggctgcgggtatcaccatgcttctaacggaccgaaatctaaataccacctttttcgatcccgcagggggcggagacccaatcctctaccaacatcta
>MK074002
cctctatctcgtatttggtgcttgagccggaatagtcggaacggccctcagccttctaattcgagcagagctcagccagcccgggtctctcctgggggacgaccagatttacaatgttatcgttactgcacatgcatttgtgataattttttttatagttatgccaatcataatcggcggctttggaaattgacttgtacccctaataatcggagcccctgacatggcattcccccgaataaacaatataagtttctgactcctccctccatcattccttcttctcctggcctcttccggaattgaagcaggggcaggaacaggttgaacagtctatcccccacttgccggaaacctcgcccatgcaggagcttctgtggacctaactattttctcacttcaccttgcaggagtctcctctattctaggcgcaatcaatttcatcacaactattgtaaatataaaaccccccgctatctcacagtatcaaaccccgctatttgtttgagctgtcctggtcacagctgtccttttactgctctcacttcccgtcttggctgcgggtatcaccatgcttctaacggaccgaaatctaaataccacctttttcgatcccgcagggggcggagacccaatcctctaccagcatcta
>MK074003
cctctatctcgtatttggtgcttgagccggaatagtcggaactgccctcagccttctaattcgagcagagctcagccagcccgggtctctcctgggggacgaccagatttacaatgttatcgttactgcacatgcatttgtgataattttttttatagttatgccaatcataatcggcggctttggaaattgacttgtacccctaataatcggagcccctgacatggcattcccccgaataaacaatataagtttctgactcctccctccatcattccttcttctcctggcctcttccggaattgaagcaggggcaggaacaggttgaacagtctatcccccacttgccggaaacctcgcccatgcaggagcttctgtggacctaactattttctcacttcaccttgcaggagtctcctctattctaggcgcaatcaatttcatcacaactattgtaaatataaaaccccccgctatctcacagtatcaaaccccgctatttgtttgagctgtcctggtcacagctgtccttttactgctctcacttcccgtcttggctgcgggtatcaccatgcttctaacggaccgaaatctaaataccacctttttcgatcccgcagggggcggagacccaatcctctaccaacatcta
>MK074004
cctctatctcgtatttggtgcttgagccggaatagtcggaactgccctcagccttctaattcgagcagagctcagccagcccgggtctctcctgggggacgaccagatttacaatgttatcgttactgcacatgcatttgtgataattttttttatagttatgccaatcataatcggcggctttggaaattgacttgtacccctaataatcggagcccctgacatggcattcccccgaataaacaatataagtttctgactcctccctccatcattccttcttctcctggcctcttccggaattgaagcaggggcaggaacaggttgaacagtctatcccccacttgccggaaacctcgcccatgcaggagcttctgtggacctaactattttctcacttcaccttgcaggagtctcctctattctaggcgcaatcaatttcatcacaactattgtaaatataaaaccccccgctatctcacagtatcaaaccccgctatttgtttgagctgtcctggtcacagctgtccttttactgctctcacttcccgtcttggctgcgggtatcaccatgcttctaacggaccgaaatctaaataccacctttttcgatcccgcagggggcggagacccaatcctctaccaacatcta
>MK074005
cctctatctcgtatttggtgcttgagccggaatagtcggaacggccctcagccttctaattcgagcagagctcagccagcccgggtctctcctgggggacgaccagatttacaatgttatcgttactgcacatgcatttgtgataattttttttatagttatgccaatcataatcggcggctttggaaattgacttgtacccctaataatcggagcccctgacatggcattcccccgaataaacaatataagtttctgactcctccctccatcattccttcttctcctggcctcttccggaattgaagcaggggcaggaacaggttgaacagtctatcccccacttgccggaaacctcgcccatgcaggagcttctgtggacctaactattttctcacttcaccttgcaggagtctcctctattctaggcgcaatcaatttcatcacaactattgtaaatataaaaccccccgctatctcacagtatcaaaccccgctatttgtttgagctgtcctggtcacagctgtccttttactgctctcacttcccgtcttggctgcgggtatcaccatgcttctaacggaccgaaatctaaataccacctttttcgatcccgcagggggcggagacccaatcctctaccagcatcta
>MK074008
cctctatctcgtatttggtgcttgagccggaatagtcggaacggccctcagccttctaattcgagcagagctcagccagcccgggtctctcctgggggacgaccagatttacaatgttatcgttactgcacatgcatttgtgataattttttttatagttatgccaatcataatcggcggctttggaaattgacttgtacccctaataatcggagcccctgacatggcattcccccgaataaacaatataagtttctgactcctccctccatcattccttcttctcctggcctcttccggaattgaagcaggggcaggaacaggttgaacagtctatcccccacttgccggaaacctcgcccatgcaggagcttctgtggacctaactattttctcacttcaccttgcaggagtctcctctattctaggcgcaatcaatttcatcacaactattgtaaatataaaaccccccgctatctcacagtatcaaaccccgctatttgtttgagctgtcctggtcacagctgtccttttactgctctcacttcccgtcttggctgcgggtatcaccatgcttctaacggaccgaaatctaaataccacctttttcgatcccgcagggggcggagacccaatcctctaccagcatcta
>MK074009
cctctatctcgtatttggtgcttgagccggaatagtcggaacggccctcagccttctaattcgagcagagctcagccagcccgggtctctcctgggggacgaccagatttacaatgttatcgttactgcacatgcatttgtgataattttttttatagttatgccaatcataatcggcggctttggaaattgacttgtacccctaataatcggagcccctgacatggcattcccccgaataaacaatataagtttctgactcctccctccatcattccttcttctcctggcctcttccggaattgaagcaggggcaggaacaggttgaacagtctatcccccacttgccggaaacctcgcccatgcaggagcttctgtggacctaactattttctcacttcaccttgcaggagtctcctctattctaggcgcaatcaatttcatcacaactattgtaaatataaaaccccccgctatctcacagtatcaaaccccgctatttgtttgagctgtcctggtcacagctgtccttttactgctctcacttcccgtcttggctgcgggtatcaccatgcttctaacggaccgaaatctaaataccacctttttcgatcccgcagggggcggagacccaatcctctaccagcatcta
>MK074010
cctctatctcgtatttggtgcttgagccggaatagtcggaacggccctcagccttctaattcgagcagagctcagccagcccgggtctctcctgggggacgaccagatttacaatgttatcgttactgcacatgcatttgtgataattttttttatagttatgccaatcataatcggcggctttggaaattgacttgtacccctaataatcggagcccctgacatggcattcccccgaataaacaatataagtttctgactcctccctccatcattccttcttctcctggcctcttccggaattgaagcaggggcaggaacaggttgaacagtctatcccccacttgccggaaacctcgcccatgcaggagcttctgtggacctaactattttctcacttcaccttgcaggagtctcctctattctaggcgcaatcaatttcatcacaactattgtaaatataaaaccccccgctatctcacagtatcaaaccccgctatttgtttgagctgtcctggtcacagctgtccttttactgctctcacttcccgtcttggctgcgggtatcaccatgcttctaacggaccgaaatctaaataccacctttttcgatcccgcagggggcggagacccaatcctctaccagcatcta
>MK074012
cctctaccttgtatttggtgcctgggccggcatagttggcaccgcccttagccttctaattcgggcagaattaagtcaacctggatccctcttaggtgatgaccagatttataatgttattgttacggcacatgcattcgtaataattttttttatggttatgcccattataatcggaggctttggaaactgacttgttcccttaataattggggcccccgacatagcatttccacgaataaacaacataagcttctggctcctccccccgtccttcctcctccttttagcctcctccggagtagaggccggggctgggacaggctgaaccgtatacccaccccttgccggaaatctggcacacgccggagcctcagttgacctaactattttttcactccatcttgcaggagtctcctccatccttggtgcaattaactttattacaaccatcattaacataaaaccccccgccatttcacaataccaaacccccttatttgtttgggctgtcttagtaacggctgtccttttactgctctcccttcccgtcctagctgcaggcatcaccatgcttctaacagaccgaaacttgaacaccaccttctttgaccctgctggtgggggagaccctattctctaccaacactta
>MK074011
cctctaccttgtatttggtgcctgggccggcatagttggcaccgcccttagccttctaattcgggcagaattaagtcaacctggatccctcttaggtgatgaccagatttataatgttattgttacggcacatgcattcgtaataattttttttatggttatgcccattataatcggaggctttggaaactgacttgttcccttaataattggggcccccgacatagcatttccacgaataaacaacataagcttctggctcctccccccgtccttcctcctccttttagcctcctccggagtagaggccggggctgggacaggctgaaccgtatacccaccccttgccggaaatctggcacacgccggagcctcagttgacctaactattttttcactccatcttgcaggagtctcctccatccttggtgcaattaactttattacaaccatcattaacataaaaccccccgccatttcacaataccaaacccccttatttgtttgggctgtcttagtaacggctgtccttttactgctctcccttcccgtcctagctgcaggcatcaccatgcttctaacagaccgaaacttgaacaccaccttctttgaccctgctggtgggggagaccctattctctaccaacactta
>MK074013
cctctaccttgtatttggtgcctgagccgggatagttggtaccgccctcagcctcttaattcgggcagaattaagccaacctggatcactcttaggtgatgaccagatttataatgttattgttacggcgcatgcattcgtaataattttttttatagttatgcccatcatgatcggcggctttggaaactgacttgttcccttaataattggggcccccgacatggcattcccacgaataaacaacataagcttctgactcctccccccgtccttcctcctccttttagcctcctctggggtagaggccggggccgggacaggctgaactgtatacccaccccttgcggggaatctggcacacgccggagcctcagttgacctaactattttctcactccatcttgcaggagtttcctccatccttggcgcaattaattttatcacaaccattattaacataaaaccccccgccatctcacaataccagacccctttatttgtttgggctgttttagtaacggctgtccttttattgctctccctccctgtcctagctgcaggcatcactatgcttctaacagaccgaaacttgaacaccaccttctttgaccctgctgggggaggagaccctattctctaccaacactta
>MK074017
cctttaccttgtatttggcgcttgagctggaatagtaggaactgccctcagcctcctaatccgagcagagctaagtcagcccggctccctcctgggagatgaccagatttataatgttatcgtcacagcacatgcattcgtaataattttcttcatagtgatgccaatcataattgggggctttgggaattgacttgtgcctctaataattggggcccctgacatggcattcccgcggataaataacataagtttctgactcctccccccgtccttcctccttcttttggcctcctctggcgttgaggcgggagcaggaacaggttgaactgtgtacccgcctcttgccggaaaccttgcccacgcgggagcctccgtcgacctaaccattttttcactccatcttgcgggaatctcttctattctaggcgcaatcaactttattacgaccattattaatataaaaccccccgctatttcacaatatcaaacccccctgtttgtatgagctgtcctagtcacagccgtcctcctattactctccctccccgttctggccgcgggtattaccatactcctaacagatcgaaatctgaacaccaccttctttgaccccgccgggggaggagacccaattctctatcaacatctt
>MK074015
cctttaccttgtatttggcgcttgagctggaatagtaggaactgccctcagcctcctaatccgagcagagctaagtcagcccggctccctcctgggagatgaccagatttataatgttatcgtcacagcacatgcattcgtaataattttcttcatagtgatgccaatcataattgggggctttgggaattgacttgtgcctctaataattggggcccctgacatggcattcccgcggataaataacataagtttctgactcctccccccgtccttcctccttcttttggcctcctctggcgttgaggcgggagcaggaacaggttgaactgtgtacccgcctcttgccggaaaccttgcccacgcgggagcctccgtcgacctaaccattttttcactccatcttgcgggaatctcttctattctaggcgcaatcaactttattacgaccattattaatataaaaccccccgctatttcacaatatcaaacccccctgtttgtatgagctgtcctagtcacagccgtcctcctattactctccctccccgttctggccgcgggtattaccatactcctaacagatcgaaatctgaacaccaccttctttgaccccgccgggggaggagacccaattctctatcaacatctt
>MK074016
cctttaccttgtatttggcgcttgagctggaatagtaggaactgccctcagcctcctaatccgagcagagctaagtcagcccggctccctcctgggagatgaccagatttataatgttatcgtcacagcacatgcattcgtaataattttcttcatagtgatgccaatcataattgggggctttgggaattgacttgtgcctctaataattggggcccctgacatggcattcccgcggataaataacataagtttctgactcctccccccgtccttcctccttcttttggcctcctctggcgttgaggcgggagcaggaacaggttgaactgtgtacccgcctcttgccggaaaccttgcccacgcgggagcctccgtcgacctaaccattttttcactccatcttgcgggaatctcttctattctaggcgcaatcaactttattacgaccattattaatataaaaccccccgctatttcacaatatcaaacccccctgtttgtatgagctgtcctagtcacagccgtcctcctattactctccctccccgttctggccgcgggtattaccatactcctaacagatcgaaatctgaacaccaccttctttgaccccgccgggggaggagacccaattctctatcaacatctt
>MK074014
cctttaccttgtatttggcgcttgagctggaatagtaggaactgccctcagcctcctaatccgagcagagctaagtcagcccggctccctcctgggagatgaccagatttataatgttatcgtcacagcacatgcattcgtaataattttcttcatagtgatgccaatcataattgggggctttgggaattgacttgtgcctctaataattggggcccctgacatggcattcccgcggataaataacataagtttctgactcctccccccgtccttcctccttcttttggcctcctctggcgttgaggcgggagcaggaacaggttgaactgtgtacccgcctcttgccggaaaccttgcccacgcgggagcctccgtcgacctaaccattttttcactccatcttgcgggaatctcttctattctaggcgcaatcaactttattacgaccattattaatataaaaccccccgctatttcacaatatcaaacccccctgtttgtatgagctgtcctagtcacagccgtcctcctattactctccctccccgttctggccgcgggtattaccatactcctaacagatcgaaatctgaacaccaccttctttgaccccgccgggggaggagacccaattctctatcaacatctt
>MK074025
cctctacctcgtatttggtgcttgagccggaatggtcggaactgccctcagcctcctgatccgagctgagctaagtcagcccggctctctcctgggggacgaccagatttataatgttatcgtcacagcacatgcattcgtaataattttctttatggttatgccaatcataattgggggctttggaaattgactcgtacctctaataattggagcccctgacatagcattcccacgaataaataacataagtttctgactccttcccccatcttttctccttcttttagcctcctccggcgtcgaagcgggagctgggacgggttgaactgtgtatccgccccttgccggaaatcttgcccacgcaggggcctccgtcgatctaaccattttttcacttcatcttgcaggaatctcttctattctgggtgcaatcaactttattacgaccattattaatataaaaccccctgctatttcacaatatcaaacccccttgtttgtgtgggctgttctagtcacagccgttctcctgctactctcccttcctgtcctagccgcgggtatcaccatgctcctaacggatcgaaatctaaacaccactttctttgaccccgccggaggcggagacccaattctttatcagcatctg
>MK074021
cctctacctcgtatttggtgcttgagccggaatggtcggaactgccctcagcctcctgatccgagctgagctaagtcagcccggctctctcctgggggacgaccagatttataatgttatcgtcacagcacatgcattcgtaataattttctttatggttatgccaatcataattgggggctttggaaattgactcgtacctctaataattggagcccctgacatagcattcccacgaataaataacataagtttctgactccttcccccatcttttctccttcttttagcctcctccggcgtcgaagcgggagctgggacgggttgaactgtgtatccgccccttgccggaaatcttgcccacgcaggggcctccgtcgatctaaccattttttcacttcatcttgcaggaatctcttctattctgggtgcaatcaactttattacgaccattattaatataaaaccccctgctatttcacaatatcaaacccccttgtttgtgtgggctgttctagtcacagccgttctcctgctactctcccttcctgtcctagccgcgggtatcaccatgctcctaacggatcgaaatctaaacaccactttctttgaccccgccggaggcggagacccaattctttatcagcatctg
>MK074022
cctctacctcgtatttggtgcttgagccggaatggtcggaactgccctcagcctcctgatccgagctgagctaagtcagcccggctctctcctgggggacgaccagatttataatgttatcgtcacagcacatgcattcgtaataattttctttatggttatgccaatcataattgggggctttggaaattgactcgtacctctaataattggagcccctgacatagcattcccacgaataaataacataagtttctgactccttcccccatcttttctccttcttttagcctcctccggcgtcgaagcgggagctgggacgggttgaactgtgtatccgccccttgccggaaatcttgcccacgcaggggcctccgtcgatctaaccattttttcacttcatcttgcaggaatctcttctattctgggtgcaatcaactttattacgaccattattaatataaaaccccctgctatttcacaatatcaaacccccttgtttgtgtgggctgttctagtcacagccgttctcctgctactctcccttcctgtcctagccgcgggtatcaccatgctcctaacggatcgaaatctaaacaccactttctttgaccccgccggaggcggagacccaattctttatcagcatctg
>MK074020
cctctacctcgtatttggtgcttgagccggaatggtcggaactgccctcagcctcctgatccgagctgagctaagtcagcccggctctctcctgggggacgaccagatttataatgttatcgtcacagcacatgcattcgtaataattttctttatggttatgccaatcataattgggggctttggaaattgactcgtacctctaataattggagcccctgacatagcattcccacgaataaataacataagtttctgactccttcccccatcttttctccttcttttagcctcctccggcgtcgaagcgggagctgggacgggttgaactgtgtatccgccccttgccggaaatcttgcccacgcaggggcctccgtcgatctaaccattttttcacttcatcttgcaggaatctcttctattctgggtgcaatcaactttattacgaccattattaatataaaaccccctgctatttcacaatatcaaacccccttgtttgtgtgggctgttctagtcacagccgttctcctgctactctcccttcctgtcctagccgcgggtatcaccatgctcctaacggatcgaaatctaaacaccactttctttgaccccgccggaggcggagacccaattctttatcagcatctg
>MK074024
cctctacctcgtatttggtgcttgagccggaatggtcggaactgccctcagcctcctgatccgagctgagctaagtcagcccggctctctcctgggggacgaccagatttataatgttatcgtcacagcacatgcattcgtaataattttctttatggttatgccaatcataattgggggctttggaaattgactcgtacctctaataattggagcccctgacatagcattcccacgaataaataacataagtttctgactccttcccccatcttttctccttcttttagcctcctccggcgtcgaagcgggagctgggacgggttgaactgtgtatccgccccttgccggaaatcttgcccacgcaggggcctccgtcgatctaaccattttttcacttcatcttgcaggaatctcttctattctgggtgcaatcaactttattacgaccattattaatataaaaccccctgctatttcacaatatcaaacccccttgtttgtgtgggctgttctagtcacagccgttctcctgctactctcccttcctgtcctagccgcgggtatcaccatgctcctaacggatcgaaatctaaacaccactttctttgaccccgccggaggcggagacccaattctttatcagcatctg
>MK074023
cctctacctcgtatttggtgcttgagccggaatggtcggaactgccctcagcctcctgatccgagctgagctaagtcagcccggctctctcctgggggacgaccagatttataatgttatcgtcacagcacatgcattcgtaataattttctttatggttatgccaatcataattgggggctttggaaattgactcgtacctctaataattggagcccctgacatagcattcccacgaataaataacataagtttctgactccttcccccatcttttctccttcttttagcctcctccggcgtcgaagcgggagctgggacgggttgaactgtgtatccgccccttgccggaaatcttgcccacgcaggggcctccgtcgatctaaccattttttcacttcatcttgcaggaatctcttctattctgggtgcaatcaactttattacgaccattattaatataaaaccccctgctatttcacaatatcaaacccccttgtttgtgtgggctgttctagtcacagccgttctcctgctactctcccttcctgtcctagccgcgggtatcaccatgctcctaacggatcgaaatctaaacaccactttctttgaccccgccggaggcggagacccaattctttatcagcatctg
>MK074018
cctctacctcgtatttggtgcttgagccggaatggtcggaactgccctcagcctcctgatccgagctgagctaagtcagcccggctctctcctgggggacgaccagatttataatgttatcgtcacagcacatgcattcgtaataattttctttatggttatgccaatcataattgggggctttggaaattgactcgtacctctaataattggagcccctgacatagcattcccacgaataaataacataagtttctgactccttcccccatcttttctccttcttttagcctcctccggcgtcgaagcgggagctgggacgggttgaactgtgtatccgccccttgccggaaatcttgcccacgcaggggcctccgtcgatctaaccattttttcacttcatcttgcaggaatctcttctattctgggtgcaatcaactttattacgaccattattaatataaaaccccctgctatttcacaatatcaaacccccttgtttgtgtgggctgttctagtcacagccgttctcctgctactctcccttcctgtcctagccgcgggtatcaccatgctcctaacggatcgaaatctaaacaccactttctttgaccccgccggaggcggagacccaattctttatcagcatctg
>MK074019
cctctaccttgtatttggtgcttgagccggaatggtcggaactgccctcagcctcctgatccgagctgagctaagtcagcccggctctctcctgggggacgaccagatttataatgttatcgtcacagcacatgcattcgtaataattttctttatggttatgccaatcataattgggggctttggaaattgactcgtacctctaataattggagcccctgacatagcattcccacgaataaataacataagtttctgactccttcccccatcttttctccttcttttagcctcctccggcgtcgaagcgggagctgggacgggttgaactgtgtatccgccccttgccggaaatcttgcccacgcaggggcctccgtcgatctaaccattttttcacttcatcttgcaggaatctcttctattctgggtgcaatcaactttattacgaccattattaatataaaaccccctgctatttcacaatatcaaacccccttgtttgtgtgggctgttctagtcacagccgttctcctgctactctcccttcctgtcctagccgcgggtatcaccatgctcctaacggatcgaaatctaaacaccactttctttgaccccgccggaggcggagacccaattctttatcagcatctg
>MK074027
cctctacctcgtatttggtgcttgggctggaatagtcgggactgccctaagcctcctaatccgagctgagctgggtcagcccggctccctcctgggggacgaccagatttataatgttatcgtcacagcacatgcattcgtaataatttttttcatagtaatgccgatcatgatcgggggctttggaaattgactcgtgcctctaatgattggagcccctgacatagcattcccacggataaataatataagtttctggctccttcccccatctttcctacttcttttggcctcctctggcgttgaggcgggagcaggaacaggttgaactgtgtacccgccccttgccggaaaccttgcccacgcaggggcctccgtcgatctgaccattttttcactccatcttgcaggagtctcctctattctaggggcgatcaactttattacaaccattattaatataaaaccccctgctatttcacaatatcaaacccccctatttgtatgggctgtcctagtaacagccgtcctcctgctactctccctccctgtcctagccgcaggtattactatactcctaacagatcgaaatctgaacaccaccttctttgaccccgccggaggcggggacccaattctctatcaacatcta
>MK074026
cctctacctcgtatttggtgcttgggctggaatagtcgggactgccctaagcctcctaatccgagctgagctgggtcagcccggctccctcctgggggacgaccagatttataatgttatcgtcacagcacatgcattcgtaataatttttttcatagtaatgccgatcatgatcgggggctttggaaattgactcgtgcctctaatgattggagcccctgacatagcattcccacggataaataatataagtttctggctccttcccccatctttcctacttcttttggcctcctctggcgttgaggcgggagcaggaacaggttgaactgtgtacccgccccttgccggaaaccttgcccacgcaggggcctccgtcgatctgaccattttttcactccatcttgcaggagtctcctctattctaggggcgatcaactttattacaaccattattaatataaaaccccctgctatttcacaatatcaaacccccctatttgtatgggctgtcctagtaacagccgtcctcctgctactctccctccctgtcctagccgcaggtattactatactcctaacagatcgaaatctgaacaccaccttctttgaccccgccggaggcggggacccaattctctatcaacatcta
>MK074371
cctgtacctcgtatttggtgcttgagccggcatggtgggaactgccctcagcctcctaattcgagcggagttaagccagccagggtccctactgggggatgaccagatttacaatgttattgttacggcacatgcattcgtaataatctttttcatagttatgccaattataattggtggcttcgggaactgactcgtgcccttaataattggtgcccccgacatagcatttccgcgaataaacaatatgagcttctgactcctcccaccatccttccttcttctcttagcctcctcgggggtggaggcaggggccggaacaggctggacagtgtatccccctctggctggaaatcttgcccacgcaggcgcctccgtcgacctaactatcttctcactccaccttgcgggggtctcttctattcttggcgcaattaacttcattacaactatcgtcaacataaaacccccagccatctcacaataccaaacccctttgttcgtatgagctgttttaattacagctgtcctcctattgctctccctccctgtcctagctgcaggcatcacaatgcttttaacagatcgaaacttaaacaccaccttctttgaccctgctggagggggggacccaattctctaccaacactta
>MK074483
cctttaccttgtatttggtgcttgggccggaatagttggaactgccctcagtcttctaatccgggcagaactaagccagcccgggtctcttctaggagacgatcaaatttacaatgttattgttacagcacatgcattcgtaataattttcttcatggttatgccaattatgatcgggggctttggaaattgacttgtccctcttatgatcggcgcccctgacatagcattcccccgaataaataatatgagtttctgacttctcccgccttccttccttcttttactggcctcctcaggcgtagaagcaggggccggaacaggttgaacagtatacccccctctcgccggaaatcttgcccatgcaggagcctctgtagatttaacgattttctcacttcatcttgcaggtgtatcctccattcttggtgcaatcaattttattacaactattatcaacataaaaccccctgctatttctcaataccaaactcccctatttgtctgagcagtccttattactgcggtccttcttctactctctctccccgtactagctgcaggcattactatgcttttaaccgatcgaaatttaaatactactttctttgatccagcgggagggggagacccaatcctttaccaacactta
>MK074504
cctttaccttgtatttggtgcttgagctggaatagtaggaaccgccctaagcctactaatccgggcggagttaagtcaacccggatcccttctcggggacgatcagatttataatgttatcgttacagcgcatgcattcgtaataattttttttatagttatgcctgtaataattggcggctttgggaactggctcgtgcctctaataattggggcccccgacatagcatttccacgaataaacaacataagtttctggcttctccctccatcctttcttcttctcttagcctcttctggcgtcgaagcaggcgccggaacgggctgaactgtttaccctcccctcgccggcaatttggcccacgcaggggcttctgttgacctaactatcttttcacttcacctcgcaggggtttcttccattcttggtgcaattaactttattacaactattattaacataaaaccccctgccatctcgcaatatcaaaccccgttatttgtttgagccgttctaatcacggccgttctccttctactctcactcccagttttggctgcgggcatcactatacttctaacagaccggaacttaaacaccacattctttgaccctgctggaggaggagacccaattctttaccagcactta
>MK074507
cctttaccttgtatttggtgcttgagctggaatagtaggaaccgccctaagcctactaatccgggcggagttaagtcaacccggatcccttctcggggacgatcagatttataatgttatcgttacagcgcatgcattcgtaataattttttttatagttatgcctgtaataattggcggctttgggaactggctcgtgcctctaataattggggcccccgacatagcatttccacgaataaacaacataagtttctggcttctccctccatcctttcttcttctcttagcctcttctggcgtcgaagcaggcgccggaacgggctgaactgtttaccctcccctcgccggcaatttggcccacgcaggggcttctgttgacctaactatcttttcacttcacctcgcaggggtttcttccattcttggtgcaattaactttattacaactattattaacataaaaccccctgccatctcgcaatatcaaaccccgttatttgtttgagccgttctaatcacggccgttctccttctactctcactcccagttttggctgcgggcatcactatacttctaacagaccggaacttaaacaccacattctttgaccctgctggaggaggagacccaattctttaccagcactta
>MK074509
cctttaccttgtatttggtgcttgagctggaatagtaggaaccgccctaagcctactaatccgggcggagttaagtcaacccggatcccttctcggggacgatcagatttataatgttatcgttacagcgcatgcattcgtaataattttttttatagttatgcctgtaataattggcggctttgggaactggctcgtgcctctaataattggggcccccgacatagcatttccacgaataaacaacataagtttctggcttctccctccatcctttcttcttctcttagcctcttctggcgtcgaagcaggcgccggaacgggctgaactgtttaccctcccctcgccggcaatttggcccacgcaggggcttctgttgacctaactatcttttcacttcacctcgcaggggtttcttccattcttggtgcaattaactttattacaactattattaacataaaaccccctgccatctcgcaatatcaaaccccgttatttgtttgagccgttctaatcacggccgttctccttctactctcactcccagttttggctgcgggcatcactatacttctaacagaccggaacttaaacaccacattctttgaccctgctggaggaggagacccaattctttaccagcactta
>MK074502
cctttaccttgtatttggtgcttgagctggaatagtaggaaccgccctaagcctactaatccgggcggagttaagtcaacccggatcccttctcggggacgatcagatttataatgttatcgttacagcgcatgcattcgtaataattttttttatagttatgcctgtaataattggcggctttgggaactggctcgtgcctctaataattggggcccccgacatagcatttccacgaataaacaacataagtttctggcttctccctccatcctttcttcttctcttagcctcttctggcgtcgaagcaggcgccggaacgggctgaactgtttaccctcccctcgccggcaatttggcccacgcaggggcttctgttgacctaactatcttttcacttcacctcgcaggggtttcttccattcttggtgcaattaactttattacaactattattaacataaaaccccctgccatctcgcaatatcaaaccccgttatttgtttgagccgttctaatcacggccgttctccttctactctcactcccagttttggctgcgggcatcactatacttctaacagaccggaacttaaacaccacattctttgaccctgctggaggaggagacccaattctttaccagcactta
>MK074505
cctttaccttgtatttggtgcttgagctggaatagtaggaaccgccctaagcctactaatccgggcggagttaagtcaacccggatcccttctcggggacgatcagatttataatgttatcgttacagcgcatgcattcgtaataattttttttatagttatgcctgtaataattggcggctttgggaactggctcgtgcctctaataattggggcccccgacatagcatttccacgaataaacaacataagtttctggcttctccctccatcctttcttcttctcttagcctcttctggcgtcgaagcaggcgccggaacgggctgaactgtttaccctcccctcgccggcaatttggcccacgcaggggcttctgttgacctaactatcttttcacttcacctcgcaggggtttcttccattcttggtgcaattaactttattacaactattattaacataaaaccccctgccatctcgcaatatcaaaccccgttatttgtttgagccgttctaatcacggccgttctccttctactctcactcccagttttggctgcgggcatcactatacttctaacagaccggaacttaaacaccacattctttgaccctgctggaggaggagaccNNNNNNNNNNNNNNNNNNNN
>MK074500
cctttaccttgtatttggtgcttgagctggaatagtaggaaccgccctaagcctactaatccgggcggagttaagtcaacccggatcccttctcggggacgatcagatttataatgttatcgttacagcgcatgcattcgtaataattttttttatagttatgcctgtaataattggcggctttgggaactggctcgtgcctctaataattggggcccccgacatagcatttccacgaataaacaacataagtttctggcttctccctccatcctttcttcttctcttagcctcttctggcgtcgaagcaggcgccggaacgggctgaactgtttaccctcccctcgccggcaatttggcccacgcaggggcttctgttgacctaactatcttttcacttcacctcgcaggggtttcttccattcttggtgcaattaactttattacaactattattaacataaaaccccctgccatctcgcaatatcaaaccccgttatttgtttgagccgttctaatcacggccgttctccttctactctcactcccagttttggctgcgggcatcactatacttctaacagaccggaacttaaacaccacattctttgaccctgctggaggaggagacccaattNNNNNNNNNNNNNNN
>MK074501
cctttaccttgtatttggtgcttgagctggaatagtaggaaccgccctaagcctactaatccgggcggagttaagtcaacccggatcccttctcggggacgatcagatttataatgttatcgttacagcgcatgcattcgtaataattttttttatagttatgcctgtaataattggcggctttgggaactggctcgtgcctctaataattggggcccccgacatagcatttccacgaataaacaacataagtttctggcttctccctccatcctttcttcttctcttagcctcttctggcgtcgaagcaggcgccggaacgggctgaactgtttaccctcccctcgccggcaatttggcccacgcaggggcttctgttgacctaactatcttttcacttcacctcgcaggggtttcttccattcttggtgcaattaactttattacaactattattaacataaaaccccctgccatctcgcaatatcaaaccccgttatttgtttgagccgttctaatcacggccgttctccttctactctcactcccagttttggctgcgggcatcactatacttctaacagaccggaacttaaacaccacattctttgaccctgctggaggaggagacccaattctttaccagcactta
>MK074503
cctttaccttgtatttggtgcttgagctggaatagtaggaaccgccctaagcctactaatccgggcggagttaagtcaacccggatcccttctcggggacgatcagatttataatgttatcgttacagcgcatgcattcgtaataattttttttatagttatgcctgtaataattggcggctttgggaactggctcgtgcctctaataattggggcccccgacatagcatttccacgaataaacaacataagtttctggcttctccctccatcctttcttcttctcttagcctcttctggcgtcgaagcaggcgccggaacgggctgaactgtttaccctcccctcgccggcaatttggcccacgcaggggcttctgttgacctaactatcttttcacttcacctcgcaggggtttcttccattcttggtgcaattaactttattacaactattattaacataaaaccccctgccatctcgcaatatcaaaccccgttatttgtttgagccgttctaatcacggccgttctccttctactctcactcccagttttggctgcgggcatcactatacttctaacagaccggaacttaaacaccacattctttgaccctgctggaggaggagacccaattctttaccagcactta
>MK074508
cctttaccttgtatttggtgcttgagctggaatagtaggaaccgccctaagcctactaatccgggcggagttaagtcaacccggatcccttctcggggacgatcagatttataatgttatcgttacagcgcatgcattcgtaataattttttttatagttatgcctgtaataattggcggctttgggaactggctcgtgcctctaataattggggcccccgacatagcatttccacgaataaacaacataagtttctggcttctccctccatcctttcttcttctcttagcctcttctggcgtcgaagcaggcgccggaacgggctgaactgtttaccctcccctcgccggcaatttggcccacgcaggggcttctgttgacctaactatcttttcacttcacctcgcaggggtttcttccattcttggtgcaattaactttattacaactattattaacataaaaccccctgccatctcgcaatatcaaaccccgttatttgtttgagccgttctaatcacggccgttctccttctactctcactcccagttttggctgcgggcatcactatacttctaacagaccggaacttaaacaccacattctttgaccctgctggaggaggagacccaattctttaccagcactta
>MK074506
cctttaccttgtatttggtgcttgagctggaatagtaggaaccgccctaagcctactaatccgggcggagttaagtcaacccggatcccttctcggggacgatcagatttataatgttatcgttacagcgcatgcattcgtaataattttttttatagttatgcctgtaataattggcggctttgggaactggctcgtgcctctaataattggggcccccgacatagcatttccacgaataaacaacataagtttctggcttctccctccatcctttcttcttctcttagcctcttctggcgtcgaagcaggcgccggaacgggctgaactgtttaccctcccctcgccggcaatttggcccacgcaggggcttctgttgacctaactatcttttcacttcacctcgcaggggtttcttccattcttggtgcaattaactttattacaactattattaacataaaaccccctgccatctcgcaatatcaaaccccgttatttgtttgagccgttctaatcacggccgttctccttctactctcactcccagttttggctgcgggcatcactatacttctaacagaccggaacttaaacaccacattctttgaccctgctggaggaggagacccaattctttaccagcactta
>MK074498
cctttaccttgtatttggtgcttgagctggaatagtaggaaccgccctaagcctactaatccgggcggagttaagtcaacccggatcccttctcggggacgatcagatttataatgttatcgttacagcgcatgcattcgtaataattttttttatagttatgcctgtaataattggcggctttgggaactggctcgtgcctctaataattggggcccccgacatagcatttccacgaataaacaacataagtttctggcttctccctccatcctttcttcttctcttagcctcttctggcgtcgaagcaggcgccggaacgggctgaactgtttaccctcccctcgccggcaatttggcccacgcaggggcttctgttgacctaactatcttttcacttcacctcgcaggggtttcttccattcttggtgcaattaactttattacaactattattaacataaaaccccctgccatctcgcaatatcaaaccccgttatttgtttgagccgttctaatcacggccgttctccttctactctcactcccagttttggctgcgggcatcactatacttctaacagaccggaacttaaacaccacattctttgaccctgctggaggaggagacccaattctttaccagcactta
>MK074499
cctttaccttgtatttggtgcttgagctggaatagtaggaaccgccctaagcctactaatccgggcggagttaagtcaacccggatcccttctcggggacgatcagatttataatgttatcgttacagcgcatgcattcgtaataattttttttatagttatgcctgtaataattggcggctttgggaactggctcgtgcctctaataattggggcccccgacatagcatttccacgaataaacaacataagtttctggcttctccctccatcctttcttcttctcttagcctcttctggcgtcgaagcaggcgccggaacgggctgaactgtttaccctcccctcgccggcaatttggcccacgcaggggcttctgttgacctaactatcttttcacttcacctcgcaggggtttcttccattcttggtgcaattaactttattacaactattattaacataaaaccccctgccatctcgcaatatcaaaccccgttatttgtttgagccgttctaatcacggccgttctccttctactctcactcccagttttggctgcgggcatcactatacttctaacagaccggaacttaaacaccacattctttgaccctgctggaggaggagacccaattctttaccagcactta
>MK074595
tctctaccttgtatttggtgcctgggccgggatagtaggaactgccctaagtcttttaattcgggcagaattaaatcaacccgggtcccttctaggtgacgaccagatttataatgttattgttacagcacatgcatttgtaataattttttttatggttatacccatcataatcgggggcttcggaaactgactcgtgcctttaataatcggggcccctgacatagcattccctcggataaataatataagcttctgacttctgcccccatctttcctccttcttttagcttcctctggggtcgaagccggggctggaacaggctgaacagtttatccccccctcgccggcaatctcgcccacgcaggggcttctgtcgacttaactatcttttcgctccacctcgcaggggtctcctccattcttggcgcaattaactttatcacaaccattatcaatataaaacctcccgccatttcacagtaccaaacccccctatttgtatgggctgttcttattacagccgtcctcttacttctttctctccccgtcttagctgcaggcatcaccatacttctcacagaccgaaatttaaacaccaccttctttgaccctgccggcggaggagacccaatcctttatcaacactta
>MK074625
cctttaccttgtatttggtgcttgggccggaatagttggaactgccctcagccttctaatccgggcagaacttagccaacccggatctcttctgggagacgatcaaatttacaatgttattgttacagcacatgcattcgtaataatcttttttatggttataccaattatgattgggggctttggaaattgacttgtccctcttatgattggggcccctgacatggcattcccgcgaataaataacatgagtttctgacttctccccccatcttttcttcttttattagcctcctctggcgtagaggcgggagcaggaacaggttgaacagtatatcctccccttgctggaaatctcgcccatgcaggagcttccgtagacttaactattttttcacttcatctcgcaggtgtatcttccattcttggtgcaattaacttcattacaaccatcattaacatgaaaccccctgccatctctcaatatcaaacccctctttttgtctgagctgttcttattactgctgtccttcttttactctccctccctgttctggctgcaggcattactatgctcctaacagaccgaaacctaaatactaccttcttcgacccagcaggagggggagacccaattctctaccagcacttg
>MK074624
cctttaccttgtatttggtgcttgggccggaatagttggaactgccctcagccttctaatccgggcagaacttagccaacccggatctcttctgggagacgatcaaatttacaatgttattgttacagcacatgcattcgtaataatcttttttatggttataccaattatgattgggggctttggaaattgacttgtccctcttatgattggggcccctgacatggcattcccgcgaataaataacatgagtttctgacttctccccccatcttttcttcttttattagcctcctctggcgtagaggcgggagcaggaacaggttgaacagtatatcctccccttgctggaaatctcgcccatgcaggagcttccgtagacttaactattttttcacttcatctcgcaggtgtatcttccattcttggtgcaattaacttcattacaaccatcattaacatgaaaccccctgccatctctcaatatcaaacccctctttttgtctgagctgttcttattactgctgtccttcttttactctccctccctgttctggctgcaggcattactatgctcctaacagaccgaaacctaaatactaccttcttcgacccagcaggagggggagacccaattctctaccagcacttg
>MK073981
cctatatctagtatttggtgcctgggctggaatagttggtacagcccttagcctattaattcgagcagaactcgcccaacccggcgcccttctaggcgacgaccagatctataatgttatcgttactgctcacgcctttgtaataatcttctttatagtaatgccaattataattggggggtttggtaactgacttgtacccctaataattggcgccccggacatagccttcccacgaataaataacataagcttttgacttctgcccccctcctttctcctcctgttagcctcatctggtgttgaggcgggggcggggacaggatgaacagtatacccccctcttgctggaaatcttgcacacgcaggtgcctcagtagacctaactattttctcactacatcttgcaggtgtctcgtctatccttggtgcaattaattttattacaaccattattaacatgaaacccccagcaatttcacagtatcagacacccctatttgtttgagctgtccttattacagccgtactactactgctctccctgccagtattagccgctggcattacgatactccttacagaccgcaacctaaatactacattttttgaccctgcaggagggggagacccaattctgtaccagcacctc
>MK073980
cctatatctagtatttggtgcctgggctggaatagttggtacagcccttagcctattaattcgagcagaactcgcccaacccggcgcccttctaggcgacgaccagatctataatgttatcgttactgctcacgcctttgtaataatcttctttatagtaatgccaattataattggggggtttggtaactgacttgtacccctaataattggcgccccggacatagccttcccacgaataaataacataagcttttgacttctgcccccctcctttctcctcctgttagcctcatctggtgttgaggcgggggcggggacaggatgaacagtatacccccctcttgctggaaatcttgcacacgcaggtgcctcagtagacctaactattttctcactacatcttgcaggtgtctcgtctatccttggtgcaattaattttattacaaccattattaacatgaaacccccagcaatttcacagtatcagacacccctatttgtttgagctgtccttattacagccgtactactactgctctccctgccagtattagccgctggcattacgatactccttacagaccgcaacctaaatactacattttttgaccctgcaggagggggagacccaattctgtaccagcacctc
>MK073979
cctgtatttagtatttggtgcctgggctggaatagttggcacagcccttagcctattaattcgagcagagctcgcccaacccggcgcccttctaggcgacgaccagatctataatgttattgttactgcccacgcctttgtaataatcttctttatagtaatgccaattataattggaggatttggcaactggcttgtacccctgataattggagcccccgacatagcttttccacgaataaacaacataagcttttggctcctgcccccttcctttcttctcctgttagcctcatctggtgttgaagcgggggctgggacaggatgaactgtatacccccctcttgctgggaaccttgcacacgcaggcgcctcagtagacctaaccattttctcactacatcttgcgggtgtttcgtccatccttggagcaattaattttatcacaaccattattaatataaaacccccatcaatttcacagtatcagacacccctgtttgtctgagctgtccttattacagcggtactgctactgctctccctcccagtgctggccgctggcattacaatgctccttacagaccgcaacttaaatactacattttttgacccggcaggaggaggagacccaattctataccagcaccta
>MK073978
cctgtatttagtatttggtgcctgggctggaatagttggcacagcccttagcctattaattcgagcagagctcgcccaacccggcgcccttctaggcgacgaccagatctataatgttattgttactgcccacgcctttgtaataatcttctttatagtaatgccaattataattggaggatttggcaactggcttgtacccctgataattggagcccccgacatagcttttccacgaataaacaacataagcttttggctcctgcccccttcctttcttctcctgttagcctcatctggtgttgaagcgggggctgggacaggatgaactgtatacccccctcttgctgggaaccttgcacacgcaggcgcctcagtagacctaaccattttctcactacatcttgcgggtgtttcgtccatccttggagcaattaattttatcacaaccattattaatataaaacccccatcaatttcacagtatcagacacccctgtttgtytgagctgtccttattacagcggtactgctactgctctccctcccagtgctggccgctggcattacaatgctccttacagaccgcaacttaaatactacattttttgacccggcaggaggaggagacccaattctataccagcaccta
>MK073982
cctatatctggtatttggtgcctgagccgggatagttggcacagcccttagcctgctaattcgagcagagcttgcccaacctggcgccctcctaggcgatgaccagatttataatgttattgttactgcccacgccttcgtgataattttctttatagtaataccaattatgatcggcggttttggcaattgactcgtgcccctaataattggtgcccccgacatggcctttccccgaataaataatataagcttctggcttctacccccctccttcctgcttcttttggcctcctctggtgttgaagccggagccggaacaggatgaacggtctatccccccctcgccggaaaccttgcgcacgcaggggcctcagtagatttaaccattttctccctccaccttgcaggggtctcatccattctaggagcaattaactttattacaaccatcatcaacataaaacccccagccatctcacaataccaaacaccactatttgtgtgagccgtactaatcacggccgtgctgctactcctatcgctccccgttttagccgccggtattacaatacttctaacagaccgaaacttaaacaccaccttcttcgaccctgcgggaggtggagacNNNNNNNNNNNNNNNNNNNNN
>MK074112
cctatatctggtatttggtgcctgggccggaatagttggcacagcccttagcctgctaattcgagcagagctcgcccaaccgggggccctccttggcgacgaccagatttataatgtcatcgttactgcccacgccttcgtaataattttctttatagtaataccaattatgattggtggcttcggcaattgacttgtgccgctaatgattggagccccggacatagcattcccccgaataaataacatgagcttctggcttcttcctccctccttcttgctcctgctggcctcctcaggggtcgaagccggggcaggaacaggatgaacagtctacccacctcttgccggaaaccttgcccacgccggtgcctctgttgacctgaccattttctccctacaccttgcaggtgtgtcatccattctaggggcaatcaacttcattacaactattatcaatatgaaacccccggccatctcacaataccaaacacctttatttgtgtgggctgtcctgatcacggccgtcctactactgctgtcactcccagtactagccgccggcattacaatactgctaacagaccgaaacctaaatacgaccttctttgaccctgcaggaggtggggacccaattctctaccaacaccta
>MK074113
cctgtatctggtatttggtgcctgggccggaatagttggcacagcccttagcctgctaattcgagcagagctcgcccaaccgggggccctccttggcgacgaccagatttataatgtcatcgttactgcccacgccttcgtaataattttctttatagtaataccaattatgattggtggcttcggcaattgacttgtgccgctaatgattggagccccggacatagcattcccccgaataaataacatgagcttctggcttcttcctccctccttcttgctcctgctggcctcctcaggggtcgaagccggggcaggaacaggatgaacagtctacccacctcttgccggaaaccttgcccacgccggtgcctctgttgacctgaccattttctccctacaccttgcaggtgtgtcatccattctaggggcaatcaacttcattacaactattatcaatatgaaacccccggccatctcacaataccaaacacctttatttgtgtgggctgtcctgatcacggccgtcctactactgctgtcactcccagtgctagccgccggcattacaatactgctaacagaccgaaacctaaatacgaccttctttgaccctgcaggaggtggggacccaatcNNNNNNNNNNNNNNN
>MK074224
cctatatctagtatttggtgcctgggccggaatagttggcacagcccttagcctcctaattcgagcggagcttgctcaacctggcgccctcttaggcgacgaccaaatctacaatgtcatcgttactgcccacgccttcgtaataattttctttatagtaataccaattatgattggcggcttcggcaattgactagtcccccttataattggggcccccgatatagcattcccccgaataaacaatatgagcttttgacttcttcccccttccttcctcctccttttggcctcatcgggagttgaagcgggggcagggacaggatggaccgtgtacccgcctttggccggaaaccttgcacacgcaggcgcctctgtagacctgaccatcttttccctgcaccttgcaggtgtatcctccattttgggggcaattaacttcattacaactattattaacatgaagccccctgccacctcccagtaccaaacccccttatttgtatgagcagtcctgattacagccgtgctcctattactctctcttcctgtattagccgctggcattacgatactcctaactgaccgaaacttaaacacaaccttctttgacccggcgggaggaggagacccaattctgtatcaacacctg
>MK074223
cctatatctagtatttggtgcctgggccgggatagttggcacagcccttagcctcctaattcgagcggagcttgctcaacctggcgccctcttaggcgacgaccaaatctacaatgtcatcgttactgcccacgccttcgtaataattttctttatagtaataccaattatgattggcggcttcggcaattgactagtcccccttataatcggggcccccgatatagcattcccccgaataaacaatatgagcttttgacttcttcccccttccttcctcctccttttggcctcatcgggagttgaagcaggggcagggacaggatgaaccgtgtacccgcctttggccggaaaccttgcacacgcaggcgcctctgtagacctaaccatcttttccctgcaccttgcaggtgtgtcctccattttgggggcaattaacttcattacaactattattaacatgaagccccctgccacctcccagtaccaaacccccttatttgtatgagcagtcctgattacagccgtgctcctattactctctcttcctgtattagccgctggcattacgatactcctaactgaccgaaacttaaacacaaccttctttgacccggcgggaggaggagacccaattctgtatcagcacctg
>MK074222
cctatatctagtatttggtgcctgggccggaatagttggcacagcccttagcctcctaattcgagcggagcttgctcaacctggcgccctcttaggcgacgaccagatctacaatgtcatcgttactgcccacgccttcgtaataattttctttatagtaataccaattatgattggtggcttcggcaattgactagtcccccttataatcggggcccccgatatagcattcccccgaataaataatatgagcttttgacttcttcccccctccttccttctccttttggcctcatcgggagttgaagcgggggcagggacaggatgaaccgtgtacccgcctttggccggaaaccttgcacacgcaggcgcctctgtagacctaaccatcttttctctacaccttgcaggtgtatcctccattttgggggcaattaacttcatcacaactattattaacatgaagccccctgccatctcccagtaccaaacccccttatttgtatgagcagtcctgattacagccgtgctcctattactctctcttcctgtattagccgctggcattacaatactcctaactgaccgaaacttaaacacaaccttctttgacccggcgggaggaggagacccaattctatatcaacacctg
>MK074226
cctatatctagtatttggtgcctgggccggaatagttggcacagcccttagcctcctaattcgagcggagcttgctcaacctggcgccctcttaggcgacgaccagatctacaatgtcatcgttactgcccacgccttcgtaataattttctttatagtaataccaattatgattggtggcttcggcaattgactagtcccccttataatcggggcccccgatatagcattcccccgaataaataatatgagcttttgacttcttcccccctccttccttctccttttggcctcatcgggagttgaagcgggggcagggacaggatgaaccgtgtacccgcctttggccggaaaccttgcacacgcaggcgcctctgtagacctaaccatcttttctctacaccttgcaggtgtatcctccattttgggggcaattaacttcatcacaactattattaacatgaagccccctgccatctcccagtaccaaacccccttatttgtatgagcagtcctgattacagccgtgctcctattactctctcttcctgtattagccgctggcattacaatactcctaactgaccgaaacttaaacacaaccttctttgacccggcgggaggaggagacccaattctatatcaacacctg
>MK074225
cctatatctagtatttggtgcctgggccggaatagttggcacagcccttagcctcctaattcgagcggagcttgctcaacctggcgccctcttaggcgacgaccaaatctacaatgtcatcgttactgcccacgccttcgtaataattttctttatagtaataccaattatgattggcggcttcggcaattgactagtcccccttataattggggcccccgatatagcattcccccgaataaacaatatgagcttttgacttcttcccccttccttcctcctccttttggcctcatcgggagttgaagcgggggcagggacaggatggaccgtgtacccgcctttggccggaaaccttgcacacgcaggcgcctctgtagacctgaccatcttttccctgcaccttgcaggtgtatcctccattttgggggcaattaacttcattacaactattattaacatgaagccccctgccacctcccagtaccaaacccccttatttgtatgagcagtcctgattacagccgtgctcctattactctctcttcctgtattagccgctggcattacgatactcctaactgaccgaaacttaaacacaaccttctttgacccggcgggaggaggagacccaattctgtatcaacacctg
>MK074229
cctctatctagtatttggtgcctgagccggaatagttggcacagcccttagcctcctaattcgggcagagcttgctcagcccggagccctcttaggtgacgaccagatctataatgtcatcgttactgcccacgcattcgtaataattttctttatagtgataccaattataattggtggattcggcaattgacttgtcccccttatgatcggagcccctgacatagcattcccccgaataaacaacatgagtttttggctgcttcccccctcctttctgcttcttttggcctcgtctggagtagaagccggggctggaacaggatgaaccgtgtacccccctcttgccgggaaccttgctcatgcaggtgcctctgtagacctaaccatcttttccctacaccttgcaggggtatcatctattctaggggcaatcaacttcattacaactatcatcaacatgaaacctcccgccatctcacaataccaaacaccattgttcgtgtgggctgtcctgattacggccgtcctactactattatcccttccagtgctagccgctggcattacaatactgctaactgatcgaaacttaaatacaaccttctttgaccctgcaggaggaggagacccaattctgtatcaacaccta
>MK074228
cctctatctagtatttggtgcctgagccggaatagttggcacagcccttagcctcctaattcgggcagagcttgctcagcccggagccctcttaggtgacgaccagatctataatgtcatcgttactgcccacgcattcgtaataattttctttatagtgataccaattataattggtggattcggcaattgacttgtcccccttatgatcggagcccctgacatagcattcccccgaataaacaacatgagtttttggctgcttcccccctcctttctgcttcttttggcctcgtctggagtagaagccggggctggaacaggatgaaccgtgtacccccctcttgccgggaaccttgctcatgcaggtgcctctgtagacctaaccatcttttycctacaccttgcaggggtatcatctattytaggggcaatcaacttcattacaactatcatcaacatgaaacctcccgccatctcacaataccaaacaccattgttcgtgtgggctgtcctgattacggccgtcctactactattatcccttccagtgctagccgctggcattacaatactgctaactgatcgaaacttaaatacaaccttctttgaccctgcaggaggaggagacccaattctgtatcaacaccta
>MK074227
cctctatctagtatttggtgcctgagccggaatagttggcacagcccttagcctcctaattcgggcagagcttgctcagcccggagccctcttaggtgacgaccagatctataatgtcatcgttactgcccacgcattcgtaataattttctttatagtaataccaattataattggtggattcggcaattgacttgttccccttatgatcggagcccctgacatagcattcccccgaataaacaacatgagtttttggctgcttcccccctcctttctgcttcttttggcctcgtctggagtagaagccggggctggaacaggatgaaccgtgtacccccctcttgccgggaaccttgctcatgcaggtgcctctgtagacctaaccatcttttccctacaccttgcaggggtatcatctattctaggggcaatcaacttcattacaactatcatcaacatgaaacctcccgccatctcacaataccaaacaccattgttcgtgtgggctgtcctgattacggccgtcctactactattatcccttccagtgctagccgctggcattacaatactgctaactgatcgaaacttaaatacaaccttctttgaccctgcaggaggaggagacccaattctgtatcaacaccta
>MK074596
cctatatctagtatttggtgcctgggccggaatagttggcacagcccttagcctcctaattcgagcagagcttgctcaacctggggccctcctaggcgacgaccagatctacaatgtcatcgttactgcccacgccttcgtaataatcttctttatagtaataccaattatgattggaggcttcggcaattgactagtcccacttataattggggcccccgatatagcattcccccgaataaacaatatgagtttctggcttcttccgccctccttcctcctccttttggcctcatcgggggtagaagcaggggcagggacaggatgaaccgtgtacccgcctctggccggaaaccttgcgcacgcaggcgcctctgtagacctaaccatcttttccctgcaccttgcaggtgtgtcatccattctgggggcaatcaacttcattacaactattattaatatgaagccccccgccatctcccaataccaaacccccttgtttgtgtgggcagtcctgattacagccgtcctactattgctatctcttcctgtattagccgctggcattacaatactcctaactgaccgaaacttaaatacaaccttctttgacccggcaggaggaggagacccaattctgtatcaacaccta
>MK074162
cctttacctaatctttggtgcctgggccggaatagtaggcacagccctcagccttctaattcgagcagagttgagccaaccaggctctctcctgggagacgaccaaatttataatgtaatcgtaacggcccatgccttcgtaataattttctttatagtaataccaataatgatcggaggttttggaaactgacttgtcccattaataatcggagcaccagatatggcattcccccgaataaacaacataagcttctggctcctccccccatccttcctcctccttcttgcctcctccggagtagaagccggagccggaactggatgaactgtctatcccccattagccagcaacttagcccacgcaggcgcatccgttgatttaaccattttttctctccatctggcaggagtttcatcaatcctgggagcaattaacttcattacaactatcatcaacataaaacccccagccatttctcagtatcaaacccccctatttgtttggtcagttttaatcactgcagtccttctcctcctttcacttcctgttttagccgcaggaatcacaatgcttttaacagatcgaaatcttaataccactttctttgaccctgcaggaggaggagaccctatcctctaccaacaccta
>MK074164
cctttacctaatctttggtgcctgggccggaatagtaggcacagccctcagccttctaattcgagcagagttgagccaaccaggctctctcctgggagacgaccaaatttataatgtaatcgtaacggcccatgccttcgtaataattttctttatagtaataccaataatgatcggaggttttggaaactgacttgtccccttaataatcggagcaccagatatggcattcccccgaataaacaacataagcttctggctcctccccccatccttcctcctccttcttgcctcctctggagtagaagccggagctggaactggatgaactgtctaccccccattagccagcaacttagcccacgcaggcgcatccgttgatctaaccattttttctctccatctggcaggagtttcatcaatcctgggagcaattaacttcattacaactattatcaacataaaacccccagccatttctcagtaccaaacccccctatttgtttgatcagttttaatcactgcagtccttctcctcctttcacttcctgttttagccgcaggaatcacaatgcttttaacagatcgaaatcttaataccactttctttgaccctgcaggaggaggagaccctgtcctctaccaacaccta
>MK074161
cctttacctaatctttggtgcctgggccggaatagtaggcacagccctcagccttctaattcgagcagagttgagccaaccaggctctctcctgggagacgaccaaatttataatgtaatcgtaacggcccatgccttcgtaataattttctttatagtaataccaataatgatcggaggttttggaaactgacttgtccccttaataatcggagcaccagatatggcattcccccgaataaacaacataagcttctggctcctccccccatccttcctcctccttcttgcctcctctggagtagaagccggagctggaactggatgaactgtctaccccccattagccagcaacttagcccacgcaggcgcatccgttgatctaaccattttttctctccatctggcaggagtttcatcaatcctgggagcaattaacttcattacaactattatcaacataaaacccccagccatttctcagtaccaaacccccctatttgtttgatcagttttaatcactgcagtccttctcctcctttcacttcctgttttagccgcaggaatcacaatgcttttaacagatcgaaatcttaataccactttctttgaccctgcaggaggaggagaccctatcctctaccaacaccta
>MK074163
cctttacctaatctttggtgcctgggccggaatagtaggcacagccctcagccttctaattcgagcagagttgagccaaccaggctctctcctgggagacgaccaaatttataatgtaatcgtaacggcccatgccttcgtaataattttctttatagtaataccaataatgatcggaggttttggaaactgacttgtccccttaataatcggagcaccagatatggcattcccccgaataaacaacataagcttctggctcctccccccatccttcctcctccttcttgcctcctctggagtagaagccggagctggaactggatgaactgtctaccccccattagccagcaacttagcccacgcaggcgcatccgttgatctaaccattttttctctccatctggcaggagtttcatcaatcctgggagcaattaacttcattacaactattatcaacataaaacccccagccatttctcagtaccaaacccccctatttgtttgatcagttttaatcactgcagtccttctcctcctttcacttcctgttttagccgcaggaatcacaatgcttttaacagatcgaaatcttaataccactttctttgaccctgcaggaggaggagaccctatcctctaccaacaccta
>MK074160
cctttacctaatctttggtgcctgggccggaatagtaggcacagccctcagccttctaattcgagcagagttgagccaaccaggctctctcctgggagacgaccaaatttataatgtaatcgtaacggcccatgccttcgtaataattttctttatagtaataccaataatgatcggaggttttggaaactgacttgtccccttaataatcggagcaccagatatggcattcccccgaataaacaacataagcttctggctcctccccccatccttcctcctccttcttgcctcctctggagtagaagccggagctggaactggatgaactgtctaccccccattagccagcaacttagcccacgcaggcgcatccgttgatctaaccattttttctctccatctggcaggagtttcatcaatcctgggagcaattaacttcattacaactattatcaacataaaacccccagccatttctcagtaccaaacccccctatttgtttgatcagttttaatcactgcagtccttctcctcctttcacttcctgttttagccgcaggaatcacaatgcttttaacagatcgaaatcttaataccactttctttgaccctgcaggaggaggagaccctatcctctaccaacaccta
>MK074180
cctttacctaatctttggtgcctgggccggaatagtaggcacagccctcagccttctaattcgagcagagttgagccaaccaggctctctcctgggagacgaccaaatttataatgtaatcgtaacggcccatgccttcgtaataattttctttatagtaataccaataatgatcggaggttttggaaactgacttgtccccttaataatcggagcaccagatatggcattcccccgaataaacaacataagcttctggctcctccccccatccttcctcctccttcttgcctcctctggagtagaagccggagctggaactggatgaactgtctaccccccattagccagcaacttagcccacgcaggcgcatccgttgatctaaccattttttctctccatctggcaggagtttcatcaatcctgggagcaattaacttcattacaactattatcaacataaaacccccagccatttctcagtaccaaacccccctatttgtttgatcagttttaatcactgcagtccttctcctcctttcacttcctgttttagccgcaggaatcacaatgcttttaacagatcgaaatcttaataccactttctttgaccctgcaggaggaggagaccctatcctctaccaacaccta
>MK074179
cctttacctagtcttcggagcctgagccggaatagtaggcacagctttaagcctcctaattcgagcagaattaagccaacccggatctctcttaggagatgaccaaatttataacgtaattgttacggcacacgcctttgtaataattttctttatagtaataccaataatgatcggagggtttgggaactgacttgttcccctaatgattggggcaccagatatagcattcccacgaataaacaacatgagcttttgactcctcccaccctccttccttcttctccttgcctcttctggggtagaagctggcgccggaactggatgaactgtctacccgccactagccagcaacctggcccatgcgggcgcatccgttgatttaactattttttctcttcacctagcaggagtttcatcaattctgggtgcaattaattttattaccacaatcattaacataaaacccccagccatttcccagtaccaaacacccctatttgtatgatccgttttaatcaccgcagtcctgcttctgttatctcttccagtactagccgcaggcatcacaatacttctaacagatcgaaacctaaatactacattctttgaccctgcaggaggaggagatccaatcctttaccaacactta
>MK074165
cctttacctaatcttcggtgcctgagccggaatagtaggcacagccctcagccttctaattcgagcagagctgagccaaccaggctctctcctgggagacgatcagatttataatgttatcgttacagcccacgccttcgtaataattttctttatagtaataccaatgatgatcggaggttttgggaactgacttgtcccactaataatcggagcaccagacatagcattcccccgaataaataacataagcttttgactcctccccccatccttcctcctcctcctcgcttcctctggagtagaagccggggccggaactgggtgaactgtctaccccccattagccagcaacttagcccacgcaggtgcatccgtcgatttaactattttttccctccatctagcaggagtctcatcaattctaggggcaattaactttattacaaccattattaacatgaagcccccagccatttctcagtaccaaacccccttatttgtttgatcagtactaatcactgcagtccttctcctcctctcacttcctgttttagccgcaggaatcacaatgcttttgacagatcgaaatcttaataccactttctttgatcctgcaggaggtggagaccccatcctctaccaacattta
>MK074166
cctttacctaatcttcggtgcctgagccggaatagtaggcacagccctcagccttctaattcgagcagagctgagccaaccaggctctctcctgggagacgatcagatttataatgttatcgttacagcccacgccttcgtaataattttctttatagtaataccaatgatgatcggaggttttgggaactgacttgtcccactaataatcggagcaccagacatagcattcccccgaataaataacataagcttttgactcctccccccatccttcctcctcctcctcgcttcctctggagtagaagccggggccggaactgggtgaactgtctaccccccattagccagcaacttagcccacgcaggtgcatccgtcgatttaactattttttccctccatctagcaggagtctcatcaattctaggggcaattaactttattacaaccattattaacatgaagcccccagccatttctcagtaccaaacccccttatttgtttgatcagtactaatcactgcagtccttctcctcctctcacttcctgttttagccgcaggaatcacaatgcttttgacagatcgaaatcttaataccactttctttgatcctgcaggaggtggagaccccatcctctaccaacattta
>MK074168
cctctacctagtcttcggagcctgagccggaatagtaggcacagccttaagccttctaattcgagcagaactaagccaacccgggtcccttttaggagatgaccaaatttataacgtaattgttacggcacacgcctttgtaataattttctttatagtaataccaatgataatcggaggatttgggaactggcttgttcccttaatgattggggcaccagatatagcattcccacgaataaacaacatgagcttttgactcctcccaccctccttccttctcctccttgcttcctctggggtagaagctggcgccggaactggatgaactgtttatccaccactagctagcaacttagcccacgcaggcgcatccgttgatttaaccatcttttctcttcacttagcaggagtttcatcaattctaggtgcaattaattttatcacaacaatcattaacataaaaccaccagccatttcccagtaccaaacgcccctatttgtatgatccgttataatcaccgcagttctccttcttctatccctccccgttctagccgcaggcatcacaatgcttcttacagatcgaaacctaaacaccacattctttgaccccgcaggagggggtgacccgatcctttaccaacactta
>MK074169
cctctacctagtcttcggagcctgagccggaatagtaggcacagccttaagccttctaattcgagcagaactaagccaacccgggtcccttttaggagatgaccaaatttataacgtaattgttacggcacacgcctttgtaataattttctttatagtaataccaatgataatcggaggatttgggaactggcttgttcccttaatgattggggcaccagatatagcattcccacgaataaacaacatgagcttttgactcctcccaccctccttccttctcctccttgcttcctctggggtagaagctggcgccggaactggatgaactgtttatccaccactagctagcaacttagcccacgcaggcgcatccgttgatttaaccatcttttctcttcacttagcaggagtttcatcaattctaggtgcaattaattttatcacaacaatcattaacataaaaccaccagccatttcccagtaccaaacgcccctatttgtatgatccgttataatcaccgcagttctccttcttctatccctccccgttctagccgcaggcatcacaatgcttcttacagatcgaaacctaaacaccacattctttgaccccgcaggagggggtgacccgatcctttaccaacactta
>MK074170
cctctacctagtcttcggagcctgagccggaatagtaggcacagccttaagccttctaattcgagcagaactaagccaacccgggtcccttttaggagatgaccaaatttataacgtaattgttacggcacacgcctttgtaataattttctttatagtaataccaatgataatcggaggatttgggaactggcttgttcccttaatgattggggcaccagatatagcattcccacgaataaacaacatgagcttttgactcctcccaccctccttccttctcctccttgcttcctctggggtagaagctggcgccggaactggatgaactgtttatccaccactagctagcaacttagcccacgcaggcgcatccgttgatttaaccatcttttctcttcacttagcaggagtttcatcaattctaggtgcaattaattttatcacaacaatcattaacataaaaccaccagccatttcccagtaccaaacgcccctatttgtatgatccgttataatcaccgcagttctccttcttctatccctccccgttctagccgcaggcatcacaatgcttcttacagatcgaaacctaaacaccacattctttgaccccgcaggagggggtgacccgatcctttaccaacactta
>MK074171
cctctacctagtcttcggagcctgagccggaatagtaggcacagccttaagccttctaattcgagcagaactaagccaacccgggtcccttttaggagatgaccaaatttataacgtaattgttacggcacacgcctttgtaataattttctttatagtaataccaataataatcggaggatttgggaactggcttgttcccttaatgattggggcaccagatatagcattcccacgaataaacaacatgagcttttgactcctcccaccctcctttcttctcctccttgcttcctccggggtagaagctggcgccggaactggatgaactgtttatccaccactagctagcaacttagcccacgcaggcgcatccgttgatttaaccatcttttctcttcacttagcaggagtttcatcaattctgggtgcaattaattttatcacaacaatcattaacatgaaaccaccagccatttcccaataccaaacgcccctatttgtatggtccgttataatcaccgcagttctccttctactatccctccccgttctagccgcaggcatcacaatgcttcttacagatcgaaacctaaacaccacattctttgaccccgcaggagggggagacccgatcctttaccaacactta
>MK074167
cctctacctagtcttcggagcctgagccggaatagtaggcacagccttaagccttctaattcgagcagaactaagccaacccgggtcccttttaggagatgaccaaatttataacgtaattgttacggcacacgcctttgtaataattttctttatagtaataccaataataatcggaggatttgggaactggcttgttcccttaatgattggggcaccagatatagcattcccacgaataaacaacatgagcttttgactcctcccaccctcctttcttctcctccttgcttcctccggggtagaagctggcgccggaactggatgaactgtttatccaccactagctagcaacttagcccacgcaggcgcatccgttgatttaaccatcttttctcttcacttagcaggagtttcatcaattctgggtgcaattaattttatcacaacaatcattaacatgaaaccaccagccatttcccaataccaaacgcccctatttgtatggtccgttataatcaccgcagttctccttctactatccctccccgttctagccgcaggcatcacaatgcttcttacagatcgaaacctaaacaccacattctttgaccccgcaggagggggagacccgatcctttaccaacactta
>MK074173
cctttacctaatctttggtgcctgggccggaatagtaggcacagccctcagccttctaattcgagcagagttgagccaaccaggctctctcctgggagacgaccaaatttataatgtaatcgtaacggcccatgccttcgtaataattttctttatagtaataccaataatgatcggaggttttggaaactgacttgtccccttaataatcggagcaccagatatggcattcccccgaataaacaacataagcttctggctcctccccccatccttcctcctccttcttgcctcctctggagtagaagccggagctggaactggatgaactgtctaccccccattagccagcaacttagcccacgcaggcgcatccgttgatctaaccattttttctctccatctggcaggagtttcatcaatcctgggagcaattaacttcattacaactattatcaacataaaacccccagccatttctcagtaccaaacccccctatttgtttgatcagttttaatcactgcagtccttctcctcctttcacttcctgttttagccgcaggaatcacaatgcttttaacagatcgaaatcttaataccactttctttgaccctgcaggaggaggagaccctatcctctaccaacaccta
>MK074175
cctttacctaatctttggtgcctgggccggaatagtaggcacagccctcagccttctaattcgagcagagttgagccaaccaggctctctcctgggagacgaccaaatttataatgtaatcgtaacggcccatgccttcgtaataattttctttatagtaataccaataatgatcggaggttttggaaactgacttgtccccttaataatcggagcaccagatatggcattcccccgaataaacaacataagcttctggctcctccccccatccttcctcctccttcttgcctcctctggagtagaagccggagctggaactggatgaactgtctaccccccattagccagcaacttagcccacgcaggcgcatccgttgatctaaccattttttctctccatctggcaggagtttcatcaatcctgggagcaattaacttcattacaactattatcaacataaaacccccagccatttctcagtaccaaacccccctatttgtttgatcagttttaatcactgcagtccttctcctcctttcacttcctgttttagccgcaggaatcacaatgcttttaacagatcgaaatcttaataccactttctttgaccctgcaggaggaggagaccctatcctctaccaacaccta
>MK074176
cctttacctaatctttggtgcctgggccggaatagtaggcacagccctcagccttctaattcgagcagagttgagccaaccaggctctctcctgggagacgaccaaatttataatgtaatcgtaacggcccatgccttcgtaataattttctttatagtaataccaataatgatcggaggttttggaaactgacttgtccccttaataatcggagcaccagatatggcattcccccgaataaacaacataagcttctggctcctccccccatccttcctcctccttcttgcctcctctggagtagaagccggagctggaactggatgaactgtctaccccccattagccagcaacttagcccacgcaggcgcatccgttgatctaaccattttttctctccatctggcaggagtttcatcaatcctgggagcaattaacttcattacaactattatcaacataaaacccccagccatttctcagtaccaaacccccctatttgtttgatcagttttaatcactgcagtccttctcctcctttcacttcctgttttagccgcaggaatcacaatgcttttaacagatcgaaatcttaataccactttctttgaccctgcaggaggaggagaccctatcctctaccaacaccta
>MK074174
cctttacctaatctttggtgcctgggccggaatagtaggcacagccctcagccttctaattcgagcagagttgagccaaccaggctctctcctgggagacgaccaaatttataatgtaatcgtaacggcccatgccttcgtaataattttctttatagtaataccaataatgatcggaggttttggaaactgacttgtccccttaataatcggagcaccagatatggcattcccccgaataaacaacataagcttctggctcctccccccatccttcctcctccttcttgcctcctctggagtagaagccggagctggaactggatgaactgtctaccccccattagccagcaacttagcccacgcaggcgcatccgttgatctaaccattttttctctccatctggcaggagtttcatcaatcctgggagcaattaacttcattacaactattatcaacataaaacccccagccatttctcagtaccaaacccccctatttgtttgatcagttttaatcactgcagtccttctcctcctttcacttcctgttttagccgcaggaatcacaatgcttttaacagatcgaaatcttaataccactttctttgaccctgcaggaggaggagaccctatcctctaccaacaccta
>MK074172
cctttacctaatctttggtgcctgggccggaatagtaggcacagccctcagccttctaattcgagcagagttgagccaaccaggctctctcctgggagacgaccaaatttataatgtaatcgtaacggcccatgccttcgtaataattttctttatagtaataccaataatgatcggaggttttggaaactgacttgtccccttaataatcggagcaccagatatggcattcccccgaataaacaacataagcttctggctcctccccccatccttcctcctccttcttgcctcctctggagtagaagccggagctggaactggatgaactgtctaccccccattagccagcaacttagcccacgcaggcgcatccgttgatctaaccattttttctctccatctggcaggagtttcatcaatcctgggagcaattaacttcattacaactattatcaacataaaacccccagccatttctcagtaccaaacccccctatttgtttgatcagttttaatcactgcagtccttctcctcctttcacttcctgttttagccgcaggaatcacaatgcttttaacagatcgaaatcttaataccactttctttgaccctgcaggaggaggagaccctatcctctaccaacaccta
>MK074177
cctttacctaatctttggtgcctgggccggaatagtaggcacagccctcagccttctaattcgagcagagttgagccaaccaggctctctcctgggagacgaccaaatttataatgtaatcgtaacggcccatgccttcgtaataattttctttatagtaataccaataatgatcggaggttttggaaactgacttgtccccttaataatcggagcaccagatatggcattcccccgaataaacaacataagcttctggctcctccccccatccttcctcctccttcttgcctcctctggagtagaagccggagctggaactggatgaactgtctaccccccattagccagcaacttagcccacgcaggcgcatccgttgatctaaccattttttctctccatctggcaggagtttcatcaatcctgggagcaattaacttcattacaactattatcaacataaaacccccagccatttctcagtaccaaacccccctatttgtttgatcagttttaatcactgcagtccttctcctcctttcacttcctgttttagccgcaggaatcacaatgcttttaacagatcgaaatcttaataccactttctttgaccctgcaggaggaggagaccctatcctctaccaacaccta
>MK074178
cctttacctaatctttggtgcctgggccggaatagtaggcacagccctcagccttctaattcgagcagagttgagccaaccaggctctctcctgggagacgaccaaatttataatgtaatcgtaacggcccatgccttcgtaataattttctttatagtaataccaataatgatcggaggttttggaaactgacttgtccccttaataatcggagcaccagatatggcattcccccgaataaacaacataagcttctggctcctccccccatccttcctcctccttcttgcctcctctggagtagaagccggagctggaactggatgaactgtctaccccccattagccagcaacttagcccacgcaggcgcatccgttgatctaaccattttttctctccatctggcaggagtttcatcaatcctgggagcaattaacttcattacaactattatcaacataaaacccccagccatttctcagtaccaaacccccctatttgtttgatcagttttaatcactgcagtccttctcctcctttcacttcctgttttagccgcaggaatcacaatgcttttaacagatcgaaatcttaataccactttctttgaccctgcaggaggaggagaccctatcctctaccaacaccta
>MK073987
cctttatctagtatttggtgcctgagctggaatagttggcacagccctaagcctactaattcgagcagaactagcccaaccaggcgccctcctaggtgatgaccagatttataacgttattgttactgctcatgctttcattataattttctttatagtaatgccaattataatcggaggtttcggaaattgacttgtacccttaataattggagcaccagacatggcattcccacgaataaataatataagcttctgactacttcccccctcattcttattactactagcctcatctggtgttgaagcaggtgcaggcacaggatgaaccgtctaccccccactcgctagtaacctagcacatgcgggagcctccgtagatttaactattttctcccttcatcttgcaggcgtatcatccattttaggggccattaattttatcacaaccattattaatataaaacccccagctatttcacaataccagacaccactatttgtatgagccgtattaattacagcagtactcttactactctcattaccagtcctagctgctggtattactatgttactaaccgaccgaaacctaaataccacatttttcgacccggcagggggaggagacccaattctttatcaacacctc
>MK074548
cctttatcttgtattcggtgcctgggctgggatagtaggaacagccctcagcatacttattcgtgcagagctgagccagccaggctctcttttaggcgatgatcagatctataatgtaattgttacagcacatgcttttgcaatgattttctttatagtaataccaattatgatcggggggtttggtaactggctagtgccattaataattggagctcccgacatggcattccctcgaataaataacatgagcttctgactcctgcccccgtcttttctactcctgatctcttcttccggtgtagaagccggagcaggcactgggtgaacagtctaccctcccctggcaagcaacctagcccacgcgggagcatccgtagacctggctatcttttctctacacctagctggtgcttcttctatcttaggggcaattaactttattactactattattaacataaaaccccccgccatctctcagtatcaaacacccttgtttgtatgagcagtgctggtaacggccgtcctcctcctcctgtctcttcctgtgctagccgcaggcattacaatgctcctaacagatcgaaatttaaacaccactttctttgaccctgccggcggtggagatcctatcctctaccagcacctg
>MK074547
cctttatcttgtattcggtgcctgggctgggatagtaggaacagccctcagcatacttattcgtgcagagctgagccagccaggctctcttttaggcgatgatcagatctataatgtaattgttacagcacatgcttttgcaatgattttctttatagtaataccaattatgatcggggggtttggtaactggctagtgccattaataattggagctcccgacatggcattccctcgaataaataacatgagcttctgactcctgcccccgtcttttctactcctgatctcttcttccggtgtagaagccggagcaggcactgggtgaacagtctaccctcccctggcaagcaacctagcccacgcgggagcatccgtagacctggctatcttttctctacacctagctggtgcttcttctatcttaggggcaattaactttattactactattattaacataaaaccccccgccatctctcagtatcaaacacccttgtttgtatgagcagtgctggtaacggccgtcctcctcctcctgtctcttcctgtgctagccgcaggcattacaatgctcctaacagatcgaaatttaaacaccactttctttgaccctgccggcggtggagatcctatcctctaccagcacctg
>MK074546
cctttatcttgtattcggtgcctgggctgggatagtaggaacagccctcagcatacttattcgtgcagagctgagccagccaggctctcttttaggcgatgatcagatctataatgtaattgttacagcacatgcttttgcaatgattttctttatagtaataccaattatgatcggggggtttggtaactggctagtgccattaataattggagctcccgacatggcattccctcgaataaataacatgagcttctgactcctgcccccgtcttttctactcctgatctcttcttccggtgtagaagccggagcaggcactgggtgaacagtctaccctcccctggcaagcaacctagcccacgcgggagcatccgtagacctggctatcttttctctacacctagctggtgcttcttctatcttaggggcaattaactttattactactattattaacataaaaccccccgccatctctcagtatcaaacacccttgtttgtatgagcagtgctggtaacggccgtcctcctcctcctgtctcttcctgtgctagccgcaggcattacaatgctcctaacagatcgaaatttaaacaccactttctttgaccctgccggcggtggagatcctatcctctaccagcacctg
>MK074545
cctttatcttgtattcggtgcctgggctgggatagtaggaacagccctcagcatacttattcgtgcagagctgagccagccaggctctcttttaggcgatgatcagatctataatgtaattgttacagcacatgcttttgcaatgattttctttatagtaataccaattatgatcggggggtttggtaactggctagtgccattaataattggagctcccgacatggcattccctcgaataaataacatgagcttctgactcctgcccccgtcttttctactcctgatctcttcttccggtgtagaagccggagcaggcactgggtgaacagtctaccctcccctggcaagcaacctagcccacgcgggagcatccgtagacctggctatcttttctctacacctagctggtgcttcttctatcttaggggcaattaactttattactactattattaacataaaaccccccgccatctctcagtatcaaacacccttgtttgtatgagcagtgctggtaacggccgtcctcctcctcctgtctcttcctgtgctagccgcaggcattacaatgctcctaacagatcgaaatttaaacaccactttctttgaccctgccggcggtggagatcctatcctctaccagcacctg
>MK074544
cctttatcttgtattcggtgcctgggctgggatagtaggaacagccctcagcatacttattcgtgcagagctgagccagccaggctctcttttaggcgatgatcagatctataatgtaattgttacagcacatgcttttgcaatgattttctttatagtaataccaattatgatcggggggtttggtaactggctagtgccattaataattggagctcccgacatggcattccctcgaataaataacatgagcttctgactcctgcccccgtcttttctactcctgatctcttcttccggtgtagaagccggagcaggcactgggtgaacagtctaccctcccctggcaagcaacctagcccacgcgggagcatccgtagacctggctatcttttctctacacctagctggtgcttcttctatcttaggggcaattaactttattactactattattaacataaaaccccccgccatctctcagtatcaaacacccttgtttgtatgagcagtgctggtaacggccgtcctcctcctcctgtcccttcctgtgctagccgcaggcattacaatgctcctaacagatcgaaatttaaacaccactttctttgaccctgccggcggtggagatcctatcctctaccagcacctg
>MK074543
cctttatcttgtattcggtgcctgggctgggatagtaggaacagccctcagcatacttattcgtgcagagctgagccagccaggctctcttttaggcgatgatcagatctataatgtaattgttacagcacatgcttttgcaatgattttctttatagtaataccaattatgatcggggggtttggtaactggctagtgccattaataattggagctcccgacatggcattccctcgaataaataacatgagcttctgactcctgcccccgtcttttctactcctgatctcttcttccggtgtagaagccggagcaggcactgggtgaacagtctaccctcccctggcaagcaacctagcccacgcgggagcatccgtagacctggctatcttttctctacacctagctggtgcttcttctatcttaggggcaattaactttattactactattattaacataaaaccccccgccatctctcagtatcaaacacccttgtttgtatgagcagtgctggtaacggccgtcctcctcctcctgtcccttcctgtgctagccgcaggcattacaatgctcctaacagatcgaaatttaaacaccactttctttgaccctgccggcggtggagatcctatcctctaccagcacctg
>MK074549
cctttatcttgtattcggtgcctgggctggaatagtaggaacagccctaagcatgctcattcgcgcagaactgagccagccaggctctcttttgggcgatgaccagatctataatgtaattgttacagcacatgcttttgcaatgattttctttatagtaataccaattatgatcggggggtttggcaactgactagtcccattaataattggtgctccagacatagcattccctcgaataaacaacatgagcttctgacttctacccccatcttttctgctcctaatctcctcttccggcgtagaggccggagcgggcactggatgaactgtctaccctcccctagcaagcaacctagcccacgcaggggcatctgtagacctggctattttctccctacacctggcaggtgcttcttctatcctaggagccattaactttatcaccaccattattaacataaaaccccccgccatctctcagtatcaaacccccttgtttgtgtgggcagtgctagtaacggctgttctccttctcctatcccttcctgtccttgccgcaggcattacaatgctcctaacagatcgaaatttaaacaccaccttctttgatcctgcgggcggtggagaccccatcctctaccaacacctc
>MK074551
cctttatcttgtattcggtgcctgggctggaatagtaggaacagccctaagcatgctcattcgcgcagaactgagccagccaggctctcttttgggcgatgaccagatctataatgtaattgttacagcacatgcttttgcaatgattttctttatagtaataccaattatgatcggggggtttggcaactgactagtcccattaataattggtgctccagacatagcattccctcgaataaacaacatgagcttctgacttctacccccatcttttctgctcctaatctcctcttccggcgtagaggccggagcgggcactggatgaactgtctaccctcccctagcaagcaacctagcccacgcaggggcatctgtagacctggctattttctccctacacctggcaggtgcttcttctatcctaggagccattaactttatcaccaccattattaacataaaaccccccgccatctctcagtatcaaacccccttgtttgtgtgggcagtgctagtaacggctgttctccttctcctatcccttcctgtccttgccgcaggcattacaatgctcctaacagatcgaaatttaaacaccaccttctttgatcctgcgggcggtggagaccccatcctctaccaacacctc
>MK074550
cctttatcttgtattcggtgcctgggctggaatagtaggaacagccctaagcatgctcattcgcgcagaactgagccagccaggctctcttttgggcgatgaccagatctataatgtaattgttacagcacatgcttttgcaatgattttctttatagtaataccaattatgatcggggggtttggcaactgactagtcccattaataattggtgctccagacatagcattccctcgaataaacaacatgagcttctgacttctacccccatcttttctgctcctaatctcctcttccggcgtagaggccggagcgggcactggatgaactgtctaccctcccctagcaagcaacctagcccacgcaggggcatctgtagacctggctattttctccctacacctggcaggtgcttcttctatcctaggagccattaactttatcaccaccattattaacataaaaccccccgccatctctcagtatcaaacccccttgtttgtgtgggcagtgctagtaacggctgttctccttctcctatcccttcctgtccttgccgcaggcattacaatgctcctaacagatcgaaatttaaacaccaccttctttgatcctgcgggcggtggagaccccatcctctaccaacacctc
>MK074031
cctctatctagtatttggtgcttgagccggaatagtaggaaccgcacttagcctcctaattcgagcagaactaagccagcccggcgctctcctcggagacgaccagatttataatgtaattgttacagcacacgcttttgtaataattttctttatagtaataccaattatgattggaggctttggaaactgactagtgcctcttatgattggtgcacccgacatggccttccctcgaataaacaatataagcttctgactccttcccccctcattccttctcctcctcgcctcctcgggagtcgaagcaggggccggcacagggtgaactgtctaccctccactctcaggcaacctcgcccacgcagggccttctgtcgatttaactatcttctccctccatttagccggggtatcatctattcttggcgcaattaattttatcacaacaattattaacatgaagccccctgctatctctcagtaccaaacacctctatttgtgtgatccgtcctaattaccgcagtattacttttattatccctacccgtgcttgccgccggcatcacaatacttctcacagaccgaaaccttaacacaaccttctttgatcctgccggagggggagaccccatcctttaccaacacttg
>MK074033
cctctatctagtatttggtgcttgggccggaatagtaggaaccgcacttagtctcctaattcgggcagaattaagccaaccgggctctctccttggggacgaccagatctataatgtaattgtaacagcacatgcttttgtaataattttctttatagtaatgccaattatgattgggggtttcggaaactggctagtaccccttatgattggtgcccccgacatggccttcccccggataaacaacatgagcttctggctccttcccccttcgttcctccttctcctcgcctcatctggggtcgaagcaggtgccggcacagggtgaactgtttatcccccactcgcaggcaatctcgctcacgctggaccttccgttgatttaaccatcttttccctccacttagccggggtatcatcgatcctaggagcaattaatttcattacaacaatcattaacatgaagccccccgccatctctcaatatcagacacctctttttgtgtggtccgttctaattactgcagtgttgcttctgttatccttacccgtacttgccgccggcatcacaatgcttctcacagatcgaaacctgaacacaaccttctttgaccctgccggaggaggagaccccattctttaccaacactta
>MK074032
cctctatctagtatttggtgcttgggccggaatagtaggaaccgcacttagtctcctaattcgggcagaattaagccaaccgggctctctccttggggacgaccagatctataatgtaattgtaacagcacatgcttttgtaataattttctttatagtaatgccaattatgattgggggtttcggaaactggctagtaccccttatgattggtgcccccgacatggccttccctcggataaacaacatgagcttctggctccttcccccttcgttcctccttctcctcgcctcatctggggtcgaagcaggtgccggcacagggtgaactgtttatcccccactcgcaggcaatctcgctcacgctggaccttccgttgatttaaccatcttttccctccacttagccggggtatcatcgatcctaggagcaattaatttcattacaacaatcattaacatgaagccccccgccatctctcaatatcagacacctctttttgtgtggtccgttctaattactgcagtgttgcttctgttatccttacccgtacttgccgccggcatcacaatgcttctcacagatcgaaacctgaacacaaccttctttgaccctgccggaggaggagaccccattctttaccaacactta
>MK074037
cctctatctagtatttggtgcttgggccggaatagtaggaaccgcacttagtctcctaattcgggcagaattaagccaaccaggctctctccttggggacgaccaaatctataatgtaattgtaacagcacatgcctttgtaataattttctttatagtaatgccaattatgatcgggggtttcggaaactggctagtaccccttatgattggtgcccccgacatggcctttcctcgaataaacaacatgagcttctggcttcttcccccttcgttcctcctcctcctcgcctcatctggggtcgaagcgggtgccggcacagggtgaactgtttaccccccactcgcaggcaatctcgctcacgctggaccttccgttgatttaaccatcttttccctccacttagccggggtatcatcgatcctaggagcaattaatttcattacaacaatcattaacatgaagccccccgccgtctctcaataccagacacctctttttgtgtggtccgtcctaattactgcagtgttgcttctcttatccttgcccgttcttgccgccggcatcacaatgctcctcacagatcgaaacctaaacacaaccttctttgaccctgccggaggaggagaccccattctttaccagcactta
>MK074034
cctctatctagtatttggtgcttgggccggaatagtaggaaccgcacttagtctcctaattcgggcagaattaagccaaccaggctctctccttggggacgaccaaatctataatgtaattgtaacagcacatgcctttgtaataattttctttatagtaatgccaattatgatcgggggtttcggaaactggctagtaccccttatgattggtgcccccgacatggcctttcctcgaataaacaacatgagcttctggcttcttcccccttcgttcctcctcctcctcgcctcatctggggtcgaagcgggtgccggcacagggtgaactgtttaccccccactcgcaggcaatctcgctcacgctggaccttccgttgatttaaccatcttttccctccacttagccggggtatcatcgatcctaggagcaattaatttcattacaacaatcattaacatgaagccccccgccgtctctcaataccagacacctctttttgtgtggtccgtcctaattactgcagtgttgcttctcttatccttgcccgttcttgccgccggcatcacaatgctcctcacagatcgaaacctaaacacaaccttctttgaccctgccggaggaggagaccccattctttaccagcactta
>MK074036
cctctatctagtatttggtgcttgggccggaatagtaggaaccgcacttagtctcctaattcgggcagaattaagtcaaccaggctctctccttggggacgaccagatctataatgtaattgtaacagcacatgcttttgtaataattttctttatagtaatgccaattatgatcgggggtttcggaaactggctagtgccccttatgattggtgcccccgacatggccttccctcggataaacaacatgagcttctggctccttcccccttcgttcctcctcctcctcgcctcatctggggtcgaagcaggtgccggcacagggtgaactgtttaccccccactcgcaggcaatctcgctcacgctggaccttccgttgatttaaccatcttttccctccacttagccggggtatcatcgatcctaggagcaatcaatttcattacaacaatcattaacatgaagccccccgccatctctcaatatcagacacctctctttgtgtggtccgttctaattactgcagtgttgcttctgttatccttacccgttcttgccgccggcatcacaatgcttcttacagatcgaaacctaaacacaaccttctttgaccctgccggaggaggagaccccattctttaccaacactta
>MK074035
cctctatctagtatttggtgcttgggccggaatagtaggaaccgcacttagtctcctaattcgggcagaattaagtcaaccaggctctctccttggggacgaccagatctataatgtaattgtaacagcacatgcttttgtaataattttctttatagtaatgccaattatgatcgggggtttcggaaactggctagtgccccttatgattggtgcccccgacatggccttccctcggataaacaacatgagcttctggctccttcccccttcgttcctcctcctcctcgcctcatctggggtcgaagcaggtgccggcacagggtgaactgtttaccccccactcgcaggcaatctcgctcacgctggaccttccgttgatttaaccatcttttccctccacttagccggggtatcatcgatcctaggagcaatcaatttcattacaacaatcattaacatgaagccccccgccatctctcaatatcagacacctctctttgtgtggtccgttctaattactgcagtgttgcttctgttatccttacccgttcttgccgccggcatcacaatgcttcttacagatcgaaacctaaacacaaccttctttgaccctgccggaggaggagaccccattctttaccaacactta
>MK074042
cctttatttggtatttggtgcttgagccggaatagtgggaaccgcacttagtctgctaattcgggcagaattaagccaacctggtgcccttcttggagacgaccaaatctacaatgtaattgttacggcacacgcttttgtaataattttctttatagtaataccaattatgattggaggcttcggaaattgactcgtcccactcataattggagcccccgacatggcctttccccgcataaacaacataagcttctggcttcttcccccctcatttctactcctccttgcctcatctggtgttgaagctggggttggcacaggctgaaccgtctaccccccactagcaggaaaccttgcccacgcagggccttccgtcgatttagccatcttttctcttcatttggctggagtgtcctctatcttaggcgcaattaattttattacaacaattattaacatgaagcctcctgccacctcccagtaccaaacgcccttgtttgtgtgatctgttctaattacagcagtcctgcttctgctatctctgcccgttcttgctgctggaattacaatactcctaacagaccgaaacctaaacacaaccttttttgaccctgccggagggggagacccaattctttaccaacaccta
>MK074043
cctttatttggtatttggtgcttgagccggaatagtgggaaccgcacttagtctgctaattcgggcagaattaagccaacctggtgcccttcttggagacgaccaaatctacaatgtaattgttacggcacacgcttttgtaataattttctttatagtaataccaattatgattggaggcttcggaaattgactcgtcccactcataattggagcccccgacatggcctttccccgcataaacaacataagcttctggcttcttcccccctcatttctactcctccttgcctcatctggtgttgaagctggggttggcacaggctgaaccgtctaccccccactagcaggaaaccttgcccacgcagggccttccgtcgatttagccatcttttctcttcatttggctggagtgtcctctatcttaggcgcaattaattttattacaacaattattaacatgaagcctcctgccacctcccagtaccaaacgcccttgtttgtgtgatctgttctaattacagcagtcctgcttctgctatctctgcccgttcttgctgctggaattacaatactcctaacagaccgaaacctaaacacaaccttttttgaccctgccggagggggagacccaattctttaccaacaccta
>MK074049
cctttatttggtatttggtgcttgagccggaatagtgggaaccgcacttagtctgctaattcgggcagaattaagccaacctggtgcccttcttggagacgaccaaatctacaatgtaattgttacggcacacgcttttgtaataattttctttatagtaataccaattatgattggaggcttcggaaattgactcgtcccactcataattggagcccccgacatggcctttccccgcataaacaacataagcttctggcttcttcccccctcatttctactcctccttgcctcatctggtgttgaagctggggttggcacaggctgaaccgtctaccccccactagcaggaaaccttgcccacgcagggccttccgtcgatttagccatcttttctcttcatttggctggggtgtcctctatcttaggcgcaattaattttattacaacaattattaacatgaagcctcctgccacctcccagtaccaaacgcccttgtttgtgtgatctgttctaattacagcagtcctgcttctgctatctctgcccgttcttgctgctggaattacaatactcctaacagaccgaaacctaaacacaaccttttttgaccctgccggagggggagacccaattctttaccaacaccta
>MK074050
cctttatttggtatttggtgcttgagccggaatagtgggaaccgcacttagtctgctaattcgggcagaattaagccaacctggtgcccttcttggagacgaccaaatctacaatgtaattgttacggcacacgcttttgtaataattttctttatagtaataccaattatgattggaggcttcggaaattgactcgtcccactcataattggagcccccgacatggcctttccccgcataaacaacataagcttctggcttcttcccccctcatttctactcctccttgcctcatctggtgttgaagctggggttggcacaggctgaaccgtctaccccccactagcaggaaaccttgcccacgcagggccttccgtcgatttagccatcttttctcttcatttggctggggtgtcctctatcttaggcgcaattaattttattacaacaattattaacatgaagcctcctgccacctcccagtaccaaacgcccttgtttgtgtgatctgttctaattacagcagtcctgcttctgctatctctgcccgttcttgctgctggaattacaatactcctaacagaccgaaacctaaacacaaccttttttgaccctgccggagggggagacccaattctttaccaacaccta
>MK074051
cctttatttggtatttggtgcttgggccggaatggtgggaaccgcacttagtctgctaattcgggcagaattaagccaacctggtgcccttcttggagacgaccaaatctacaatgtaattgttacggcgcatgctttcgtaataattttctttatagtaataccaattatgattggaggcttcggaaattgactcgtcccactcatgattggggcccccgacatggcctttccccgcataaacaacataagcttctggcttcttcccccctcatttctactcctccttgcttcatctggtgttgaagccggggttggcacaggctgaaccgtctaccccccactagcagggaaccttgcccacgcaggaccttccgtcgatttagccatcttttctcttcatttggctggggtctcctctatcttgggcgcaattaattttattacaacaattattaacatgaagccccctgctacctcccagtaccaaacacccttgtttgtgtgatctgttctaattacagcagtcctgcttctgctatctctgcccgttcttgctgccggaattacaatactcttgacagaccgaaacctaaacacaaccttttttgaccctgccggagggggagacccaatcctttaccaacaccta
>MK074048
cctttatttggtatttggtgcttgggccggaatggtgggaaccgcacttagtctgctaattcgggcagaattaagccaacctggtgcccttcttggagacgaccaaatctacaatgtaattgttacggcgcatgctttcgtaataattttctttatagtaataccaattatgattggaggcttcggaaattgactcgtcccactcatgattggggcccccgacatggcctttccccgcataaacaacataagcttctggcttcttcccccctcatttctactcctccttgcttcatctggtgttgaagccggggttggcacaggctgaaccgtctaccccccactagcagggaaccttgcccacgcaggaccttccgtcgatttagccatcttttctcttcatttggctggggtctcctctatcttgggcgcaattaattttattacaacaattattaacatgaagccccctgctacctcccagtaccaaacacccttgtttgtgtgatctgttctaattacagcagtcctgcttctgctatctctgcccgttcttgctgccggaattacaatactcttgacagaccgaaacctaaacacaaccttttttgaccctgccggagggggagacccaatcctttaccaacaccta
>MK074044
cctttatttggtatttggtgcttgagccggaatagtgggaaccgcacttagtctgctaattcgggcagaattaagccaacctggtgcccttcttggagacgaccaaatctacaatgtaattgttacggcacacgcttttgtaataattttctttatagtaataccaattatgattggaggcttcggaaattgactcgtcccactcataattggagcccccgacatggcctttccccgcataaacaacataagcttctggcttcttcccccctcatttctactcctccttgcctcatctggtgttgaagctggggttggcacaggctgaaccgtctaccccccactagcaggaaaccttgcccacgcagggccttccgtcgatttagccatcttttctcttcatttggctggagtgtcctctatcttaggcgcaattaattttattacaacaattattaacatgaagcctcctgccacctcccagtaccaaacgcccttgtttgtgtgatctgttctaattacagcagtcctgcttctgctatctctgcccgttcttgctgctggaattacaatactcctaacagaccgaaacctaaacacaaccttttttgaccctgccggagggggagacccaattctttaccaacaccta
>MK074045
cctttatttggtatttggtgcttgggccggaatggtgggaaccgcacttagtctgctaattcgggcagaattaagccaacctggtgcccttcttggagacgaccaaatctacaatgtaattgttacggcgcatgctttcgtaataattttctttatagtaataccaattatgattggaggcttcggaaattgactcgtcccactcatgattggggcccccgacatggcctttccccgcataaacaacataagcttctggcttcttcccccctcatttctactcctccttgcttcatctggtgttgaagccggggttggcacaggctgaaccgtctaccccccactagcagggaaccttgcccacgcaggaccttccgtcgatttagccatcttttctcttcatttggctggggtctcctctatcttgggcgcaattaattttattacaacaattattaacatgaagccccctgctacctcccagtaccaaacacccttgtttgtgtgatctgttctaattacagcagtcctgcttctgctatctctgcccgttcttgctgccggaattacaatactcttgacagaccgaaacctaaacacaaccttttttgaccctgccggagggggagacccaatcctttaccaacaccta
>MK074046
cctttatttggtatttggtgcttgggccggaatggtgggaaccgcacttagtctgctaattcgggcagaattaagccaacctggtgcccttcttggagacgaccaaatctacaatgtaattgttacggcgcatgctttcgtaataattttctttatagtaataccaattatgattggaggcttcggaaattgactcgtcccactcatgattggggcccccgacatggcctttccccgcataaacaacataagcttctggcttcttcccccctcatttctactcctccttgcttcatctggtgttgaagccggggttggcacaggctgaaccgtctaccccccactagcagggaaccttgcccacgcaggaccttccgtcgatttagccatcttttctyttcatttggctggggtctcctctatcttgggcgcaattaattttattacaacaattattaacatgaagccccctgctacctcccagtaccaaacacccttgtttgtgtgatctgttctaattacagcagtcctgcttctgctatctctgcccgttcttgctgccggaattacaatactcttgacagaccgaaacctaaacacaaccttttttgaccctgccggagggggagacccaatcctttaccaacaccta
>MK074047
cctttatttggtatttggtgcttgagccggaatagtgggaaccgcacttagtctgctaattcgggcagaattaagccaacctggtgcccttcttggagacgaccaaatctacaatgtaattgttacggcacacgcttttgtaataattttctttatagtaataccaattatgattggaggtttcggaaattgactcgtcccactcataattggagcccccgacatggcctttccccgcataaacaacataagcttctggcttcttcccccctcatttctactcctccttgcctcatctggtgttgaagctggggttggcacaggctgaaccgtctaccccccactagcaggaaaccttgcccacgcagggccttccgtcgatttagccatcttttctcttcatttggctggggtgtcctctatcttaggcgcaattaattttattacaacaattattaacatgaaacctcctgccacctcccagtaccaaacgcccttgtttgtgtgatctgttctaattacagcagtcctgcttctgctatctctgcccgttcttgctgctggaattacaatactcctaacagaccgaaacctaaacacaaccttttttgaccctgccggagggggagacccaatcctttaccaacaccta
>MK074115
cctctatttagtatttggtgcttgagccgggatagtgggaaccgcgcttagcctcctgattcgggcagagctgagccagccaggctctctcctcggagacgaccagatttacaatgtaattgttacagcacacgcttttgtaataattttctttatagtaatgccaattatgatcggaggctttgggaactgactagtcccgcttatgattggcgccccagacatagccttccctcgaataaacaacatgagcttctgacttcttcctccctcatttctccttctcctcgcctcttcaggggttgaagcaggtgccggcacagggtggactgtttaccccccactcgcaggcaatctcgctcacgccggaccctctgttgacctgaccatcttctccctccacttagccggggtgtcatcaattctaggtgcaattaacttcattacaacaattattaacatgaagccccctgccatctctcaatatcaaacgcctctgtttgtatggtccgttctaattactgcagtactacttctactttccctgcccgttcttgccgccggcatcacaatacttcttacagatcgaaacctaaacacaaccttttttgaccccgctggagggggggaccccatcctttaccagcactta
>MK074116
cctctatttagtatttggtgcttgagccgggatagtgggaaccgcgcttagcctcctgattcgggcagagctgagccagccaggctctctcctcggagacgaccagatttacaatgtaattgttacagcacacgcttttgtaataattttctttatagtaatgccaattatgatcggaggctttgggaactgactagtcccgcttatgattggcgccccagacatagccttccctcgaataaacaacatgagcttctgacttcttcctccctcatttctccttctcctcgcctcttcaggggttgaagcaggtgccggcacagggtggactgtttaccccccactcgcaggcaatctcgctcacgccggaccctctgttgacctgaccatcttctccctccacttagccggggtgtcatcaattctaggtgcaattaacttcattacaacaattattaacatgaagccccctgccatctctcaatatcaaacgcctctgtttgtatggtccgttctaattactgcagtactacttctactttccctgcccgttcttgccgccggcatcacaatacttcttacagatcgaaacctaaacacaaccttttttgaccccgctggagggggggaccccatcctttaccagcactta
>MK074114
cctctatttagtatttggtgcttgagccgggatagtgggaaccgcgcttagcctcctgattcgggcagagctgagccagccaggctctctcctcggagacgaccagatttacaatgtaattgttacagcacacgcttttgtaataattttctttatagtaatgccaattatgatcggaggctttgggaactgactagtcccgcttatgattggcgccccagacatagccttccctcgaataaacaacatgagcttctgacttcttcctccctcatttctccttctcctcgcctcttcaggggttgaagcaggtgccggcacagggtggactgtttaccccccactcgcaggcaatctcgctcacgccggaccctctgttgacctgaccatcttctccctccacttagccggggtgtcatcaattctaggtgcaattaacttcattacaacaattattaacatgaagccccctgccatctctcaatatcaaacgcctctgtttgtatggtccgttctaattactgcagtactacttctactttccctgcccgttcttgccgccggcatcacaatacttcttacagatcgaaacctaaacacaaccttttttgaccccgctggagggggggaccccatcctttaccagcactta
>MK074123
cctctacctagtatttggtgcttgagccgggatagtaggaaccgcacttagccttctgattcgggcagagttgagccaaccaggctctctcctcggagacgaccagatctacaatgtaattgttacagcacatgcttttgtaataattttctttatagtaataccaatcatgattgggggctttggaaactgactagtcccgcttatgatcggcgcccccgacatggccttccctcgaataaacaacatgagcttctgacttcttcccccctcatttctccttcttctcgcctcttcaggggttgaagcaggtgccggcacagggtggactgtataccctccgctcgcaggcaacctcgctcacgctgggccttctgtcgacttaaccatcttctccctccacttagccggggtgtcgtctattctaggtgcaattaacttcattacaacaattattaacatgaagccccctgccatctctcaataccaaacgcctctgtttgtgtggtccgttctaatcactgcagtattgcttctactctccctgcccgttcttgccgccggcatcacaatacttcttacagatcgaaatttaaacacaaccttttttgaccccgccggagggggagaccccatcctttaccagcattta
>MK074118
cctctacctagtatttggtgcttgagccgggatagtaggaaccgcacttagccttctgattcgggcagagttgagccaaccaggctctctcctcggagacgaccagatctacaatgtaattgttacagcacatgcttttgtaataattttctttatagtaataccaatcatgattgggggctttggaaactgactagtcccgcttatgatcggcgcccccgacatggccttccctcgaataaacaacatgagcttctgacttcttcccccctcatttctccttcttctcgcctcttcaggggttgaagcaggtgccggcacagggtggactgtataccctccgctcgcaggcaacctcgctcacgctgggccttctgtcgacttaaccatcttctccctccacttagccggggtgtcgtctattctaggtgcaattaacttcattacaacaattattaacatgaagccccctgccatctctcaataccaaacgcctctgtttgtgtggtccgttctaatcactgcagtattgcttctactctccctgcccgttcttgccgccggcatcacaatacttcttacagatcgaaatttaaacacaaccttttttgaccccgccggagggggagaccccatcctttaccagcattta
>MK074129
cctctacctagtatttggtgcttgagccgggatagtaggaaccgcacttagccttctgattcgggcagagttgagccaaccaggctctctcctcggagacgaccagatctacaatgtaattgttacagcacatgcttttgtaataattttctttatagtaataccaatcatgattgggggctttggaaactgactagtcccgcttatgatcggcgcccccgacatggccttccctcgaataaacaacatgagcttctgacttcttcccccctcatttctccttcttctcgcctcttcaggggttgaagcaggtgccggcacagggtggactgtataccctccgctcgcaggcaacctcgctcacgctgggccttctgtcgacttaaccatcttctccctccacttagccggggtgtcgtctattctaggtgcaattaacttcattacaacaattattaacatgaagccccctgccatctctcaataccaaacgcctctgtttgtgtggtccgttctaatcactgcagtattgcttctactctccctgcccgttcttgccgccggcatcacaatacttcttacagatcgaaatttaaacacaaccttttttgaccccgccggagggggagaccccatcctttaccagcattta
>MK074128
cctctacctagtatttggtgcttgagccgggatagtaggaaccgcacttagccttctgattcgggcagagttgagccaaccaggctctctcctcggagacgaccagatctacaatgtaattgttacagcacatgcttttgtaataattttctttatagtaataccaatcatgattgggggctttggaaactgactagtcccgcttatgatcggcgcccccgacatggccttccctcgaataaacaacatgagcttctgacttcttcccccctcatttctccttcttctcgcctcttcaggggttgaagcaggtgccggcacagggtggactgtataccctccgctcgcaggcaacctcgctcacgctgggccttctgtcgacttaaccatcttctccctccacttagccggggtgtcgtctattctaggtgcaattaacttcattacaacaattattaacatgaagccccctgccatctctcaataccaaacgcctctgtttgtgtggtccgttctaatcactgcagtattgcttctactctccctgcccgttcttgccgccggcatcacaatacttcttacagatcgaaatttaaacacaaccttttttgaccccgccggagggggagaccccatcctttaccagcattta
>MK074130
cctctacctagtatttggtgcttgagccgggatagtaggaaccgcacttagccttctgattcgggcagagttgagccaaccaggctctctcctcggagacgaccagatctacaatgtaattgttacagcacatgcttttgtaataatcttctttatagtaataccaatcatgattgggggctttggaaactgactagtcccgcttatgatcggcgcccccgacatggccttccctcgaataaacaacatgagcttctgacttcttcccccctcatttctccttcttctcgcctcttcaggggttgaagcaggtgccggcacagggtggactgtataccctccgctcgcaggcaacctcgctcacgctgggccttctgtcgacttaaccatcttctccctccacttagccggggtgtcgtctattctaggtgcaattaacttcattacaacaattattaacatgaagccccctgccatctctcaataccaaacgcctctgtttgtgtggtccgttctaatcactgcagtattgcttctactctccctgcccgttcttgccgccggcatcacaatacttcttacagatcgaaatttaaacacaaccttttttgaccccgccggagggggagaccccatcctttaccagcattta
>MK074119
cctctacctagtatttggtgcttgagccgggatagtaggaaccgcacttagccttctgattcgggcagagttgagccaaccaggctctctcctcggagacgaccagatctacaatgtaattgttacagcacatgcttttgtaataattttctttatagtaataccaatcatgattgggggctttggaaactgactagtcccgcttatgatcggcgcccccgacatggccttccctcgaataaacaacatgagcttctgacttcttcccccctcatttctccttcttctcgcctcttcaggggttgaagcaggtgccggcacagggtggactgtataccctccgctcgcaggcaacctcgctcacgctgggccttctgtcgacttaaccatcttctccctccacttagccggggtgtcgtctattctaggtgcaattaacttcattacaacaattattaacatgaagccccctgccatctctcaataccaaacgcctctgtttgtgtggtccgttctaatcactgcagtattgcttctactctccctgcccgttcttgccgccggcatcacaatacttcttacagatcgaaatttaaacacaaccttttttgaccccgccggagggggagaccccatcctttaccagcattta
>MK074120
cctctacctagtatttggtgcttgagccgggatagtaggaaccgcacttagccttctgattcgggcagagttgagccaaccaggctctctcctcggagacgaccagatctacaatgtaattgttacagcacatgcttttgtaataattttctttatagtaataccaatcatgattgggggctttggaaactgactagtcccgcttatgatcggcgcccccgacatggccttccctcgaataaacaacatgagcttctgacttcttcccccctcatttctccttcttctcgcctcttcaggggttgaagcaggtgccggcacagggtggactgtataccctccgctcgcaggcaacctcgctcacgctgggccttctgtcgacttaaccatcttctccctccacttagccggggtgtcgtctattctaggtgcaattaacttcattacaacaattattaacatgaagccccctgccatctctcaataccaaacgcctctgtttgtgtggtccgttctaatcactgcagtattgcttctactctccctgcccgttcttgccgccggcatcacaatacttcttacagatcgaaatttaaacacaaccttttttgaccccgccggagggggagaccccatcctttaccagcattta
>MK074121
cctctacctagtatttggtgcttgagccgggatagtaggaaccgcacttagccttctgattcgggcagagttgagccaaccaggctctctcctcggagacgaccagatctacaatgtaattgttacagcacatgcttttgtaataattttctttatagtaataccaatcatgattgggggctttggaaactgactagtcccgcttatgatcggcgcccccgacatggccttccctcgaataaacaacatgagcttctgacttcttcccccctcatttctccttcttctcgcctcttcaggggttgaagcaggtgccggcacagggtggactgtataccctccgctcgcaggcaacctcgctcacgctgggccttctgtcgacttaaccatcttctccctccacttagccggggtgtcgtctattctaggtgcaattaacttcattacaacaattattaacatgaagccccctgccatctctcaataccaaacgcctctgtttgtgtggtccgttctaatcactgcagtattgcttctactctccctgcccgttcttgccgccggcatcacaatacttcttacagatcgaaatttaaacacaaccttttttgaccccgccggagggggagaccccatcctttaccagcattta
>MK074122
cctctacctagtatttggtgcttgagccgggatagtaggaaccgcacttagccttctgattcgggcagagttgagccaaccaggctctctcctcggagacgaccagatctacaatgtaattgttacagcacatgcttttgtaataattttctttatagtaataccaatcatgattgggggctttggaaactgactagtcccgcttatgatcggcgcccccgacatggccttccctcgaataaacaacatgagcttctgacttcttcccccctcatttctccttcttctcgcctcttcaggggttgaagcaggtgccggcacagggtggactgtataccctccgctcgcaggcaacctcgctcacgctgggccttctgtcgacttaaccatcttctccctccacttagccggggtgtcgtctattctaggtgcaattaacttcattacaacaattattaacatgaagccccctgccatctctcaataccaaacgcctctgtttgtgtggtccgttctaatcactgcagtattgcttctactctccctgcccgttcttgccgccggcatcacaatacttcttacagatcgaaatttaaacacaaccttttttgaccccgccggagggggagaccccatcctttaccagcattta
>MK074124
cctctacctagtatttggtgcttgagccgggatagtaggaaccgcacttagccttctgattcgggcagagttgagccaaccaggctctctcctcggagacgaccagatctacaatgtaattgttacagcacatgcttttgtaataattttctttatagtaataccaatcatgattgggggctttggaaactgactagtcccgcttatgatcggcgcccccgacatggccttccctcgaataaacaacatgagcttctgacttcttcccccctcatttctccttcttctcgcctcttcaggggttgaagcaggtgccggcacagggtggactgtataccctccgctcgcaggcaacctcgctcacgctgggccttctgtcgacttaaccatcttctccctccacttagccggggtgtcgtctattctaggtgcaattaacttcattacaacaattattaacatgaagccccctgccatctctcaataccaaacgcctctgtttgtgtggtccgttctaatcactgcagtattgcttctactctccctgcccgttcttgccgccggcatcacaatacttcttacagatcgaaatttaaacacaaccttttttgaccccgccggagggggagaccccatcctttaccagcattta
>MK074126
cctctacctagtatttggtgcttgagccgggatagtaggaaccgcacttagccttctgattcgggcagagttgagccaaccaggctctctcctcggagacgaccagatctacaatgtaattgttacagcacatgcttttgtaataattttctttatagtaataccaatcatgattgggggctttggaaactgactagtcccgcttatgatcggcgcccccgacatggccttccctcgaataaacaacatgagcttctgacttcttcccccctcatttctccttcttctcgcctcttcaggggttgaagcaggtgccggcacagggtggactgtataccctccgctcgcaggcaacctcgctcacgctgggccttctgtcgacttaaccatcttctccctccacttagccggggtgtcgtctattctaggtgcaattaacttcattacaacaattattaacatgaagccccctgccatctctcaataccaaacgcctctgtttgtgtggtccgttctaatcactgcagtattgcttctactctccctgcccgttcttgccgccggcatcacaatacttcttacagatcgaaatttaaacacaaccttttttgaccccgccggagggggagaccccatcctttaccagcattta
>MK074125
cctctacctagtatttggtgcttgagccgggatagtaggaaccgcacttagccttctgattcgggcagagttgagccaaccaggctctctcctcggagacgaccagatctacaatgtaattgttacagcacatgcttttgtaataattttctttatagtaataccaatcatgattgggggctttggaaactgactagtcccgcttatgatcggcgcccccgacatggccttccctcgaataaacaacatgagcttctgacttcttcccccctcatttctccttcttctcgcctcttcaggggttgaagcaggtgccggcacagggtggactgtataccctccgctcgcaggcaacctcgctcacgctgggccttctgtcgacttaaccatcttctccctccacttagccggggtgtcgtctattctaggtgcaattaacttcattacaacaattattaacatgaagccccctgccatctctcaataccaaacgcctctgtttgtgtggtccgttctaatcactgcagtattgcttctactctccctgcccgttcttgccgccggcatcacaatacttcttacagatcgaaatttaaacacaaccttttttgaccccgccggagggggagaccccatcctttaccagcattta
>MK074117
cctctacctagtatttggtgcttgagccgggatagtaggaaccgcacttagccttctgattcgggcagagctgagccaaccaggctctctcctcggagacgaccagatctacaatgtaattgttacagcacatgcttttgtaataattttctttatagtaataccaatcatgattgggggctttggaaactgactagtcccgcttatgatcggcgcccccgacatggccttccctcgaataaacaacatgagcttctgacttcttcccccctcatttctccttcttctcgcctcttcaggggttgaagcaggtgccggcacagggtggactgtataccctccgctcgcaggcaacctcgctcacgctgggccttctgtcgacttaaccatcttctccctccacttagccggggtgtcgtctattctaggtgcaattaacttcattacaacaattattaacatgaagccccctgccatctctcaataccaaacgcctctgtttgtgtggtccgttctaatcactgcagtattgcttctactctccctgcccgttcttgccgccggcatcacaatacttcttacagatcgaaatttaaacacaaccttttttgaccccgccggagggggagaccccatcctttaccagcattta
>MK074127
cctctacctagtatttggtgcttgagccgggatagtaggaaccgcacttagccttctgattcgggcagagttgagccaaccaggctctctcctcggagacgaccagatctacaatgtaattgttacagcacatgcttttgtaataattttctttatagtaataccaatcatgattgggggctttggaaactgactagtcccgcttatgatcggcgcccccgacatggccttccctcgaataaacaacatgagcttctgacttcttcccccctcatttcttcttcttctcgcctcttcaggggttgaagcaggtgccggcacagggtggactgtataccctccgctcgcaggcaacctcgctcacgctgggccttctgtcgacttaaccatcttctccctccacttagccggggtgtcgtctattctaggtgcaattaacttcattacaacaattattaacatgaagccccctgccatctctcaataccaaacgcctctgtttgtgtggtccgttctaatcactgcagtattgcttctactctccctgcccgttcttgccgccggcatcacaatacttcttacagatcgaaatttaaacacaaccttttttgaccccgccggagggggagaccccatcctttaccagcattta
>MK074145
cctctatctagtatttggtgcttgggccggaatagtaggaaccgcactcagcctcctgatccgagcagaactaagccagcccggctccctcctcggagacgaccaaatttataatgtaattgttacagcacatgcctttgtaataattttctttatagtaatgccaattatgattggaggctttgggaactgattagtcccacttatgatcggcgcaccagacatggccttccctcgaataaacaatataagcttctgacttctccccccgtcattcctccttctcctcgcttcatccggggtcgaagcgggcgccggcacagggtgaactgtctaccccccactcgcaggcaatctcgcccacgcggggccctctgttgacctaaccatcttctcactccacctagcaggggtatcatctattctaggtgcaattaatttcattacaacaattattaacatgaagccccctgccatctctcagtaccaaacgcccctgttcgtgtggtccgtcctaattacggccgtgctgcttcttctgtcgctacctgttcttgctgccggcattacaatgcttctcacagaccgaaatctaaacacaaccttctttgatcctgctgggggaggggaccccatcctttaccaacattta
>MK074143
cctctatctagtatttggtgcttgggccggaatagtaggaaccgcactcagcctcctgatccgagcagaactaagccagcccggctccctcctcggagacgaccaaatttataatgtaattgttacagcacatgcctttgtaataattttctttatagtaatgccaattatgattggaggctttgggaactgattagtcccacttatgatcggcgcaccagacatggccttccctcgaataaacaatataagcttctgacttctccccccgtcattcctccttctcctcgcttcatccggggtcgaagcgggcgccggcacagggtgaactgtctaccccccactcgcaggcaatctcgcccacgcggggccctctgttgacctaaccatcttctcactccacctagcaggggtatcatctattctaggtgcaattaatttcattacaacaattattaacatgaagccccctgccatctctcagtaccaaacgcccctgttcgtgtggtccgtcctaattacggccgtgctgcttcttctgtcgctacctgttcttgctgccggcattacaatgcttctcacagaccgaaatctaaacacaaccttctttgatcctgctgggggaggggaccccatcctttaccaacattta
>MK074147
cctctatctagtatttggtgcttgggccggaatagtaggaaccgcactcagcctcctgatccgagcagaactaagccagcccggctccctcctcggagacgaccaaatttataatgtaattgttacagcacatgcctttgtaataattttctttatagtaatgccaattatgattggaggctttgggaactgattagtcccacttatgatcggcgcaccagacatggccttccctcgaataaacaatataagcttctgacttctccccccgtcattcctccttctcctcgcttcatccggggtcgaagcgggcgccggcacagggtgaactgtctaccccccactcgcaggcaatctcgcccacgcggggccctctgttgacctaaccatcttctcactccacctagcaggggtatcatctattctaggtgcaattaatttcattacaacaattattaacatgaagccccctgccatctctcagtaccaaacgcccctgttcgtgtggtccgtcctaattacggccgtgctgcttcttctgtcgctacctgttcttgctgccggcattacaatgcttctcacagaccgaaatctaaacacaaccttctttgatcctgctgggggaggggaccccatcctttaccaacattta
>MK074146
cctctatctagtatttggtgcttgggccggaatagtaggaaccgcactcagcctcctgatccgagcagaactaagccagcccggctccctcctcggagacgaccaaatttataatgtaattgttacagcacatgcctttgtaataattttctttatagtaatgccaattatgattggaggctttgggaactgattagtcccacttatgatcggcgcaccagacatggccttccctcgaataaacaatataagcttctgacttctccccccgtcattcctccttctcctcgcttcatccggggtcgaagcgggcgccggcacagggtgaactgtctaccccccactcgcaggcaatctcgcccacacggggccctctgttgacctaaccatcttctcactccacctagcaggggtatcatctattctaggtgcaattaatttcattacaacaattattaacatgaagccccctgccatctctcagtaccaaacgcccctgttcgtgtggtccgtcctaattacggccgtgctgcttcttctgtcgctacctgttcttgctgccggcattacaatgcttctcacagaccgaaatctaaacacaaccttctttgatcctgctgggggaggggaccccatcctttaccaacattta
>MK074149
cctctatctagtatttggtgcttgggccggaatagtaggaaccgcactcagcctcctgatccgagcagaactaagccagcccggctccctcctcggagacgaccaaatttataatgtaattgttacagcacatgcctttgtaataattttctttatagtaatgccaattatgattggaggctttgggaactgattagtcccacttatgatcggcgcaccagacatggccttccctcgaataaacaatataagcttctgacttctccccccgtcattcctccttctcctcgcttcatccggggtcgaagcgggcgccggcacagggtgaactgtctaccccccactcgcaggcaatctcgcccacgcggggccctctgttgacctaaccatcttctcactccacctagcaggggtatcatctattctaggtgcaattaatttcattacaacaattattaacatgaagccccctgccatctctcagtaccaaacgcccctgttcgtgtggtccgtcctaattacggccgtgctgcttcttctgtcgctacctgttcttgctgccggcattacaatgcttctcacagaccgaaatctaaacacaaccttctttgacctggctgggggaggggaccccatcctttaccaacattta
>MK074148
cctctatctagtatttggtgcttgggccggaatagtaggaaccgcactcagcctcctgatccgagcagaactaagccagcccggctccctcctcggagacgaccaaatttataatgtaattgttacagcacatgcctttgtaataattttctttatagtaatgccaattatgattggaggctttgggaactgattagtcccacttatgatcggcgcaccagacatggccttccctcgaataaacaatataagcttctgacttctccccccgtcattcctccttctcctcgcttcatccggggtcgaagcgggcgccggcacagggtgaactgtctaccccccactcgcaggcaatctcgcccacgcggggccctytgttgacctaaccatcttctcactccacctagcaggggtatcatctattctaggtgcaattaatttcattacaacaattattaacatgaagccccctgccatctctcagtaccaaacgcccctgttcgtgtggtccgtcctaattacggccgtgctgcttcttctgtcgctacctgttcttgctgccggcattacaatgcttctcacagaccgaaatctaaacacaaccttctttgatcctgctgggggaggggaccccatcctttaccaacattta
>MK074142
cctctatctagtatttggtgcttgggccggaatagtaggaaccgcactcagcctcctgatccgagcagaactaagccagcccggctccctcctcggagacgaccaaatttataatgtaattgttacagcacatgcctttgtaataattttctttatagtaatgccaattatgattggaggctttgggaactgattagtcccacttatgatcggcgcaccagacatggccttccctcgaataaacaatataagcttctgacttctccccccgtcattcctccttctcctcgcttcatccggggtcgaagcgggcgccggcacagggtgaactgtctaccccccactcgcaggcaatctcgcccacgcggggccctctgttgacctaaccatcttctcactccacctagcaggggtatcatctattctaggtgcaattaatttcattacaacaattattaacatgaagccccctgccatctctcagtaccaaacgcccctgttcgtgtggtccgtcctaattacggccgtgctgcttcttctgtcgctacctgttcttgctgccggcattacaatgcttctcacagaccgaaatctaaacacaaccttctttgatcctgctgggggaggggaccccatcctttaccaacattta
>MK074131
cctctatctagtatttggtgcttgggccggaatagtaggaaccgcgcttagcctcctaatccgagcagaactgagccagcctggctctctcctcggagacgaccaaatttataatgtaattgttacagcacatgcctttgtaataattttctttatagtaataccaattatgatcgggggctttgggaactgactagtcccacttatgatcggtgcgccagacatggccttccctcgaataaacaacatgagcttttgactcctccctccctcattccttcttctcctcgcctcatctggggtcgaagcgggggccggcacggggtggactgtctaccccccactcgcaggtaatcttgcccacgctgggccctctgttgatctgaccattttctccctacacctggctggtgtctcatctattctaggtgcaattaatttcattacaacaattattaacatgaagccccctgccatttcccagtatcagacacccctatttgtgtggtccgtcctaattacagcagtactgcttctcctatctctgccggtcctagccgccggcatcacgatgcttctcacagatcgaaacctaaacacaaccttcttcgaccctgcagggggaggagaccccatcctttaccaacattta
>MK074139
cctctatctagtatttggtgcttgggccggaatagtaggaaccgcgcttagcctcctaatccgagcagaactgagccagcctggctctctcctcggagacgaccaaatttataatgtaattgttacagcacatgcctttgtaataattttctttatagtaataccaattatgatcgggggctttgggaactgactagtcccacttatgatcggtgcgccagacatggccttccctcgaataaacaacatgagcttttgactcctccctccctcattccttcttctcctcgcctcatctggggtcgaagcgggggccggcacggggtggactgtctaccccccactcgcaggtaatcttgcccacgctgggccctctgttgatctgaccattttctccctacacctggctggtgtctcatctattctaggtgcaattaatttcattacaacaattattaacatgaagccccctgccatttcccagtatcagacacccctatttgtgtggtccgtcctaattacagcagtactgcttcttctatctctgccggtcctagccgccggcatcacgatgcttctcacagatcgaaacctaaacacaaccttcttcgaccctgcagggggaggagaccccatcctttaccaacattta
>MK074140
cctctatctagtatttggtgcttgggccggaatagtaggaaccgcgcttagcctcctaatccgagcagaactgagccagcctggctctctcctcggagacgaccaaatttataatgtaattgttacagcacatgcctttgtaataattttctttatagtaataccaattatgatcgggggctttgggaactgactagtcccacttatgatcggtgcgccagacatggccttccctcgaataaacaacatgagcttttgactcctccctccctcattccttcttctcctcgcctcatctggggtcgaagcgggggccggcacggggtggactgtctaccccccactcgcaggtaatcttgcccacgctgggccctctgttgatctgaccattttctccctacacctggctggtgtctcatctattctaggtgcaattaatttcattacaacaattattaacatgaagccccctgccatttcccagtatcagacacccctatttgtgtggtccgtcctaattacagcagtactgcttctcctatctctgccggtcctagccgccggcatcacgatgcttctcacagatcgaaacctaaacacaaccttcttcgaccctgcagggggaggagaccccatcctttaccaacattta
>MK074132
cctctatctagtatttggtgcttgggccggaatagtaggaaccgcgcttagcctcctaatccgagcagaactgagccagcctggctctctcctcggagacgaccaaatttataatgtaattgttacagcacatgcctttgtaataattttctttatagtaataccaattatgatcgggggctttgggaactgactagtcccacttatgatcggtgcgccagacatggccttccctcgaataaacaacatgagcttttgactcctccctccctcattccttcttctcctcgcctcatctggggtcgaagcgggggccggcacggggtggactgtctaccccccactcgcaggtaatcttgcccacgctgggccctctgttgatctgaccattttctccctacacctggctggtgtctcatctattctaggtgcaattaatttcattacaacaattattaacatgaagccccctgccatttcccagtatcagacacccctatttgtgtggtccgtcctaattacagcagtactgcttctcctatctctgccggtcctagccgccggcatcacgatgcttctcacagatcgaaacctaaacacaaccttcttcgaccctgcagggggaggagaccccatcctttaccaacattta
>MK074134
cctctatctagtatttggtgcttgggccggaatagtaggaaccgcgcttagcctcctaatccgagcagaactgagccagcctggctctctcctcggagacgaccaaatttataatgtaattgttacagcacatgcctttgtaataattttctttatagtaataccaattatgatcgggggctttgggaactgactagtcccacttatgatcggtgcgccagacatggccttccctcgaataaacaacatgagcttttgactcctccctccctcattccttcttctcctcgcctcatctggggtcgaagcgggggccggcacggggtggactgtctaccccccactcgcaggtaatcttgcccacgctgggccctctgttgatctgaccattttctccctacacctggctggtgtctcatctattctaggtgcaattaatttcattacaacaattattaacatgaagccccctgccatttcccagtatcagacacccctatttgtgtggtccgtcctaattacagcagtactgcttctcctatctctgccggtcctagccgccggcatcacgatgcttctcacagatcgaaacctaaacacaaccttcttcgaccctgcagggggaggagaccccatcctttaccaacattta
>MK074135
cctctatctagtatttggtgcttgggccggaatagtaggaaccgcgcttagcctcctaatccgagcagaactgagccagcctggctctctcctcggagacgaccaaatttataatgtaattgttacagcacatgcctttgtaataattttctttatagtaataccaattatgatcgggggctttgggaactgactagtcccacttatgatcggtgcgccagacatggccttccctcgaataaacaacatgagcttttgactcctccctccctcattccttcttctcctcgcctcatctggggtcgaagcgggggccggcacggggtggactgtctaccccccactcgcaggtaatcttgcccacgctgggccctctgttgatctgaccattttctccctacacctggctggtgtctcatctattctaggtgcaattaatttcattacaacaattattaacatgaagccccctgccatttcccagtatcagacacccctatttgtgtggtccgtcctaattacagcagtactgcttctcctatctctgccggtcctagccgccggcatcacgatgcttctcacagatcgaaacctaaacacaaccttcttcgaccctgcagggggaggagaccccatcctttaccaacattta
>MK074137
cctctatctagtatttggtgcttgggccggaatagtaggaaccgcgcttagcctcctaatccgagcagaactgagccagcctggctctctcctcggagacgaccaaatttataatgtaattgttacagcacatgcctttgtaataattttctttatagtaataccaattatgatcgggggctttgggaactgactagtcccacttatgatcggtgcgccagacatggccttccctcgaataaacaacatgagcttttgactcctccctccctcattccttcttctcctcgcctcatctggggtcgaagcgggggccggcacggggtggactgtctaccccccactcgcaggtaatcttgcccacgctgggccctctgttgatctgaccattttctccctacacctggctggtgtctcatctattctaggtgcaattaatttcattacaacaattattaacatgaagccccctgccatttcccagtatcagacacccctatttgtgtggtccgtcctaattacagcagtactgcttctcctatctctgccggtcctagccgccggcatcacgatgcttctcacagatcgaaacctaaacacaaccttcttcgaccctgcagggggaggagaccccatcctttaccaacattta
>MK074138
cctctatctagtatttggtgcttgggccggaatagtaggaaccgcgcttagcctcctaatccgagcagaactgagccagcctggctctctcctcggagacgaccaaatttataatgtaattgttacagcacatgcctttgtaataattttctttatagtaataccaattatgatcgggggctttgggaactgactagtcccacttatgatcggtgcgccagacatggccttccctcgaataaacaacatgagcttttgactcctccctccctcattccttcttctcctcgcctcatctggggtcgaagcgggggccggcacggggtggactgtctaccccccactcgcaggtaatcttgcccacgctgggccctctgttgatctgaccattttctccctacacctggctggtgtctcatctattctaggtgcaattaatttcattacaacaattattaacatgaagccccctgccatttcccagtatcagacacccctatttgtgtggtccgtcctaattacagcagtactgcttcttctatctctgccggtcctagccgccggcatcacgatgcttctcacagatcgaaacctaaacacaaccttcttcgaccctgcagggggaggagaccccatcctttaccaacattta
>MK074133
cctctatctagtatttggtgcttgggccggaatagtaggaaccgcgcttagcctcctaatccgagcagaactgagccagcctggctctctcctcggagacgaccaaatttataatgtaattgttacagcacatgcctttgtaataattttctttatagtaataccaattatgatcgggggctttgggaactgactagtcccacttatgatcggtgcgccagacatggccttccctcgaataaacaacatgagcttttgactcctccctccctcattccttcttctcctcgcctcatctggggtcgaagcgggggccggcacggggtggactgtctaccccccactcgcaggtaatcttgcccacgctgggccctctgttgatctgaccattttctccctacacctggctggtgtctcatctattctaggtgcaattaatttcattacaacaattattaacatgaagccccctgccatttcccagtatcagacacccctatttgtgtggtccgtcctaattacagcagtactgcttcttctatctctgccggtcctagccgccggcatcacgatgcttctcacagatcgaaacctaaacacaaccttcttcgaccctgcagggggaggagaccccatcctttaccaacattta
>MK074136
cctctatctagtatttggtgcttgggccggaatagtaggaaccgcgcttagcctcctaatccgagcagaactgagccagcctggctctctcctcggagacgaccaaatttataatgtaattgttacagcacatgcctttgtaataattttctttatagtaataccaattatgatcgggggctttgggaactgactagtcccacttatgatcggtgcgccagacatggccttccctcgaataaacaacatgagcttttgactcctccctccctcattccttcttctcctcgcctcatctggggtcgaagcgggggccggcacggggtggactgtctaccccccactcgcaggtaatcttgcccacgctgggccctctgttgatctgaccattttctccctacacctggctggtgtctcatctattctaggtgcaattaatttcattacaacaattattaacatgaagccccctgccatttcccagtatcagacacccctatttgtgtggtccgtcctaattacagcagtactgcttcttctatctctgccggtcctagccgccggcatcacgatgcttctcacagatcgaaacctaaacacaaccttcttcgaccctgcagggggaggagaccccatcctttaccaacattta
>MK074141
cctctatctagtatttggtgcttgggccggaatagtaggaaccgcactcagcctcctgatccgagcagaactgagccagcccggctccctcctcggagacgaccaaatctataatgtaattgttacagcacatgcctttgtaataattttctttatagtaatgccaattataattggaggctttgggaactgattagtcccacttatgatcggcgcgccagacatggccttccctcgaataaacaacataagcttctgacttctccccccatcattcctccttctcctcgcttcatcgggggtcgaagcgggcgccggcacagggtgaactgtctaccccccactcgcaggcaatctcgcccacgctggaccctctgttgacctaaccatcttctcactccacctggccggggtatcatctattctaggtgcaattaatttcattacaacaattattaacatgaagccccctgctatctctcagtaccaaacgcccctgttcgtgtggtccgtcctaattacggcggtgctgcttcttctgtcgctgcctgttcttgctgccggcattacaatacttctcacagaccgaaatctaaacacaaccttctttgatcctgccgggggaggggatcccatcctttaccaacattta
>MK074151
cctctatctagtatttggtgcttgggccggaatagtaggaactgcgcttagcctcctaatccgagcagaactgagccagcctggctctctcctcggagacgaccaaatttataatgtaattgttacagcacatgcctttgtaataattttctttatagtaataccaattatgatcgggggctttgggaactgactagtcccacttatgatcggtgcgccagacatggccttccctcgaatgaacaacatgagcttttgactcctccctccctcattccttcttctcctcgcctcatctggggtcgaagcgggggccggcacggggtggactgtctaccccccactcgcaggtaatcttgcccacgctgggccctctgttgatctgaccattttctccctacacctggctggtgtctcatctattctaggtgcaattaatttcattacaacaattattaacatgaagccccctgccatttcccagtatcagacacccctatttgtgtggtccgtcctaattacagcagtactgcttcttctatctctgccggtcctagccgccggcatcacgatgcttctcacagatcgaaacctaaacacaaccttcttcgaccctgcagggggaggagaccccatcctttaccaacattta
>MK074155
cctctatctagtatttggtgcttgagccggaatagtaggaaccgcgcttagcctcctaatccgagcagaactgagccagcctggctctctcctcggagacgaccaaatttataatgtaattgttacagcacatgcctttgtaataattttctttatagtaataccaattatgatcgggggctttgggaactgactagtcccacttatgatcggtgcgccagacatggccttccctcgaataaacaacatgagcttttgactcctccctccctcattccttcttctcctcgcctcatctggggtcgaagcgggggccggcacggggtggactgtctaccccccgctcgcaggtaatcttgcccacgctgggccctctgttgatctgaccattttctccctacacctggctggtgtctcatctattctaggtgcaattaatttcattacaacaattattaacatgaagccccctgccatttcccagtatcagacacccctatttgtgtggtccgtcctaattacagcagtactgcttcttctatctctgccggtcctagccgccggcatcacgatgcttctcacagatcgaaacctaaacacaaccttcttcgaccctgcagggggaggagaccccatcctttaNNNNNNNNNN
>MK074158
cctctatctagtatttggtgcttgggccggaatagtaggaactgcgcttagcctcctaatccgagcagaactgagccagcctggctctctcctcggagacgaccaaatttataatgtaattgttacagcacatgcctttgtaataattttctttatagtaataccaattatgatcgggggctttgggaactgactagtcccacttatgatcggtgcgccagacatggccttccctcgaatgaacaacatgagcttttgactcctccctccctcattccttcttctcctcgcctcatctggggtcgaagcgggggccggcacggggtggactgtctaccccccactcgcaggtaatcttgcccacgctgggccctctgttgatctgaccattttctccctacacctggctggtgtctcatctattctaggtgcaattaatttcattacaacaattattaacatgaagccccctgccatttcccagtatcagacacccctatttgtgtggtccgtcctaattacagcagtactgcttcttctatctctgccggtcctagccgccggcatcacgatgcttctcacagatcgaaacctaaacacaaccttcttcgaccctgcagggggaggagaccccatcctttaccaacattta
>MK074157
cctctatctagtatttggtgcttgggccggaatagtaggaactgcgcttagcctcctaatccgagcagaactgagccagcctggctctctcctcggagacgaccaaatttataatgtaattgttacagcacatgcctttgtaataattttctttatagtaataccaattatgatcgggggctttgggaactgactagtcccacttatgatcggtgcgccagacatggccttccctcgaatgaacaacatgagcttttgactcctccctccctcattccttcttctcctcgcctcatctggggtcgaagcgggggccggcacggggtggactgtctaccccccactcgcaggtaatcttgcccacgctgggccctctgttgatctgaccattttctccctacacctggctggtgtctcatctattctaggtgcaattaatttcattacaacaattattaacatgaagccccctgccatttcccagtatcagacacccctatttgtgtggtccgtcctaattacagcagtactgcttcttctatctctgccggtcctagccgccggcatcacgatgcttctcacagatcgaaacctaaacacaaccttcttcgaccctgcagggggaggagNNNNNNNNNNNNNNNNNNNNNNN
>MK074156
NNNNNNNNNNNNNNNNNNNNNNNNNNNNNNNNNNNNNNNNNNNNNNNNNNNNNNNNNNNNNNNagcagaactgagccagcctggctctctcctcggagacgaccaaatttataatgtaattgttacagcacatgcctttgtaataattttctttatagtaataccaattatgatcgggggctttgggaactgactagtcccacttatgatcggtgcgccagacatggccttccctcgaatgaacaacatgagcttttgactcctccctccctcattccttcttctcctcgcctcatctggggtcgaagcgggggccggcacggggtggactgtctaccccccactcgcaggtaatcttgcccacgctgggccctctgttgatctgaccattttctccctacacctggctggtgtctcatctattctaggtgcaattaatttcattacaacaattattaacatgaagccccctgccatttcccagtatcagacacccctatttgtgtggtccgtcctaattacagcagtactgcttcttctatctctgccggtcctagccgccggcatcacgatgcttctcacagatcgaaacctaaacacaaccttcttcgaccctgcagggggaggagaccccatcctttaccaacattta
>MK074154
cctctatctagtatttggtgcttgggccggaatagtaggaactgcgcttagcctcctaatccgagcagaactgagccagcctggctctctcctcggagacgaccaaatttataatgtaattgttacagcacatgcctttgtaataattttctttatagtaataccaattatgatcgggggctttgggaactgactagtcccacttatgatcggtgcgccagacatggccttccctcgaatgaacaacatgagcttttgactcctccctccctcattccttcttctcctcgcctcatctggggtcgaagcgggggccggcacggggtggactgtctaccccccactcgcaggtaatcttgcccacgctgggccctctgttgatctgaccattttctccctacacctggctggtgtctcatctattctaggtgcaattaatttcattacaacaattattaacatgaagccccctgccatttcccagtatcagacacccctatttgtgtggtccgtcctaattacagcagtactgcttcttctatctctgccggtcctagccgccggcatcacgatgcttctcacagatcgaaacctaaacacaaccttcttcgaccctgcagggggaggagaccccatcctttaccaacattta
>MK074153
cctctatctagtatttggtgcttgggccggaatagtaggaactgcgcttagcctcctaatccgagcagaactgagccagcctggctctctcctcggagacgaccaaatttataatgtaattgttacagcacatgcctttgtaataattttctttatagtaataccaattatgatcgggggctttgggaactgactagtcccacttatgatcggtgcgccagacatggccttccctcgaatgaacaacatgagcttttgactcctccctccctcattccttcttctcctcgcctcatctggggtcgaagcgggggccggcacggggtggactgtctaccccccactcgcaggtaatcttgcccacgctgggccctctgttgatctgaccattttctccctacacctggctggtgtctcatctattctaggtgcaattaatttcattacaacaattattaacatgaagccccctgccatttcccagtatcagacacccctatttgtgtggtccgtcctaattacagcagtactgcttcttctatctctgccggtcctagccgccggcatcacgatgcttctcacagatcgaaacctaaacacaaccttcttcgaccctgcagggggaggagaccccatcctttaccaacattta
>MK074152
cctctatctagtatttggtgcttgggccggaatagtaggaactgcgcttagcctcctaatccgagcagaactgagccagcctggctctctcctcggagacgaccaaatttataatgtaattgttacagcacatgcctttgtaataattttctttatagtaataccaattatgatcgggggctttgggaactgactagtcccacttatgatcggtgcgccagacatggccttccctcgaatgaacaacatgagcttttgactcctccctccctcattccttcttctcctcgcctcatctggggtcgaagcgggggccggcacggggtggactgtctaccccccactcgcaggtaatcttgcccacgctgggccctctgttgatctgaccattttctccctacacctggctggtgtctcatctattctaggtgcaattaatttcattacaacaattattaacatgaagccccctgccatttcccagtatcagacacccctatttgtgtggtccgtcctaattacagcagtactgcttcttctatctctgccggtcctagccgccggcatcacgatgcttctcacagatcgaaacctaaacacaaccttcttcgaccctgcagggggaggagaccccatcctttaccaacattta
>MK074159
cctctatctagtatttggtgcttgggccggaatagtaggaactgcgcttagcctcctaatccgagcagaactgagccagcctggctctctcctcggagacgaccaaatttataatgtaattgttacagcacatgcctttgtaataattttctttatagtaataccaattatgatcgggggctttgggaactgactagtcccacttatgatcggtgcgccagacatggccttccctcgaatgaacaacatgagcttttgactcctccctccctcattccttcttctcctcgcctcatctggggtcgaagcgggggccggcacggggtggactgtctaccccccactcgcaggtaatcttgcccacgctgggccctctgttgatctgaccattttctccctacacctggctggtgtctcatctattctaggtgcaattaatttcattacaacaattattaacatgaagccccctgccatttcccagtatcagacacccctatttgtgtggtccgtcctaattacagcagtactgcttcttctatctctgccggtcctagccgccggcatcacgatgcttctcacagatcgaaacctaaacacaaccttcttcgaccctgcagggggaggagaccccatcctttaccaacattta
>MK074150
cctctatctagtatttggtgcttgggccggaatagtaggaactgcgcttagcctcctaatccgagcagaactgagccagcctggctctctcctcggagacgaccaaatttataatgtaattgttacagcacatgcctttgtaataattttctttatagtaataccaattatgatcgggggctttgggaactgactagtcccacttatgatcggtgcgccagacatggccttccctcgaatgaacaacatgagcttttgactcctccctccctcattccttcttctcctcgcctcatctggggtcgaagcgggggccggcacggggtggactgtctaccccccactcgcaggtaatcttgcccacgctgggccctctgttgatctgaccattttctccctacacctggctggtgtctcatctattctaggtgcaattaatttcattacaacaattattaacatgaagccccctgccatttcccagtatcagacacccctatttgtgtggtccgtcctaattacagcagtactgcttcttctatctctgccggtcctagccgccggcatcacgatgcttctcacagatcgaaacctaaacacaaccttcttcgaccctgcagggggaggagaccccatcctttaccaacattta
>MK074144
cctctatctagtatttggtgcttgggccggaatagtaggaaccgcactcagcctcctgatccgagcagaactaagccagcccggctccctcctcggggacgaccagatttataatgtaattgttacagcacatgcctttgtaataattttctttatagtaatgccaattatgattggaggctttgggaactgattagtcccacttatgatcggcgcaccagacatggccttccctcgaataaacaacataagcttctgacttctccccccatcattcctccttctcctcgcttcatcaggggtcgaagcgggcgccggtacagggtgaactgtctaccccccactcgcaggcaatctcgcccacgctgggccctctgttgacctaaccatcttctcactccacctagccggggtatcatctattctaggggcaattaatttcattacaacaattattaacatgaagccccctgctatctctcagtaccaaacgcccctgttcgtgtggtccgtcctaattacggcggtgctgcttcttctgtcgctgcctgttcttgctgccggcattacaatgcttctcacagaccgaaatctaaacacgaccttctttgaccctgccgggggaggggatNNNNNNNNNNNNNNNNNNNNN
>MK074218
cctctacctggtatttggtgcttgggccggaatggtaggaaccgcacttagcctgctaattcgagcagaattaagccaacctggcgcccttcttggagatgaccaaatttataatgtaattgttacggcacatgcttttgtaataattttctttatagtaatgccaatcatgattggaggcttcggaaactgactcgtcccccttataattggagcccccgatatggcctttccccgaataaacaacataagtttctgactccttcccccctcattcctactccttcttgcctcatctggcgttgaagccggtgtcggcacaggatggaccgtctaccccccgctggcgggaaacctcgcccatgcaggcccctccgtcgacttggccatcttctctctccatttagcaggggtgtcctccattctaggtgcaattaactttatcacaacaatcatcaacatgaagccccctgccgtctctcaataccaaacacccctgtttgtatgatctgtactaattacagcagtactactgctgctatccctacccgttcttgccgctggaattacaatacttctaacagatcgaaacctaaatacaaccttctttgaccctgccggaggaggagacccaatcctttaccaacactta
>MK074219
cctctacctggtatttggtgcctgagccggaatggtgggaaccgcacttagcctgctaattcgagcagaattaagccaacctggcgcccttcttggagatgaccaaatttataatgtaattgttacagcacatgcttttgtaataattttctttatagtaataccaatcatgattggaggcttcggaaactgactcgtcccccttataattggggcccccgatatggcctttccccgaataaacaacataagtttctgactccttcccccctcattcctactccttcttgcctcatctggcgttgaagccggtgtcggcacaggatggaccgtctaccccccgctagcagggaacctcgcccatgcaggcccctccgtcgacttagccatcttctctctccatttagcaggggtctcctccattctaggtgcaattaactttattacaacaatcatcaacatgaagccccctgccgtctctcaataccaaacacccctatttgtatgatctgttttaattacagcagtactactgctgctatccctacccgttcttgccgctggaattacaatacttctaacagatcgaaacctaaatacaaccttctttgaccctgctggagggggagacccaatcctttaccaacactta
>MK074220
cctctacctggtatttggtgcttgggccggaatggtaggaaccgcacttagcctgctaattcgagcagaattaagccaacctggcgcccttcttggagatgaccaaatttataatgtaattgttacggcacatgcttttgtaataattttctttatagtaatgccaatcatgattggaggcttcggaaactgactcgtcccccttataattggagcccccgatatggcctttccccgaataaacaacataagtttctgactccttcccccctcattcctactccttcttgcctcatctggcgttgaagccggtgtcggcacaggatggaccgtctaccccccgctggcgggaaacctcgcccatgcaggcccctccgtcgacttggccatcttctctctccatttagcaggggtgtcctccattctaggtgcaattaactttatcacaacaatcatcaacatgaagccccctgccgtctctcaataccaaacacccctgtttgtatgatctgtactaattacagcagtactactgctgctatccctacccgttcttgccgctggaattacaatacttctaacagatcgaaacctaaatacaaccttctttgaccctgccggaggaggagacccaatcctttaccaacactta
>MK074221
cctctacctggtatttggtgcttgggccggaatggtaggaaccgcacttagcctgctaattcgagcagaattaagccaacctggcgcccttcttggagatgaccaaatttataatgtaattgttacggcacatgcttttgtaataattttctttatagtaatgccaatcatgattggaggcttcggaaactgactcgtcccccttataattggagcccccgatatggcctttccccgaataaacaacataagtttctgactccttcccccctcattcctactccttcttgcctcatctggcgttgaagccggtgtcggcacaggatggaccgtctaccccccgctggcgggaaacctcgcccatgcaggcccctccgtcgacttggccatcttctctctccatttagcaggggtgtcctccattctaggtgcaattaactttatcacaacaatcatcaacatgaagccccctgccgtctctcaataccaaacacccctgtttgtatgatctgtactaattacagcagtactactgctgctatccctacccgttcttgccgctggaattacaatacttctaacagatcgaaacctaaatacaaccttctttgaccctgccggaggaggagacccaatcctttaccaacactta
>MK074217
cctctacctggtatttggtgcctgagccggaatggtgggaaccgcacttagcctgctaattcgagcagaattaagccaacctggcgcccttcttggagatgaccaaatttataatgtaattgttacagcacatgcttttgtaataattttctttatagtaataccaatcatgattggaggcttcggaaactgactcgtcccccttataattggggcccccgatatggcctttccccgaataaacaacataagtttctgactccttcccccctcattcctactccttcttgcctcatctggcgttgaagccggtgtcggcacaggatggaccgtctaccccccgctagcagggaacctcgcccatgcaggcccctccgtcgacttagccatcttctctctccatttagcaggggtctcctccattctaggtgcaattaactttattacaacaatcatcaacatgaagccccctgccgtctctcaataccaaacacccctatttgtatgatctgttttaattacagcagtactactgctgctatccctacccgttcttgccgctggaattacaatacttctaacagatcgaaacctaaatacaaccttctttgaccctgctggagggggagacccaatcctttaccaacactta
>MK074313
cctctatctagtatttggtgcttgagccggaatagtgggaaccgcactcagcctactaattcgagcagagctaagccagcccggctccctcctcggagacgaccaaatttataatgtaattgttacggcacacgccttcgtaataattttctttatagtaataccaattatgatcgggggcttcggaaactgactagttcccctcatgattggggcccctgacatggccttccctcgcatgaacaacatgagtttttgactcctgcccccctcattcctcctcctcctcgcctcgtcaggcgttgaagctggtgctggtacggggtgaaccgtctacccccctctagctggtaacctcgctcacgccgggccttccgttgacctgaccattttctccctccatctcgccggagtgtcttctatcctaggcgcaatcaactttatcacaacaattatcaacatgaaacccccagccatctcccagtaccaaacacccttatttgtctgatctgtcctaattacggccgtgcttcttttactatcactacccgtccttgctgctggcattacaatgcttctaacagaccgtaatcttaacacaaccttctttgacccggccggaggaggcgaccccatcctctaccagcactta
>MK074312
cctctatctagtatttggtgcttgagccggaatagtgggaaccgcactcagcctactaattcgagcagagctaagccagcccggctccctcctcggagacgaccaaatttataatgtaattgttacggcacacgccttcgtaataattttctttatagtaataccaattatgatcgggggcttcggaaactgactagttcccctcatgattggggcccctgacatggccttccctcgcatgaacaacatgagtttttgactcctgcccccctcattcctcctcctcctcgcctcgtcaggcgttgaagctggtgctggtacggggtgaaccgtctacccccctctagctggtaacctcgctcacgccgggccttccgttgacctgaccattttctccctccatctcgccggagtgtcttctatcctaggcgcaatcaactttatcacaacaattatcaacatgaaacccccagccatctcccagtaccaaacacccttatttgtctgatctgtcctaattacggccgtgcttcttttactatcactacccgtccttgctgctggcattacaatgcttctaacagaccgtaatcttaacacaaccttctttgacccggccggaggaggcgaccccatcctctaccagcactta
>MK074318
cctctatctagtatttggtgcttgagccggaatagtgggaaccgcactcagcctactaattcgagcagagctaagccagcccggctccctcctcggagacgaccaaatttataatgtaattgttacggcacacgccttcgtaataattttctttatagtaataccaattatgatcgggggcttcggaaactgactagttcccctcatgattggggcccctgacatggccttccctcgcatgaacaacatgagtttttgactcctgcccccctcattcctcctcctcctcgcctcgtcaggcgttgaagctggtgctggtacggggtgaaccgtctacccccctctagctggtaacctcgctcacgccgggccttccgttgacctgaccattttctccctccatctcgccggagtgtcttctatcctaggcgcaatcaactttatcacaacaattatcaacatgaaacccccagccatctcccagtaccaaacacccttatttgtctgatctgtcctaattacggccgtgcttcttttactatcactacccgtccttgctgctggcattacaatgcttctaacagaccgtaatcttaacacaaccttctttgacccggccggaggaggcgaccccatcctctaccagcactta
>MK074317
cctctatctagtatttggtgcttgggccggaatagtaggaaccgcactcagcctactaattcgagcagagctaagccaacccggctctctcctaggagacgaccaaatttataatgtaattgttacggcgcacgccttcgtaataattttctttatagtaataccaattatgattgggggcttcggaaactgactagtcccccttatgatcggggcccctgacatagccttccctcgcatgaacaacataagcttttgactcctgcccccctcattccttcttctcctcgcctcgtcaggcgttgaagctggcgccggcactgggtgaaccgtctaccccccgctagctggcaacctcgcccacgccgggccctccgttgacctaaccatcttttcccttcatctcgctggagtgtcttctatcctgggcgcaattaactttattactacaattattaatataaaacccccagcaatctcccagtaccaaacacccttgtttgtctgatcagtcctaattacggcagtactccttttgctatcactacccgtccttgccgctggcattacgatacttctaacagaccgtaatcttaacacgaccttctttgacccggctggagggggcgacccaatcctctaccaacactta
>MK074311
cctctatctagtatttggtgcttgggccggaatagtaggaaccgcactcagcctactaattcgagcagaactaagccaacccggctctctcctaggagacgaccaaatttacaatgtaattgttacggcgcacgccttcgtaataattttctttatagtaataccaattataattgggggcttcggaaactgactagttccccttatgattggagcccctgacatagccttccctcgcatgaacaatatgagcttttgactcctgcccccctcattccttctcctcctcgcctcgtcaggcgttgaagctggcgccggcactggatgaaccgtctatccccctctagctggcaacctcgcccacgccgggccctccgttgacctaaccatcttttcccttcatctcgccggggtatcttctatcctaggcgcaattaactttattactacaattattaatataaaacccccagctatctctcagtaccagacacccttgtttgtctgatcggtcctaattacggcagtactcctattactgtcactacccgtccttgctgctggcattacgatacttctaacagaccgtaatcttaacacaaccttctttgacccggctggagggggcgaccctatcctctaccagcactta
>MK074310
cctctatctagtatttggtgcttgggccggaatagtaggaaccgcactcagcctactaattcgagcagagctaagccaacccggctctctcctaggagacgaccaaatttataatgtaattgttacggcgcacgccttcgtaataattttctttatagtaataccaattatgattgggggcttcggaaactgactagtcccccttatgatcggggcccctgacatagccttccctcgcatgaacaacataagcttttgactcctgcccccctcattccttcttctcctcgcctcgtcaggcgttgaagctggcgccggcactgggtgaaccgtctacccccctctagctggcaacctcgcccacgccgggccctccgttgacctaaccatcttttcccttcatctcgctggagtgtcttctatcctgggcgcaattaactttattactacaattattaatataaaacccccagcaatctcccagtaccaaacacccttgtttgtctgatcagtcctaattacggcagtactccttttgctatcactacccgtccttgccgctggcattacgatacttctaacagaccgtaatcttaacacgaccttctttgacccggctggagggggcgacccaatcctctaccaacactta
>MK074309
cctctatctagtatttggtgcttgggccggaatagtgggaaccgctctcagcctactaattcgagcagagctaagccagcccggctctctcctcggagacgaccaaatttataatgtaattgttacggcacacgccttcgtaataattttctttatagtaatgccaattatgattgggggcttcggaaactgactagttccccttatgatcggagcccctgacatggccttccctcgcatgaacaacatgagtttttgactcctgcccccctcattcctcctcctcctcgcctcgtcaggcgttgaagctggtgccggtacggggtggactgtttaccccccactagctggtaacctcgctcacgccggaccttccgttgacttgaccattttttccctccatctcgccggagtgtcttctatcctaggcgcaatcaactttatcactacaattatcaatatgaagcccccagccatctctcagtatcaaacacccttgtttgtctgatctgtcctaattacagcagtactccttttactgtcactgcccgtccttgctgctggcattacgatgcttctaacagaccgtaatcttaacacaaccttctttgacccggcaggagggggcgatcccatcctctaccagcactta
>MK074308
cctctatctagtatttggtgcttgggccggaatagtgggtaccgctctcagcctactaattcgagcagagctaagccagcccggctctctcctcggagacgaccaaatttataatgtaattgttacggcacacgccttcgtaataattttctttatagtaatgccaattatgattgggggcttcggaaactgactagttccccttatgatcggagcccctgacatggccttccctcgcatgaacaacatgagtttttgactcctgcccccctcattcctcctcctcctcgcctcgtcaggcgttgaagctggtgccggtacggggtggactgtttaccccccactagctggtaacctcgctcacgccggaccttccgttgacttgaccattttttccctccatctcgccggagtgtcttctatcctaggcgcaatcaactttatcactacaattatcaatatgaagcccccagccatctctcagtatcaaacacccttgtttgtctgatctgtcctaattacagcagtactccttttactgtcactgcccgtccttgctgctggcattacgatgcttctaacagaccgtaatcttaacacaaccttctttgacccggcaggagggggcgatcccatcctctaccagcactta
>MK074314
cctctatctagtatttggtgcttgggccggaatagtgggaaccgctctcagcctactaattcgagcagagctaagccagcccggctctctcctcggagacgaccaaatttataatgtaattgttacggcacacgccttcgtaataattttctttatagtaatgccaattatgattgggggcttcggaaactgactagttccccttatgatcggagcccctgacatggccttccctcgcatgaacaacatgagtttttgactcctgcccccctcattcctcctcctcctcgcctcgtcaggcgttgaagctggtgccggtacggggtggactgtttaccccccactagctggtaacctcgctcacgccggaccttccgttgacttgaccattttttccctccatctcgccggagtgtcttctatcctaggcgcaatcaactttatcactacaattatcaatatgaagcccccagccatctctcagtatcaaacacccttgtttgtctgatctgtcctaattacagcagtactccttttactgtcactgcccgtccttgctgctggcattacgatgcttctaacagaccgtaatcttaacacaaccttctttgacccggcaggagggggcgatcccatcctctaccagcactta
>MK074316
cctctatctagtatttggtgcttgggccggaatagtgggaaccgctctcagcctactaattcgagcagagctaagccagcccggctctctcctcggagacgaccaaatttataatgtaattgttacggcacacgccttcgtaataattttctttatagtaatgccaattatgattgggggcttcggaaactgactagttccccttatgatcggagcccctgacatggccttccctcgcatgaacaacatgagtttttgactcctgcccccctcattcctcctcctcctcgcctcgtcaggcgttgaagctggtgccggtacggggtggactgtttaccccccactagctggtaacctcgctcacgccggaccttccgttgacttgaccattttttccctccatctcgccggagtgtcttctatcctaggcgcaatcaactttatcactacaattatcaatatgaagcccccagccatctctcagtatcaaacacccttgtttgtctgatctgtcctaattacagcagtactccttttactgtcactgcccgtccttgctgctggcattacgatgcttctaacagaccgtaatcttaacacaaccttctttgacccggcaggagggggcgatcccatcctctaccagcactta
>MK074327
cctctatctagtatttggtgcttgggccggaatagtgggaaccgctctcagcctactaattcgagcagagctaagccagcccggctctctcctcggagacgaccaaatttataatgtaattgttacggcacacgccttcgtaataattttctttatagtaatgccaattatgattgggggcttcggaaactgactagttccccttatgatcggagcccctgacatggccttccctcgcatgaacaacatgagtttttgactcctgcccccctcattcctcctcctcctcgcctcgtcaggcgttgaagctggtgccggtacggggtggactgtttaccccccactagctggtaacctcgctcacgccggaccttccgttgacttgaccattttttccctccatctcgccggagtgtcttctatcctaggcgcaatcaactttatcactacaattatcaatatgaagcccccagccatctctcagtatcaaacacccttgtttgtctgatctgtcctaattacagcagtactccttttactgtcactgcccgtccttgctgctggcatcacgatgcttctaacagaccgtaatcttaacacaaccttctttgacccggcaggagggggcgatcccatcctctaccagcactta
>MK074326
cctctatctagtatttggtgcttgggccggaatagtgggaaccgctctcagcctactaattcgagcagagctaagccagcccggctctctcctcggagacgaccaaatttataatgtaattgttacggcacacgccttcgtaataattttctttatagtaatgccaattatgattgggggcttcggaaactgactagttccccttatgatcggagcccctgacatggccttccctcgcatgaacaacatgagtttttgactcctgcccccctcattcctcctcctcctcgcctcgtcaggcgttgaagctggtgccggtacggggtggactgtttaccccccactagctggtaacctcgctcacgccggaccttccgttgacttgaccattttttccctccatctcgccggagtgtcttctatcctaggcgcaatcaactttatcactacaattatcaatatgaagcccccagccatctctcagtatcaaacacccttgtttgtctgatctgtcctaattacagcagtactccttttactgtcactgcccgtccttgctgctggcatcacgatgcttctaacagaccgtaatcttaacacaaccttctttgacccggcaggagggggcgatcccatcctctaccagcactta
>MK074323
cctctatctagtatttggtgcttgggccggaatagtgggaaccgctctcagcctactaattcgagcagagctaagccagcccggctctctcctcggagacgaccaaatttataatgtaattgttacggcacacgccttcgtaataattttctttatagtaatgccaattatgattgggggcttcggaaactgactagttccccttatgatcggagcccctgacatggccttccctcgcatgaacaacatgagtttttgactcctgcccccctcattcctcctcctcctcgcctcgtcaggcgttgaagctggtgccggtacggggtggactgtttaccccccactagctggtaacctcgctcacgccggaccttccgttgacttgaccattttttccctccatctcgccggagtgtcttctatcctaggcgcaatcaactttatcactacaattatcaatatgaagcccccagccatctctcagtatcaaacacccttgtttgtctgatctgtcctaattacagcagtactccttttactgtcactgcccgtccttgctgctggcatcacgatgcttctaacagaccgtaatcttaacacaaccttctttgacccggcaggagggggcgatcccatcctctaccagcactta
>MK074322
cctctatctagtatttggtgcttgggccggaatagtgggaaccgctctcagcctactaattcgagcagagctaagccagcccggctctctcctcggagacgaccaaatttataatgtaattgttacggcacacgccttcgtaataattttctttatagtaatgccaattatgattgggggcttcggaaactgactagttccccttatgatcggagcccctgacatggccttccctcgcatgaacaacatgagtttttgactcctgcccccctcattcctcctcctcctcgcctcgtcaggcgttgaagctggtgccggtacggggtggactgtttaccccccactagctggtaacctcgctcacgccggaccttccgttgacttgaccattttttccctccatctcgccggagtgtcttctatcctaggcgcaatcaactttatcactacaattatcaatatgaagcccccagccatctctcagtatcaaacacccttgtttgtctgatctgtcctaattacagcagtactccttttactgtcactgcccgtccttgctgctggcatcacgatgcttctaacagaccgtaatcttaacacaaccttctttgacccggcaggagggggcgatcccatcctctaccagcactta
>MK074321
cctctatctagtatttggtgcttgggccggaatagtgggaaccgctctcagcctactaattcgagcagagctaagccagcccggctctctcctcggagacgaccaaatttataatgtaattgttacggcacacgccttcgtaataattttctttatagtaatgccaattatgattgggggcttcggaaactgactagttccccttatgatcggagcccctgacatggccttccctcgcatgaacaacatgagtttttgactcctgcccccctcattcctcctcctcctcgcctcgtcaggcgttgaagctggtgccggtacggggtggactgtttaccccccactagctggtaacctcgctcacgccggaccttccgttgacttgaccattttttccctccatctcgccggagtgtcttctatcctaggcgcaatcaactttatcactacaattatcaatatgaagcccccagccatctctcagtatcaaacacccttgtttgtctgatctgtcctaattacagcagtactccttttactgtcactgcccgtccttgctgctggcatcacgatgcttctaacagaccgtaatcttaacacaaccttctttgacccggcaggagggggcgatcccatcctctaccagcactta
>MK074319
cctctatctagtatttggtgcttgggccggaatagtgggaaccgctctcagcctactaattcgagcagagctaagccagcccggctctctcctcggagacgaccaaatttataatgtaattgttacggcacacgccttcgtaataattttctttatagtaatgccaattatgattgggggcttcggaaactgactagttccccttatgatcggagcccctgacatggccttccctcgcatgaacaacatgagtttttgactcctgcccccctcattcctcctcctcctcgcctcgtcaggcgttgaagctggtgccggtacggggtggactgtttaccccccactagctggtaacctcgctcacgccggaccttccgttgacttgaccattttttccctccatctcgccggagtgtcttctatcctaggcgcaatcaactttatcactacaattatcaatatgaagcccccagccatctctcagtatcaaacacccttgtttgtctgatctgtcctaattacagcagtactccttttactgtcactgcccgtccttgctgctggcatcacgatgcttctaacagaccgtaatcttaacacaaccttctttgacccggcaggagggggcgatcccatcctctaccagcactta
>MK074320
cctctatctagtatttggtgcttgggccggaatagtgggaaccgctctcagcctactaattcgagcagagctaagccagcccggctctctcctcggagacgaccaaatttataatgtaattgttacggcacacgccttcgtaataattttctttatagtaatgccaattatgattgggggcttcggaaactgactagttccccttatgatcggagcccctgacatggccttccctcgcatgaacaacatgagtttttgactcctgcccccctcattcctcctcctcctcgcctcgtcaggcgttgaagctggtgccggtacggggtggactgtttaccccccactagctggtaacctcgctcacgccggaccttccgttgacttgaccattttttccctccatctcgccggagtgtcttctatcctaggcgcaatcaactttatcactacaattatcaatatgaagcccccagccatctctcagtatcaaacacccttgtttgtctgatctgtcctaattacagcagtactccttttactgtcactgcccgtccttgctgctggcatcacgatgcttctaacagaccgtaatcttaacacaaccttctttgacccggcaggagggggcgatcccatcctctaccagcactta
>MK074324
NNNNNNNNNNNNNNNNNNNNNNNNNNNNNNNNNNNNNNNNNNNNNNNNNNNNNNNNNNNNNNNagcagagctaagccagcccggctctctcctcggagacgaccaaatttataatgtaattgttacggcacacgccttcgtaataattttctttatagtaatgccaattatgattgggggcttcggaaactgactagttccccttatgatcggagcccctgacatggccttccctcgcatgaacaacatgagtttttgactcctgcccccctcattcctcctcctcctcgcctcgtcaggcgttgaagctggtgccggtacggggtggactgtttaccccccactagctggtaacctcgctcacgccggaccttccgttgacttgaccattttttccctccatctcgccggagtgtcttctatcctaggcgcaatcaactttatcactacaattatcaatatgaagcccccagccatctctcagtatcaaacacccttgtttgtctgatctgtcctaattacagcagtactccttttactgtcactgcccgtccttgctgctggcatcacgatgcttctaacagaccgtaatcttaacacaaccttctttgacccggcaggagggggcgatcccatcctctaccagcactta
>MK074325
cctctatctagtatttggtgcttgggccggaatagtgggaaccgctctcagcctactaattcgagcagagctaagccagcccggctctctcctcggagacgaccaaatttataatgtaattgttacggcacacgccttcgtaataattttctttatagtaatgccaattatgattgggggcttcggaaactgactagttccccttatgatcggagcccctgacatggccttccctcgcatgaacaacatgagtttttgactcctgcccccctcattcctcctcctcctcgcctcgtcaggcgttgaagctggtgccggtacggggtggactgtttaccccccactagctggtaacctcgctcacgccggaccttccgttgacttgaccattttttccctccatctcgccggagtgtcttctatcctaggcgcaatcaactttatcactacaattatcaatatgaagcccccagccatctctcagtatcaaacacccttgtttgtctgatctgtcctaattacagcagtactccttttactgtcactgcccgtccttgctgctggcatcacgatgcttctaacagaccgtaatcttaacacaaccttctttgacccggcaggagggggcgatcccatcctctaccagcactta
>MK074328
cctctatctagtatttggtgcttgggccggaatagtgggaaccgctctcagcctactaattcgagcagagctaagccagcccggctctctcctcggagacgaccaaatttataatgtaattgttacggcacacgccttcgtaataattttctttatagtaatgccaattatgattgggggcttcggaaactgactagttccccttatgatcggagcccctgacatggccttccctcgcatgaacaacatgagtttttgactcctgcccccctcattcctcctcctcctcgcctcgtcaggcgttgaagctggtgccggtacggggtggactgtttaccccccactagctggtaacctcgctcacgccggaccttccgttgacttgaccattttttccctccatctcgccggagtgtcttctatcctaggcgcaatcaactttatcactacaattatcaatatgaagcccccagccatctctcagtatcaaacacccttgtttgtctgatctgtcctaattacagcagtactccttttactgtcactgcccgtccttgctgctggcatcacgatgcttctaacagaccgtaatcttaacacaaccttctttgacccggcaggagggggcgatcccatcctctaccagcactta
>MK074329
cctctatctagtatttggtgcttgggccggaatagtgggaaccgctctcagcctactaattcgagcagagctaagccagcccggctctctcctcggagacgaccaaatttataatgtaattgttacggcacacgccttcgtaataattttctttatagtaatgccaattatgattgggggcttcggaaactgactagttccccttatgatcggagcccctgacatggccttccctcgcatgaacaacatgagtttttgactcctgcccccctcattcctcctcctcctcgcctcgtcaggcgttgaagctggtgccggtacggggtggactgtttaccccccactagctggtaacctcgctcacgccggaccttccgttgacttgaccattttttccctccatctcgccggagtgtcttctatcctaggcgcaatcaactttatcactacaattatcaatatgaagcccccagccatctctcagtatcaaacacccttgtttgtctgatctgtcctaattacagcagtactccttttactgtcactgcccgtccttgctgctggcatcacgatgcttctaacagaccgtaatcttaacacaaccttctttgacccggcaggagggggcgatcccatcctctaccagcactta
>MK074330
cctctatctagtatttggtgcttgggccggaatagtgggaaccgctctcagcctactaattcgagcagagctaagccagcccggctctctcctcggagacgaccaaatttataatgtaattgttacggcacacgccttcgtaataattttctttatagtaatgccaattatgattgggggcttcggaaactgactagttccccttatgatcggagcccctgacatggccttccctcgcatgaacaacatgagtttttgactcctgcccccctcattcctcctcctcctcgcctcgtcaggcgttgaagctggtgccggtacggggtggactgtttaccccccactagctggtaacctcgctcacgccggaccttccgttgacttgaccattttttccctccatctcgccggagtgtcttctatcctaggcgcaatcaactttatcactacaattatcaatatgaagcccccagccatctctcagtatcaaacacccttgtttgtctgatctgtcctaattacagcagtactccttttactgtcactgcccgtccttgctgctggcatcacgatgcttctaacagaccgtaatcttaacacaaccttctttgacccggcaggagggggcgatcccatcctctaccagcactta
>MK074307
cctctatctagtatttggtgcttgggccggaatagtgggaaccgctctcagcctactaattcgagcagagctaagccagcccggctctctcctcggagacgaccaaatttataatgtaattgttacggcacacgccttcgtaataattttctttatagtaatgccaattatgattgggggcttcggaaactgactagttccccttatgatcggagcccctgacatggccttccctcgcatgaacaacatgagtttttgactcctgcccccctcattcctcctcctcctcgcctcgtcaggcgttgaagctggtgccggtacggggtggactgtttaccccccactagctggtaacctcgctcacgccggaccttccgttgacttgaccattttttccctccatctcgccggagtgtcttctatcctaggcgcaatcaactttatcactacaattatcaatatgaagcccccagccatctctcagtatcaaacacccttgtttgtctgatctgtcctaattacagcagtactccttttactgtcactgcccgtccttgctgctggcatcacgatgcttctaacagaccgtaatcttaacacaaccttctttgacccggcaggagggggcgatcccatcctctaccagcactta
>MK074331
cctctatctagtatttggtgcttgggccggaatagtgggaaccgctctcagcctactaattcgagcagagctaagccagcccggctctctcctcggagacgaccaaatttataatgtaattgttacggcacacgccttcgtaataattttctttatagtaatgccaattatgattgggggcttcggaaactgactagttccccttatgatcggagcccctgacatggccttccctcgcatgaacaacatgagtttttgactcctgcccccctcattcctcctcctcctcgcctcgtcaggcgttgaagctggtgccggtacggggtggactgtttaccccccactagctggtaacctcgctcacgccggaccttccgttgacttgaccattttttccctccatctcgccggagtgtcttctatcctaggcgcaatcaactttatcactacaattatcaatatgaagcccccagccatctctcagtatcaaacacccttgtttgtctgatctgtcctaattacagcagtactccttttactgtcactgcccgtccttgctgctggcatcacgatgcttctaacagaccgtaatcttaacacaaccttctttgacccggcaggagggggcgatcccatcctctaccagcactta
>MK074332
NNNNNNNNNNNNNNNNNNtgcttgggccggaatagtgggaaccgctctcagcctactaattcgagcagagctaagccagcccggctctctcctcggagacgaccaaatttataatgtaattgttacggcacacgccttcgtaataattttctttatagtaatgccaattatgattgggggcttcggaaactgactagttccccttatgatcggagcccctgacatggccttccctcgcatgaacaacatgagtttttgactcctgcccccctcattcctcctcctcctcgcctcgtcaggcgttgaagctggtgccggtacggggtggactgtttaccccccactagctggtaacctcgctcacgccggaccttccgttgacttgaccattttttccctccatctcgccggagtgtcttctatcctaggcgcaatcaactttatcactacaattatcaatatgaagcccccagccatctctcagtatcaaacacccttgtttgtctgatctgtcctaattacagcagtactccttttactgtcactgcccgtccttgctgctggcatcacgatgcttctaacagaccgtaatcttaacacaaccttctttgacccggcaggagggggcgatcccatcctctaccagcactta
>MK074333
cctctatctagtatttggtgcttgggccggaatagtgggaaccgctctcagcctactaattcgagcagagctaagccagcccggctctctcctcggagacgaccaaatttataatgtaattgttacggcacacgccttcgtaataattttctttatagtaatgccaattatgattgggggcttcggaaactgactagttccccttatgatcggagcccctgacatggccttccctcgcatgaacaacatgagtttttgactcctgcccccctcattcctcctcctcctcgcctcgtcaggcgttgaagctggtgccggtacggggtggactgtttaccccccactagctggtaacctcgctcacgccggaccttccgttgacttgaccattttttccctccatctcgccggagtgtcttctatcctaggcgcaatcaactttatcactacaattatcaatatgaagcccccagccatctctcagtatcaaacacccttgtttgtctgatctgtcctaattacagcagtactccttttactgtcactgcccgtccttgctgctggcatcacgatgcttctaacagaccgtaatcttaacacaaccttctttgacccggcaggagggggcgatcccatcctctaccagcactta
>MK074315
cctctatctagtatttggtgcttgggccggaatagtgggaaccgctctcagcctactaattcgagcagagctaagccagcccggctctctcctcggagacgaccaaatttataatgtaattgttacggcacacgccttcgtaataattttctttatagtaatgccaattatgattgggggcttcggaaactgactagttccccttatgatcggagcccctgacatggccttccctcgcatgaacaacatgagtttttgactcctgcccccctcattcctcctcctcctcgcctcgtcaggcgttgaagctggtgccggtacggggtggactgtttaccccccactagctggtaacctcgctcacgccggaccttccgttgacttgaccattttttccctccatctcgccggagtgtcttctatcctaggcgcaatcaactttatcactacaattatcaatatgaagcccccagccatctctcagtatcaaacacccttgtttgtctgatctgtcctaattacagcagtactccttttactgtcactgcccgtccttgctgctggcatcacgatgcttctaacagaccgtaatcttaacacaaccttctttgacccggcaggagggggcgatcccatcctctaccagcactta
>MK074336
cctctatctggtatttggtgcttgagctggtatggtaggaaccgcactcagcctactaatccgagcagaattaagtcagcctggctctctccttggggacgaccaaatctataatgttattgttacggcccatgcattcgtaataattttctttatagtaataccaattataattggaggcttcggaaactggcttgttccacttataattggagccccagacatggccttcccccgcataaacaacataagtttttgacttcttcccccctcatttctcctcctcctctcctcctcaggcgtcgaagctggcgctggcaccggatgaaccgtttatccgcctctggcaggcaacctcgcccacgccggaccttcagtagacctagccatcttctccctccaccttgccgggatttcctccattctaggtgcaattaattttatcacaacagttattaatataaaacctcccgctatatctcaatatcaactcccgctgttcgtgtgatcagtcctgatcacggcagtgctcctcttactatctctgcccgttcttgctgctggtattacaatacttctaacagaccgaaacctaaacacaaccttcttcgacccctccgggggaggggacccaattctataccaacactta
>MK074334
cctctatctggtatttggtgcttgagctggtatggtaggaaccgcactcagcctactaatccgagcagaattaagtcagcctggctctctccttggggacgaccaaatctataatgttattgttacggcccatgcattcgtaataattttctttatagtaataccaattataattggaggcttcggaaactggcttgttccacttataattggagccccagacatggccttcccccgcataaacaacataagtttttgacttcttcccccctcatttctcctcctcctctcctcctcaggcgtcgaagctggcgctggcaccggatgaaccgtttatccgcctctggcaggcaacctcgcccacgccggaccttcagtagacctagccatcttctccctccaccttgccgggatttcctccattctaggtgcaattaattttatcacaacagttattaatataaaacctcccgctatatctcaatatcaactcccgctgttcgtgtgatcagtcctgatcacggcagtgctcctcttactatctctgcccgttcttgctgctggtattacaatacttctaacagaccgaaacctaaacacaaccttcttcgacccctccgggggaggggacccaattctataccaacactta
>MK074335
cctctatctggtatttggtgcttgagctggtatggtaggaaccgcactcagcctactaatccgagcagaattaagtcagcctggctctctccttggggacgaccaaatctataatgttattgttacggcccatgcattcgtaataattttctttatagtaatacccattataattggaggcttcggaaactggcttgttccacttataattggagccccagacatggccttcccccgcataaacaacataagtttttgacttcttcccccctcatttctcctcctcctctcctcctcaggcgtcgaagctggcgctggcaccggatgaaccgtttatccacctctggcaggcaacctcgcccacgccggaccttcagtagacctagccatcttctccctccaccttgccgggatttcctccattctaggtgcaattaattttatcacaacaattatcaatataaaacctcccgctatatctcaatatcagctcccgctgttcgtgtgatcagtcctgatcacggcagtgctcctcttactatctctgcccgttcttgctgctggtattacaatacttctaacagaccgaaacctaaacacaaccttcttcgacccctccgggggaggggacccaattctatatcaacactta
>MK074350
cctttatctagtatttggtgcttgagccggaatagtggggactgcactaagcctactaatccgagctgaactaagccagccgggctctctccttggagatgatcaaatttataacgtaattgttactgcacatgcctttgtaataatcttctttatagtaataccaattataattgggggctttggaaactgattagtgccccttataattggcgccccagatatagcctttcctcgaataaacaacataagcttctgacttctccctccatcctttcttctcttgcttgcttcctccggggttgaagcaggggcaggaacagggtggaccgtctacccccctttagcaggtaaccttgcccacgcaggcccatctgtggaccttaccattttttccctccacctagccggagtctcttcaattctaggggcaatcaattttattactactattattaacatgaagccccctgccatttcccaatatcagacaccgctttttgtatggtctgttttagttaccgccattctcctcctcctttccctccctgttcttgctgctggaattacgatactcctcactgaccgaaaccttaacacaaccttcttcgaccctgcaggaggaggtgacccaattctttatcaacaccta
>MK074349
cctttatctagtatttggtgcttgagccggaatagtggggactgcactaagcctactaatccgagctgaactaagccagccgggctctctccttggagatgatcaaatttataacgtaattgttactgcacatgcctttgtaataatcttctttatagtaataccaattataattgggggctttggaaactgattagtgccccttataattggcgccccagatatagcctttcctcgaataaacaacataagcttctgacttctccctccatcctttcttctcttgcttgcttcctccggggttgaagcaggggcaggaacagggtggaccgtctacccccctttagcaggtaaccttgcccacgcaggcccatctgtggaccttaccattttttccctccacctagccggagtctcttcaattctaggggcaatcaattttattactactattattaacatgaagccccctgccatttcccaatatcagacaccgctttttgtatggtctgttttagttaccgccattctcctcctcctttccctccctgttcttgctgctggaattacgatactcctcactgaccgaaaccttaacacaaccttcttcgaccctgcaggaggaggtgacccaattctttatcaacaccta
>MK074351
cctttatctagtatttggtgcttgagccggaatagtggggactgcactaagcctactaatccgagctgaactaagccagccgggctctctccttggagatgatcaaatttataacgtaattgttactgcacatgcctttgtaataatcttctttatagtaataccaattataattgggggctttggaaactgattagtgccccttataattggcgccccagatatagcctttcctcgaataaacaacataagcttctgacttctccctccatcctttcttctcttgcttgcttcctccggggttgaagcaggggcaggaacagggtggaccgtctacccccctttagcaggtaaccttgcccacgcaggcccatctgtggaccttaccattttttccctccacctagccggagtctcttcaattctaggggcaatcaattttattactactattattaacatgaagccccctgccatttcccaatatcagacaccgctttttgtatggtctgttttagttaccgccattctcctcctcctttccctccctgttcttgctgctggaattacgatactcctcactgaccgaaaccttaacacaaccttcttcgaccctgcaggaggaggtgacccaattctttatcaacaccta
>MK074532
cctctatctagtatttggtgcttgagccggaatagtaggaaccgcgctaagcctcctaattcgggcagaactaagccagcccggctctctcctcggagacgaccagatttataatgtaattgttacagcacatgcttttgtaataattttctttatagtaatgccaattatgattggaggctttggaaactgactagtaccactcatgattggtgccccagatatggccttccctcgaatgaacaacatgagtttctgactcctccctccctcattcctcctcctcctcgcctcatctggagtcgaagcaggtgccggcacagggtgaactgtttaccccccgctcgcaggcaatcttgcccatgctgggccttctgtcgacttaaccatcttctccctccacttggccggggtgtcatctattctaggcgcaattaatttcattacaacaatcattaacatgaaaccccccgccatctctcaatatcaaacacccctatttgtatggtccgttctaattaccgcagtattacttcttctatccctacccgttcttgccgccggcatcacaatacttctcacagaccgaaacctaaacacaaccttctttgatcctgccggaggaggagaccccatcctttaccaacactta
>MK074525
cctctatctagtatttggtgcttgagccggaatagtaggaaccgcgctaagcctcctaattcgggcagaactaagccagcccggctctctcctcggagacgaccagatttataatgtaattgttacagcacatgcttttgtaataattttctttatagtaatgccaattatgattggaggctttggaaactgactagtaccactcatgattggtgccccagatatggccttccctcgaatgaacaacatgagtttctgactcctccctccctcattcctcctcctcctcgcctcatctggagtcgaagcaggtgccggcacagggtgaactgtttaccccccgctcgcaggcaatcttgcccatgctgggccttctgtcgacttaaccatcttctccctccacttggccggggtgtcatctattctaggcgcaattaatttcattacaacaatcattaacatgaaaccccccgccatctctcaatatcaaacacccctatttgtatggtccgttctaattaccgcagtattacttcttctatccctacccgttcttgccgccggcatcacaatacttctcacagaccgaaacctaaacacaaccttctttgatcctgccggaggaggagaccccatcctttaccaacactta
>MK074533
cctctatctagtatttggtgcttgagccggaatagtaggaaccgcgctaagcctcctaattcgggcagaactaagccagcccggctctctcctcggagacgaccagatttataatgtaattgttacagcacatgcttttgtaataattttctttatagtaatgccaattatgattggaggctttggaaactgactagtaccactcatgattggtgccccagatatggccttccctcgaatgaacaacatgagtttctgactcctccctccctcattcctcctcctcctcgcctcatctggagtcgaagcaggtgccggcacagggtgaactgtttaccccccgctcgcaggcaatcttgcccatgctgggccttctgtcgacttaaccatcttctccctccacttggccggggtgtcatctattctaggcgcaattaatttcattacaacaatcattaacatgaaaccccccgccatctctcaatatcaaacacccctatttgtatggtccgttctaattaccgcagtattacttcttctatccctacccgttcttgccgccggcatcacaatacttctcacagaccgaaacctaaacacaaccttctttgatcctgccggaggaggagaccccatcctttaccaacactta
>MK074528
cctctatctagtatttggtgcttgagccggaatagtaggaaccgcgctaagcctcctaattcgggcagaactaagccagcccggctctctcctcggagacgaccagatttataatgtaattgttacagcacatgcttttgtaataattttctttatagtaatgccaattatgattggaggctttggaaactgactagtaccactcatgattggtgccccagatatggccttccctcgaatgaacaacatgagtttctgactcctccctccctcattcctcctcctcctcgcctcatctggagtcgaagcaggtgccggcacagggtgaactgtttaccccccgctcgcaggcaatcttgcccatgctgggccttctgtcgacttaaccatcttctccctccacttggccggggtgtcatctattctaggcgcaattaatttcattacaacaatcattaacatgaaaccccccgccatctctcaatatcaaacacccctatttgtatggtccgttctaattaccgcagtattacttcttctatccctacccgttcttgccgccggcatcacaatacttctcacagaccgaaacctaaacacaaccttctttgatcctgccggaggaggagaccccatcctttaccaacactta
>MK074531
cctctatctagtatttggtgcttgagccggaatagtaggaaccgcgctaagcctcctaattcgggcagaactaagccagcccggctctctcctcggagacgaccagatttataatgtaattgttacagcacatgcttttgtaataattttctttatagtaatgccaattatgattggaggctttggaaactgactagtaccactcatgattggtgccccagatatggccttccctcgaatgaacaacatgagtttctgactcctccctccctcattcctcctcctcctcgcctcatctggagtcgaagcaggtgccggcacagggtgaactgtttaccccccgctcgcaggcaatcttgcccatgctgggccttctgtcgacttaaccatcttctccctccacttggccggggtgtcatctattctaggcgcaattaatttcattacaacaatcattaacatgaaaccccccgccatctctcaatatcaaacacccctatttgtatggtccgttctaattaccgcagtattacttcttctatccctacccgttcttgccgccggcatcacaatacttctcacagaccgaaacctaaacacaaccttctttgatcctgccggaggaggagaccccatcctttaccaacactta
>MK074530
cctctatctagtatttggtgcttgagccggaatagtaggaaccgcgctaagcctcctaattcgggcagaactaagccagcccggctctctcctcggagacgaccagatttataatgtaattgttacagcacatgcttttgtaataattttctttatagtaatgccaattatgattggaggctttggaaactgactagtaccactcatgattggtgccccagatatggccttccctcgaatgaacaacatgagtttctgactcctccctccctcattcctcctcctcctcgcctcatctggagtcgaagcaggtgccggcacagggtgaactgtttaccccccgctcgcaggcaatcttgcccatgctgggccttctgtcgacttaaccatcttctccctccacttggccggggtgtcatctattctaggcgcaattaatttcattacaacaatcattaacatgaaaccccccgccatctctcaatatcaaacacccctatttgtatggtccgttctaattaccgcagtattacttcttctatccctacccgttcttgccgccggcatcacaatacttctcacagaccgaaacctaaacacaaccttctttgatcctgccggaggaggagaccccatcctttaccaacactta
>MK074529
cctctatctagtatttggtgcttgagccggaatagtaggaaccgcgctaagcctcctaattcgggcagaactaagccagcccggctctctcctcggagacgaccagatttataatgtaattgttacagcacatgcttttgtaataattttctttatagtaatgccaattatgattggaggctttggaaactgactagtaccactcatgattggtgccccagatatggccttccctcgaatgaacaacatgagtttctgactcctccctccctcattcctcctcctcctcgcctcatctggagtcgaagcaggtgccggcacagggtgaactgtttaccccccgctcgcaggcaatcttgcccatgctgggccttctgtcgacttaaccatcttctccctccacttggccggggtgtcatctattctaggcgcaattaatttcattacaacaatcattaacatgaaaccccccgccatctctcaatatcaaacacccctatttgtatggtccgttctaattaccgcagtattacttcttctatccctacccgttcttgccgccggcatcacaatacttctcacagaccgaaacctaaacacaaccttctttgatcctgccggaggaggagaccccatcctttaccaacactta
>MK074527
cctctatctagtatttggtgcttgagccggaatagtaggaaccgcgctaagcctcctaattcgggcagaactaagccagcccggctctctcctcggagacgaccagatttataatgtaattgttacagcacatgcttttgtaataattttctttatagtaatgccaattatgattggaggctttggaaactgactagtaccactcatgattggtgccccagatatggccttccctcgaatgaacaacatgagtttctgactcctccctccctcattcctcctcctcctcgcctcatctggagtcgaagcaggtgccggcacagggtgaactgtttaccccccgctcgcaggcaatcttgcccatgctgggccttctgtcgacttaaccatcttctccctccacttggccggggtgtcatctattctaggcgcaattaatttcattacaacaatcattaacatgaaaccccccgccatctctcaatatcaaacacccctatttgtatggtccgttctaattaccgcagtattacttcttctatccctacccgttcttgccgccggcatcacaatacttctcacagaccgaaacctaaacacaaccttctttgatcctgccggaggaggagaccccatcctttaccaacactta
>MK074526
cctctatctagtatttggtgcttgagccggaatagtaggaaccgcgctaagcctcctaattcgggcagaactaagccagcccggctctctcctcggagacgaccagatttataatgtaattgttacagcacatgcttttgtaataattttctttatagtaatgccaattatgattggaggctttggaaactgactagtaccactcatgattggtgccccagatatggccttccctcgaatgaacaacatgagtttctgactcctccctccctcattcctcctcctcctcgcctcatctggagtcgaagcaggtgccggcacagggtgaactgtttaccccccgctcgcaggcaatcttgcccatgctgggccttctgtcgacttaaccatcttctccctccacttggccggggtgtcatctattctaggcgcaattaatttcattacaacaatcattaacatgaaaccccccgccatctctcaatatcaaacacccctatttgtatggtccgttctaattaccgcagtattacttcttctatccctacccgttcttgccgccggcatcacaatacttctcacagaccgaaacctaaacacaaccttctttgatcctgccggaggaggagaccccatcctttaccaacactta
>MK074534
cctctatctagtatttggtgcttgggccggaatagtaggaactgcactaagcctcctaattcgggcagaactaagccagcccggctctctcctcggagacgaccaaatttataatgtaattgttacagcacatgctttcgtaataattttctttatagtaataccaattatgattggaggctttggaaactgactagtaccgctcatgattggtgcaccagacatggccttccctcgaataaataacatgagtttttgacttctccccccctcatttcttcttcttctcgcctcatctggagtcgaagcaggtgccggtacaggatgaactgtttatcccccgctcgcaggcaatctcgcccacgctgggccttctgttgacttaaccatcttctccctccatttggccggagtgtcatctattctaggggcaattaattttatcacaaccattattaacatgaaaccccctgccatctcccaatatcaaacacctctgtttgtgtgatccgttctaattactgcagtactcctcctactgtccctgcccgtccttgccgctggcatcacaatacttctaacagaccgaaacctaaacacaaccttctttgatcctgccggaggaggagaccccatcctttaccaacactta
>MK074535
cctctatctagtatttggtgcttgagccggaatagtaggaactgcgctaagcctcctaattcgggcagaactaagccagcccggctctctcctcggagacgaccagatttataatgtaattgttacagcacatgctttcgtaataattttctttatagtaataccaattataattggaggttttggaaactgactagtgccacttatgattggtgcaccagacatggccttccctcgaataaataacatgagtttttgactcctgcccccctcatttctccttctccttgcctcatccggagtcgaagcaggggctggtacaggatgaactgtttatcccccactcgcaggcaatctcgcccacgctgggccttctgttgacttaaccatcttctcccttcacttggccggggtttcatctattttaggcgcaattaattttattacgaccattattaacataaaaccccctgccatctctcaatatcaaacacccctctttgtgtgatccgttctaattaccgcagtactgctcctactatccctgcccgttcttgccgccggcatcacaatacttctaacagaccgaaacctaaacacaaccttctttgaccctgccggaggaggagaccccatcctttaccaacactta
>MK074536
cctctatctagtatttggtgcttgggccggaatagtaggaactgcactaagcctcctaattcgggcagaactaagccagcccggctctctcctcggagacgaccaaatttataatgtaattgttacagcacatgctttcgtaataattttctttatagtaataccaattatgattggaggctttggaaactgactagtaccgctcatgattggtgcaccagacatggccttccctcgaataaataacatgagtttttgacttctccccccctcatttcttyttcttctcgcctcatctggagtcgaagcaggtgccggtacaggatgaactgtttatcccccgctcgcaggcaatctcgcccacgctgggccttctgttgacttaaccatcttctccctccatttggccggagtgtcatctattctaggggcaattaattttatcacaaccattattaacatgaaaccccctgccatctcccaatatcaaacacctctgtttgtgtgatccgttctaattactgcagtactcctcctactgtccctgcccgtccttgccgctggcatcacaatacttctaacagaccgaaacctaaacacaaccttctttgatcctgccggaggaggagaccccatcctttaccaacactta
>MK074626
cctctatctagtatttggtgcttgagccggaatagtaggaaccgcgctaagcctcctaattcgggcagaactaagccagcccggctctctcctcggagacgaccagatttataatgtaattgttacagcacatgcttttgtaataattttctttatagtaatgccaattatgattggaggctttggaaactgactagtaccactcatgattggtgccccagatatggccttccctcgaatgaacaacatgagtttctgactcctccctccctcattcctcctcctcctcgcctcatctggagtcgaagcaggtgccggcacagggtgaactgtttaccccccgctcgcaggcaatcttgcccatgctgggccttctgtcgacttaaccatcttctccctccacttggccggggtatcatctattctaggcgcaattaatttcattacaacaatcattaacatgaaaccccccgccatctctcaatatcagacacccctatttgtatggtccgttctaattacagcagtattacttcttctatccctacccgttcttgccgccggcatcacaatacttctcacagaccgaaacctaaacacaaccttctttgatcctgccggaggaggagaccccatcctttaccaacactta
>MK074645
cctttatctagtatttggtgcctgggccggaatagtagggactgccctaagtcttctaattcgagcagaactaagccaacccggctctttccttggagacgaccaaatttataatgtaattgtaacagcacatgctttcgtaataattttctttatagtaataccagttatgattggaggctttgggaactgactagttccacttatgattggtgcaccagacatagccttccctcgaataaacaacatgagcttttgactcctgcccccttcctttctcctcctcctcgcctcatccggagtcgaagcaggtgctggcacaggatgaactgtatatccccccctcgcaggcaatctagcccacgccgggccttctgttgatttaaccatcttctccctccacctggctggggtgtcatctattctaggtgctatcaactttatcacaacaattattaatataaaaccccccgccataaccctgtatcaaatgcccctgtttgtatggtccgtcctaattactgcaatcttacttcttctctctctgcccgttcttgccgctggtattacaatacttcttacagatcgaaatctaaacacaaccttctttgaccctgccggagggggtgatcccattctttaccaacactta
>MK074644
cctttatctagtatttggtgcctgggccggaatagtagggactgccctaagtcttctaattcgagcagaactaagccaacccggctctttccttggagacgaccaaatttataatgtaattgtaacagcacatgctttcgtaataattttctttatagtaataccagttatgattggaggctttgggaactgactagttccacttatgattggtgcaccagacatagccttccctcgaataaacaacatgagcttttgactcctgcccccttcctttctcctcctcctcgcctcatccggagtcgaagcaggtgctggcacaggatgaactgtatatccccccctcgcaggcaatctagcccacgccgggccttctgttgatttaaccatcttctccctccacctggctggggtgtcatctattctaggtgctatcaactttatcacaacaattattaatataaaaccccccgccataaccctgtatcaaatgcccctgtttgtatggtccgtcctaattactgcaatcttacttcttctctctctgcccgttcttgccgctggtattacaatacttcttacagatcgaaatctaaacacaaccttctttgaccctgccggagggggtgatcccattctttaccaacactta
>MK074677
cctttatctagtatttggtgcttgggccggaatggtcggaaccgcactcagcctattaatccgggcagaacttagccaacccggctccctccttggagatgaccaaatctataatgtaatcgttacagcacatgctttcgtaataatcttctttatggtaatgccaattataatcggcggctttggaaactgactagtcccacttataatcggcgcccccgatatggccttcccccgaataaataacataagcttctgactcctccccccttcattcctccttctcctcgcctcatccggggttgaagccggtgctgggacagggtgaactgtctaccccccgttagcaggcaaccttgcccatgcaggaccttccgttgatttaaccatcttctcccttcacttagcaggggtatcttccattctaggtgcaatcaacttcatcacaacaattattaatataaaaccccccgctctctcccagtaccaaacacccctctttgtttgatctgttttaattacagctgttttactcttattatctttacccgtcctcgccgctggtatcacaatacttttaacagatcggaacttaaacacaactttcttcgaccccgccggagggggggatcctattctctaccaacactta
>MK074680
cctttatctagtatttggtgcttgggccggaatggtcggaaccgcactcagcctattaatccgagcagaactaagccaacccggctccctccttggagatgaccaaatctataatgtaatcgttacagcacatgctttcgtaataatcttctttatggtaatgccaattataattggcggctttggaaactgactagtcccacttataatcggcgcccccgatatggccttcccccgaataaataacataagcttctgactcctccccccttcattcctccttctcctcgcctcatccggggttgaagccggtgctgggacagggtgaactgtctaccctccgttagcaggcaaccttgcccatgcaggaccttccgttgatttaaccatcttctcccttcacttagcaggggtatcttccattctaggtgcaatcaacttcatcacaacaattattaatataaaaccccctgctctctcccagtaccaaacacccctctttgtttgatctgttttaattacagctgttttactattattatctttacccgtcctcgccgctggtatcacaatacttttaacagatcggaacttaaacacaactttcttcgaccccgccggagggggggatcctattctctaccaacactta
>MK074678
cctttatctagtatttggtgcttgggccggaatggtcggaaccgcactcagcctattaatccgagcagaactaagccaacccggctccctccttggagatgaccaaatctataatgtaatcgttacagcacatgctttcgtaataatcttctttatggtaatgccaattataattggcggctttggaaactgactagtcccacttataatcggcgcccccgatatggccttcccccgaataaataacataagcttctgactcctccccccttcattcctccttctcctcgcctcatccggggttgaagccggtgctgggacagggtgaactgtctaccctccgttagcaggcaaccttgcccatgcaggaccttccgttgatttaaccatcttctcccttcacttagcaggggtatcttccattctaggtgcaatcaacttcatcacaacaattattaatataaaaccccctgctctctcccagtaccaaacacccctctttgtttgatctgttttaattacagctgttttactattattatctttacccgtcctcgccgctggtatcacaatacttttaacagatcggaacttaaacacaactttcttcgaccccgccggagggggggatcctattctctaccaacactta
>MK074681
cctttatctagtatttggtgcttgggccggaatggtcggaaccgcactcagcctattaatccgagcagaactaagccaacccggctccctccttggagatgaccaaatctataatgtaatcgttacagcacatgctttcgtaataatcttctttatggtaatgccaattataattggcggctttggaaactgactagtcccacttataatcggcgcccccgatatggccttcccccgaataaataacataagcttctgactcctccccccttcattcctccttctcctcgcctcatccggggttgaagccggtgctgggacagggtgaactgtctaccctccgttagcaggcaaccttgcccatgcaggaccttccgttgatttaaccatcttctcccttcacttagcaggggtatcttccattctaggtgcaatcaacttcatcacaacaattattaatataaaaccccctgctctctcccagtaccaaacacccctctttgtttgatctgttttaattacagctgttttactattattatctttacccgtcctcgccgctggtatcacaatacttttaacagatcggaacttaaacacaactttcttcgaccccgccggagggggggatcctattctctaccaacactta
>MK074676
cctttatctagtatttggtgcttgggccggaatggtcggaaccgcactcagcctattaatccgagcagaactaagccaacccggctccctccttggagatgaccaaatctataatgtaatcgttacagcacatgctttcgtaataatcttctttatggtaatgccaattataattggcggctttggaaactgactagtcccacttataatcggcgcccccgatatggccttcccccgaataaataacataagcttctgactcctccccccttcattcctccttctcctcgcctcatccggggttgaagccggtgctgggacagggtgaactgtctaccctccgttagcaggcaaccttgcccatgcaggaccttccgttgatttaaccatcttctcccttcacttagcaggggtatcttccattctaggtgcaatcaacttcatcacaacaattattaatataaaaccccctgctctctcccagtaccaaacacccctctttgtttgatctgttttaattacagctgttttactattattatctttacccgtcctcgccgctggtatcacaatacttttaacagatcggaacttaaacacaactttcttcgaccccgccggagggggggatcctattctctaccaacactta
>MK074679
cctttatctagtatttggtgcttgggccggaatggtcggaaccgcactcagcctattaatccgagcagaactaagccaacccggctccctccttggagatgaccaaatctataatgtaatcgttacagcacatgctttcgtaataatcttctttatggtaatgccaattataattggcggctttggaaactgactagtcccacttataatcggcgcccccgatatggccttcccccgaataaataacataagcttctgactcctccccccttcattcctccttctcctcgcctcatccggggttgaagccggtgctgggacagggtgaactgtctaccctccgttagcaggcaaccttgcccatgcaggaccttccgttgatttaaccatcttctcccttcacttagcaggggtatcttccattctaggtgcaatcaacttcatcacaacaattattaatataaaaccccctgctctctcccagtaccaaacacccctctttgtttgatctgttttaattacagctgttttactattattatctttacccgtcctcgccgctggtatcacaatacttttaacagatcggaacttaaacacaactttcttcgaccccgccggagggggggatcctattctctaccaacactta
>MK074068
cctctacatagtatttggtgcctgagctgggataattggtacagccctgagtctattaattcgggcggagctcggccaacccggatccctcctagaggacgatcaaatctataatgtcctcgtcactgcgcacgcctttgtaataatcttctttatagtaatgccgatcatgattgggggatttggaaattgacttgtccctctaatgattggcgcgcccgacatggcattcccccgaataaataatatgagcttctgacttctacccccttctttcttactactcttggcctcttcaggggttgaacaaggggccggaacaggttgaactgtatatcctccccttgccggcaatcttgcccatgcgggcgcctctgttgacctaaccattttctcccttcacctagccggagtttcatcaattttaggtgcaattaacttcatcacaaccattattaatatgaaacctcctgctatttcccagtatcagacgcccctatttgtatgagccatcctgattacagctgtccttcttcttctatccctgcccgttctggctgcaggcattaccatgctcctaaccgatcgaaacctaaacactactttctttgaccctgcaggaggaggagacccaattctataccaacaccta
>MK074067
cctctacatagtatttggtgcctgagctgggataattggtacagccctgagtctattaattcgggcggagctcggccaacccggatccctcctagaggacgatcaaatctataatgtcctcgtcactgcgcacgcctttgtaataatcttctttatagtaatgccgattatgattgggggatttggaaattgacttgtccctctaatgattggcgcgcccgacatggcattcccccgaataaataatatgagcttctgacttctacccccttctttcttactactcttggcctcttcaggggttgaacaaggggccggaacaggttgaactgtatatcctccccttgccggcaatcttgcccatgcgggcgcctctgttgacctaaccattttctcccttcacctagccggagtttcatcaattttaggtgcaattaacttcatcacaaccattattaatatgaaacctcctgctatttcccagtatcagacgcccctatttgtatgagccatcctgattacagctgtccttcttcttctatccctgcccgttctggctgcaggcattaccatgctcctaaccgatcgaaacctaaacactactttctttgaccctgcaggaggaggagacccaattctataccaacaccta
>MK074029
cctttatctagtatttggtgcctgagccggaatagtcggcacagcccttagcttattaatccgggcagaactagcacaacccggggcccttttaggagatgaccagatctataatgttattgttactgctcacgccttcgtaataatcttctttatagtgataccaattatgattggcggtttcgggaactgacttgtcccactaatactaggagcccctgatatagcattcccacgaatgaataacataagcttttgactgctcccaccatcattcctacttctactcgcctcatcaggtgttgaagcgggggccgggacaggatgaacagtatatccgccccttgcaggaaacctggcacatgcaggggcttctgtagacttaaccattttttccctacacctagcaggtgtctcctcaatccttgcatctattaatttcatcacaactattattaacatgaaacccccagctatctcacaatatcaaacacctttatttgtttgatccgtaataatcacagcagtgcttctactactatccctccccgtcctagccgcaggaattactatactactaacagaccgaaatttaaataccacattctttgaccctgccgggggaggagacccaatccNNNNNNNNNNNNNN
>MK074028
cctttatctagtatttggtgcctgagccggaatagtcggcacagcccttagcttattaatccgggcagaactagcacaacccggggcccttttaggagatgaccagatctataatgttattgttactgctcacgccttcgtaataatcttctttatagtgataccaattatgattggtggtttcgggaactgacttgtcccactaatactaggagcccctgatatagcattcccacgaatgaataacataagcttttgactactcccaccatcattcctacttctactcgcctcatcaggtgttgaagcaggggccgggacaggatgaacagtatatccaccccttgcaggaaacctggcacatgcaggagcttctgtagacttaaccattttttctctacatctagcaggtgtctcctcaatccttgcatctattaacttcatcacaactattattaacatgaaacccccagctatctcacaatatcaaacacctttatttgtttggtccgtaataattacagcagtgcttctactactatccctccccgtcctggccgcaggaattactatactactaacagaccgaaatttaaataccacattctttgaccctgccgggggaggagacccaatcctttatcaacatctc
>MK074030
cctttatctagtatttggtgcctgagccggaatagtcggcacagcccttagcttattaatccgggcagaactagcacaacccggggcccttttaggagatgaccagatctataatgttattgttactgctcacgccttcgtaataatcttctttatagtgataccaattatgattggtggtttcgggaactgacttgtcccactaatactaggagcccctgatatagcattcccacgaatgaataacataagcttttgactactcccaccatcattcctacttctactcgcctcatcaggtgttgaagcaggggccgggacaggatgaacagtatatccaccccttgcaggaaacctggcacatgcaggagcttctgtagacttaaccattttttctctacatctagcaggtgtctcctcaatccttgcatctattaacttcatcacaactattattaacatgaaacccccagctatctcacaatatcaaacacctttatttgtttggtccgtaataattacagcagtgcttctactactatccctccccgtcctggccgcaggaattactatactactaacagaccgaaatttaaataccacattctttgaccctgccgggggaggagacccaatcctttatcaacatctc
>MK074082
cctttatctcgtatttggtgcctgagccggaatagtcggcacagcccttagcttattaatccgagcagaactagcacaacccggggcccttttaggagatgaccaaatttataatgttattgttactgcccatgccttcgtaataatcttctttatagtaataccaattatgattggcggtttcgggaactggcttgtaccactaatactaggagcccctgacatagcattcccacgaatgaacaacataagcttttgactacttccaccatcattcctactcctactcgcctcatcaggcgttgaagcaggagctggtacaggatgaacagtgtacccgccccttgcaggaaacctagcacatgcaggagcttctgtagatttaaccatcttttccctacacctagcaggtgtttcctcaatccttgcatctattaatttcatcacaactattattaacatgaaacctccagctatttcacaatatcaaacacctttatttgtttggtccgtaataatcacagcagtgctgctactattatcccttccagtcctagccgcaggaattactatactactaacagaccgaaatttaaatactacattctttgaccctgccggagggggggacccaatcctctatcaacatctt
>MK074076
cctttatctagtatttggtgcctgagccggaatagtcggcacagccctcagcttattaatccgggcagaactagcacaacccggggcccttttaggagacgaccagatttataatgttattgttactgcccatgccttcgtaataatcttctttatagtaataccaattatgattggcggtttcgggaactgacttgtaccgctaatgctaggagctcctgatatagcattcccacgaatgaataacataagcttctgactactcccaccatcattcctactcctgctcgcttcatcaggtgttgaagcaggagctggaacaggatgaacagtatacccgccccttgcagggaacctagcacatgcaggagcttctgtggatttaaccatcttttccctacatctggcaggtgtctcctcaatccttgcatctattaatttcatcacaactattattaacatgaaacctccagctatctcacaatatcaaacacctttatttgtttgatccgtaataatcacagcagtgcttctactactatccctaccagtattagccgcaggaattaccatactactaacggaccgaaatttaaataccacattctttgaccccgccggaggaggagacccaatcctttatcaacatctc
>MK074080
cctttatctcgtatttggtgcctgagccggaatagtcggcacagcccttagcttattaatccgagcagaactagcacaacccggggcccttttaggagatgaccaaatttataatgttattgttactgcccatgccttcgtaataatcttctttatagtaataccaattatgattggcggtttcgggaactggcttgtaccactaatactaggagcccctgacatagcattcccacgaatgaacaacataagcttttgactacttccaccatcattcctactcctactcgcctcatcaggcgttgaagcaggagctggtacaggatgaacagtgtacccgccccttgcaggaaacctagcacatgcaggagcttctgtagatttaaccatcttttccctacacctagcaggtgtttcctcaatccttgcatctattaatttcatcacaactattattaacatgaaacctccagctatttcacaatatcaaacacctttatttgtttggtccgtaataatcacagcagtgctgctactattatcccttccagtcctagccgcaggaattactatactactaacagaccgaaatttaaatactacattctttgaccctgccggagggggggacccaatcctctatcaacatctt
>MK074069
cctttatctagtatttggtgcctgagccggaatagtcggcacagcccttagcttattaatccgggcagaactggcacaacccggagcccttttaggagatgaccagatttataatgttattgttactgcccatgccttcgtaataatcttctttatagtaataccaattatgattggcggtttcgggaactgacttgtgccactaatactaggagcccctgatatagcattcccacgaatgaataacataagcttttgactactcccaccatcattcctactcctactcgcctcatcaggtgttgaagcaggagctggtacaggatgaacagtatacccgccccttgcaggaaacctggcacatgcgggagcttctgtagatttaaccatcttctccctgcatctagcaggtgtctcctcaatccttgcatctattaatttcatcacaaccattattaacatgaaacctccagctatctcacaatatcaaacacctttatttgtttggtccgtaataatcacagcagtgctgctactactatccctcccagtcctagctgcaggaattaccatactactaacagaccgaaatttaaataccacattctttgaccccgccggaggaggagacccaatcctttatcaacatctc
>MK074071
cctttatctagtatttggtgcctgagccggaatagtcggcacagcccttagcttattaatccgggcagaactggcacaacccggagcccttttaggagatgaccagatttataatgttattgttactgcccatgccttcgtaataatcttctttatagtaataccaattatgattggcggtttcgggaactgacttgtgccactaatactaggagcccctgatatagcattcccacgaatgaataacataagcttttgactactcccaccatcattcctactcctactcgcctcatcaggtgttgaagcaggagctggtacaggatgaacagtatacccgccccttgcaggaaacctggcacatgcgggagcttctgtagatttaaccatcttctccctgcatctagcaggtgtctcctcaatccttgcatctattaatttcatcacaaccattattaacatgaaacctccagctatctcacaatatcaaacacctttatttgtttggtccgtaataatcacagcagtgctgctactactatccctcccagtcctagctgcaggaattaccatactactaacagaccgaaatttaaataccacattctttgaccccgccggaggaggagacccaatcctttatcaacatctc
>MK074081
cctttatctagtatttggtgcctgagccggaatagtcggcacagcccttagcttattaatccgggcagaactggcacaacccggagcccttttaggagatgaccagatttataatgttattgttactgcccatgccttcgtaataatcttctttatagtaataccaattatgattggcggtttcgggaactgacttgtgccactaatactaggagcccctgatatagcattcccacgaatgaataacataagcttttgactactcccaccatcattcctactcctactcgcctcatcaggtgttgaagcaggagctggtacaggatgaacagtatacccgccccttgcaggaaacctggcacatgcgggagcttctgtagatttaaccatcttctccctgcatctagcaggtgtctcctcaatccttgcatctattaatttcatcacaaccattattaacatgaaacctccagctatctcacaatatcaaacacctttatttgtttggtccgtaataatcacagcagtgctgctactactatccctcccagtcctagctgcaggaattaccatactactaacagaccgaaatttaaataccacattctttgaccccgccggaggaggagacccaatcctttatcaacatctc
>MK074075
cctttatctcgtatttggtgcctgagccggaatagtcggcacagcccttagcttattaatccgagcagaactagcacaacccggggcccttttaggagatgaccaaatttataatgttattgttactgcccatgccttcgtaataatcttctttatagtaataccaattatgattggcggtttcgggaactggcttgtaccactaatactaggagcccctgacatagcattcccacgaatgaacaacataagcttttgactacttccaccatcattcctactcctactcgcctcatcaggcgttgaagcaggagctggtacaggatgaacagtgtacccgccccttgcaggaaacctagcacatgcaggagcttctgtagatttaaccatcttttccctacacctagcaggtgtttcctcaatccttgcatctattaatttcatcacaactattattaacatgaaacctccagctatttcacaatatcaaacacctttatttgtttggtccgtaataatcacagcagtgctgctactattatcccttccagtcctagccgcaggaattactatactactaacagaccgaaatttaaatactacattctttgaccctgccggagggggggacccaatcctctatcaacatctc
>MK074079
cctttatctcgtatttggtgcctgagccggaatagtcggcacagcccttagcttattaatccgagcagaactagcacaacccggggcccttttaggagatgaccaaatttataatgttattgttactgcccatgccttcgtaataatcttctttatagtaataccaattatgattggcggtttcgggaactggcttgtaccactaatactaggagcccctgacatagcattcccacgaatgaacaacataagcttttgactacttccaccatcattcctactcctactcgcctcatcaggcgttgaagcaggagctggtacaggatgaacagtgtacccgccccttgcaggaaacctagcacatgcaggagcttctgtagatttaaccatcttttccctacacctagcaggtgtttcctcaatccttgcatctattaatttcatcacaactattattaacatgaaacctccagctatttcacaatatcaaacacctttatttgtttggtccgtaataatcacagcagtgctgctactattatcccttccagtcctagccgcaggaattactatactactaacagaccgaaatttaaatactacattctttgaccctgccggagggggggacccaatcctctatcaacatctc
>MK074077
cctttatctagtatttggtgcctgagccggaatagtcggcacagcccttagcttattaatccgggcagaactagcacaacccggggcccttttaggagacgaccagatttataatgttattgttactgcccatgccttcgtaataatcttctttatagtaataccaattatgattggtggtttcgggaactgacttgtaccgctaatgctaggagctcctgatatagcattcccacgaatgaataacataagcttctgactactcccaccatcattcctactcctgctcgcttcatcaggtgttgaagcaggagctggaacaggatgaacagtatacccgccccttgcagggaacctagcacatgcaggagcttctgtggatttaaccatcttttccctacatctggcaggtgtctcctcaatccttgcatctattaatttcatcacaactattattaacatgaaacctccagctatctcacaatatcaaacacctttatttgtttgatccgtaataatcacagcagtacttctactactatccctcccagtactagccgcaggaattaccatactactaacggaccgaaatttaaataccacattctttgaccccgccggaggaggagacccaatcctttatcaacatctc
>MK074072
cctttatctagtatttggtgcctgagccggaatagtcggcacagcccttagcttattaatccgggcagaactagcacaacccggggcccttttaggagacgaccagatttataatgttattgttactgcccatgccttcgtaataatcttctttatagtaataccaattatgattggtggtttcgggaactgacttgtaccgctaatgctaggagctcctgatatagcattcccacgaatgaataacataagcttctgactactcccaccatcattcctactcctgctcgcttcatcaggtgttgaagcaggagctggaacaggatgaacagtatacccgccccttgcagggaacctagcacatgcaggagcttctgtggatttaaccatcttttccctacatctggcaggtgtctcctcaatccttgcatctattaatttcatcacaactattattaacatgaaacctccagctatctcacaatatcaaacacctttatttgtttgatccgtaataatcacagcagtacttctactactatccctcccagtactagccgcaggaattaccatactactaacggaccgaaatttaaataccacattctttgaccccgccggaggaggagacccaatcctttatcaacatctc
>MK074078
cctttatctagtatttggtgcctgagccggaatagtcggcacagcccttagcttattaatccgggcagaactagcacaacccggggcccttttaggagacgaccagatttataatgttattgttactgcccatgccttcgtaataatcttctttatagtaataccaattatgattggtggtttcgggaactgacttgtaccgctaatgctaggagctcctgatatagcattcccacgaatgaataacataagcttctgactactcccaccatcattcctactcctgctcgcttcatcaggtgttgaagcaggagctggaacaggatgaacagtatacccgccccttgcagggaacctagcacatgcaggagcttctgtggatttaaccatcttttccctacatctggcaggtgtctcctcaatccttgcatctattaatttcatcacaactattattaacatgaaacctccagctatctcacaatatcaaacacctttatttgtttgatccgtaataatcacagcagtacttctactactatccctcccagtactagccgcaggaattaccatactactaacggaccgaaatttaaataccacattctttgaccccgccggaggaggagacccaatcctttatcaacatctc
>MK074073
cctttatctagtatttggtgcctgagccggaatagtcggcacagcccttagcttattaatccgggcagaactagcacaacccggggcccttttaggagacgaccagatttataatgttattgttactgcccatgccttcgtaataatcttctttatagtaataccaattatgattggtggtttcgggaactgacttgtaccgctaatgctaggagctcctgatatagcattcccacgaatgaataacataagcttctgactactcccaccatcattcctactcctgctcgcttcatcaggtgttgaagcaggagctggaacaggatgaacagtatacccgccccttgcagggaacctagcacatgcaggagcttctgtggatttaaccatcttttccctacatctggcaggtgtctcctcaatccttgcatctattaatttcatcacaactattattaacatgaaacctccagctatctcacaatatcaaacacctttatttgtttgatccgtaataatcacagcagtacttctactactatccctcccagtactagccgcaggaattaccatactactaacggaccgaaatttaaataccacattctttgaccccgccggaggaggagacccaatcctttatcaacatctc
>MK074070
cctttatctagtatttggtgcctgagccggaatagtcggcacagcccttagcttattaatccgggcagaactagcacaacccggggcccttttaggagacgaccagatttataatgttattgttactgcccatgccttcgtaataatcttctttatagtaataccaattatgattggtggtttcgggaactgacttgtaccgctaatgctaggagctcctgatatagcattcccacgaatgaataacataagcttctgactactcccaccatcattcctactcctgctcgcttcatcaggtgttgaagcaggagctggaacaggatgaacagtatacccgccccttgcagggaacctagcacatgcaggagcttctgtggatttaaccatcttttccctacatctggcaggtgtctcctcaatccttgcatctattaatttcatcacaactattattaacatgaaacctccagctatctcacaatatcaaacacctttatttgtttgatccgtaataatcacagcagtacttctactactatccctcccagtactagccgcaggaattaccatactactaacggaccgaaatttaaataccacattctttgaccccgccggaggaggagacccaatcctttatcaacatctc
>MK074074
cctttatctcgtatttggtgcctgagccggaatagtcggcacagcccttagcttattaatccgagcagaactagcacaacccggggcccttttaggagatgaccaaatttataatgttattgttactgcccatgccttcgtaataatcttctttatagtaataccaattatgattggcggtttcgggaactggcttgtaccactaatactaggagcccctgacatagcattcccacgaatgaacaacataagcttttgactacttccaccatcattcctactcctactcgcctcatcaggcgttgaagcaggagctggtacaggatgaactgtgtacccgccccttgcaggaaacctagcacatgcaggagcttctgtagatttaaccatcttttccctacacctagcaggtgtttcctcaatccttgcatctattaatttcatcacaactattattaacatgaaacctccagctatttcacaatatcaaacacctttatttgtttggtccgtaataatcacagcagtgctgctactattatcccttccagtcctagccgcaggaattactatactactaacagaccgaaatttaaataccacattctttgaccctgccggagggggggacccaatcctctatcaacatctc
>MK074083
cctttatttagtatttggtgcctgagccggaatagtcggcacagcccttagcctattaatccgggcagagctagcacaacccggagcccttttaggggatgaccagatttacaatgttattgttaccgcccacgccttcgtaataatcttctttatagtaataccaattatgattggtggtttcgggaactgacttgtaccactaatgctaggagctcctgatatagcattcccgcgaataaacaacataagcttttgactactccctccatcattcctacttctactcgcctcatcaggtgttgaagcaggggctggaacagggtgaacagtatatcccccccttgcaggaaacctggcacatgcaggagcttctgtagatttaaccatcttttccctacacctagcaggtatctcctcaatccttgcatctatcaattttatcacaactattattaacatgaaacccccagctatctcacaatatcaaacacctttatttgtttgatccgtaataattacagcagtacttctactactatctctcccagtcctggccgcaggaatcactatacttctaacagaccgaaatttaaacaccacattctttgaccctgccggaggaggagacccaatcctttatcaacacctc
>MK074084
cctttatttagtatttggtgcctgagccggaatagtcggcacagcccttagcctattaatccgggcagagctagcacaacccggagcccttttaggggatgaccagatttacaatgttattgttaccgcccacgccttcgtaataatcttctttatagtaataccaattatgattggtggtttcgggaactgacttgtaccactaatgctaggagctcctgatatagcattcccgcgaataaacaacataagcttttgactactccctccatcattcctacttctactcgcctcatcaggtgttgaagcaggggctggaacagggtgaacagtatatcccccccttgcaggaaacctggcacatgcaggagcttctgtagatttaaccatcttttccctacacctagcaggtatctcctcaatccttgcatctatcaattttatcacaactattattaacatgaaacccccagctatctcacaatatcaaacacctttatttgtttgatccgtaataattacagcagtacttctactactatctctcccagtcctggccgcaggaatcactatacttctaacagaccgaaatttaaacaccacattctttgaccctgccggaggaggagacccaatcctttatcaacacctc
>MK074087
cctttatctagtatttggtgcctgagccggaatagtcggcacagcccttagcttattaatccgggcagagctagcacaacccggagcccttttaggagatgaccagatttataatgttattgtcactgctcacgccttcgtaataatcttctttatagtgataccaattatgattggtggtttcggaaactgacttgtaccactaatgctaggagcccccgatatagcattcccacggataaataacataagcttttggctactcccaccatcattcttacttctactagcctcatcaggtgttgaggcaggggccggaacagggtgaacagtatacccgccccttgcgggaaatctagcacatgctggggcttctgtagatttaaccatcttttccctacacctagcaggtgtctcatccattcttgcatctattaatttcatcacaactattattaacataaaacccccagctatctcacaataccaaacacctttatttgtttgatccgttataattacagcagtacttctactactatccctccctgtactagccgcaggaattactatactactaacagaccgaaatttaaataccacattctttgaccctgccggagggggggacccgatcctctaccaacacctc
>MK074088
cctttatctagtatttggtgcctgagccggaatagtcggcacagcccttagcttattaatccgggcagagctagcacaacccggagcccttttaggagatgaccagatttataatgttattgtcactgctcacgccttcgtaataatcttctttatagtgataccaattatgatcggtggtttcggaaactgacttgtaccactaatgctaggagcccccgatatagcattcccacggataaataacataagcttttggctactcccaccatcattcttacttctactagcctcatcaggtgttgaggcaggagccggaacagggtgaacagtatacccgccccttgcgggaaatctagcacatgctggggcttctgtagatttaaccatcttttccctacacctagcaggtgtctcatccattcttgcatctattaatttcatcacaactattattaacataaaacccccagctatctcacaataccaaacacctttatttgtttgatccgttataattacagcagtacttctactactatccctcccagtactagccgcaggaattactatactactaacagaccgaaatttaaataccacattctttgaccctgccggagggggggacccgatcctctaccaacacctc
>MK074094
cctttatctagtatttggtgcctgagccggaatagtcggcacagccctcagcttattaatccgggcagagctagcacaacccggggcccttttaggagatgaccagatttataatgttattgttactgcccatgccttcgtaataatcttctttatagtaataccaattatgattggtggtttcggaaactgactcgtaccacttatgctaggggcccccgatatggcattcccgcgaataaataacataagcttttgactactcccaccctcattcttacttctactagcctcatccggtgttgaggcgggggctggaacaggatgaacggtatacccaccccttgcaggaaacctggcacatgcgggggcttctgtagatttaaccatcttttccctacatttagcaggtgtctcatccatccttgcatccattaacttcatcacaactattattaacatgaaacccccagctatctcacaataccaaatacctttatttgtgtgatcagtaataattacagcagtactcctactactatccctcccagtactagccgcaggaattactatgctactaacggaccggaatttaaataccacattctttgaccctgctggagggggggacccaatcctctaccaacacctc
>MK074091
cctttatctagtatttggtgcctgagccggaatagtcggcacagccctcagcttattaatccgggcagagctagcacaacccggggcccttttaggagatgaccagatttataatgttattgttactgcccatgccttcgtaataatcttctttatagtaataccaattatgattggtggtttcggaaactgactcgtaccacttatgctaggagcccccgatatggcattcccgcgaataaataacataagcttttgactactcccaccctcattcttacttctactagcctcatccggtgttgaggcgggggctggaacaggatgaacggtatacccaccccttgcaggaaacctggcacatgcgggggcttctgtagatttaaccatcttttccctacatttagcaggtgtctcatccatccttgcatccattaacttcatcacaactattattaacataaaacccccagctatctcacaataccaaatacctttatttgtatgatcagtaataattacagcagtactcctactactatccctcccagtactagccgcaggaattactatgctactaacggaccggaatttaaataccacattctttgaccctgctggagggggagacccaatcctctaccaacacctc
>MK074086
cctttatctagtatttggtgcctgagccggaatagtcggcacagccctcagcttattaatccgggcagagctagcacaacccggggcccttttaggagatgaccagatttataatgttattgttactgcccatgccttcgtaataatcttctttatagtaataccaattatgattggtggtttcggaaactgactcgtaccacttatgctaggggcccccgatatggcattcccgcgaataaataacataagcttttgactactcccaccctcattcttacttctactagcctcatccggtgttgaggcgggggctggaacaggatgaacggtatacccaccccttgcaggaaacctggcacatgcgggggcttctgtagatttaaccatcttttccctacatttagcaggtgtctcatccatccttgcatccattaacttcatcacaactattattaacataaaacccccagctatctcacaataccaaatacctttatttgtgtgatcagtaataattacagcagtactcctactactatccctcccagtactagccgcaggaattactatgctactaacggaccggaatttaaataccacattctttgaccctgctggagggggagacccaatcctctaccaacacctc
>MK074095
cctttatctagtatttggtgcctgagccggaatagtcggcacagccctcagcttattaatccgggcagagctagcacaacccggggcccttttaggagatgaccagatttataatgttattgttactgcccatgccttcgtaataatcttctttatagtaataccaattatgattggtggtttcggaaactgactcgtaccacttatgctaggggcccccgatatggcattcccgcgaataaataacataagcttttgactactcccaccctcattcttacttctactagcctcatccggtgttgaggcgggggctggaacaggatgaacggtatacccaccccttgcaggaaacctggcacatgcgggggcttctgtagatttaaccatcttttccctacatttagcaggtgtctcatccatccttgcatccattaacttcatcacaactattattaacataaaacccccagctatctcacaataccaaatacctttatttgtgtgatcagtaataattacagcagtactcctactactatccctcccagtactagccgcaggaattactatgctactaacggaccggaatttaaataccacattctttgaccctgctggagggggggacccaatcctctaccaacacctc
>MK074090
cctttatctagtatttggtgcctgagccggaatagtcggcacagccctcagcttattaatccgggcagagctagcacaacccggggcccttttaggagatgaccagatttataatgttattgttactgcccatgccttcgtaataatcttctttatagtaataccaattatgattggtggtttcggaaactgactcgtaccacttatgctaggggcccccgatatggcattcccgcgaataaataacataagcttttgactactcccaccctcattcttacttctactagcctcatccggtgttgaggcgggggctggaacaggatgaacggtatacccaccccttgcaggaaacctggcacatgcgggggcttctgtagatttaaccatcttttccctacatttagcaggtgtctcatccatccttgcatccattaacttcatcacaactattattaacataaaacccccagctatctcacaataccaaatacctttatttgtgtgatcagtaataattacagcagtactcctactactatccctcccagtactagccgcaggaattactatgctactaacggaccggaatttaaataccacattctttgaccctgctggagggggagacccaatcctctaccaacacctc
>MK074092
cctttatctagtatttggtgcctgagccggaatagtcggcacagccctcagcttattaatccgggcagagctagcacaacccggggcccttttaggagatgaccagatttataatgttattgttactgcccatgccttcgtaataatcttctttatagtaataccaattatgattggtggtttcggaaactgactcgtaccacttatgctaggggcccccgatatggcattcccgcgaataaataacataagcttttgactactcccaccctcattcttacttctactagcctcatccggtgttgaggcgggggctggaacaggatgaacggtatacccaccccttgcaggaaacctggcacatgcgggggcttctgtagatttaaccatcttttccctacatttagcaggtgtctcatccatccttgcatccattaacttcatcacaactattattaacataaaacccccagctatctcacaataccaaatacctttatttgtgtgatcagtaataattacagcagtactcctactactatccctcccagtactagccgcaggaattactatgctactaacggaccggaatttaaataccacattctttgaccctgctggagggggagacccaatcctctaccaacacctc
>MK074089
cctttatctagtatttggtgcctgagccggaatagtcggcacagccctcagcttattaatccgggcagagctagcacaacccggggcccttttaggagatgaccagatttataatgttattgttactgcccatgccttcgtaataatcttctttatagtaataccaattatgattggtggtttcggaaactgactcgtaccacttatgctaggagcccccgatatggcattcccgcgaataaataacataagcttttgactactcccaccctcattcttacttctactagcctcatccggtgttgaggcgggggctggaacaggatgaacggtatacccaccccttgcaggaaacctggcacatgcgggggcttctgtagatttaaccatcttttccctacatttagcaggtgtctcatccatccttgcatccattaacttcatcacaactattattaacataaaacccccagctatctcacaataccaaatacctttatttgtgtgatcagtaataattacagcagtactcctactactatccctcccagtactagccgcaggaattactatgctactaacggaccggaatttaaataccacattctttgaccctgctggagggggagacccaatcctctaccaacacctc
>MK074093
cctttatctagtatttggtgcctgagccggaatagtcggcacagccctcagcttattaatccgggcagagctagcacaacccggggcccttttaggagatgaccagatttataatgttattgttactgcccatgccttcgtaataatcttctttatagtaataccaattatgattggtggtttcggaaactgactcgtaccacttatgctaggagcccccgatatggcattcccgcgaataaataacataagcttttgactactcccaccctcattcttacttctactagcctcatccggtgttgaggcgggggctggaacaggatgaacggtatacccaccccttgcaggaaacctggcacatgcgggggcttctgtagatttaaccatcttttccctacatttagcaggtgtctcatccatccttgcatccattaacttcatcacaactattattaacataaaacccccagctatctcacaataccaaatacctttatttgtgtgatcagtaataattacagcagtactcctactactatccctcccagtactagccgcaggaattactatgctactaacggaccggaatttaaataccacattctttgaccctgctggagggggagacccaatcctctaccaacacctc
>MK074096
cctttatctagtatttggtgcctgagccggaatagtcggcacagccctcagcttattaatccgggcagagctagcacaacccggggcccttttaggagatgaccagatttataatgttattgttactgcccatgccttcgtaataatcttctttatagtaataccaattatgattggtggtttcggaaactgactcgtaccacttatgctaggggcccccgatatggcattcccgcgaataaataacataagcttttgactactcccaccctcattcttacttctactagcctcatccggtgttgaggcgggggctggaacaggatgaacggtatacccaccccttgcaggaaacctggcacatgcgggggcttctgtagatttaaccatcttttccctacatttagcaggtgtctcatccatccttgcatccattaacttcatcacaactattattaacataaaacccccagctatctcacaataccaaatacctttatttgtgtgatcagtaataattacagcagtactcctactactatccctcccagtactagccgcaggaattactatgctactaacggaccggaatttaaataccacattctttgaccctgctggagggggagacccaatcctctaccaacacctc
>MK074085
cctttatctagtatttggtgcctgagccggaatagtcggcacagccctcagcttattaatccgggcagagctagcacaacccggggcccttttaggagatgaccagatttataatgttattgttactgcccatgccttcgtaataatcttctttatagtaataccaattatgattggtggtttcggaaactgactcgtaccacttatgctaggggcccccgatatggcattcccgcgaataaataacataagcttttgactactcccaccctcattcttacttctactagcctcatccggtgttgaggcgggggctggaacaggatgaacggtatacccaccccttgcaggaaacctggcacatgcgggggcttctgtagatttaaccatcttttccctacatttagcaggtgtctcatccatccttgcatccattaacttcatcacaactattattaacataaaacccccagctatctcacaataccaaatacctttatttgtgtgatcagtaataattacagcagtactcctactactatccctcccagtactagccgcaggaattactatgctactaacggaccggaatttaaataccacattctttgaccctgctggagggggagacccaatcctctaccaacacctc
>MK074103
cctttatctcgtatttggtgcctgagccggaatagtcggcacagcccttagcttattaatccgggcagaactagcacaacccggggcccttttaggagatgaccaaatttataatgttattgttactgcccatgccttcgtaataatcttctttatagtaataccaattatgattggtggtttcgggaactgacttgtaccactaatactaggagcccctgacatagcattcccacgaatgaataacataagcttttgactacttccaccatcattcctactcctgcttgcctcatcaggcgttgaagcaggagctgggacaggatgaacagtgtacccgccccttgcaggaaacctagcacatgcaggagcttctgtagatttaaccatcttttccctacatctagcaggtgtttcctcaattcttgcatctattaatttcatcacaactattattaacatgaaacctccggctatttcacaatatcaaacacctttatttgtttgatccgtaataatcacagcagtgctgctactattatcccttccagtcctagccgcaggaattactatactactaacagaccgaaatttaaataccacattctttgaccccgccggagggggagacccaatcctttatcaacatctc
>MK074097
cctttatctcgtatttggtgcctgagccggaatagtcggcacagcccttagcttattaatccgggcagaactagcacaacccggggcccttttaggagatgaccaaatttataatgttattgttactgcccatgccttcgtaataatcttctttatagtaataccaattatgattggtggtttcgggaactgacttgtaccactaatactaggagcccctgacatagcattcccacgaatgaataacataagcttttgactacttccaccatcattcctactcctgcttgcctcatcaggcgttgaagcaggagctgggacaggatgaacagtgtacccgccccttgcaggaaacctagcacatgcaggagcttctgtagatttaaccatcttttccctacatctagcaggtgtttcctcaattcttgcatctattaatttcatcacaactattattaacatgaaacctccggctatttcacaatatcaaacacctttatttgtttgatccgtaataatcacagcagtgctgctactattatcccttccagtcctagccgcaggaattactatactactaacagaccgaaatttaaataccacattctttgaccccgccggagggggagacccaatcctttatcaacatctc
>MK074099
cctttatctcgtatttggtgcctgagccggaatagtcggcacagcccttagcttattaatccgggcagaactagcacaacccggggcccttttaggagatgaccaaatttataatgttattgttactgcccatgccttcgtaataatcttctttatagtaataccaattatgattggtggtttcgggaactgacttgtaccactaatactaggagcccctgacatagcattcccacgaatgaataacataagcttttgactacttccaccatcattcctactcctgcttgcctcatcaggcgttgaagcaggagctgggacaggatgaacagtgtacccgccccttgcaggaaacctagcacatgcaggagcttctgtagatttaaccatcttttccctacatctagcaggtgtttcctcaattcttgcatctattaatttcatcacaactattattaacatgaaacctccggctatttcacaatatcaaacacctttatttgtttgatccgtaataatcacagcagtgctgctactattatcccttccagtcctagccgcaggaattactatactactaacagaccgaaatttaaataccacattctttgaccccgccggagggggagacccaatcctttatcaacatctc
>MK074098
cctttatctcgtatttggtgcctgagccggaatagtcggcacagcccttagcttattaatccgggcagaactagcacaacccggggcccttttaggagatgaccaaatttataatgttattgttactgcccatgccttcgtaataatcttctttatagtaataccaattatgattggtggtttcgggaactgacttgtaccactaatactaggagcccctgacatagcattcccacgaatgaataacataagcttttgactacttccaccatcattcctactcctgcttgcctcatcaggcgttgaagcaggagctgggacaggatgaacagtgtacccgccccttgcaggaaacctagcacatgcaggagcttctgtagatttaaccatcttttccctacatctagcaggtgtttcctcaattcttgcatctattaatttcatcacaactattattaacatgaaacctccggctatttcacaatatcaaacacctttatttgtttgatccgtaataatcacagcagtgctgctactattatcccttccagtcctagccgcaggaattactatactactaacagaccgaaatttaaataccacattctttgaccccgccggagggggagacccaatcctttatcaacatctc
>MK074102
cctttatctcgtatttggtgcctgagccggaatagtcggcacagcccttagcttattaatccgggcagaactagcacaacccggggcccttttaggagatgaccaaatttataatgttattgttactgcccatgccttcgtaataatcttctttatagtaataccaattatgattggtggtttcgggaactgacttgtaccactaatactaggagcccctgacatagcattcccacgaatgaataacataagcttttgactacttccaccatcattcctactcctgcttgcctcatcaggcgttgaagcaggagctgggacaggatgaacagtgtacccgccccttgcaggaaacctagcacatgcaggagcttctgtagatttaaccatcttttccctacatctagcaggtgtttcctcaattcttgcatctattaatttcatcacaactattattaacatgaaacctccggctatttcacaatatcaaacacctttatttgtttgatccgtaataatcacagcagtgctgctactattatcccttccagtcctagccgcaggaattactatactactaacagaccgaaatttaaataccacattctttgaccccgccggagggggagacccaatcctttatcaacatctc
>MK074100
cctttatctcgtatttggtgcctgagccggaatagtcggcacagcccttagcttattaatccgggcagaactagcacaacccggggcccttttaggagatgaccaaatttataatgttattgttactgcccatgccttcgtaataatcttctttatagtaataccaattatgattggtggtttcgggaactgacttgtaccactaatactaggagcccctgacatagcattcccacgaatgaataacataagcttttgactacttccaccatcattcctactcctgcttgcctcatcaggcgttgaagcaggagctgggacaggatgaacagtgtacccgccccttgcaggaaacctagcacatgcaggagcttctgtagatttaaccatcttttccctacatctagcaggtgtttcctcaattcttgcatctattaatttcatcacaactattattaacatgaaacctccggctatttcacaatatcaaacacctttatttgtttgatccgtaataatcacagcagtgctgctactattatcccttccagtcctagccgcaggaattactatactactaacagaccgaaatttaaataccacattctttgaccccgccggagggggagacccaatcctttatcaacatctc
>MK074101
cctttatctcgtatttggtgcctgagccggaatagtcggcacagcccttagcttattaatccgggcagaactagcacaacccggggcccttttaggagatgaccaaatttataatgttattgttactgcccatgccttcgtaataatcttctttatagtaataccaattatgattggtggtttcgggaactgacttgtaccactaatactaggagcccctgacatagcattcccacgaatgaataacataagcttttgactacttccaccatcattcctactcctgcttgcctcatcaggcgttgaagcaggagctgggacaggatgaacagtgtacccgccccttgcaggaaacctagcacatgcaggagcttctgtagatttaaccatcttttccctacatctagcaggtgtttcctcaattcttgcatctattaatttcatcacaactattattaacatgaaacctccggctatttcacaatatcaaacacctttatttgtttgatccgtaataatcacagcagtgctgctactattatcccttccagtcctagccgcaggaattactatactactaacagaccgaaatttaaataccacattctttgaccccgccggagggggagacccaatcctttatcaacatctc
>MK074108
cctttatctagtatttggtgcctgagccggaatagtcggcacagcccttagcttgttaatccgggcggaactagcacaacccggagcccttttaggagacgaccagatttataatgttattgttactgcacatgccttcgtaataatcttctttatagtaataccaattatgattggtggcttcggaaactgactagtgccactaatgctaggggctcctgatatagcattcccacgaataaataacataagcttctgactacttcccccatcattcctattgctactcgcctcatcaggtgttgaagcaggggctgggacagggtgaacagtatatccaccccttgcaggaaacctcgcacatgcaggagcttccgtagatttaactattttttccctacatctagcaggtgtctcatcaattcttgcatctattaatttcattacaactattattaatatgaaacccccagctatttcacaatatcaaacacctttatttgtctgatcagtaatgattacagcagtactcctactgctctccctccccgtactagcagcaggaattaccatgctattaacggaccgaaatctaaatactacattctttgaccNNNNNNNNNNNNNNNNNNNNNNNNNNNNNNNNNNNNNN
>MK074104
NNNNNNNNNNNNNNNNNNNNNNNNNNNNNNNNNagtcggcacagcccttagcttgttaatccgggcggaactagcacaacccggagcccttttaggagacgaccagatttataatgttattgttactgcacatgccttcgtaataatcttctttatagtaataccaattatgattggtggcttcggaaactgactagtgccactaatgctaggggctcctgatatagcattcccacgaataaataacataagcttctgactacttcccccatcattcctattgctactcgcctcatcaggtgttgaagcaggggctgggacagggtgaacagtatatccaccccttgcaggaaacctcgcacatgcaggagcttccgtagatttaactattttttccctacatctagcaggtatctcatcaattcttgcatctattaatttcattacaactattattaatatgaaacccccagctatttcacaatatcaaacacctttatttgtctgatcagtaatgattacagcagtactcctactgctctccctccccgtactagcagcaggaattaccatgctattaacggaccgaaatctaaatactacattctttgaccctgccgggggaggagacccaatcctctaccaacatctc
>MK074105
cctttatctagtatttggtgcctgagccggaatagtcggcacagcccttagcttgttaatccgggcggaactagcacaacccggagcccttttaggagacgaccagatttataatgttattgttactgcacatgccttcgtaataatcttctttatagtaataccaattatgattggtggcttcggaaactgactagtgccactaatgctaggggctcctgatatagcattcccacgaataaataacataagcttctgactacttcccccatcattcctattgctactcgcctcatcaggtgttgaagcaggggctgggacagggtgaacagtatatccaccccttgcaggaaacctcgcacatgcaggagcttccgtagatttaactattttttccctacatctagcaggtatctcatcaattcttgcatctattaatttcattacaactattattaatatgaaacccccagctatttcacaatatcaaacacctttatttgtctgatcagtaatgattacagcagtactcctactgctctccctccccgtactagcagcaggaattaccatgctattaacggaccgaaatctaaatactacattctttgaccctgccgggggaggagacccaatcctctaccaacatctc
>MK074107
cctttatctagtatttggtgcctgagccggaatagtcggcacagcccttagcttgttaatccgggcggaactagcacaacccggagcccttttaggagacgaccagatttataatgttattgttactgcacatgccttcgtaataatcttctttatagtaataccaattatgattggtggcttcggaaactgactagtgccactaatgctaggggctcctgatatagcattcccacgaataaataacataagcttctgactacttcccccatcattcctattgctactcgcctcatcaggtgttgaagcaggggctgggacagggtgaacagtatatccaccccttgcaggaaacctcgcacatgcaggagcttccgtagatttaactattttttccctacatctagcaggtatctcatcaattcttgcatctattaatttcattacaactattattaatatgaaacccccagctatttcacaatatcaaacacctttatttgtctgatcagtaatgattacagcagtactcctactgctctccctccccgtactagcagcaggaattaccatgctattaacggaccgaaatctaaatactacattctttgaccctgccgggggaggagacccatNNNNNNNNNNNNNNNNN
>MK074109
cctttatctagtatttggtgcctgagccggaatagtcggcacagcccttagcttgttaatccgggcggaactagcacaacccggagcccttttaggagacgaccagatttataatgttattgttactgcacatgccttcgtaataatcttctttatagtaataccaattatgattggtggcttcggaaactgactagtgccactaatgctaggggctcctgatatagcattcccacgaataaataacataagcttctgactacttcccccatcattcctattgctactcgcctcatcaggtgttgaagcaggggctgggacagggtgaacagtatatccaccccttgcaggaaacctcgcacatgcaggagcttccgtagatttaactattttttccctacatctagcaggtatctcatcaattcttgcatctattaatttcattacaactattattaatatgaaacccccagctatttcacaatatcaaacacctttatttgtctgatcagtaatgattacagcagtactcctactgctctccctccccgtactagcagcaggaattaccatgctattaacggaccgaaatctaaatactacattctttgaccctgccgggggaggagacccaatcctctaccaacatctc
>MK074106
cctttatctagtatttggtgcctgagccggaatagtcggcacagcccttagcttgttaatccgggcggaactagcacaacccggagcccttttaggagacgaccagatttataatgttattgttactgcacatgccttcgtaataatcttctttatagtaataccaattatgattggtggcttcggaaactgactagtgccactaatgctaggggctcctgatatagcattcccacgaataaataacataagcttctgactacttcccccatcattcctattgctactcgcctcatcaggtgttgaagcaggggctgggacagggtgaacagtatatccaccccttgcaggaaacctcgcacatgcaggagcttccgtagatttaactattttttccctacatctagcaggtatctcatcaattcttgcatctattaatttcattacaactattattaatatgaaacccccagctatttcacaatatcaaacacctttatttgtctgatcagtaatgattacagcagtactcctactgctctccctccccgtactagcagcaggaattaccatgctattaacggaccgaaatctaaatactacattctttgaccctgccgggggaggagacccaatcctctaccaacatctc
>MK074053
cctttacctagtatttggtgcttgagccggcatagtgggcacagcccttagcctactaattcgggcagaactagcccaacccggagccctcctaggcgacgaccagatttataatgtaattgttactgctcacgcctttgtaataattttctttatagtgataccaatcataatcggaggctttggaaactgactggtcccactaataattggcgcaccagacatggcctttccccgaataaacaatataagcttctgacttcttccaccatccttcttactactacttgcctcttcgggggttgaagcaggggcaggaacagggtggactgtttacccccctctcgccggaaaccttgctcacgcgggagcctctgtagatctgaccatcttttcactccatcttgcaggtgtctcctccatcctgggagcaatcaactttattacaaccattattaatataaaacctccggccatttcacaatatcaaacacccctatttgtatgggccatcctaattacagcagtacttctactcctatctctaccagtgctggcagcaggcattacaatactattaaccgaccgaaacctaaacacgactttctttgaccctgcaggaggaggggacccaattctctaccaacacctt
>MK074054
cctttacctagtatttggtgcttgagccggcatagtgggcacagcccttagcctactaattcgggcagaactagcccaacccggagccctcctaggcgacgaccagatttataatgtaattgttactgctcacgcctttgtaataattttctttatagtgataccaatcataatcggaggctttggaaactgactggtcccactaataattggcgcaccagacatggcctttccccgaataaacaatataagcttctgacttcttccaccatccttcttactactacttgcctcttcgggggttgaagcaggggcaggaacagggtggactgtttacccccctctcgccggaaaccttgctcacgcgggagcctctgtagatctgaccatcttttcactccatcttgcaggtgtctcctccatcctgggagcaatcaactttattacaaccattattaatataaaacctccggccatttcacaatatcaaacacccctatttgtgtgggccatcctaattacagcagtacttctactcctatctctaccagtgctggcagcaggcattacaatactattaaccgaccgaaacctaaacacgactttctttgaccctgcaggaggaggggacccaattctctaccaacacctt
>MK074052
cctttacctagtatttggtgcttgagccggcatagtgggcacagcccttagcctactaattcgggcagaactagcccagcccggagccctcctaggcgacgaccagatttataatgtaattgttactgctcacgcctttgtaataattttctttatagtgataccaatcataatcggaggctttggaaactgactggtcccactaataattggcgcaccagacatggcctttccccgaataaacaatataagcttctgacttcttccaccatccttcttactactacttgcctcttcgggggttgaagcaggggcaggaacagggtggactgtttacccccctctcgccggaaaccttgctcacgcgggagcctctgtagatctgaccatcttttcactccatcttgcaggtgtctcctccatcctgggagcaatcaactttattacaaccattattaatataaaacctccggccatttcacaatatcaaacacccctatttgtatgggccatcctaattacagcagtacttctactcctatctctaccagtgctggcagcaggcattacaatactattaaccgaccgaaacctaaacacgactttctttgaccctgcaggagggggggacccaattctctaccaacacctt
>MK074056
cctttacctagtatttggtgcttgagccggcatagtgggcacagccctcagcctactaattcgggcagaattagcccaacccggagcccttctaggcgacgaccaaatttataatgtaattgttactgctcatgcctttgttatgatcttctttatagtaataccaattataattgggggcttcggaaactggctagtcccgctaataatcggcgcaccagacatggccttcccccgaataaataatataagcttctggcttctccctccctccttcttactactgctcgcttcatcaggagttgaagcaggagcaggaacaggatgaactgtttatccccctctcgccggaaaccttgcccacgcaggagcctctgtagacttaaccatcttttcactacatcttgcaggtgtctcctccatcctgggagcaatcaattttattacaaccattatcaacataaaaccccctgccatctcacaatatcaaacacccctgtttgtatgagcaatcctaattacagcagtacttctactcctatctttacccgtactggcagcaggtattacaatactgttgaccgaccgaaacctaaacactactttcttcgaccctgcaggaggaggagacccaattctctaccaacacctc
>MK074055
cctttacctagtatttggtgcttgagccggcatagtgggcacagccctcagcctactaattcgggcagaattagcccaacccggagcccttctaggcgacgaccaaatttataatgtaattgttactgctcatgcctttgttatgatcttctttatagtaataccaattataattgggggcttcggaaactggctagtcccgctaataatcggcgcaccagacatggccttcccccgaataaataatataagcttctggcttctccctccctccttcttactactgctcgcttcatcaggagttgaagcaggagcaggaacaggatgaactgtttatccccctctcgccggaaaccttgcccacgcaggagcctctgtagacttaaccatcttttcactacatcttgcaggtgtctcctccatcctgggagcaatcaattttattacaaccattatcaacataaaaccccctgccatctcacaatatcaaacacccctgtttgtatgagcaatcctaattacagcagtacttctactcctatctttacccgtactggcagcaggtattacaatactgttgaccgaccgaaacctaaacactactttcttcgaccctgcaggaggaggagacccaattctctaccaacacctc
>MK074057
cctttacctagtatttggtgcttgagccggcatagtgggcacagccctcagcctactaattcgggcagaattagcccaacccggagcccttctaggcgacgaccaaatttataatgtaattgttactgctcatgcctttgttatgatcttctttatagtaataccaattataattgggggcttcggaaactggctagtcccgctaataatcggcgcaccagacatggccttcccccgaataaataatataagcttctggcttctccctccctccttcttactactgctcgcttcatcaggagttgaagcaggagcaggaacaggatgaactgtttatccccctctcgccggaaaccttgcccacgcaggagcctctgtagacttaaccatcttttcactacatcttgcaggtgtctcctccatcctgggagcaatcaattttattacaaccattatcaacataaaaccccctgccatctcacaatatcaaacacccctgtttgtatgagcaatcctaattacagcagtacttctactcctatctttacccgtactggcagcaggtattacaatactgttgaccgaccgaaacctaaacactactttcttcgaccctgcaggaggaggagacccaattctctaccaacacctc
>MK074059
cctttacctagtatttggtgcttgagccggcatagtgggcacagccctcagcctactaattcgagcagaattagcccaacccggggccctcctaggcgacgaccaaatttataatgtaattgttactgctcatgccttcgtaatgattttctttatagtaataccaatcataattggaggcttcggaaattgactggttccactaataattggcgcaccagatatagcctttccacgaataaataatataagcttctgacttctccccccgtccttcttgttacttctcgcctcatcgggagttgaagcaggagcaggaacaggttgaactgtgtacccccctctcgccggaaaccttgctcacgcaggagcttctgtagacttaactatcttttcacttcatcttgcaggtgtttcctccatcctaggagcaatcaactttattacaaccattattaatataaaacccccagctatctcgcaatatcaaacacccctattcgtatgagccatcctaattacagcagtactgctgcttctatctttaccagtgctagcagcaggaattacaatactactaaccgaccgaaacctaaacactactttctttgacccagcagggggaggagacccaatcctctaccaacaccta
>MK074058
cctttacctagtatttggtgcttgagccggcatagtgggcacagccctcagcctactaattcgagcagaattagcccaacccggggccctcctaggcgacgaccaaatttataatgtaattgttactgctcatgccttcgtaatgattttctttatagtaataccaatcataattggaggcttcggaaattgactggttccactaataattggcgcaccagatatagcctttccacgaataaataatataagcttctgacttctccccccgtccttcttgttacttctcgcctcatcgggagttgaagcaggagcaggaacaggttgaactgtgtacccccctctcgccggaaaccttgctcacgcaggagcttctgtagacttaactatcttttcacttcatcttgcaggtgtttcctccatcctaggagcaatcaactttattacaaccattattaatataaaacccccagctatctcgcaatatcaaacacccctattcgtatgagccatcctaattacagcagtactgctgcttctatctttaccagtgctagcagcaggaattacaatactactaaccgaccgaaacctaaacactactttctttgacccagcagggggaggagacccaatcctctaccaacaccta
>MK074061
cctttacctagtatttggtgcttgagccggcatagtgggcacagccctcagcctactaattcgggcagaactagcccaacccggagcccttctaggcgacgaccagatttataatgtaattgttactgctcatgcctttgtaataattttctttatagtgataccaatcataattggaggctttggaaactgactggtcccactaatgattggtgcaccagacatggcctttccccgaataaacaacataagcttctgactcctccccccgtccttcttactactgctagcttcatcgggagttgaagcaggagcaggaacaggatgaactgtctacccccctctcgccggaaaccttgcccacgcaggagcctctgtagacctaaccatcttttccctccatcttgcaggtgtctcttccattctgggagcaattaatttcatcacaaccattatcaatatgaagcccccagccatctcacaatatcaaacacctctgtttgtatgggctatcctaattacagcagtacttctactcctctctttaccagtgctagcagcaggtattacaatgctattaaccgaccgaaacctaaacaccactttctttgaccctgcaggaggaggagacccaattctctaccaacacctc
>MK074063
cctttacctagtatttggtgcttgagccggcatagtgggcacagccctcagcctactaattcgggcagaactagcccaacccggagcccttctaggcgacgaccagatttataatgtaattgttactgctcatgcctttgtaataattttctttatagtgataccaatcataattggaggctttggaaactgactggtcccactaatgattggtgcaccagacatggcctttccccgaataaacaacataagcttctgactcctccccccgtccttcttactactgctagcttcatcgggagttgaagcaggagcaggaacaggatgaactgtctacccccctctcgccggaaaccttgcccacgcaggagcctctgtagacctaaccatcttttccctccatcttgcaggtgtctcttccattctgggagcaattaatttcatcacaaccattatcaatatgaagcccccggccatctcacaatatcaaacacctctgtttgtatgggctatcctaattacagcagtacttctactcctctctttaccagtgctagcagcaggtattacaatgctattaaccgaccgaaacctaaacaccactttctttgaccctgcaggaggaggagacccaattctctaccaacacctc
>MK074060
cctttacctagtatttggtgcttgagccggcatagtgggcacagccctcagcctactaattcgggcagaactagcccaacccggagcccttctaggcgacgaccagatttataatgtaattgttactgctcatgcctttgtaataattttctttatagtgataccaatcataattggaggctttggaaactgactggtcccactaatgattggtgcaccagacatggcctttccccgaataaacaacataagcttctgactcctccccccgtccttcttactactgctagcttcatcgggagttgaagcaggagcaggaacaggatgaactgtctacccccctctcgccggaaaccttgcccacgcaggagcctctgtagacctaaccatcttttccctccatcttgcaggtgtctcttccattctgggagcaattaatttcatcacaaccattatcaatatgaagcccccggccatctcacaatatcaaacacctctgtttgtatgggctatcctaattacagcagtacttctactcctctctttaccagtgctagcagcaggtattacaatgctattaaccgaccgaaacctaaacaccactttctttgaccctgcaggaggaggagacccaattctctaccaacacctc
>MK074062
cctttacctagtatttggtgcttgagccggcatagtgggcacagccctcagcctactaattcgggcagaactagcccaacccggagcccttctaggcgacgaccagatttataatgtaattgttactgctcatgcctttgtaataattttctttatagtgataccaatcataattggaggctttggaaactgactggtcccactaatgattggtgcaccagacatggcctttccccgaataaacaacataagcttctgactcctccccccgtccttcttactactgctagcttcatcgggagttgaagcaggagcaggaacaggatgaactgtctacccccctctcgccggaaaccttgcccacgcaggagcctctgtagacctaaccatcttttccctccatcttgcaggtgtctcttccattctgggagcaattaatttcatcacaaccattatcaatatgaagcccccggccatctcacaatatcaaacacctctgtttgtatgggctatcctaattacagcagtacttctactcctctctttaccagtgctagcagcaggtattacaatgctattaaccgaccgaaacctaaacaccactttctttgaccctgcaggaggaggagacccaattctctaccaacacctc
>MK074064
cctttacctagtatttggtgcttgagccggcatagtgggcacagccctcagcctactaattcgggcagaactagcccaacccggagcccttctaggcgacgaccagatttataatgtaattgttactgctcatgcctttgtaataattttctttatagtgataccaatcataattggaggctttggaaactgactggtcccactaatgattggtgcaccagacatggcctttccccgaataaacaacataagcttctgactcctccccccgtccttcttactactgctagcttcatcgggagttgaagcaggagcaggaacaggatgaactgtctacccccctctcgccggaaaccttgcccacgcaggagcctctgtagacctaaccatcttttccctccatcttgcaggtgtctcttccattctgggagcaattaatttcatcacaaccattatcaatatgaagcccccagccatctcacaatatcaaacacctctgtttgtatgggctatcctaattacagcagtacttctactcctctctttaccagtgctagcagcaggtattacaatgctattaaccgaccgaaacctaaacaccactttctttgaccctgcaggaggaggagacccaattctctaccaacacctc
>MK074065
cctttacctagtatttggtgcttgagccggcatagtgggcacagccctcagcctactaattcgggcagaattagcccaacccggagcccttctaggcgacgaccaaatttataatgtaattgttactgctcatgcctttgttatgatcttctttatagtaataccaatcataattgggggcttcggaaactgactagtcccactaataatcggcgcaccagacatggccttcccccgaataaataatataagcttctgacttctccctccctccttcttactactgctcgcttcatcaggagttgaagcaggagcaggaacaggatgaactgtttatccccctctcgccggaaaccttgcccacgcaggagcctctgtagacttaaccatcttttcactacatcttgcaggtgtctcctccatcctgggagcaatcaattttattacaaccattatcaacataaaaccccctgccatctcacaatatcaaacacccctatttgtatgagcaatcctaattacagcagtacttctactcctatctttacccgtactggcagcaggtattacaatactgttgaccgatcgaaacctaaacactaccttcttcgaccctgcaggaggaggagacccaattctctaccaacacctc
>MK074066
cctttacctagtatttggtgcttgagccggcatagtgggcacagccctcagcctactaattcgggcagaattagcccaacccggagcccttctaggcgacgaccaaatttataatgtaattgttactgctcatgcctttgttatgatcttctttatagtaataccaatcataattgggggcttcggaaactgactagtcccactaataatcggcgcaccagacatggccttcccccgaataaataatataagcttctgacttctccctccctccttcttactactgctcgcttcatcaggagttgaagcaggagcaggaacaggatgaactgtttatccccctctcgccggaaaccttgcccacgcaggagcctctgtagacttaaccatcttttcactacatcttgcaggtgtctcctccatcctgggagcaatcaattttattacaaccattatcaacataaaaccccctgccatctcacaatatcaaacacccctatttgtatgagcaaccctaattacagcagtacttctactcctatctttacccgtactggcagcaggtattacaatactgttgaccgatcgaaacctaaacactaccttcttcgaccctgcaggaggaggagacccaattctctaccaacacctc
>MK074512
cctctatttagtatttggtgcttgagctgggatagtaggcacagccctcagcttactgattcgggcagagctagcccaacccggggcccttctaggcgatgaccagatttacaatgtaatcgtcaccgcccatgcctttgtaataattttctttatagtaataccaattatgattgggggctttggaaattggttagtcccactaatgattggggcaccagacatggcattcccccgaataaataacataagcttttgattactgcccccctctttcctattgcttctctcctcatctggggttgaagcaggcgccgggacaggctgaaccgtctaccccccactcgctggaaaccttgcacatgccggcgcctctgtagacctaaccattttctctctacacctggcaggagtgtcatcgattctaggagcaatcaacttcattacaactattatcaacatgaaacccccagccatctcacaatatcaaacacccctgttcgtatgggccatcctaatcacagccgtgctcctattattgtccctccccgtgctggctgccggcattacaatactactaacagaccgaaacctaaataccaccttctttgaccccgcaggaggaggggacccaattctctaccaacacctt
>MK074515
cctctatttagtatttggtgcctgagctgggatagttggcacagccctcagcttgctgattcgggcagagctagctcagcccggggcccttctaggcgacgaccagatttacaatgtaatcgttaccgcccatgcttttgtaataattttctttatagtaataccaattatgatcgggggctttggaaattggctagtcccgctaataatcggggcacccgacatggcattcccacgaataaataacataagcttttggttactacccccctccttcctgttgctcctctcctcgtctggagttgaagcgggcgccgggacaggatgaaccgtctaccctcctctcgctggaaaccttgcacatgccggagcctctgtagacctaaccattttctccctccacctggcaggagtgtcctctattctgggggcaatcaacttcattacgaccattatcaatataaaacccccagccatctcacaataccaaacccccctattcgtctgagccaccctaattacagccgtgctcctactactatccctccccgtgctggctgccggcattacgatgctgctaacagaccgaaacctaaataccaccttctttgacccggcaggaggaggggacccaattctataccagcacctt
>MK074516
cctctatttagtatttggtgcctgagctgggatagttggcacagccctcagcttgctgattcgggcagagctagctcagcccggggcccttctaggcgacgaccagatttacaatgtaatcgttaccgcccatgcttttgtaataattttctttatagtaataccaattatgatcgggggctttggaaattggctagtcccgctaataatcggggcacccgacatggcattcccacgaataaataacataagcttttggttactacccccctccttcctgttgctcctctcctcgtctggagttgaagcgggcgccgggacaggatgaaccgtctaccctcctctcgctggaaaccttgcacatgccggagcctctgtagacctaaccattttctccctccacctggcaggagtgtcctctattctgggggcaatcaacttcattacgaccattatcaatataaaacccccagccatctcacaataccaaacccccctattcgtctgagccaccctaattacagccgtgctcctactactatccctccccgtgctggctgccggcattacgatgctgctaacagaccgaaacctaaataccaccttctttgacccggcaggaggaggggacccaattctataccagcacctt
>MK074514
cctctatttagtatttggtgcctgagctgggatagttggcacagccctcagcttgctgattcgggcagagctagctcagcccggggcccttctaggcgacgaccagatttacaatgtaatcgttaccgcccatgcttttgtaataattttctttatagtaataccaattatgatcgggggctttggaaattggctagtcccgctaataatcggggcacccgacatggcattcccacgaatgaataacataagcttttggttactacccccctccttcctgttgctcctctcctcgtccggagttgaagcgggcgccgggacaggatgaaccgtctaccctcctctcgctggaaaccttgcacatgccggagcctctgtagacctaaccattttctccctccacctggcaggagtgtcctctattctgggggcaatcaacttcattacgaccattatcaatataaaacccccagccatctcacaataccaaacccccctattcgtctgagccaccctaattacagccgtgctcctactactatccctccccgtgctggctgccggcattacgatgctgctaacagaccgaaacctaaataccaccttctttgacccggcaggaggaggggacccaattctataccagcacctt
>MK074517
cctctatttagtatttggtgcctgagctgggatagttggcacagccctcagcttgctgattcgggcagagctagctcagcccggggcccttctaggcgacgaccagatttacaatgtaatcgttaccgcccatgcttttgtaataattttctttatagtaataccaattatgatcgggggctttggaaattggctagtcccgctaataatcggggcacccgacatggcattcccacgaataaataacataagcttttggttactacccccctccttcctgttgctcctctcctcgtctggagttgaagcgggcgccgggacaggatgaaccgtctaccctcctctcgctggaaaccttgcacatgccggagcctctgtagacctaaccattttctccctccacctggcaggagtgtcctctattctgggggcaatcaacttcattacgaccattatcaatataaaacccccagccatctcacaataccaaacccccctattcgtctgagccaccctaattacagccgtgctcctactactatccctccccgtgctggctgccggcattacgatgctgctaacagaccgaaacctaaataccaccttctttgacccggcaggaggaggggacccaattctataccagcacctt
>MK074513
cctctatttagtatttggtgcctgagctgggatagttggcacagccctcagcttgctgattcgggcagagctagctcagcccggggcccttctaggcgacgaccagatttacaatgtaatcgttaccgcccatgcttttgtaataattttctttatagtaataccaattatgatcgggggctttggaaattggctagtcccgctaataatcggggcacccgacatggcattcccacgaataaataacataagcttttggttactacccccctccttcctgttgctcctctcctcgtctggagttgaagcgggcgccgggacaggatgaaccgtctaccctcctctcgctggaaaccttgcacatgccggagcctctgtagacctaaccattttctccctccacctggcaggagtgtcctctattctgggggcaatcaacttcattacgaccattatcaatataaaacccccagccatctcacaataccaaacccccctattcgtctgagccaccctaattacagccgtgctcctactactatccctccccgtgctggctgccggcattacgatgctgctaacagaccgaaacctaaataccaccttctttgacccggcaggaggaggggacccaattctataccagcacctt
>MK074561
cctctatttagtatttggtgcttgagctggaatagttggcacagccctcagcctactgatccgggcagagctagcccaacctggggcccttctaggcgatgaccaaatctacaatgtaatcgtcaccgcccatgccttcgtaataattttctttatagtaatgccaattataattggcggcttcggaaactgactcgtcccactaataattggggcccccgatatagcattcccgcgaataaacaacataagcttctgactgctaccaccctctttcctactacttctctcctcctctggggttgaagccggggcaggaacggggtgaactgtgtaccccccacttgctgggaaccttgcgcatgccggagcctctgtagacctaactatcttctctctccacttggccggtgtatcctctattctaggggcaattaacttcattacaaccattatcaatataaaacccccagccatctcacaataccagacccctctatttgtgtgagccatcctaattacggccgtgcttctattattatcactccccgtactggctgccggcattacaatgctactaacggaccgaaatctaaacaccaccttctttgaccccgcaggaggaggagacccgattctctaccaacacctt
>MK074567
cctctacttagtattcggtgcctgagccgggatagtgggcacagccctcagcctactaattcgggcagagctagcccaacctggggcccttctaggcgacgaccaaatttacaatgtaatcgtcaccgcccatgccttcgtaataattttctttatagtaataccaattatgattggtggctttggaaattggctcgtcccactaataattggggcacccgatatggccttcccacgaataaataacataagcttctgactgctgcctccttctttcctgctgctcctctcctcatccggggtcgaagcgggggctggaacaggatgaactgtataccccccacttgctggaaaccttgcgcatgctggagcttctgtagacctaactatcttctctcttcacctggccggggtgtcatctattctaggggcaatcaacttcattacaaccattatcaatataaaacccccggccatctcacaataccaaacccccctatttgtgtgggccatcctaattacagccgtacttctactattgtccctccccgtgctggccgccggcattacaatactcctaacagaccgaaacctaaacaccaccttcttcgaccctgcggggggcggagacccaattctctaccaacacctt
>MK074563
cctctacttagtattcggtgcctgagccgggatagttggcacagccctcagcctactaattcgggcagagctagcccaacctggggcccttctaggcgatgaccaaatttacaatgtaatcgtcaccgcccatgccttcgtaataattttctttatagtaatgccaatcataatcggtggctttggaaattgactcgtcccactaataattggggcacccgatatggccttcccacgaataaataatataagcttctgacttctgcctccttctttcctgctgctcctctcctcatccggggtcgaagcaggggcaggaacaggatgaactgtataccccccacttgctggaaaccttgcacatgccggagcctctgtagacctaaccatcttctctcttcacctggcgggggtgtcatctattctgggagcaatcaacttcattacaaccattatcaatataaaacccccagccatctcacaataccaaacccccttatttgtgtgagccatcctaattacggccgtgcttctattattgtccctccccgtgctggctgccggcattacaatactactaacagaccgaaatctaaacaccaccttcttcgaccccgcagggggtggagacccaattctctaccagcacctt
>MK074562
cctctacttagtattcggtgcctgagccgggatagttggcacagccctcagcctactaattcgggcagagctagcccaacctggggcccttctaggcgatgaccaaatttacaatgtaatcgtcaccgcccatgccttcgtaataattttctttatagtaatgccaatcataatcggtggctttggaaattgactcgtcccactaataattggggcacccgatatggccttcccacgaataaataatataagcttctgacttctgcctccttctttcctgctgctcctctcctcatccggggtcgaagcaggggcaggaacaggatgaactgtataccccccacttgctggaaaccttgcacatgccggagcctctgtagacctaaccatcttctctcttcacctggcgggggtgtcatctattctgggagcaatcaacttcattacaaccattatcaatataaaacccccagccatctcacaataccaaacccccttatttgtgtgagccatcctaattacggccgtgcttctattattgtccctccccgtgctggctgccggcattacaatactactaacagaccgaaatctaaacaccaccttcttcgaccccgcagggggtggagacccaattctctaccagcacctt
>MK074564
cctctacttagtattcggtgcctgagccgggatagttggcacagccctcagcctactaattcgggcagagctagcccaacctggggcccttctaggcgatgaccaaatttacaatgtaatcgtcaccgcccatgccttcgtaataattttctttatagtaatgccaatcataatcggtggctttggaaattgactcgtcccactaataattggggcacccgatatggccttcccacgaataaataatataagcttctgacttctgcctccttctttcctgctgctcctctcctcatccggggtcgaagcaggggcaggaacaggatgaactgtataccccccacttgctggaaaccttgcacatgccggagcctctgtagacctaaccatcttctctcttcacctggcgggggtgtcatctattctgggagcaatcaacttcattacaaccattatcaatataaaacccccagccatctcacaataccaaacccccttatttgtgtgagccatcctaattacggccgtgcttctattattgtccctccccgtgctggctgccggcattacaatactactaacagaccgaaatctaaacaccaccttcttcgaccccgcagggggtggagacccaattctctaccagcacctt
>MK074566
cctctacttagtattcggtgcctgagccgggatagtgggcacagccctcagcctactaattcgggcagagctagcccaacctggggcccttctaggcgacgaccaaatttacaatgtaatcgtcaccgcccatgccttcgtaataattttctttatagtaataccaattatgattggtggctttggaaattggctcgtcccactaataattggggcacccgatatggccttcccacgaataaataacataagcttctgactgctgcctccttctttcctgctgctcctctcctcatccggggtcgaagcgggggcagggacaggatgaactgtataccccccacttgctggaaaccttgcgcatgctggagcttctgtagacctaactatcttctctcttcacctggccggggtgtcatctattctaggggcaatcaacttcattacaaccattatcaatataaaacccccggccatctcacaataccaaacccccctatttgtgtgggccatcctaattacagctgtacttctactattgtccctccccgtgctggccgccggcattacaatactcctaacagaccgaaacctaaacaccaccttcttcgaccccgcagggggcggagacccaattctctaccaacacctt
>MK074565
cctctacttagtattcggtgcctgagccgggatagtgggcacagccctcagcctactaattcgggcagagctagcccaacctggggcccttctaggcgacgaccaaatttacaatgtaatcgtcaccgcccatgcctttgtaataattttctttatagtaataccaattatgattggtggctttggaaattggctcgtcccactaataattggggcacccgatatggccttcccacgaataaataacataagcttctgactgctgcctccttctttcctgctgctcctctcctcatccggggtcgaagcgggggcagggacaggatgaactgtataccccccacttgctggaaaccttgcgcatgctggagcttctgtagacctaactatcttctctcttcacctggccggggtgtcatctattctaggggcaatcaacttcattacaaccattatcaatataaaacccccggccatctcacaataccaaacccccctatttgtgtgggccatcctaattacagctgtacttctactattgtccctccccgtgctggccgccggcattacaatactcctaacagaccgaaacctaaacaccaccttcttcgaccccgcagggggcggagacccaattctctaccaacacctt
>MK074111
cctttaccttgtatttggtgcttgagccggaatagtgggaaccgctttaagccttctcattcgagccgaacttagccaacctggcgtatttataggtaatgaccaaatctataatgttgtcgttaccgcccatgccttcgtaataattttctttatggttatacctgtccttattggagggtttggaaactgactagtacccctgataattggagccccagatatagcatttcctcgaataaataacataagcttctgattattacccccatcattccttctactcttagcttcttctggggtagaagcaggggtaggaacgggttgaacagtctacccacctcttgcaacagacttagcccacaaaggagcatccgtagacctagcaattttctcactccacttagcaggagtttcatcaattcttggagcaattaattttattactacaattatcaacataaaatccccagccatgtcccaatatcaaacaccattatttgtttggtctgtccttgtaactgctgtcctacttcttctatcattacccgtactagctgcaggtattacaatactcctaacagaccgaaaccttaataccacattctttaaccctgcaggaggaggagacccaatcctttatcaacaccta
>MK074110
cctttaccttgtatttggtgcttgagccggaatagtgggaaccgctttaagccttctcattcgagccgaacttagccaacctggcgtatttataggtaatgaccaaatctataatgttgtcgttaccgcccatgccttcgtaataattttctttatggttatacctgtccttattggagggtttggaaactgactagtacccctgataattggagccccagatatagcatttcctcgaataaataacataagcttctgattattacccccatcattccttctactcttagcttcttctggggtagaagcaggggtaggaacgggttgaacagtctacccacctcttgcaacagacttagcccacaaaggagcatccgtagacctagcaattttctcactccacttagcaggagtttcatcaattcttggagcaattaattttattactacaattatcaacataaaatccccagccatgtcccaatatcaaacaccattatttgtttggtctgtccttgtaactgctgtcctacttcttctatcattacccgtactagctgcaggtattacaatactcctaacagaccgaaaccttaataccacattctttaaccctgcaggaggaggagacccaatcctttatcaacaccta
>MK074230
cctttatcttgtatttggtgcctgagccggaatagtgggaaccgccctaagccttcttattcgagctgaattaagtcaacccggatcgcttttaggtgatgaccaaatttataatgttatcgttactgcccacgccttcgtaataattttctttatagtaataccagtacttatcgggggatttggaaattgactagtaccattaataatcggagccccagacatagcatttccccgaataaataatataagcttttgattattacccccttcattccttctgcttttagcctcttccggagtcgaagcgggggcaggaacaggttgaacagtatacccaccccttgcagggaatctagcccacgcaggagcatcagtagacctaacaattttctcacttcacttagcaggtgtttcatcaattcttggagcaattaattttattaccacaactattaatatgaaacctccagctatttcccaatatcaaacaccattattcgtctgatccgtacttgtaactgccgtactgctcctcctctcattaccagtattagctgccggaattacaatacttttaacagaccgaaacctaaataccacattctttgaccccgcaggaggaggagacccaattctttaccaacatcta
>MK074231
cctttatcttgtatttggtgcctgagccggaatagtgggaaccgccctaagccttcttattcgagctgaattaagtcaacccggatcgcttttaggtgatgaccaaatttataatgttatcgttactgcccacgccttcgtaataattttctttatagtaataccagtacttatcgggggatttggaaattgactagtaccattaataatcggagccccagacatagcatttccccgaataaataatataagcttttgattattacccccttcattccttctgcttttagcctcttccggagtcgaagcgggggcaggaacaggttgaacagtatacccaccccttgcagggaatctagcccacgcaggagcatcagtagacctaacaattttctcacttcacttagcaggtgtttcatcaattcttggagcaattaattttattaccacaactattaatatgaaacctccagctatttcccaatatcaaacaccattattcgtctgatccgtacttgtaactgccgtactgctcctcctctcattaccagtattagctgccggaattacaatacttttaacagaccgaaacctaaataccacattctttgaccccgcaggaggaggagacccaattctttaccaacatcta
>MK074266
cctttatcttgtatttggtgcctgagccggaatagtgggaaccgccttaagccttcttatccgggccgaattaagtcaacccgggtcgcttttaggtgatgaccaaatttataatgttattgttactgcccatgccttcgtaataatcttctttatagtaataccaatccttattggaggatttggaaattgactagtacccctaataattggagctccagatatagcattcccccgaataaataatataagcttttgattattacccccttcattccttctgcttttagcctcttccggagtagaagcaggggcaggaacaggttgaacagtctacccgccccttgcagggaatttagcccacgcaggagcatcagtagacctaacaattttctcacttcacttagcaggtgtttcatcaattcttggggcaattaattttattactacaactattaatatgaaacctccagccatctcccaatatcaaacaccattattcgtatgatctgtacttgtaaccgctgtgctactccttctatctctgccggtactagccgccggaatcacaatacttctaacagatcgaaacctaaacactacattctttgaccctgcaggcggaggagatccaattctttatcaacatcta
>MK074233
cctttatctcgtatttggtgcctgagccggaatagtgggaaccgccttaagccttcttattcgggctgaactaagtcaacccggatcgcttttaggtgacgaccaaatttataatgttatcgttactgcccatgctttcgtgataattttctttatagtaataccaattcttattggaggatttggaaactgattagtacctctaataattggagccccagacatagcattcccccgaataaataatataagcttctgattattacccccctcatttctcctacttttagcctcttccggagtagaagcaggggcagggacaggatgaacagtatatccgcctcttgcaggaaacttagcccacgcaggcgcatcagtagacctaacaattttttcacttcatctagcaggtgtttcatcaattcttggagcaattaattttattaccacaactattaacatgaaacctccagctatttcccaatatcaaacaccactattcgtctgatccgtacttgtaactgccgtgcttctacttctttcactacctgtattagctgccggaattacaatacttttaacagatcgaaatttaaataccacattcttcgaccccgcaggaggaggagacccaattctttaccaacatcta
>MK074232
cctttatctcgtatttggtgcctgagccggaatagtgggaaccgccttaagccttcttattcgggctgaactaagtcaacccggatcgcttttaggtgacgaccaaatttataatgttatcgttactgcccatgctttcgtgataattttctttatagtaataccaattcttattggaggatttggaaactgattagtacctctaataattggagccccagacatagcattcccccgaataaataatataagcttctgattattacccccctcatttctcctacttttagcctcttccggagtagaagcaggggcagggacaggatgaacagtatatccgcctcttgcaggaaacttagcccacgcaggcgcatcagtagacctaacaattttttcacttcatctagcaggtgtttcatcaattcttggagcaattaattttattaccacaactattaacatgaaacctccagctatttcccaatatcaaacaccactattcgtctgatccgtacttgtaactgccgtgcttctacttctttcactacctgtattagctgccggaattacaatacttttaacagatcgaaatttaaataccacattcttcgaccccgcaggaggaggagacccaattctttaccaacatcta
>MK074239
cctttatcttgtatttggtgcctgagccggaatagtgggaaccgccttaagccttcttattcgggctgaactaagtcaacccgggtcgcttttaggtgacgaccaaatttataacgttatcgttactgcccatgctttcgtaataattttctttatagtaataccaatccttattggtggatttggaaactgattagtacctctaatgattggagccccagacatagcattcccccgaataaataacataagcttctgattattacccccctcattcctcctacttttagcctcttccggagtagaggcaggggcaggaacaggttgaacagtatatccaccccttgcaggaaacttagcccacgcaggagcatcagtagacctaacaattttctcacttcatctagcaggtgtttcatcaattcttggggcaattaattttattaccacaactattaatatgaaacctccagctatctcccaataccaaacaccactattcgtttgatctgtacttgtaactgccgtactactacttctttcattacctgtattagctgccggaattacaatactcttaacagatcgaaacctaaataccacattcttcgaccccgcaggaggaggagacccaattctttaccaacNNNNN
>MK074235
cctttatcttgtatttggtgcctgagccggaatagtgggaaccgccttaagccttcttattcgggctgaactaagtcaacccgggtcgcttttaggtgacgaccaaatttataacgttatcgttactgcccatgctttcgtaataattttctttatagtaataccaatccttattggtggatttggaaactgattagtacctctaatgattggagccccagacatagcattcccccgaataaataacataagcttctgattattacccccctcattcctcctacttttagcctcttccggagtagaggcaggggcaggaacaggttgaacagtatatccaccccttgcaggaaacttagcccacgcaggagcatcagtagacctaacaattttctcacttcatctagcaggtgtttcatcaattcttggggcaattaattttattaccacaactattaatatgaaacctccagctatctcccaataccaaacaccactattcgtttgatctgtacttgtaactgccgtactactacttctttcattacctgtattagctgccggaattacaatactcttaacagatcgaaacctaaataccacattcttcgaccccgcaggaggaggagacccaattctttaccaacaccta
>MK074237
cctttatcttgtatttggtgcctgagccggaatagtgggaaccgccttaagccttcttattcgggctgaactaagtcaacccgggtcgcttttaggtgacgaccaaatttataacgttatcgttactgcccatgctttcgtaataattttctttatagtaataccaatccttattggtggatttggaaactgattagtacctctaatgattggagccccagacatagcattcccccgaataaataacataagcttctgattattacccccctcattcctcctacttttagcctcttccggagtagaggcaggggcaggaacaggttgaacagtatatccaccccttgcaggaaacttagcccacgcaggagcatcagtagacctaacaattttctcacttcatctagcaggtgtttcatcaattcttggggcaattaattttattaccacaactattaatatgaaacctccagctatctcccaataccaaacaccactattcgtttgatctgtacttgtaactgccgtactactacttctttcattacctgtattagctgccggaattacaatactcttaacagatcgaaacctaaataccacattcttcgaccccgcaggaggaggagacccaattctttaccaacaccta
>MK074236
cctttatcttgtatttggtgcctgagccggaatagtgggaaccgccttaagccttcttattcgggctgaactaagtcaacccgggtcgcttttaggtgacgaccaaatttataacgttatcgttactgcccatgctttcgtaataattttctttatagtaataccaatccttattggtggatttggaaactgattagtacctctaatgattggagccccagacatagcattcccccgaataaataacataagcttctgactattacccccctcattcctcctacttttagcctcttccggagtagaggcaggggcaggaacaggttgaacagtatatccaccccttgcaggaaacttagcccacgcaggagcatcagtagacctaacaattttctcacttcatctagcaggtgtttcatcaattcttggggcaattaattttattaccacaactattaatatgaaacctccagctatctcccaataccaaacaccactattcgtttgatctgtacttgtaactgccgtactactacttctttcattacctgtattagctgccggaattacaatactcttaacagatcgaaacctaaataccacattcttcgaccccgcaggaggaggagacccaattctttaccaacaccta
>MK074234
cctttatcttgtatttggtgcctgagccggaatagtgggaaccgccttaagccttcttattcgggctgaactaagtcaacccgggtcgcttttaggtgacgaccaaatttataacgttatcgttactgcccatgctttcgtaataattttctttatagtaataccaatccttattggtggatttggaaactgattagtacctctaatgattggagccccagacatagcattcccccgaataaataacataagcttctgattattacccccctcattcctcctacttttagcctcttccggagtagaggcaggggcaggaacaggttgaacagtatatccaccccttgcaggaaacttagcccacgcaggagcatcagtagacctaacaattttctcacttcatctagcaggtgtttcatcaattcttggggcaattaattttattaccacaactattaatatgaaacctccagctatttcccaataccaaacaccactattcgtttgatctgtacttgtaactgccgtactactacttctttcattacctgtattagctgccggaattacaatactcttaacagatcgaaacctaaataccacattcttcgaccccgcaggaggaggagacccaattctttaccaacaccta
>MK074240
cctttatcttgtatttggtgcctgagccggaatagtgggaaccgccttaagccttcttattcgggctgaactaagtcaacccgggtcgcttttaggtgacgaccaaatttataacgttatcgttactgcccatgctttcgtaataattttctttatagtaataccaatccttattggtggatttggaaactgattagtacctctaatgattggagccccagacatagcattcccccgaataaataacataagcttctgattattacccccctcattcctcctacttttagcctcttccggagtagaggcaggggcaggaacaggttgaacagtatatccaccccttgcaggaaacttagcccacgcaggagcatcagtagacctaacaattttctcacttcatctagcaggtgtttcatcaattcttggggcaattaattttattaccacaactattaatatgaaacctccagctatttcccaataccaaacaccactattcgtttgatctgtacttgtaactgccgtactactacttctttcattacctgtattagctgccggaattacaatactcttaacagatcgaaacctaaataccacattcttcgaccccgcaggaggaggagacccaattctttaccaacaccta
>MK074238
cctttatcttgtatttggtgcctgagccggaatagtgggaaccgccttaagccttcttattcgggctgaactaagtcaacccgggtcgcttttaggtgacgaccaaatttataacgttatcgttactgcccatgctttcgtaataattttctttatagtaataccaatccttattggtggatttggaaactgattagtacctctaatgattggagccccagacatagcattcccccgaataaataacataagcttctgattattacccccctcattcctcctacttttagcctcttccggagtagaggcaggggcaggaacaggttgaacagtatatccaccccttgcaggaaacttagcccacgcaggagcatcagtagacctaacaattttctcacttcatctagcaggtgtttcatcaattcttggggcaattaattttattaccacaactattaatatgaaacctccagctatttcccaataccaaacaccactattcgtttgatctgtacttgtaactgccgtactactacttctttcattacctgtattagctgccggaattacaatactcttaacagatcgaaacctaaataccacattcttcgaccccgcaggaggaggagacccaattctttaccaacaccta
>MK074244
cctttatcttgtatttggtgcctgagccggaatagtgggaaccgccttaagccttcttattcgggctgaactaagtcaacccggatcgcttttaggtgacgaccaaatttataacgttatcgttactgcccatgctttcgtgataattttctttatagtaataccaatccttattgggggatttggaaactgattagtacctctaataattggagccccagacatagcattcccccgaataaacaacataagcttctgactattacccccttcattcctcctacttttagcctcttccggagtagaagcaggggcaggaacaggttgaacagtatacccgcctcttgcaggaaacttagcccacgcaggagcatcagtagacctaacaattttctcacttcatctagcaggtgtttcatcaattcttggggcaattaattttattaccacaactattaatatgaaacctccagctatttcacagtaccaaacaccattattcgtttgatccgtacttgtaactgccgtacttctacttctctcactacctgtattagctgccggaattacaatacttttaacagatcgaaacttaaataccacattcttcgaccccgcaggaggaggggacccaattctttaccaacatcta
>MK074246
cctttatcttgtatttggtgcctgagccggaatagtgggaaccgccttaagccttcttattcgggctgaactaagtcaacccggatcgcttttaggtgacgaccaaatttataacgttatcgttactgcccatgctttcgtgataattttctttatagtaataccaatccttattgggggatttggaaactgattagtacctctaataattggagccccagacatagcattcccccgaataaacaacataagcttctgactattacccccttcattcctcctacttttagcctcttccggagtagaagcaggggcaggaacaggttgaacagtatacccgcctcttgcaggaaacttagcccacgcaggagcatcagtagacctaacaattttctcacttcatctagcaggtgtttcatcaattcttggggcaattaattttattaccacaactattaatatgaaacctccagctatttcacagtaccaaacaccattattcgtttgatccgtacttgtaactgccgtacttctacttctctcactacctgtattagctgccggaattacaatacttttaacagatcgaaacttaaataccacattcttcgaccccgcaggaggaggggacccaattctttaccaacatcta
>MK074243
cctttatcttgtatttggtgcctgagccggaatagtgggaaccgccttaagccttcttattcgggctgaactaagtcaacccgggtcgcttttaggtgacgaccaaatttataacgttatcgttactgcccatgctttcgtgataattttctttatagtaataccaatccttatcgggggatttggaaactgattagtacctctaataattggagccccagacatagcattcccccgaataaacaacataagcttctgactattacccccttcattcctcctacttttagcctcttccggagtagaagcaggggcaggaacaggttgaacagtatacccgcctcttgcaggaaacttagcccacgcaggagcatcagtagacctaacaattttctcacttcatctagcaggtgtttcatcaattcttggggcaattaattttattaccacaactattaatatgaaacctccagctatttcacagtaccaaacaccattattcgtttgatccgtgcttgtaactgccgtacttctacttctctcactacctgtattagctgccggaattacaatacttttaacagatcgaaacttaaataccacattcttcgaccccgcaggaggaggggacccaattctttaccaacatcta
>MK074241
cctttatcttgtatttggtgcctgagccggaatagtgggaaccgccttaagccttcttattcgggctgaactaagtcaacccgggtcgcttttaggtgacgaccaaatttataacgttatcgttactgcccatgctttcgtgataattttctttatagtaataccaatccttatcgggggatttggaaactgattagtacctctaataattggagccccagacatagcattcccccgaataaacaacataagcttctgactattacccccttcattcctcctacttttagcctcttccggagtagaagcaggggcaggaacaggttgaacagtatacccgcctcttgcaggaaacttagcccacgcaggagcatcagtagacctaacaattttctcacttcatctagcaggtgtttcatcaattcttggggcaattaattttattaccacaactattaatatgaaacctccagctatttcacagtaccaaacaccattattcgtttgatccgtgcttgtaactgccgtacttctacttctctcactacctgtattagctgccggaattacaatacttttaacagatcgaaacttaaataccacattcttcgaccccgcaggaggaggggacccaattctttaccaacatcta
>MK074242
cctttatcttgtatttggtgcctgagccggaatagtgggaaccgccttaagccttcttattcgggctgaactaagtcaacccgggtcgcttttaggtgacgaccaaatttataacgttatcgttactgcccatgctttcgtgataattttctttatagtaataccaatccttattgggggatttggaaactgattagtacctctaataattggggccccagacatagcattcccccgaataaacaacataagcttctgactattacccccttcattcctcctacttttagcctcttccggagtagaagcaggggcaggaacaggttgaacagtgtacccgcctcttgcaggaaacttagcccacgcaggagcatcagtagacctaacaattttctcacttcatctagcaggtgtttcatcaattcttggggcaattaattttattaccacaactattaatatgaaacctccagctatttcacagtaccaaacaccattattcgtttgatccgtgcttgtaactgccgtacttctacttctctcactacctgtattagctgccggaattacaatacttttaacagatcgaaacttaaataccacattcttcgaccccgcaggaggaggggacccaattctttaccaacatcta
>MK074245
cctttatcttgtatttggtgcctgagccggaatagtgggaaccgccttaagccttcttattcgggctgaactaagtcaacccggatcgcttttaggtgacgaccaaatttataacgttatcgttactgcccatgctttcgtgataattttctttatagtaataccaatccttattgggggatttggaaactgattagtacctctaataattggagccccagacatagcattcccccgaataaacaacataagcttctgactattacccccttcattcctcctacttttagcctcttccggagtagaagcaggggcaggaacaggttgaacagtatacccgcctcttgcaggaaacttagcccacgcaggagcatcagtagacctaacaattttctcacttcatctagcaggtgtttcatcaattcttggggcaattaattttattaccacaactattaatatgaaacctccagctatttcacagtaccaaacaccattattcgtttgatccgtacttgtaactgccgtacttctacttctctcactacctgtattagctgccggaattacaatacttttaacagatcgaaacttaaataccacattcttcgaccccgcaggaggaggggacccaattctttaccaacatcta
>MK074247
cctttatcttgtatttggtgcctgagccggaatagtgggaaccgccttaagccttcttattcgggctgaactaagtcaacccggatcgcttttaggtgacgaccaaatttataacgttatcgttactgcccatgctttcgtgataattttctttatagtaataccaatccttattgggggatttggaaactgattagtacctctaataattggagccccagacatagcattcccccgaataaacaacataagcttctgactattacccccttcattcctcctacttttagcctcttccggagtagaagcaggggcaggaacaggttgaacagtatacccgcctcttgcaggaaacttagcccacgcaggagcatcagtagacctaacaattttctcacttcatctagcaggtgtttcatcaattcttggggcaattaattttattaccacaactattaatatgaaacctccagctatttcacagtaccaaacaccattattcgtttgatccgtacttgtaactgccgtacttctacttctctcactacctgtattagctgccggaattacaatacttttaacagatcgaaacttaaataccacattcttcgaccccgcaggaggaggggacccaattctttaccaacatcta
>MK074251
cctctatcttgtatttggtgcctgagccggaatagtgggaaccgctttaagccttcttattcgggctgaactaagtcaacccgggtcgcttttaggtgacgaccaaatttacaacgttatcgttactgcccacgctttcgtaataattttctttatagttataccaatccttattggaggatttggaaattgattagtacccctaataattggggccccagacatagcatttccccgaataaataacataagcttctgattactacccccctcattccttctgcttttagcctcttcaggagtagaggcaggggcaggaacaggttgaacagtatatccacctcttgcaggaaatttagcccacgcaggagcatcagtagacctaacaattttctcacttcatttagcaggtgtttcatcaattcttggggcaattaattttattaccacaactatcaatatgaaacccccagctatctcccaatatcaaacacccctgttcgtttgatctgtacttgtaactgccgtactactacttctttcattacctgtacttgctgccggaattacaatacttttaacagaccgaaatctaaataccacattcttcgaccccgcaggaggaggagacccaattctttaccaacatcta
>MK074255
cctctatcttgtatttggtgcctgagccggaatagtgggaaccgctttaagccttcttattcgggctgaactaagtcaacccgggtcgcttttaggtgacgaccaaatttacaacgttatcgttactgcccacgctttcgtaataattttctttatagttataccaatccttattggaggatttggaaattgattagtacccctaataattggggccccagacatagcatttccccgaataaataacataagcttctgattactacccccctcattccttctgcttttagcctcttcaggagtagaggcaggggcaggaacaggttgaacagtatatccacctcttgcaggaaatttagcccacgcaggagcatcagtagacctaacaattttctcacttcatttagcaggtgtttcatcaattcttggggcaattaattttattaccacaactatcaatatgaaacccccagctatctcccaatatcaaacacccctgttcgtttgatctgtacttgtaactgccgtactactacttctttcattacctgtacttgctgccggaattacaatacttttaacagaccgaaatctaaataccacattcttcgaccccgcaggaggaggagacccaattctttaccaacatcta
>MK074252
cctctatcttgtatttggtgcctgagccggaatagtgggaaccgctttaagccttcttattcgggctgaactaagtcaacccgggtcgcttttaggtgacgaccaaatttacaacgttatcgttactgcccacgctttcgtaataattttctttatagttataccaatccttattggaggatttggaaattgattagtacccctaataattggggccccagacatagcatttccccgaataaataacataagcttctgattactacccccctcattccttctgcttttagcctcttcaggagtagaggcaggggcaggaacaggttgaacagtatatccacctcttgcaggaaatttagcccacgcaggagcatcagtagacctaacaattttctcacttcatttagcaggtgtttcatcaattcttggggcaattaattttattaccacaactatcaatatgaaacccccagctatctcccaatatcaaacacccctgttcgtttgatctgtacttgtaactgccgtactactacttctttcattacctgtacttgctgccggaattacaatacttttaacagaccgaaatctaaataccacattcttcgaccccgcaggaggaggagacccaattctttaccaacatcta
>MK074250
cctctatcttgtatttggtgcctgagccggaatagtgggaaccgctttaagccttcttattcgggctgaactaagtcaacccgggtcgcttttaggtgacgaccaaatttacaacgttatcgttactgcccacgctttcgtaataattttctttatagttataccaatccttattggaggatttggaaattgattagtacccctaataattggggccccagacatagcatttccccgaataaataacataagcttctgattactacccccctcattccttctgcttttagcctcttcaggagtagaggcaggggcaggaacaggttgaacagtatatccacctcttgcaggaaatttagcccacgcaggagcatcagtagacctaacaattttctcacttcatttagcaggtgtttcatcaattcttggggcaattaattttattaccacaactatcaatatgaaacccccagctatctcccaatatcaaacacccctgttcgtttgatctgtacttgtaactgccgtactactacttctttcattacctgtacttgctgccggaattacaatacttttaacagaccgaaatctaaataccacattcttcgaccccgcaggaggaggagacccaattctttaccaacatcta
>MK074254
cctctatcttgtatttggtgcctgagccggaatagtgggaaccgctttaagccttcttattcgggctgaactaagtcaacccgggtcgcttttaggtgacgaccaaatttacaacgttatcgttactgcccacgctttcgtaataattttctttatagttataccaatccttattggaggatttggaaattgattagtacccctaataattggggccccagacatagcatttccccgaataaataacataagcttctgattactacccccctcattccttctgcttttagcctcttcaggagtagaggcaggggcaggaacaggttgaacagtatatccacctcttgcaggaaatttagcccacgcaggagcatcagtagacctaacaattttctcacttcatttagcaggtgtttcatcaattcttggggcaattaattttattaccacaactatcaatatgaaacccccagctatctcccaatatcaaacacccctgttcgtttgatctgtacttgtaactgccgtactactacttctttcattacctgtacttgctgccggaattacaatacttttaacagaccgaaatctaaataccacattcttcgaccccgcaggaggaggagacccaattctttaccaacatcta
>MK074253
cctctatcttgtatttggtgcctgagccggaatagtgggaaccgctttaagccttcttattcgggctgaactaagtcaacccgggtcgcttttaggtgacgaccaaatttacaacgttatcgttactgcccacgctttcgtaataattttctttatagttataccaatccttattggaggatttggaaattgattagtacccctaataattggggccccagacatagcatttccccgaataaataacataagcttctgattactacccccctcattccttctgcttttagcctcttcaggagtagaggcaggggcaggaacaggttgaacagtatatccacctcttgcaggaaatttagcccacgcaggagcatcagtagacctaacaattttctcacttcatttagcaggtgtttcatcaattcttggggcaattaattttattaccacaactatcaatatgaaacccccagctatctcccaatatcaaacacccctgttcgtttgatctgtacttgtaactgccgtactactacttctttcattacctgtacttgctgccggaattacaatacttttaacagaccgaaatctaaataccacattcttcgaccccgcaggaggaggagacccaattctttaccaacatcta
>MK074248
cctctatcttgtatttggtgcctgagccggaatagtgggaaccgctttaagccttcttattcgggctgaactaagtcaacccgggtcgcttttaggtgacgaccaaatttacaacgttatcgttactgcccacgctttcgtaataattttctttatagttataccaatccttattggaggatttggaaattgattagtacccctaataattggggccccagacatagcatttccccgaataaataacataagcttctgattactacccccctcattccttctacttttagcctcttcaggagtagaggcaggggcaggaacaggttgaacagtatatccacctcttgcaggaaatttagcccacgcaggagcatcagtagacctaacaattttctcacttcatttagcaggtgtttcatcaattcttggggcaattaattttattaccacaactatcaatatgaaacccccagctatctcccaatatcaaacacccctgttcgtttgatctgtacttgtaactgccgtactactacttctttcattacctgtacttgctgccggaattacaatacttttaacagaccgaaatctaaataccacattcttcgaccccgcaggaggaggagacccaattctttaccaacatcta
>MK074249
cctctatcttgtatttggtgcctgagccggaatagtgggaaccgctttaagccttcttattcgggctgaactaagtcaacccgggtcgcttttaggtgacgaccaaatttacaacgttatcgttactgcccacgctttcgtaataattttctttatagttataccaatccttattggaggatttggaaattgattagtacccctaataattggggccccagacatagcatttccccgaataaataacataagcttctgattactacccccctcattccttctacttttagcctcttcaggagtagaggcaggggcaggaacaggttgaacagtatatccacctcttgcaggaaatttagcccacgcaggagcatcagtagacctaacaattttctcacttcatttagcaggtgtttcatcaattcttggggcaattaattttattaccacaactatcaatatgaaacccccagctatctcccaatatcaaacacccctgttcgtttgatctgtacttgtaactgccgtactactacttctttcattacctgtacttgctgccggaattacaatacttttaacagaccgaaatctaaataccacattcttcgaccccgcaggaggaggagacccaattctttaccaacatcta
>MK074257
cctttatctcgtatttggtgcctgagccggaatagtaggaaccgccttaagccttcttattcgggctgaattaagtcaacccggatcgcttttaggtgacgaccaaatttataacgttatcgttactgctcacgcttttgtaataattttctttatagtaataccaatccttattggagggtttggaaactgattagtacctctaataatcggggccccagacatagcatttccccgaataaataatataagcttctgattattacccccctcattcctcctacttttagcctcttctggagtagaagcaggggcaggaacaggttgaacagtatatccgccccttgcaggaaacttagcccacgcaggagcatcagtagacctaacaattttctcacttcatctagcaggtgtttcatcaattcttggagcaattaattttattaccacaactattaacatgaaacctccagctatttcccagtatcaaacaccactattcgtctgatctgtgcttgtaactgccgtacttctacttctttcactacctgtactagctgccggaattacaatacttttaacagaccgaaacctaaataccactttcttcgaccccgcaggaggaggagacccaattctttaccaacatctg
>MK074256
cctttatctcgtatttggtgcctgagccggaatagtaggaaccgccttaagccttcttattcgggctgaattaagtcaacccggatcgcttttaggtgacgaccaaatttataacgttatcgttactgctcacgcttttgtaataattttctttatagtaataccaatccttattggagggtttggaaactgattagtacctctaataatcggggccccagacatagcatttccccgaataaataatataagcttctgattattacccccctcattcctcctacttttagcctcttctggagtagaagcaggggcaggaacaggttgaacagtatatccgccccttgcaggaaacttagcccacgcaggagcatcagtagacctaacaattttctcacttcatctagcaggtgtttcatcaattcttggagcaattaattttattaccacaactattaacatgaaacctccagctatttcccagtatcaaacaccactattcgtctgatctgtgcttgtaactgccgtacttctacttctttcactacctgtactagctgccggaattacaatacttttaacagaccgaaacctaaataccactttcttcgaccccgcaggaggaggagacccaattctttaccaacatctg
>MK074259
cctctatcttgtatttggtgcctgagccggaatagtgggaaccgccttaagccttcttattcgggctgaattaagtcaacccggatcactcttaggtgatgaccaaatttataacgttatcgttactgctcacgctttcgtgataatcttctttatagttataccaatccttattggggggtttggaaactgattagtaccactaataattggagccccagacatagcatttccccgaataaataacataagcttctgattattacccccctcatttcttytactcttagcctcttccggagtagaggcaggagcaggaacaggttgaacagtatacccgcctcttgcagggaacttagcccatgcaggagcatcagtagacctaacaattttttcacttcacctagcaggtgtttcatcaattcttggggcaattaattttatcaccacgactattaacataaaacctccagctatttcccaatatcaaacaccactattcgtttgatctgtacttgtaactgccgtactcctacttctctcattacctgtactagctgccggaattacaatacttttaacagaccgaaacttaaataccactttctttgaccctgcggggggaggagacccaattctctaccaacaccta
>MK074258
cctctatcttgtatttggtgcctgagccggaatagtgggaaccgccttaagccttcttattcgggctgaattaagtcaacccggatcactcttaggtgatgaccaaatttataacgttatcgttactgctcacgctttcgtgataatcttctttatagttataccaatccttattggggggtttggaaactgattagtaccactaataattggagccccagacatagcatttccccgaataaataacataagcttctgattattacccccctcatttcttctactcttagcctcttccggagtagaggcaggagcaggaacaggttgaacagtatacccgcctcttgcagggaacttagcccatgcaggagcatcagtagacctaacaattttttcacttcacctagcaggtgtttcatcaattcttggggcaattaattttatcaccacgactattaacataaaacctccagctatttcccaatatcaaacaccactattcgtttgatctgtacttgtaactgccgtactcctacttctttcattacctgtactagctgccggaattacaatacttttaacagaccgaaacttaaataccactttctttgaccctgcggggggaggagacccaattctctaccaacaccta
>MK074264
cctttatcttgtatttggtgcttgagccgggatagtggggaccgccttaagccttcttattcgaaccgaattaaatcaacccgggtcgctcttagaagacgaccagatctataatgttatcgttactgcccacgccttcgtaatgattttctttatagtaataccaatccttattgggggatttggaaattgactggtgccactaataattggtgccccagacatagcatttccccgaataaataatataagtttctgattattacccccttcattccttctgcttttagcctcttccggggtagaagcaggggcaggaactggctgaacagtatacccgccccttgcaggaaatctggcccactcaggggcatcagtagacctgacaattttctcacttcacttagcaggtgtttcatcaattcttggagcaattaattttattaccacaaccattaatatgaaacctccagctatttcccaatatcaaacaccattattcgtctgatctgtacttgtaactgccgtactgctccttctctcactaccagtattagctgccggaattacaatacttttaacagatcgaaacctaaacaccacattctttgacccggcaggaggaggagacccaattctttatcaacatcta
>MK074267
cctttatcttgtatttggtgcttgagccgggatagtggggaccgccttaagccttcttattcgaaccgaattaaatcaacccgggtcgctcttagaagacgaccagatctataatgttatcgttactgcccacgccttcgtaatgattttctttatagtaataccaatccttattgggggatttggaaattgactggtgccactaataattggtgccccagacatagcatttccccgaataaataatataagtttctgattattacccccttcattccttctgcttttagcctcttccggggtagaagcaggggcaggaactggctgaacagtatacccgccccttgcaggaaatctggcccactcaggggcatcagtagacctgacaattttctcacttcacttagcaggtgtttcatcaattcttggagcaattaattttattaccacaaccattaatatgaaacctccagctatttcccaatatcaaacaccattattcgtctgatctgtacttgtaactgccgtactgctccttctctcactaccagtattagctgccggaattacaatacttttaacagaccgaaacctaaacaccacattctttgacccggcaggaggaggagacccaattctttatcaacatcta
>MK074263
cctttatctagtatttggtgcctgagccggaatagtgggaaccgccttaagccttcttattcgggctgaactaagtcaacccgggtcgcttttaggtgacgaccaaatttataatgttatcgttactgcccatgctttcgtgataattttctttatagtaataccaattcttatcggaggatttggaaactgattagtacctctaatgattggagccccagacatagcattcccccgaataaataatataagcttctgattattacccccctcgtttctcctacttttagcctcttccggagtagaagcaggggcaggaacaggatgaacagtatatccacctcttgcaggaaacttagcccacgcaggagcatcagtagacctaacaattttctcacttcatttagcaggtgtttcatcaattcttggagcaattaattttattaccacaactattaatatgaaacctccagctatttcccaatatcaaacaccattattcgtttgatccgtacttgtaactgccgtacttctgcttctttcactacctgtattagctgccggaattacaatacttttaacagatcgaaatttaaataccacattcttcgaccccgcaggaggaggagacccaattctttaccaacatcta
>MK074268
cctttatcttgtatttggtgcctgagccggaatagtgggaaccgccttaagccttcttattcgggctgaactaagtcaacccggatcgcttttaggtgacgaccaaatttacaacgttatcgttactgctcacgctttcgtaataatcttctttatagttataccaatccttattggagggtttggaaactgattagtacctctaataattggagccccagacatagcatttccccgaataaacaacataagcttctgattattgccaccctcgttcctcctacttttagcctcttccggagtagaggcgggggcaggaacaggttgaacagtatatccacctcttgcaggaaacttagcccacgcaggagcatcagtagacctaacaattttctcactccatctggcaggtgtctcatcaattcttggggcaattaattttattaccacaactgttaatataaaacccccagctatttcccagtaccaaacaccactattcgtttgatctgtacttgtaactgccgtactactacttctttcattacctgtactagctgccgggattacaatacttttaacagaccgaaacctaaataccacattcttcgatcccgcagggggaggagaccccaNNNNNNNNNNNNNNNNN
>MK074271
cctttatcttgtatttggtgcctgagccggaatagtgggaaccgccttaagcctccttatccgggccgaattaagtcaacccggatcgcttttaggcgatgaccaaatttataatgttattgttaccgcccacgccttcgtaataattttctttatagtaatacccatccttattggaggatttggaaattgactagtacccttaataattggagctccagatatagcattcccccgaataaataacataagcttctgattattacctccttcattccttctgcttttagcctcttccggggtagaagcaggagcaggaacaggttgaacagtatacccacccctcgcagggaatctagcccatgcaggagcatcagtagacctgacgattttttcactgcatttagcaggtgtttcatcaattcttggagcaattaattttattactacaaccattaatatgaaacctccggccatttctcaatatcaaacaccattattcgtgtgatctgtacttgtaaccgccgtattacttcttctatcactaccggtattagctgccggaattacaatacttttaacagatcgaaacctaaatactacattctttgaccctgcaggaggaggggacccaattctttatcaacatcta
>MK074269
cctttatcttgtatttggtgcctgagccggaatagtgggaaccgccttaagcctccttatccgggccgaattaagtcaacccggatcgcttttaggcgatgaccaaatttataatgttattgttaccgcccacgccttcgtaataattttctttatagtaatacccatccttattggaggatttggaaattgactagtacccttaataattggagctccagatatagcattcccccgaataaataacataagcttctgattattacctccttcattccttctgcttttagcctcttccggggtagaagcaggggcaggaacaggttgaacagtatacccacccctcgcagggaatctagcccatgcaggagcatcagtagacctgacgattttttcactgcatttagcaggtgtttcatcaattcttggagcaattaattttattactacaaccattaatatgaaacctccggccatttctcaatatcaaacaccattattcgtgtgatctgtacttgtaaccgccgtattacttcttctatcactaccggtattagctgccggaattacaatacttttaacagatcgaaacctaaatactacattctttgaccctgcaggaggaggggacccaattctttatcaacatcta
>MK074272
cctttatcttgtatttggtgcctgagccggaatagtgggaaccgccttaagtcttcttattcgggctgaattaagtcaacccggatcgcttttaggtgacgaccaaatttataacgttatagttactgcccacgctttcgtaataattttctttatagttataccaattcttattgggggctttggaaactgattagtacccctaataattggagctccagacatagcatttccccgaataaataatataagcttctgattactacctccctcattccttctacttttagcctcttccggagtagaggcgggggcaggaacaggttgaacagtatatccacctcttgcaggaaatttagcccacacaggagcatcagtagacctaacaattttctcacttcatctagcaggtgtttcatcaattcttggagcaattaattttatcaccacaactattaatatgaaacccccagctatctcccaatatcaaacacctctattcgtttgatctgtacttgtaactgccgtactactacttctctcattacctgttctagctgccggaattacaatacttttaacagatcgaaacctaaataccacattcttcgaccccgcaggaggaggagacccaattctttatcaacatcta
>MK074261
cctttatcttgtatttggtgcctgagccggaatagtgggaaccgccttaagtcttcttattcgggctgaattaagtcaacccggatcgcttttaggtgacgaccaaatttataacgttatagttactgcccacgctttcgtaataattttctttatagttataccaattcttattgggggctttggaaactgattagtacccctaataattggagctccagacatagcatttccccgaataaataatataagcttctgattactacctccctcattccttctacttttagcctcttccggagtagaggcgggggcaggaacaggttgaacagtatatccacctcttgcaggaaatttagcccacacaggagcatcagtagacctaacaattttctcacttcatctagcaggtgtttcatcaattcttggagcaattaattttatcaccacaactattaatatgaaacccccagctatctcccaatatcaaacacctctattcgtttgatctgtacttgtaactgccgtactactacttctctcattacctgttctagctgccggaattacaatacttttaacagatcgaaacctaaataccacattcttcgaccccgcaggaggaggagacccaattctttatcaacatcta
>MK074274
cctttatcttgtatttggtgcctgagccggaatagtgggaaccgccttaagccttcttattcgggctgaactaagtcaacccggatcgcttttaggtgacgaccaaatttataacgttatcgttactgcccatgctttcgtaataattttctttatagttataccaatacttattgggggatttggaaactgattagtacccctaataattggagccccagacatagcattcccccgaataaataacataagcttctgactattgcccccctcattcctcctacttttagcctcctccggagtagaggcaggggcaggaacaggttgaacagtatacccgcctcttgcaggaaacttagcccacgcaggagcatcagtagacctaacaattttctcacttcatctagcaggtgtttcatcaattcttggagcaattaattttattaccacgattatcaacatgaaacctccagctatctcccaatatcaaacaccactattcgtctgatccgtgcttgtaactgccgtactcttacttctttcactacctgtattagctgccggaattacaatacttttaacagatcgaaacctaaataccacattcttcgaccccgcagggggaggagacccaattctttaccaacatcta
>MK074262
cctttatcttgtatttggtgcctgagccggaatagtgggaaccgccttaagccttcttattcgggctgaactaagtcaacccggatcgcttttaggtgacgaccaaatttataacgttatcgttactgcccatgctttcgtaataattttctttatagttataccaatacttattgggggatttggaaactgattagtacccctaataattggagccccagacatagcattcccccgaataaataacataagcttctgactattgcccccctcattcctcctacttttagcctcctccggagtagaggcaggggcaggaacaggttgaacagtatacccgcctcttgcaggaaacttagcccacgcaggagcatcagtagacctaacaattttctcacttcatctagcaggtgtttcatcaattcttggagcaattaattttattaccacaattatcaacatgaaacctccagctatctcccaatatcaaacaccactattcgtctgatccgtgcttgtaactgccgtactcttacttctttcactacctgtattagctgccggaattacaatacttttaacagatcgaaacctaaataccacattcttcgaccccgcagggggaggagacccaattctttaccaacatcta
>MK074260
cctttatcttgtatttggtgcctgagccggaatagtgggaaccgccttaagccttctcattcgagctgaattaagccaacctggatcacttttaggtgatgaccaaatttataatgttatcgtcactgcccacgccttcgtaataattttctttatagtaataccaatccttattggaggatttggaaattgactagtgcccctaataattggagccccagacatagcatttcctcgaataaataatataagtttctgactactacccccttcattcctccttcttctagcctcttctggtgtagaagcaggggcaggaacaggttgaacggtatacccgcccctcgcaggcaacctagcccacacaggagcatcagtagacctgacgattttttcacttcacttagcaggtgtttcatcaattcttggggcaattaattttattactacaactattaatataaaacccccagccatttcccaatatcaaacaccattattcgtctgatccgtgcttgtaactgccgttctacttcttctctcacttccagtattagctgcaggaatcacaatgcttctaacagaccgaaaccttaacaccNNNNNNNNNNNNNNNNNNNNNNNNNNNNNNNNNNNNNNNNNNNNNNNNNNN
>MK074265
cctttatcttgtatttggtgcctgagccggaatagtgggaaccgccttaagccttctcattcgagctgaattaagccaacctggatcacttttaggtgatgaccaaatttataatgttatcgtcactgcccacgccttcgtaataattttctttatagtaataccaatccttattggaggatttggaaattgactagtgcccctaataattggagccccagacatagcatttcctcgaataaataatataagtttctgactactacccccttcattcctccttcttctagcctcttctggtgtagaagcaggggcaggaacaggttgaacggtatacccgcccctcgcaggcaacctagcccacacaggagcatcagtagacctgacgattttttcacttcacttagcaggtgtttcatcaattcttggggcaattaattttattactacaactattaatataaaacccccagccatttcccaatatcaaacaccattattcgtctgatccgtgcttgtaactgccgttctacttcttctctcactaccagtattagctgcaggaatcacaatgcttctaacagaccgaaaccttaacaccacattcttcgaccctgcaggaggaggagacccaatcctttatcaacatcta
>MK074270
cctttatcttgtatttggtgcctgagccggaatagtgggaaccgccttaagccttctcattcgagctgaattaagccaacctggatcacttttaggtgatgaccaaatttataatgttatcgtcactgcccacgccttcgtaataattttctttatagtaataccaatccttattggaggatttggaaattgactagtgcccctaataattggagccccagacatagcatttcctcgaataaataatataagtttctgactactacccccttcattcctccttcttctagcctcttctggtgtagaagcaggggcaggaacaggttgaacggtatacccgcccctcgcaggcaacctagcccacacaggagcatcagtagacctgacgattttttcacttcacttagcaggtgtttcatcaattcttggggcaattaattttattactacaactattaatataaaacccccagccatttcccaatatcaaacaccattattcgtctgatccgtgcttgtaactgccgttctacttcttctctcactaccagtattagctgcaggaatcacaatgcttctaacagaccgaaaccttaacaccacattcttcgaccctgcaggaggaggagacccaatcctttatcaacatcta
>MK074273
cctttatcttgtatttggtgcctgagccggaatagtgggaaccgccttaagccttctcattcgagctgaattaagccaacctggatcacttttaggtgatgaccaaatttataatgttatcgtcactgcccacgccttcgtaataattttctttatagtaataccaatccttattggaggatttggaaattgactagtgcccctaataattggagccccagacatagcatttcctcgaataaataatataagtttctgactactacccccttcattcctccttcttctagcctcttctggtgtagaagcaggggcaggaacaggttgaacggtatacccgcccctcgcaggcaacctagcccacacaggagcatcagtagacctgacgattttttcacttcacttagcaggtgtttcatcaattcttggggcaattaattttattactacaactattaatataaaacccccagccatttcccaatatcaaacaccattattcgtctgatccgtgcttgtaactgccgttctacttcttctctcactaccagtattagctgcaggaatcacaatgcttctaacagaccgaaaccttaacaccacattcttcgaccctgcaggaggaggagacccaatcctttatcaacatcta
>MK074296
cctttatcttgtatttggtgcttgagctgggatagtaggaactgccctaagtctccttattcgggccgaactaagccaacccggatcacttttaggtgatgaccaaatttataacgttatcgtcactgcccacgcttttgtaataattttctttatagttataccaattctgatcggggggtttggaaactgactcgtgccgctaataatcggagccccagacatggcattcccacgaataaacaacataagcttctgactattacccccatcatttctattactattagcctcttctggggttgaggccggagccggaacggggtgaacagtttacccaccccttgcaggtaacctggcccatgcaggagcatcggtagacttaacaatcttttcactacatctggcaggagtatcttcaattctaggggccatcaattttattaccacaaccattaatataaaacccccagccatctcccaatatcaaacaccactcttcgtatgatccgttcttgtaaccgccgtactacttctattatcattacccgtactagctgccgggattacaatacttttaacagatcgaaaccttaacactacattctttgacccagcaggaggaggagacccaattctttatcaacaccta
>MK074285
cctttatcttgtatttggtgcttgagctggaatagtaggaactgccctaagtctccttattcgggccgaactaagccaacccggatcacttttaggtgatgaccaaatttataatgttatcgtcactgcccacgcttttgtaataattttctttatagttataccaattctgatcggggggtttggaaactgactcgtgccactaataatcggagccccagacatggcattcccacgaataaacaatataagcttctgactattacccccatcatttctattactattagcctcttctggggttgaggccggagccggaacggggtgaacagtttacccaccccttgcaggtaacctggcccatgcaggagcatcggtagacttaacaatcttttcactacatctggcaggagtatcttcaattctaggggccatcaattttattaccacaaccattaatataaaacccccagccatctcccaatatcaaacaccactcttcgtatggtccgttcttgtaaccgccgtactacttctattatcattacccgtactagctgccgggattacaatacttttaacagatcgaaaccttaacactacattctttgacccagcaggaggaggagacNNNNNNNNNNNNNNNNNNNNN
>MK074287
cctttatcttgtatttggtgcttgagctggaatagtaggaactgccctaagtctccttattcgggccgaactaagccaacccggatcacttttaggtgatgaccaaatttataatgttatcgtcactgcccacgcttttgtaataattttctttatagttataccaattctgatcggggggtttggaaactgactcgtgccactaataatcggagccccagacatggcattcccacgaataaataatataagcttctgactattacccccatcatttctattactattagcctcttctggggttgaggccggagccggaacggggtgaacagtttacccaccccttgcaggtaacctggcccatgcaggagcatcggtagacttaacaatcttttcactacatctggcaggagtatcttcaattctaggggccatcaattttattaccacaaccattaatataaaacccccagccatctcccaatatcaaacaccactcttcgtatggtccgttcttgtaaccgccgtactacttctattatcattacccgtactagctgccgggattacaatacttttaacagatcgaaaccttaacactacNNNNNNNNNNNNNNNNNNNNNNNNNNNNNNNNNNNNNNNNNNNNNNNNN
>MK074288
cctttatcttgtatttggtgcttgagctggaatagtaggaactgccctaagtctccttattcgggccgaactaagccaacccggatcacttttaggtgatgaccaaatttataatgttatcgtcactgcccacgcttttgtaataattttctttatagttataccaattctgatcggagggtttggaaactgactcgtgccactaataatcggagccccagacatggcattcccacgaataaacaatataagcttctgactattacccccatcatttctattactattagcctcttctggggttgaggccggagccggaacggggtgaacagtttacccaccccttgcaggcaacctggcccatgcaggagcatcggtagacttaacaatcttttcactacatctggcaggagtatcttcaattctaggggccatcaattttattaccacaaccattaatataaaacccccagccatctcccaatatcaaacaccactcttcgtatggtccgttcttgtaaccgccgtactacttctattatcattacccgtactagctgccgggattacaatacttttaacagatcgaaaccttaacactacattctttgacccagcaggaggaggagacccaattctttatcaacaccta
>MK074290
cctttatcttgtatttggtgcttgagctggaatagtaggaactgccctaagtctccttattcgggccgaactaagccaacccggatcacttttaggtgatgaccaaatttataatgttatcgtcactgcccacgcttttgtaataattttctttatagttataccaattctgatcggggggtttggaaactgactcgtgccactaataatcggagccccagacatggcattcccacgaataaacaatataagcttctgactattacccccatcatttctattactattagcctcttctggggttgaggccggagccggaacggggtgaacagtttacccaccccttgcaggtaacctggcccatgcaggagcatcggtagacttaacaatcttttcactacatctggcaggagtatcttcaattctaggggccatcaattttattaccacaaccattaatataaaacccccagccatctcccaatatcaaacaccactcttcgtatggtccgttcttgtaaccgccgtactacttctattatcattacccgtactagctgccgggattacaatacttttaacagatcgaaaccttaacactacattctttgacccagcaggaggaggagacccaattctttatcaacaccta
>MK074291
cctttatcttgtatttggtgcttgagctggaatagtaggaactgccctaagtctccttattcgggccgaactaagccaacccggatcacttttaggtgatgaccaaatttataatgttatcgtcactgcccacgcttttgtaataattttctttatagttataccaattctgatcggagggtttggaaactgactcgtgccactaataatcggagccccagacatggcattcccacgaataaacaatataagcttctgactattacccccatcatttctattactattagcctcttctggggttgaggccggagccggaacggggtgaacagtttacccaccccttgcaggcaacctggcccatgcaggagcatcggtagacttaacaatcttttcactacatctggcaggagtatcttcaattctaggggccatcaattttattaccacaaccattaatataaaacccccagccatctcccaatatcaaacaccactcttcgtatggtccgttcttgtaaccgccgtactacttctattatcattacccgtactagctgccgggattacaatacttttaacagatcgaaaccttaacactacattctttgacccagcaggaggaggagacccaattctttatcaacaccta
>MK074298
cctttatcttgtatttggtgcttgagctggaatagtaggaactgccctaagtctccttattcgggccgaactaagccaacccggatcacttttaggtgatgaccaaatttataatgttatcgtcactgcccacgcttttgtaataattttctttatagttataccaattctgatcggggggtttggaaactgactcgtgccactaataatcggagccccagacatggcattcccacgaataaacaatataagcttctgactattacccccatcatttctattactattagcctcttctggggttgaggccggagccggaacggggtgaacagtttacccaccccttgcaggtaacctggcccatgcaggagcatcggtagacttaacaatcttttcactacatctggcaggagtatcttcaattctaggggccatcaattttattaccacaaccattaatataaaacccccagccatctcccaatatcaaacaccactcttcgtatggtccgttcttgtaaccgccgtactacttctattatcattacccgtactagctgccgggattacaatacttttaacagatcgaaaccttaacactacattctttgacccagcaggaggaggagacccaattctttatcaacaccta
>MK074297
cctttatcttgtatttggtgcttgagctggaatagtaggaactgccctaagtctccttattcgggccgaactaagccaacccggatcacttttaggtgatgaccaaatttataatgttatcgtcactgcccacgcttttgtaataattttctttatagttataccaattctgatcggggggtttggaaactgactcgtgccactaataatcggagccccagacatggcattcccacgaataaacaatataagcttctgactattacccccatcatttctattactattagcctcttctggggttgaggccggagccggaacggggtgaacagtttacccaccccttgcaggtaacctggcccatgcaggagcatcggtagacttaacaatcttttcactacatctggcaggagtatcttcaattctaggggccatcaattttattaccacaaccattaatataaaacccccagccatctcccaatatcaaacaccactcttcgtatggtccgttcttgtaaccgccgtactacttctattatcattacccgtactagctgccgggattacaatacttttaacagatcgaaaccttaacactacattctttgacccagcaggaggaggagacccaattctttatcaacaccta
>MK074292
cctttatcttgtatttggtgcttgagctggaatagtaggaactgccctaagtctccttattcgggccgaactaagccaacccggatcacttttaggtgatgaccaaatttataatgttatcgtcactgcccacgcttttgtaataattttctttatagttataccaattctgatcggagggtttggaaactgactcgtgccactaataatcggagccccagacatggcattcccacgaataaacaatataagcttctgactattacccccatcatttctattactattagcctcttctggggttgaggccggagccggaacggggtgaacagtttacccaccccttgcaggcaacctggcccatgcaggagcatcggtagacttaacaatcttttcactacatctggcaggagtatcttcaattctaggggccatcaattttattaccacaaccattaatataaaacccccagccatctcccaatatcaaacaccactcttcgtatggtccgttcttgtaaccgccgtactacttctattatcattacccgtactagctgccgggattacaatacttttaacagatcgaaaccttaacactacattctttgacccagcaggaggaggagacccaattctttatcaacaccta
>MK074293
cctttatcttgtatttggtgcttgagctggaatagtaggaactgccctaagtctccttattcgggccgaactaagccaacccggatcacttttaggtgatgaccaaatttataatgttatcgtcactgcccacgcttttgtaataattttctttatagttataccaattctgatcggagggtttggaaactgactcgtgccactaataatcggagccccagacatggcattcccacgaataaacaatataagcttctgactattacccccatcatttctattactattagcctcttctggggttgaggccggagccggaacggggtgaacagtttacccaccccttgcaggcaacctggcccatgcaggagcatcggtagacttaacaatcttttcactacatctggcaggagtatcttcaattctaggggccatcaattttattaccacaaccattaatataaaacccccagccatctcccaatatcaaacaccactcttcgtatggtccgttcttgtaaccgccgtactacttctattatcattacccgtactagctgccgggattacaatacttttaacagatcgaaaccttaacactacattctttgacccagcaggaggaggagacccaattctttatcaacaccta
>MK074294
cctttatcttgtatttggtgcttgagctggaatagtaggaactgccctaagtctccttattcgggccgaactaagccaacccggatcacttttaggtgatgaccaaatttataatgttatcgtcactgcccacgcttttgtaataattttctttatagttataccaattctgatcggggggtttggaaactgactcgtgccactaataatcggagccccagacatggcattcccacgaataaacaatataagcttctgactattacccccatcatttctattactattagcctcttctggggttgaggccggagccggaacggggtgaacagtttacccaccccttgcaggtaacctggcccatgcaggagcatcggtagacttaacaatcttttcactacatctggcaggagtatcttcaattctaggggccatcaattttattaccacaaccattaatataaaacccccagccatctcccaatatcaaacaccactcttcgtatggtccgttcttgtaaccgccgtactacttctattatcattacccgtactagctgccgggattacaatacttttaacagatcgaaaccttaacactacattctttgacccagcaggaggaggagacccaattctttatcaacaccta
>MK074295
cctttatcttgtatttggtgcttgagctggaatagtaggaactgccctaagtctccttattcgggccgaactaagccaacccggatcacttttaggtgatgaccaaatttataatgttatcgtcactgcccacgcttttgtaataattttctttatagttataccaattctgatcggagggtttggaaactgactcgtgccactaataatcggagccccagacatggcattcccacgaataaacaatataagcttctgactattacccccatcatttctattactattagcctcttctggggttgaggccggagccggaacggggtgaacagtttacccaccccttgcaggcaacctggcccatgcaggagcatcggtagacttaacaatcttttcactacatctggcaggagtatcttcaattctaggggccatcaattttattaccacaaccattaatataaaacccccagccatctcccaatatcaaacaccactcttcgtatggtccgttcttgtaaccgccgtactacttctattatcattacccgtactagctgccgggattacaatacttttaacagatcgaaaccttaacactacattctttgacccagcaggaggaggagacccaattctNNNNNNNNNNNNN
>MK074289
cctttatctcgtatttggtgcttgagctggaatagtaggaactgccctaagtctccttattcgggccgaactaagccaacccggatcacttctaggtgatgaccaaatttataacgttatcgtcactgcccacgcttttgtaataattttctttatagttatgcccattctgatcggggggtttggaaactgacttgtaccattaataattggcgccccagacatggcattcccacgaataaataatataagcttctgactactacccccatcatttctattactattagcctcctctggggttgaggccggggctggaacggggtgaacagtttatcctccccttgcaggcaatctggcccatgcaggagcatcagtagacttaacaatcttttcactacatctggcaggggtatcatcaattctcggggccatcaattttattaccacaaccattaacataaaacccccagccatctcccaatatcaaacaccactcttcgtatgatctgttcttgtaactgccgtactacttctattatcattacccgtactagctgccggtattacaatacttttaacggatcgaaaccttaacactacattctttgacccagcaggaggaggagacccaattctttatcaacaccta
>MK074286
cctttatcttgtatttggtgcttgagctggaatagtaggaactgccctaagtctccttattcgggccgaactaagccaacccggatcacttttaggtgatgaccaaatttacaacgttatcgtcactgcccacgcttttgtaataattttctttatagttatacccattctaatcgggggatttggaaactgacttgtgccactaataattggagccccagacatggcattcccacgaataaacaatataagtttctgactactacccccatcttttctattactattagcctcctctggggttgaggccggagctggaacggggtgaacagtttacccaccccttgcaggtaatctggcccatgcaggagcatcagtagacttaacaatcttttcactacatttggcaggagtatcatcaattctaggggccatcaattttattaccacaaccattaatataaaacccccagccatctcccaatatcaaacaccacttttcgtgtggtctgttcttgtaaccgccgtactacttctactatcattacccgtactagctgccgggattacaatacttttaacagatcgaaaccttaacactacattctttgacccagcaggaggaggagacccaattctttatcaacaccta
>MK074423
cctttatctcgtatttggtgcctgagccggaatagtaggaaccgccttaagccttctcatccgagctgaattaagccagcccggatcgctcctaggtgacgaccaaatttataatgttatcgtaactgctcacgcctttgtaataattttctttatagtaatacccgtccttatcggagggtttggaaactgactcgtaccactaataattggagccccagacatagcattccctcgtataaacaacataagcttctgactcctacccccatcattcctattattactagcctcttctggtgttgaagccggggccggaacagggtgaacagtatatccacccctcgcaggcaacttagcccacgcaggagcatcagtagacctaacaattttctcacttcacttagcaggggtctcatcaattttaggggctattaattttattactacaaccattaatatgaaacccccagccatttcacaataccaaacacccctatttgtctgatccgtgcttgtaaccgccgtactacttctcctatcactaccagtactggcagcgggcattacaatgcttttaacagatcgaaatcttaataccacattcttcgacccagcaggaggaggagacccaatcctttaccaacaccta
>MK074427
cctctacctcgtatttggtgcctgagccggaatagtaggaaccgccttgagccttctcatccgtgctgaactaagccaacccggatcgcttctaggtgacgaccaaatttataatgttatcgtaactgctcacgccttcgtaataattttctttatagtaatgcctgtccttattggaggatttggaaactgacttgtaccattaataatcggagccccagacatggcattccctcgtatgaataatataagcttctgactcttacccccatcatttctactactgctagcctcttctggtgttgaagctggtgctggaacaggatgaacagtataccctcctcttgcaggtaatctagcccacgcaggggcatcagtagacctgacaatcttctcactccatttagcaggagtttcatcaattctaggagctattaattttattactacaaccattaacatgaaaccaccagccatttcacaatatcaaacccctctattcgtctgatccgtgcttgtaaccgccgtactacttctcctatcactaccagtactagcagcgggcatcacaatgcttttaacagatcgaaatcttaatactacattcttcgacccagcaggaggaggagacccaatcctttaccaacactta
>MK074429
cctctacctcgtatttggtgcctgagccggaatagtaggaaccgccttgagccttctcatccgtgctgaactaagccaacccggatcgcttctaggtgacgaccaaatttataatgttatcgtaactgctcacgccttcgtaataattttctttatagtaatgcctgtccttattggaggatttggaaactgacttgtaccattaataatcggagccccagacatggcattccctcgtatgaataatataagcttctgactcttacccccatcatttctactactgctagcctcttctggtgttgaagctggtgctggaacaggatgaacagtataccctcctcttgcaggtaatctagcccacgcaggggcatcagtagacctgacaatcttctcactccatttagcaggagtttcatcaattctaggagctattaattttattactacaaccattaacatgaaaccaccagccatttcacaatatcaaacccctctattcgtctgatccgtgcttgtaaccgccgtactacttctcctatcactaccagtactagcagcgggcatcacaatgcttttaacagatcgaaatcttaatactacattcttcgacccagcaggaggaggagacccaatcctttaccaacactta
>MK074430
cctctacctcgtatttggtgcctgagccggaatagtaggaaccgccttaagccttctcatccgtgctgaactaagccaacccggatcgcttctaggtgacgaccaaatttataatgttatcgtaactgctcacgccttcgtaataattttctttatagtaatgcctgtccttattggaggatttggaaactgacttgtaccattaataatcggagccccagacatggcattccctcgtataaataacataagcttctggctcttgcccccatcattcctactactgctagcctcttctggtgttgaagctggtgctggaacaggatgaacagtataccctcctcttgcaggtaatctagcccacgcaggggcatcagtagacctgacaatcttctcactccatttagcaggggtttcatcaattctaggggctattaattttattactacaaccattaacatgaaacccccagccatttcacaatatcaaacccctctattcgtctgatccgtgcttgtaaccgccgtactacttctcctatcactaccagtactagcagcgggcatcacaatgcttttaacagatcgaaatcttaataccacattcttcgacccagcaggaggaggagacccaattctttaccaacactta
>MK074431
cctctacctcgtatttggtgcctgagccggaatagtaggaaccgccttgagccttctcatccgtgctgaactaagccaacccggatcgcttctaggtgacgaccaaatttataatgttatcgtaactgctcacgccttcgtaataattttctttatagtaatgcctgtccttattggaggatttggaaactgacttgtaccattaataatcggagccccagacatggcattccctcgtatgaataatataagcttctgactcttacccccatcatttctactactgctagcctcttctggtgttgaagctggtgctggaacaggatgaacagtataccctcctcttgcaggtaatctagcccacgcaggggcatcagtagacctgacaatcttctcactccatttagcaggagtttcatcaattctaggagctattaattttattactacaaccattaacatgaaaccaccagccatttcacaatatcaaacccctctattcgtctgatccgtgcttgtaaccgccgtactacttctcctatcactaccagtactagcagcgggcatcacaatgcttttaacagatcgaaatcttaataccacattcttcgacccagcaggaggaggagacccaatcctttaccaacactta
>MK074426
cctttatctcgtatttggtgcctgagccggaatagtgggaaccgccttaagcctcctcattcgggctgaactaagtcaacccggatctcttctaggtgatgaccaaatttataatgttattgtaactgcccatgccttcgtaataattttctttatagtaatgccaatccttatcggaggattcggaaactgactcgtaccattaataattggagccccagacatagcattccctcgtataaataacataagcttctgacttctgcccccatcattcctgcttctactagcctcttctggtgtcgaagctggggctggaacagggtgaacagtatatcccccccttgcaggcaacctagcccacgccggagcatcagtagatttgacaattttttcactacacctggcaggtgtctcatcaattctaggagctattaactttattactacaaccattaacatgaaacccccagccatctcacaatatcaaacacccctatttgtctgatccgtgcttgtaaccgccgtactacttctcctgtcattaccagtactggctgcaggcatcacaatgcttttaacagatcgaaaccttaacactacattctttgacccggcaggaggaggagacccaatcctttatcaacactta
>MK074428
cctttatctcgtatttggtgcctgagccggaatagtgggaaccgccttaagcctcctcattcgggctgaactaagtcaacccggatctcttctaggtgatgaccaaatttataatgttattgtaactgcccatgccttcgtaataattttctttatagtaatgccaatccttatcggaggattcggaaactgactcgtaccattaataattggagccccagacatagcattccctcgtataaataacataagcttctgacttctgcccccatcattcctgcttctactagcctcttctggtgtcgaagctggggctggaacagggtgaacagtatatcccccccttgcaggcaacctagcccacgccggagcatcagtagatttgacaattttttcactacacctggcaggtgtctcatcaattctaggagctattaactttattactacaaccattaacatgaaacccccagccatctcacaatatcaaacacccctatttgtctgatccgtgcttgtaaccgccgtactacttctcctgtcattaccagtactggctgcaggcatcacaatgcttttaacagatcgaaaccttaacactacattctttgacccggcaggaggaggagacccaatcctttatcaacactta
>MK074432
cctttatctcgtatttggtgcctgagccggaatagtgggaaccgccttaagcctcctcattcgggctgaactaagtcaacccggatctcttctaggtgatgaccaaatttataatgttattgtaactgcccatgccttcgtaataattttctttatagtaatgccaatccttatcggaggattcggaaactgactcgtaccattaataattggagccccagacatagcattccctcgtataaataacataagcttctgacttctgcccccatcattcctgcttctactagcctcttctggtgtcgaagctggggctggaacagggtgaacagtatatccaccccttgcaggcaacctagcccacgccggagcatcagtagatttgacaattttttcactacacctggcaggtgtctcatcaattctaggagctattaactttattactacaaccattaacatgaaacccccagccatctcacaatatcaaacacccctatttgtctgatccgtgcttgtaaccgccgtactacttctcctgtcattaccagtactggctgcaggcatcacaatgcttttaacagatcgaaaccttaacactacattctttgacccggcaggaggaggagacccaatcctttatcaacactta
>MK074433
cctttatctcgtatttggtgcctgagccggaatagtgggaaccgccttaagcctcctcattcgggctgaactaagtcaacccggatctcttctaggtgatgaccaaatttataatgttattgtaactgcccatgccttcgtaataattttctttatagtaatgccaatccttatcggaggattcggaaactgactcgtaccattaataattggagccccggacatagcattccctcgtataaataacataagcttctgacttctgcccccatcattcctgcttctactagcctcttctggtgtcgaagctggggctggaacagggtgaacagtatatccaccccttgcaggcaacctagcccacgccggagcatcggtagatttgacaattttttcactacacctggcaggtgtctcatcaattctaggagctattaactttattactacaaccattaacatgaagcccccagccatctcacaatatcaaacacccctatttgtctgatccgtgcttgtaaccgccgtactacttctcctgtcattaccagtactggctgcaggcatcacaatgcttttaacagatcgaaaccttaacaccacattctttgacccggcaggaggaggagacccaatcctttatcaacactta
>MK074435
cctttatctcgtatttggtgcctgagccggaatagtgggaaccgccttaagcctcctcattcgggctgaactaagtcagcccggatctcttctaggtgacgaccaaatttataatgttattgtaactgctcatgccttcgtaataattttctttatagtaatacctatccttatcggagggttcggaaactgactcgtaccattaataattggagccccagacatagcattccctcgtataaacaacataagcttctgacttctgcccccatcattcctactactactagcctcttctggtgtcgaagctggagctggaacagggtgaacagtatatccacctcttgcgggcaacctagcccacgccggagcatcagtagatctgacaattttctcactacacctggcaggtgtctcatcgattctaggagctattaactttattactacaactattaacatgaaacccccagccatctcacaataccagacacccctatttgtctgatccgtgcttgtaaccgccgtactacttctcctatcattgccagtactggctgcaggcatcacaatgcttttaacagatcgaaaccttaacactacattcttcgacccagcagggggaggagacccaatcctttatcaacactta
>MK074439
cctctacctcgtatttggtgcctgagccggaatagtaggaaccgccttaagccttctcatccgtgctgaactaagccaacccggatcgcttctaggtgacgaccaaatttataatgttatcgtaactgctcacgccttcgtaataattttctttatagtaatgcctgtccttattggaggatttggaaactggctcgtaccattaatgattggagccccagatatggcattccctcgtataaataacataagcttctgactcttacccccatcattcctactactactagcctcttctggtgttgaggctggtgctgggacaggatgaacagtataccctcctcttgcaggcaacctagcccacgcaggggcatcagtagacctaacaatcttctcactccatttagcaggggtctcatcaattctaggggctattaattttattactacaaccattaacatgaagcccccagccatttcacaatatcaaacccccctattcgtctgatccgtgcttgtaaccgccgtactacttctcctatcactaccagtactagcagcgggcatcacaatgcttttaacagatcgaaatcttaataccacattcttcgacccggcaggaggaggagacccaatcctttaccaacactta
>MK074425
cctctacctcgtatttggtgcctgagccggaatagtaggaaccgccttaagccttctcatccgtgctgaactgagccaacccggatcgcttctaggtgacgaccaaatttataatgttatcgtaactgctcacgccttcgtaataattttctttatagtaatgcctgtccttattggaggatttggaaactggctcgtaccattaatgattggagccccagatatggcattccctcgtataaataacataagcttctgactcttacccccatcattcctactactactagcctcttctggtgttgaggctggtgctgggacaggatgaacagtataccctcctcttgcaggcaacctagcccacgcaggggcatcagtagacctaacaatcttctcactccatttagcaggggtctcatcaattctaggggctattaattttattactacaaccattaacatgaagcccccagccatttcacaatatcaaacccctctattcgtctgatccgtgcttgtaaccgccgtactacttctcctatcactaccagtactagcagcgggcatcacaatgcttttaacagatcgaaatcttaataccacattcttcgacccggcaggaggaggagacccaatcctttaccaacactta
>MK074437
cctctacctcgtatttggtgcctgagccggaatagtaggaaccgccttaagccttctcatccgtgctgaattaagccaacccggatcgcttctaggtgacgaccaaatttataatgttatcgtaactgctcacgccttcgtaataattttctttatagtaatgcccgtccttattggaggatttggaaactggctcgtaccattaatgatcggagccccagacatggcattccctcgtataaataacataagcttctgactcttacccccatcattccttctactactagcctcctctggcgttgaggctggtgctggaacaggatgaacagtatacccccctcttgcaggtaatttagcccacgcaggggcatcagtagacctaacaatcttctcactccatttagcaggggtctcatcaattctaggggctattaattttattactacaaccattaacatgaaacctccagccatttcacaatatcaaacccctctattcgtctgatccgtgcttgtaaccgccgtactgcttctcctatcactacccgtactagcagcgggcatcacaatgcttttaacagatcgaaatctcaataccacattctttgacccggcaggaggaggagacccaatcctttaccaacactta
>MK074436
cctctacctcgtatttggtgcctgagccggaatagtaggaaccgccttaagccttctcatccgtgctgaattaagccaacccggatcgcttctaggtgacgaccaaatttataatgttatcgtaactgctcacgccttcgtaataattttctttatagtaatgcccgtccttattggaggatttggaaactggctcgtaccattaatgatcggagccccagacatggcattccctcgtataaataacataagcttctgactcttacccccatcattccttctactactagcctcctctggcgttgaggctggtgctggaacaggatgaacagtatacccccctcttgcaggtaatttagcccacgcaggggcatcagtagacctaacaatcttctcactccatttagcaggggtctcatcaattctaggggctattaattttattactacaaccattaacatgaaacctccagccatttcacaatatcaaacccctctattcgtctgatccgtgcttgtaaccgccgtactgcttctcctatcactacccgtactagcagcgggcatcacaatgcttttaacagatcgaaatctcaataccacattctttgacccggcaggaggaggagacccaatcctttaccaacactta
>MK074424
cctctacctcgtatttggtgcctgagccggaatagtaggaaccgccttaagccttctcatccgtgctgaactaagccaacccggatcgcttctaggtgacgaccaaatttataatgttatcgtaactgctcacgccttcgtaataattttctttatagtaatgcctgtccttattggaggatttggaaactggctcgtaccattaatgattggagccccagatatggcattccctcgtataaataacataagcttctgactcttacccccatcattcctactactactagcctcttctggtgttgaggctggtgctgggacaggatgaacagtataccctcctcttgcaggcaacctagcccacgcaggggcatcagtagacctaacaatcttctcactccatttagcaggggtctcatcaattctaggggctattaattttattactacaaccattaacatgaagcccccagccatttcacaatatcaaacccctctattcgtctgatccgtgcttgtaaccgccgtactacttctcctatcactaccagtactagcagcgggcatcacaatgcttttaacagatcgaaatcttaataccacattcttcgacccggcaggaggaggagacccaatcctttaccaacactta
>MK074438
cctctacctcgtatttggtgcctgagccggaatagtaggaaccgccttaagccttctcatccgtgctgaattaagccaacccggatcgcttctaggtgacgaccaaatttataatgttatcgtaactgctcacgccttcgtaataattttctttatagtaatgcccgtccttattggaggatttggaaactggctcgtaccattaatgatcggagccccagacatggcattccctcgtataaataacataagcttctgactcttacccccatcattccttctactactagcctcctctggcgttgaggctggtgctggaacaggatgaacagtatacccccctcttgcaggtaatttagcccacgcaggggcatcagtagacctaacaatcttctcactccatttagcaggggtctcatcaattctaggggctattaattttattactacaaccattaacatgaaacctccagccatttcacaatatcaaacccctctattcgtctgatccgtgcttgtaaccgccgtactgcttctcctatcactacccgtactagcagcgggcatcacaatgcttttaacagatcgaaatctcaataccacattctttgacccggcaggaggaggagacccaatcctttaccaacactta
>MK074434
cctctacctcgtatttggtgcctgagccggaatagtaggaaccgccttaagccttctcatccgtgctgaactaagccagcccggatcgcttttaggcgacgaccaaatttataatgttatcgtaactgctcacgccttcgtaataattttctttatagtaatgcctgtccttattggaggatttggaaactggctcgtaccattaatgatcggagcccccgacatggcattccctcgtataaataatataagcttctgactcttgcccccgtcattcctgctactactagcctcttctggtgttgaggctggtgctgggacaggatgaacagtgtacccccctcttgcaggtaatctagcccacgcaggggcatcagtagacctgacaattttctcactccatttggcgggggtctcatcaattctaggggctattaattttattactacaaccattaacataaaacccccagctatttcacaatatcaaacccccctattcgtctgatccgtgcttgtaaccgccgtactacttctcctatcactaccagtactagcagcgggcatcacaatgcttttaacagatcgaaatcttaataccacattctttgacccggcaggaggaggagacccaatcctttaccaacactta
>MK074416
cctctacctcgtatttggtgcctgagccggaatagtaggaaccgccttaagccttcttatccgtgctgaattaagtcaacccggatcgcttctaggtgacgaccaaatttacaatgttatcgtaactgctcacgccttcgtaataattttctttatagtaatgcccgtccttattggaggatttggaaactggctcgtaccattaataatcggagccccagacatggcattccctcgtataaacaacataagcttctgactactacccccatcatttctactactgctagcctcttctggtgttgaggctggtgctggaacaggctgaacagtatacccccctcttgcaggcaatctagcccacgcaggggcatcagtagacctgacaatcttctcactccatttagcaggagtctcatcaattctaggggccattaattttattactacaaccattaacataaaacccccagccatttcacaatatcaaacccctctattcgtctgatccgtgcttgtaaccgccgtactgcttctcctatcactaccagtactagcagcgggcatcacaatgcttttaacagatcgaaatcttaataccacattcttcgacccagcaggtggaggagacccaatcctttatcaacactta
>MK074417
cctttatctcgtatttggtgcttgagccggaatagtaggaaccgctttaagtcttctcattcgagctgaattaagccagcccggatcacttcttggcgatgatcaaatttataatgttatcgtaactgctcatgctttcgtaataattttctttatagtaatacctgtccttattggtggatttgggaactgactcgtgccattaatgattggggctcccgacatggcgttccctcgtataaacaacatgagcttctggctcctacccccatcattcctgttactactagcctcttctggcgttgaagctggagctgggactgggtgaacagtatatccacctcttgcaagcaacttagcccatgcaggagcatcagtagacctgacaattttctcacttcacctagcaggggtctcatcaattttaggggccattaatttcattactacaaccattaacatgaaacccccagccatttcacaatatcaaacacctctattcgtctgatccgtgcttgtaaccgctgtactacttctcctgtcgctgccagtgttagcagcgggcattacaatgcttttaacagatcgaaaccttaataccacattcttcgacccggcagggggaggagacccaatcctttaccaacatcta
>MK074419
cctctacctcgtatttggtgcctgagccggaatagtaggaaccgccttaagccttctcatccgcgctgaactaagccaacccggatcgcttctaggtgacgaccaaatttataatgttatcgtaactgctcacgccttcgtaataatcttctttatagtaatgcccgtccttattgggggatttggaaactggctcgtaccattaatgatcggagccccagacatggcattccctcgtataaataacataagcttctgactcttacccccatcattcctactactgctagcctcttctggtgttgaggctggtgctgggacaggatgaacagtatatcctcctcttgcaggtaatctagcccacgcaggggcatcagtagacctaacaattttctcactccatttagcaggggtctcatcaattctaggggctattaattttattactacaaccattaacatgaagcccccagccatttcacaatatcagacccctctattcgtctgatccgtgcttgtaaccgccgtactgcttctcttatcactaccagtactagcagcgggcatcacaatgcttttaacagatcgaaatcttaataccacattcttcgacccggcaggaggaggagacccaatcctttaccaacactta
>MK074420
cctctacctcgtatttggtgcctgagccggaatagtaggaaccgccttaagccttctcatccgcgctgaactaagccaacccggatcgcttctaggtgacgaccaaatttataatgttatcgtaactgctcacgccttcgtaataatcttctttatagtaatgcccgtccttattgggggatttggaaactggctcgtaccattaatgatcggagccccagacatggcattccctcgtataaataacataagcttctgactcttacccccatcattcctactactgctagcctcttctggtgttgaggctggtgctgggacaggatgaacagtatatcctcctcttgcaggtaatctagcccacgcaggggcatcagtagacctaacaattttctcactccatttagcaggggtctcatcaattctaggggctattaattttattactacaaccattaacatgaagcccccagccatttcacaatatcagacccctctattcgtctgatccgtgcttgtaaccgccgtactgcttctcttatcactaccagtactagcagcgggcatcacaatgcttttaacagatcgaaatcttaataccacattcttcgacccggcaggaggaggagacccaatcctttaccaacactta
>MK074418
NNNNNNNNNNNNNNNNNNNNNNNNNNNNNNNNNNNNNNgaaccgccttaagccttctcatccgcgctgaactaagccaacccggatcgcttctaggtgacgaccaaatttataatgttatcgtaactgctcacgccttcgtaataatcttctttatagtaatgcccgtccttattgggggatttggaaactggctcgtaccattaatgatcggagccccagacatggcattccctcgtataaataacataagcttctgactcttacccccatcattcctactactgctagcctcttctggtgttgaggctggtgctgggacaggatgaacagtatatcctcctcttgcaggtaatctagcccacgcaggggcatcagtagacctaacaattttctcactccatttagcaggggtctcatcaattctaggggctattaattttattactacaaccattaacatgaagcccccagccatttcacaatatcagacccctctattcgtctgatccgtgcttgtaaccgccgtactgcttctcttatcactaccagtactagcagcgggcatcacaatgcttttaacagatcgaaatcttaataccacattcttcgacccggcaggaggaggagacccaatcctttaccaacactta
>MK074422
cctctacctcgtatttggtgcctgagccggaatagtaggaaccgccttaagccttctcatccgcgctgaactaagccaacccggatcgcttctaggtgacgaccaaatttataatgttatcgtaactgctcacgccttcgtaataatcttctttatagtaatgcccgtccttattgggggatttggaaactggctcgtaccattaatgatcggagccccagacatggcattccctcgtataaataacataagcttctgactcttacccccatcattcctactactgctagcctcttctggtgttgaggctggtgctgggacaggatgaacagtatatcctcctcttgcaggtaatctagcccacgcaggggcatcagtagacctaacaattttctcactccatttagcaggggtctcatcaattctaggggctattaattttattactacaaccattaacatgaagcccccagccatttcacaatatcagacccctctattcgtctgatccgtgcttgtaaccgccgtactgcttctcttatcactaccagtactagcagcgggcatcacaatgcttttaacagatcgaaatcttaataccacattcttcgacccggcaggaggaggagacccaatcctttaccaacactta
>MK074421
cctctacctcgtatttggtgcctgagccggaatagtaggaaccgccttaagccttctcatccgcgctgaactaagccaacccggatcgcttctaggtgacgaccaaatttataatgttatcgtaactgctcacgccttcgtaataatcttctttatagtaatgcccgtccttattgggggatttggaaactggctcgtaccattaatgatcggagccccagacatggcattccctcgtataaataacataagcttctgactcttacccccatcattcctactactgctagcctcttctggtgttgaggctggtgctgggacaggatgaacagtatatcctcctcttgcaggtaatctagcccacgcaggggcatcagtagacctaacaattttctcactccatttagcaggggtctcatcaattctaggggctattaattttattactacaaccattaacatgaagcccccagccatttcacaatatcagacccctctattcgtctgatccgtgcttgtaaccgccgtactgcttctcttatcactaccagtactagcagcgggcatcacaatgcttttaacagatcgaaatcttaataccacattcttcgacccggcaggaggaggagacccaatcctttaccaacactta
>MK074399
cctttatcttgtatttggtgcctgagccggaatagtaggaaccgccttaagcctactcatccgggctgaactaagtcaacccggatcgcttctaggtgatgaccaaatttataatgttatcgtcactgctcacgccttcgtaataatcttctttatagtaatacccattctcattggaggatttggaaactggcttgtaccactaataatcggagccccagacatggcattcccgcgtataaataacataagtttctgacttctacccccatcattccttcttctgctggcttcttccggcgttgaagccggggctggaacgggatgaacagtttacccgcctcttgcaggcaacctagcccacgcaggggcatcagtagacctgacaattttttcactccacttagcaggtgtctcatcaattctaggagcaattaactttattactacaacaattaacataaaacccccagctatttcccagtatcaaacacctttatttgtttgatccgtacttgtaaccgccgtactgctacttctatcactgccagttttagccgctggaattacgatacttctaacagaccgaaacctaaataccacattttttgacccagcaggcggaggagacccaattctatatcaacaccta
>MK074400
cctttatcttgtatttggtgcctgagccggaatagtaggaaccgccttaagcctactcatccgggctgaactaagtcaacccggatcgcttctaggtgatgaccaaatttataatgttatcgtcactgctcacgccttcgtaataatcttctttatagtaatacccattctcattggaggatttggaaactggcttgtaccactaataatcggagccccagacatggcattcccgcgtataaataacataagtttctgacttctacccccatcattccttcttctgctggcttcttccggcgttgaagccggggctggaacgggatgaacagtttacccgcctcttgcaggcaacctagcccacgcaggggcatcagtagacctgacaattttttcactccacttagcaggtgtctcatcaattctaggagcaattaactttattactacaacaattaacataaaacccccagctatttcccagtatcaaacacctttatttgtttgatccgtacttgtaaccgccgtactgctacttctatcactgccagttttagccgctggaattacgatacttctaacagaccgaaacctaaataccacattttttgacccagcaggcggaggagacccaattctatatcaacaccta
>MK074408
cctttatcttgtatttggtgcctgagccggaatagtaggaaccgccttaagcctactcatccgggctgaactaagtcaacccggatcgcttctaggtgatgaccaaatttataatgttatcgtcactgctcacgccttcgtaataatcttctttatagtaatacccattctcattggaggatttggaaactggcttgtaccactaataatcggagccccagacatggcattcccgcgtataaataacataagtttctgacttctacccccatcattccttcttctgctggcttcttccggcgttgaagccggggctggaacgggatgaacagtttacccgcctcttgcaggcaacctagcccacgcaggggcatcagtagacctgacaattttttcactccacttagcaggtgtctcatcaattctaggagcaattaactttattactacaacaattaacataaaacccccagctatttcccagtatcaaacacctttatttgtttgatccgtacttgtaaccgccgtactgctacttctatcactgccagttttagccgctggaattacgatacttctaacagaccgaaacctaaataccacattttttgacccagcaggcggaggagacccaattctatatcaacaccta
>MK074398
cctttatcttgtatttggtgcctgagccggaatagtaggaaccgccttaagcctcctcatccgagctgaactaagtcaacccggatcacttctaggtgatgaccaaatttataatgttatcgtcactgctcacgccttcgtaataatcttctttatagtaatacccatccttattggaggatttggaaactggcttgtaccactaataattggggccccagacatggcgttcccacgtataaataacataagtttctgacttttacccccatcattccttcttctgctggcttcttccggtgttgaagcgggggccgggacaggatgaacagtttacccacctcttgcaggcaacctagcccacgcaggagcatcagtagacctgacaattttttcactccacttagcaggtgtctcatcaattctgggtgcaattaactttattactacaacaattaacataaaacccccagccatttcccagtatcaaacacctttatttgtttgatccgtacttgtaaccgctgtactgctacttctatcattaccagtcttagccgctgggattacaatgcttctgacagaccgaaacctaaacaccacattcttcgacccagcaggcggaggagacccaattctatatcaacaccta
>MK074403
cctttatcttgtatttggtgcctgagccggaatagtaggaaccgccttaagcctcctcatccgagctgaactaagtcaacccggatcacttctaggtgatgaccaaatttataatgttatcgtcactgctcacgccttcgtaataatcttctttatagtaatacccatccttattggaggatttggaaactggcttgtaccactaataattggggccccagacatggcgttcccacgtataaataacataagtttctgacttttacccccatcattccttcttctgctggcttcttccggtgttgaagcgggggccgggacaggatgaacagtttacccacctyttgcaggcaacctagcccacgcaggagcatcagtagacctgacaattttttcactccacttagcaggtgtctcatcaattctgggtgcaattaactttattactacaacaattaacataaaacccccagccatttcccagtatcaaacacctttatttgtttgatccgtacttgtaaccgctgtactgctacttctatcattaccagtcttagccgctgggattacaatgcttctgacagaccgaaacctaaacaccacattcttcgacccagcaggcggaggagacccaattctatatcaacaccta
>MK074378
cctttatcttgtatttggtgcctgagccggaatagtaggaaccgccttaagccttcttatccgggctgaactaagtcaacccggatcacttctaggtgatgaccaaatttataatgttattgtcactgctcacgccttcgtaataatcttctttatagtaatacccatccttattggaggatttggaaactggcttgtaccactaataattggggccccagacatggcgttcccgcgtataaataacataagtttctgacttttacccccatcatttcttcttctgctggcttcttccggcgttgaagctggggctggaacaggatgaacagtttacccacctcttgcaggcaacctagcccacgcaggagcatcagtagacctgacaattttttcactccacctggcaggtgtctcatcaattctgggagcaattaactttatcactacaacaattaatataaaacccccagctatctcccagtatcaaacacctttatttgtttgatccgtacttgtaaccgctgtgctgctacttctatcattaccagttttagccgctgggattacaatgcttttaacagaccgaaacctaaacactacattcttcgacccagcaggcggaggagacccaattctatatcaacaccta
>MK074376
cctttatcttgtatttggtgcctgagccggaatagtaggaaccgccttaagccttcttatccgggctgaactaagtcaacccggatcacttctaggtgatgaccaaatttataatgttattgtcactgctcacgccttcgtaataatcttctttatagtaatacccatccttattggaggatttggaaactggcttgtaccactaataattggggccccagacatggcgtttccaggtataaataacataagtttctgacttttacccccatcatttcttcttctgctggcttcttccggcgttgaagctggggctggaacaggatgaacagtttacccacctcttgcaggcaacctagcccacgcaggagcatcagtagacctgacaattttttcactccacctggcaggtgtctcatcaattctgggagcaattaactttatcactacaacaattaatataaaacccccagctatctcccagtatcaaacacctttatttgtttgatccgtacttgtaaccgctgtactgctacttctatcattaccagttttagccgctgggattacaatgcttttaacagaccgaaacctaaacactacattcttcgacccagcaggcggaggagacccaattctatatcaacaccta
>MK074375
cctttatcttgtatttggtgcctgagccggaatagtaggaaccgccttaagccttcttatccgggctgaactaagtcaacccggatcacttctaggtgatgaccaaatttataatgttattgtcactgctcacgccttcgtaataatcttctttatagtaatacccatccttattggaggatttggaaactggcttgtaccactaataattggggccccagacatggcgttcccacgtataaataacataagtttctgacttttacccccatcatttcttcttctgctggcttcttccggcgttgaagctggggctggaacaggatgaacagtttacccacctcttgcaggcaacctagcccacgcaggagcatcagtagacctgacaattttttcactccacctggcaggtgtctcatcaattctgggagcaattaactttatcaccacaacaattaatataaaacccccagctatctcccagtatcaaacacctttatttgtttgatccgtacttgtaaccgctgtactgctacttctatcattgccagttttagccgctgggattacaatgcttttaacagaccgaaacctaaacactacattcttcgacccagcaggcggaggagacccaattctatatcaacaccta
>MK074377
cctttatcttgtatttggtgcctgagccggaatagtaggaaccgccttaagccttcttatccgggctgaactaagtcaacccggatcacttctaggtgatgaccaaatttataatgttattgtcactgctcacgccttcgtaataatcttctttatagtaatacccatccttattggaggatttggaaactggcttgtaccactaataattggggccccagacatggcgtttccacgtataaataacataagtttctgacttttacccccatcatttcttcttctgctggcttcttccggcgttgaagctggggctggaacaggatgaacagtttacccacctcttgcaggcaacctagcccacgcaggagcatcagtagacctgacaattttttcactccacctggcaggtgtctcatcaattctgggagcaattaactttatcactacaacaattaatataaaacccccagctatctcccagtatcaaacacctttatttgtttgatccgtacttgtaaccgctgtactgctacttctatcattaccagttttagccgctgggattacaatgcttttaacagaccgaaacctaaacactacattcttcgacccagcaggcggaggagacccaattctatatcaacaccta
>MK074381
cctttatcttgtatttggtgcctgagccggaatagtaggaaccgccttaagccttctcatccgggctgaactaagtcaacctggatcgcttctaggtgatgaccaaatttataatgttatcgtcactgctcacgccttcgtaataatcttctttatagtaatacccattctcattgggggatttggaaactggcttgtaccactaataatcggagccccagacatggcgttcccccgtataaataacataagtttctgacttctacccccatcattccttcttctgctggcttcttccggcgttgaagccggggctgggacgggatgaacagtttacccgcctcttgcaggcaacctagcccacgcaggagcatcagtagacctgacaattttttcactccacttagcaggtgtctcatcaattctaggggcaattaactttattactacaacaattaacataaaacccccagctatttcccaatatcaaacacctttatttgtttgatccgtacttgtaaccgccgtactgctacttctatcactgccagttttagccgctggaattacgatacttctgacagaccgaaacctaaataccacattcttcgacccagcaggcggaggagacccaattctatatcaacaccta
>MK074380
cctttatcttgtatttggtgcctgagccggaatagtaggaaccgccttaagccttctcatccgggctgaactaagtcaacctggatcgcttctaggtgatgaccaaatttataatgttatcgtcactgctcacgccttcgtaataatcttctttatagtaatacccattctcattgggggatttggaaactggcttgtaccactaataatcggagccccagacatggcgttcccccgtataaataacataagtttctgacttctacccccatcattccttcttctgctggcttcttccggcgttgaagccggggctgggacgggatgaacagtttacccgcctcttgcaggcaacctagcccacgcaggagcatcagtagacctgacaattttttcactccacttagcaggtgtctcatcaattctaggggcaattaactttattactacaacaattaacataaaacccccagctatttcccaatatcaaacacctttatttgtttgatccgtacttgtaaccgccgtactgctacttctatcactgccagttttagccgctggaattacgatacttctgacagaccgaaacctaaataccacattcttcgacccagcaggcggaggagacccaattctatatcaacaccta
>MK074379
cctttatcttgtatttggtgcctgagccggaatagtaggaaccgccttaagccttctcatccgggctgaactaagtcaacctggatcgcttctaggtgatgaccaaatttataatgttatcgtcactgctcacgccttcgtaataatcttctttatagtaatacccattctcattgggggatttggaaactggcttgtaccactaataatcggagccccagacatggcgttcccccgtataaataacataagtttctgacttctacccccatcattccttcttctgctggcttcttccggcgttgaagccggggctgggacgggatgaacagtttacccgcctcttgcaggcaacctagcccacgcaggagcatcagtagacctgacaattttttcactccacttagcaggtgtctcatcaattctaggggcaattaactttattactacaacaattaacataaaacccccagctatttcccaatatcaaacacctttatttgtttgatccgtacttgtaaccgccgtactgctacttctatcactgccagttttagccgctggaattacgatacttctgacagaccgaaacctaaataccacattcttcgacccagcaggcggaggagacccaattctatatcaacaccta
>MK074382
cctttatcttgtatttggtgcctgagccggaatagtaggaaccgccttaagcctcctcatccgggctgagctaagtcaacccggatcgcttctaggtgatgaccaaatttataatgttatcgtcactgctcacgccttcgtaataatcttctttatagtaatgcccattcttattgggggatttggaaactggcttgtaccgctaataatcggagcccccgacatggcgttcccacgtataaataacataagtttctgactcctgcccccatcatttcttcttctgttggcttcttccggcgttgaagccggggctgggacgggatgaacagtttacccgcctcttgcaggtaacctagcccacgcaggggcatcagtagacctgacaattttttcactccacttagcaggtgtctcatcaattctgggggcaattaactttattactacaacaattaacataaagcccccagctatttcccagtaccaaacacctttatttgtttgatccgtacttgtgaccgccgtactgctacttctatcactgccagttttagccgctggaattacgatacttctaacagaccgaaacctaaacaccacattcttcgacccagcaggcggaggagacccaattctatatcaacaccta
>MK074383
cctttatcttgtatttggtgcctgagccggaatagtaggaaccgccttaagcctcctcatccgggctgagctaagtcaacccggatcgcttctaggtgatgaccaaatttataatgttatcgtcactgctcacgccttcgtaataatcttctttatagtaatgcccattcttattgggggatttggaaactggcttgtaccgctaataatcggagcccccgacatggcgttcccacgtataaataacataagtttctgactcctgcccccatcatttcttcttctgttggcttcttccggcgttgaagccggggctgggacgggatgaacagtttacccgcctcttgcaggtaacctagcccacgcaggggcatcagtagacctgacaattttttcactccacttagcaggtgtctcatcaattctgggggcaattaactttattactacaacaattaacataaagcccccagctatttcccagtaccaaacacctttatttgtttgatccgtacttgtgaccgccgtactgctacttctatcactgccagttttagccgctggaattacgatacttctaacagaccgaaacctaaacaccacattcttcgacccagcaggcggaggagacccaattctatatcaacaccta
>MK074385
cctttatcttgtatttggtgcctgagccggaatagtaggaaccgccttaagccttctcatccgggctgaactaagtcaacccggatcacttctaggtgatgaccaaatttataatgttatcgtcactgctcacgccttcgtaataatcttctttatagtaatacccatccttatcggaggatttggaaactggcttgtaccactaataattggggccccagacatggcgttcccacgtataaataacataagtttctgacttttacccccatcatttcttcttctgctggcttcttccggcgttgaagctggggccgggacaggatggacagtttacccgcctcttgcaggcaatctagcccacgcaggagcatcagtagacctgacaattttttcacttcacctagcaggtgtctcatcaattctgggagcaattaactttattactacaacaattaatataaaacccccagctatttctcagtatcaaacacccttatttgtctgatccgtacttgtaaccgctgtactgctacttctatcattaccggttttagccgctggaattacaatgcttctaacagaccgaaacctaaacaccacattcttcgacccagcaggcggaggagacccaattctatatcaacaccta
>MK074384
cctttatcttgtatttggtgcctgagccggaatagtaggaaccgccttaagccttctcatccgggctgaactaagtcaacccggatcacttctaggtgatgaccaaatttataatgttatcgtcactgctcacgccttcgtaataatcttctttatagtaatacccatccttatcggaggatttggaaactggcttgtaccactaataattggggccccagacatggcgttcccacgtataaataacataagtttctgacttttacccccatcatttcttcttctgctggcttcttccggcgttgaagctggggccgggacaggatggacagtttacccgcctcttgcaggcaatctagcccacgcaggagcatcagtagacctgacaattttttcacttcacctagcaggtgtctcatcaattctgggagcaattaactttattactacaacaattaatataaaacccccagctatttctcagtatcaaacacccttatttgtctgatccgtacttgtaaccgctgtactgctacttctatcattaccggttttagccgctggaattacaatgcttctaacagaccgaaacctaaacaccacattcttcgacccagcaggcggaggagacccaattctatatcaacaccta
>MK074386
cctttatcttgtatttggtgcctgagccggaatagtaggaaccgccttaagccttctcatccgggctgaactaagtcaacccggatcacttctaggtgatgaccaaatttataatgttatcgtcactgctcacgccttcgtaataatcttctttatagtaatacccatccttatcggaggatttggaaactggcttgtaccactaataattggggccccagacatggcgttcccacgtataaataacataagtttctgacttttacccccatcatttcttcttctgctggcttcttccggcgttgaagctggggccgggacaggatggacagtttacccgcctcttgcaggcaatctagcccacgcaggagcatcagtagacctgacaattttttcacttcacctagcaggtgtctcatcaattctgggagcaattaactttattactacaacaattaatataaaacccccagctatttctcagtatcaaacacccttatttgtctgatccgtacttgtaaccgctgtactgctacttctatcattaccggttttagccgctggaattacaatgcttctaacagaccgaaacctaaacaccacattcttcgacccagcaggcggaggagacccaattctatatcaacaccta
>MK074390
cctttatcttgtatttggtgcctgagccggaatagtaggaaccgccttaagccttcttatccgggctgaactaagtcaacccggatcacttctaggtgatgaccaaatttataatgttatcgtcactgctcacgccttcgtaataatcttctttatagtaatacccatccttatcggaggatttggaaactggcttgtgccgctaataattggagccccagacatagcgttcccgcgtataaataacataagtttctgacttttacccccatcatttcttcttctactggcttcttccggcgttgaagctggggctgggacgggatgaacagtttacccacctcttgcaggcaacctagctcacgcaggagcatcagtagacctgacaattttttcactccacctggcaggtgtctcatcaattctaggagcaattaactttattactacaacaattaatataaaacccccagctatctcccagtatcaaacacctttatttgtttgatccgtacttgtaaccgctgtactgctacttctatcattaccagttttagccgctgggattacaatgctcctaacagaccgaaacctaaacactacattcttcgacccagcaggcggaggagacccaattctatatcaacaccta
>MK074387
cctttatcttgtatttggtgcctgagccggaatagtaggaaccgccttaagccttcttatccgggctgaactaagtcaacccggatcacttctaggtgatgaccaaatttataatgttatcgtcactgctcacgccttcgtaataatcttctttatagtaatacccatccttatcggaggatttggaaactggcttgtgccgctaataattggagccccagacatagcgttcccgcgtataaataacataagtttctgacttttacccccatcatttcttcttctactggcttcttccggcgttgaagctggggctgggacgggatgaacagtttacccacctcttgcaggcaacctagctcacgcaggagcatcagtagacctgacaattttttcactccacctggcaggtgtctcatcaattctaggagcaattaactttattactacaacaattaatataaaacccccagctatctcccagtatcaaacacctttatttgtttgatccgtacttgtaaccgctgtactgctacttctatcattaccagttttagccgctgggattacaatgctcctaacagaccgaaacctaaacactacattcttcgacccagcaggcggaggagacccaattctatatcaacaccta
>MK074389
cctttatcttgtatttggtgcctgagccggaatagtaggaaccgccttaagccttcttatccgggctgaactaagtcaacccggatcacttctaggtgatgaccaaatttataatgttatcgtcactgctcacgccttcgtaataatcttctttatagtaatacccatccttatcggaggatttggaaactggcttgtgccgctaataattggagccccagacatagcgttcccgcgtataaataacataagtttctgacttttacccccatcatttcttcttctactggcttcttccggcgttgaagctggggctgggacgggatgaacagtttacccacctcttgcaggcaacctagctcacgcaggagcatcagtagacctgacaattttttcactccacctggcaggtgtctcatcaattctaggagcaattaactttattactacaacaattaatataaaacccccagctatctcccagtatcaaacacctttatttgtttgatccgtacttgtaaccgctgtactgctacttctatcattaccagttttagccgctgggattacaatgctcctaacagaccgaaacctaaacactacattcttcgacccagcaggcggaggagacccaattctatatcaacaccta
>MK074391
cctttatcttgtatttggtgcctgagccggaatagtaggaaccgccttaagccttcttatccgggctgaactaagtcaacccggatcacttctaggtgatgaccaaatttataatgttatcgtcactgctcacgccttcgtaataatcttctttatagtaatacccatccttatcggaggatttggaaactggcttgtaccgctaataattggagccccagacatagcgttcccacgtataaataacataagtttctgacttttacccccatcatttcttcttctactggcttcttccggcgttgaagctggggctgggacgggatgaacagtttacccacctcttgcaggcaacctagctcacgcaggagcatcagtagacctgacaattttttcactccacctggcaggtgtctcatcaattctaggagcaattaactttattactacaacaattaatataaaacccccagctatctcccagtatcaaacacctttatttgtttgatccgtacttgtaaccgctgtactgctacttctatcattaccagttttagccgctgggattacaatgctcctaacagaccgaaacctaaacactacattcttcgacccagcaggcggaggagacccaattctatatcaacaccta
>MK074388
cctttatcttgtatttggtgcctgagccggaatagtaggaaccgccttaagccttcttatccgggctgaactaagtcaacccggatcacttctaggtgatgaccaaatttataatgttatcgtcactgctcacgccttcgtaataatcttctttatagtaatacccatccttatcggaggatttggaaactggcttgtaccgctaataattggagccccagacatagcgttcccacgtataaataacataagtttctgacttttacccccatcatttcttcttctactggcttcttccggcgttgaagctggggctgggacgggatgaacagtttacccacctcttgcaggcaacctagctcacgcaggagcatcagtagacctgacaattttttcactccacctggcaggtgtctcatcaattctaggagcaattaactttattactacaacaattaatataaaacccccagctatctcccagtatcaaacacctttatttgtttgatccgtacttgtaaccgctgtactgctacttctatcattaccagttttagccgctgggattacaatgctcctaacagaccgaaacctaaacactacattcttcgacccagcaggcggaggagacccaattctatatcaacaccta
>MK074411
cctttatcttgtattcggtgcctgagccggaatagtgggaaccgccttaagccttctcatccgggctgaactaagtcaacctggatcacttctaggtgatgaccaaatttataatgttatcgtcactgctcacgccttcgtaataatcttctttatagtaatacccatccttatcggaggatttggaaactggcttgtaccgctaataattggagccccagacatggcgttcccacgtataaataacataagtttctgacttttacccccatcatttcttcttctactggcctcttccggcgttgaagctggggccgggacaggatgaacagtttacccacctcttgcaggcaacctagcccacgcaggagcatcagtagacctgacaattttttcactccacctagcaggtgtctcatcaattctgggagcaattaactttattactacaacaattaatataaaacccccagctatttctcagtatcaaacacccttatttgtctgatccgtacttgtaaccgctgtgctgctacttttatcattgccagttttagccgctggaattacaatgcttctaacagaccgaaatctaaataccacattcttcgacccagcaggcggaggagacccaattctatatcaacaccta
>MK074409
cctttatcttgtattcggtgcctgagccggaatagtgggaaccgccttaagccttctcatccgggctgaactaagtcaacctggatcacttctaggtgatgaccaaatttataatgttatcgtcactgctcacgccttcgtaataatcttctttatagtaatacccatccttatcggaggatttggaaactggcttgtaccgctaataattggagccccagacatggcgttcccacgtataaataacataagtttctgacttttgcccccatcatttcttcttctactggcctcttccggcgttgaagctggggccgggacaggatgaacagtttacccacctcttgcaggcaacctagcccacgcaggagcatcagtagacctgacaattttttcactccacctagcaggtgtctcatcaattctgggagcaattaactttattactacaacaattaatataaaacccccagctatttctcagtatcaaacacccttatttgtctgatccgtacttgtaaccgctgtgctgctacttttatcattgccagttttagccgctggaattacaatgcttctaacagaccgaaatctaaataccacattcttcgacccagcaggcggaggagacccaattctatatcaacaccta
>MK074407
NNNNNNNNNNNNNNNNNNNNNNNNNNNNNNNNNNNNNNNNNNNgccttaagccttctcatccgggctgaactaagtcaacctggatcacttctaggtgatgaccaaatttataatgttatcgtcactgctcacgccttcgtaataatcttctttatagtaatacccatccttatcggaggatttggaaactggcttgtaccgctaataattggagccccagacatggcgttcccacgtataaataacataagtttctgacttttgcccccatcatttcttcttctactggcctcttccggcgttgaagctggggccgggacaggatgaacagtttacccacctcttgcaggcaacctagcccacgcaggagcatcagtagacctgacaattttttcactccacctagcaggtgtctcatcaattctgggagcaattaactttattactacaacaattaatataaaacccccagctatttctcagtatcaaacacccttatttgtctgatccgtacttgtaaccgctgtgctgctacttttatcattgccagttttagccgctggaattacaatgcttctaacagaccgaaatctaaataccacattcttcgacccagcaggcggaggagacccaattctatatcaacaccta
>MK074406
cctttatcttgtatttggtgcctgagccggaatagtgggaaccgccttaagccttctcatccgggctgaactaagtcaacctggatcacttctaggtgatgaccaaatttataatgttatcgtcactgctcacgccttcgtaataatcttctttatagtaatacccatccttatcggaggatttggaaactggcttgtaccgctaataattggagccccagacatggcgttcccacgtataaataacataagtttctgacttttacccccatcatttcttcttctactggcctcttccggcgttgaagctggggccgggacaggatgaacagtttacccacctcttgcaggcaacctagcccacgcaggagcatcagtagacctgacaattttttcactccacctagcaggtgtctcatcaattctgggagcaattaactttattactacaacaattaatataaaacccccagctatttctcagtatcaaacacccttatttgtctgatccgtacttgtaaccgctgtgctgctacttttatcattgccagttttagccgctggaattacaatgcttctaacagaccgaaatctaaataccacattcttcgacccagcaggcggaggagacccaattctatatcaacaccta
>MK074404
cctttatcttgtattcggtgcctgagccggaatagtgggaaccgccttaagccttctcatccgggctgaactaagtcaacctggatcacttctaggtgatgaccaaatttataatgttatcgtcactgctcacgccttcgtaataatcttctttatagtaatacccatccttatcggaggatttggaaactggcttgtaccgctaataattggagccccagacatggcgttcccacgtataaataacataagtttctgacttttacccccatcatttcttcttctactggcctcttccggcgttgaagctggggccgggacaggatgaacagtttacccacctcttgcaggcaacctagcccatgcaggagcatcagtagacctgacaattttttcactccacctagcaggtgtctcatcaattctgggagcaattaactttattactacaacaattaatataaaacccccagctatttctcagtatcaaacacccttatttgtctgatccgtacttgtaaccgctgtgctgctacttttatcattgccagttttagccgctggaattacaatgcttctaacagaccgaaatctaaataccacattcttcgacccagcaggcggaggagacccaattctatatcaacaccta
>MK074410
cctttatcttgtattcggtgcctgagccggaatagtgggaaccgccttaagccttctcatccgggctgaactaagtcaacctggatcacttctaggtgatgaccaaatttataatgttatcgtcactgctcacgccttcgtaataatcttctttatagtaatacccatccttatcggaggatttggaaactggcttgtaccgctaataattggagccccagacatggcgttcccacgtataaataacataagtttctgacttttgcccccatcatttcttcttctactggcctcttccggcgttgaagctggggccgggacaggatgaacagtttacccacctcttgcaggcaacctagcccacgcaggagcatcagtagacctgacaattttttcactccacctagcaggtgtctcatcaattctgggagcaattaactttattactacaacaattaatataaaacccccagctatttctcagtatcaaacacccttatttgtctgatccgtacttgtaaccgctgtgctgctacttttatcattgccagttttagccgctggaattacaatgcttctaacagaccgaaatctaaataccacattcttcgacccagcaggcggaggagacccaattctatatcaacaccta
>MK074402
cctttatcttgtattcggtgcctgagccggaatagtgggaaccgccttaagccttctcatccgggctgaactaagtcaacctggatcacttctaggtgatgaccaaatttataatgttatcgtcactgctcacgccttcgtaataatcttctttatagtaatacccatccttatcggaggatttggaaactggcttgtaccgctaataattggagccccagacatggcgttcccacgtataaataacataagtttctgacttttgcccccatcatttcttcttctactggcctcttccggcgttgaagctggggccgggacaggatgaacagtttacccacctcttgcaggcaacctagcccacgcaggagcatcagtagacctgacaattttttcactccacctagcaggtgtctcatcaattctgggagcaattaactttattactacaacaattaatataaaacccccagctatttctcagtatcaaacacccttatttgtctgatccgtacttgtaaccgctgtgctgctacttttatcattgccagttttagccgctggaattacaatgcttctaacagaccgaaatctaaataccacattcttcgacccagcaggcggaggagacccaattctatatcaacaccta
>MK074401
cctttatcttgtattcggtgcctgagccggaatagtgggaaccgccttaagccttctcatccgggctgaactaagtcaacctggatcacttctaggtgatgaccaaatttataatgttatcgtcactgctcacgccttcgtaataatcttctttatagtaatacccatccttatcggaggatttggaaactggcttgtaccgctaataattggagccccagacatggcgttcccacgtataaataacataagtttctgacttttgcccccatcatttcttcttctactggcctcttccggcgttgaagctggggccgggacaggatgaacagtttacccacctcttgcaggcaacctagcccacgcaggagcatcagtagacctgacaattttttcactccacctagcaggtgtctcatcaattctgggagcaattaactttattactacaacaattaatataaaacccccagctatttctcagtatcaaacacccttatttgtctgatccgtacttgtaaccgctgtgctgctacttttatcattgccagttttagccgctggaattacaatgcttctaacagaccgaaatctaaataccacattcttcgacccagcaggcggaggagacccaatNNNNNNNNNNNNNNNN
>MK074395
cctttatcttgtattcggtgcctgagccggaatagtgggaaccgccttaagccttctcatccgggctgaactaagtcaacctggatcacttctaggtgatgaccaaatttataatgttatcgtcactgctcacgccttcgtaataatcttctttatagtaatacccatccttatcggaggatttggaaactggcttgtaccgctaataattggagccccagacatggcgttcccacgtataaataacataagtttctgacttttgcccccatcatttcttcttctactggcctcttccggcgttgaagctggggccgggacaggatgaacagtttacccacctcttgcaggcaacctagcccacgcaggagcatcagtagacctgacaattttttcactccacctagcaggtgtctcatcaattctgggagcaattaactttattactacaacaattaatataaaacccccagctatttctcagtatcaaacacccttatttgtctgatccgtacttgtaaccgctgtgctgctacttttatcattgccagttttagccgctggaattacaatgcttctaacagaccgaaatctaaataccacattcttcgacccagcagggggaggagacccaattctatatcaacaccta
>MK074392
cctttatcttgtattcggtgcctgagccggaatagtgggaaccgccttaagccttctcatccgggctgaactaagtcaacctggatcacttctaggtgatgaccaaatttataatgttatcgtcactgctcacgccttcgtaataatcttctttatagtaatacccatccttatcggaggatttggaaactggcttgtaccgctaataattggagccccagacatggcgttcccacgtataaataacataagtttctgacttttgcccccatcatttcttcttctactggcctcttccggcgttgaagctggggccgggacaggatgaacagtttacccacctcttgcaggcaacctagcccacgcaggagcatcagtagacctgacaattttttcactccacctagcaggtgtctcatcaattctgggagcaattaactttattactacaacaattaatataaaacccccagctatttctcagtatcaaacacccttatttgtctgatccgtacttgtaaccgctgtgctgctacttttatcattgccagttttagccgctggaattacaatgcttctaacagaccgaaatctaaataccacattcttcgacccagcagggggaggagacccaattctatatcaacaccta
>MK074415
cctttatcttgtattcggtgcctgagccggaatagtgggaaccgccttaagccttctcatccgggctgaactaagtcaacctggatcacttctaggtgatgaccaaatttataatgttatcgtcactgctcacgccttcgtaataatcttctttatagtaatacccatccttatcggaggatttggaaactggcttgtaccgctaataattggagccccagacatggcgttcccacgtataaataacataagtttctgacttttgcccccatcatttcttcttctactggcctcttccggcgttgaagctggggccgggacaggatgaacagtttacccacctcttgcaggcaacctagcccacgcaggagcatcagtagacctgacaattttttcactccacctagcaggtgtctcatcaattctgggagcaattaactttattactacaacaattaatataaaacccccagctatttctcagtatcaaacacccttatttgtctgatccgtacttgtaaccgctgtgctgctacttttatcattgccagttttagccgctggaattacaatgcttctaacagaccgaaatctaaataccacattcttcgacccagcagggggaggagacccaattctatatcaacaccta
>MK074414
cctttatcttgtattcggtgcctgagccggaatagtgggaaccgccttaagccttctcatccgggctgaactaagtcaacctggatcacttctaggtgatgaccaaatttataatgttatcgtcactgctcacgccttcgtaataatcttctttatagtaatacccatccttatcggaggatttggaaactggcttgtaccgctaataattggagccccagacatggcgttcccacgtataaataacataagtttctgacttttgcccccatcatttcttcttctactggcctcttccggcgttgaagctggggccgggacaggatgaacagtttacccacctcttgcaggcaacctagcccacgcaggagcatcagtagacctgacaattttttcactccacctagcaggtgtctcatcaattctgggagcaattaactttattactacaacaattaatataaaacccccagctatttctcagtatcaaacacccttatttgtctgatccgtacttgtaaccgctgtgctgctacttttatcattgccagttttagccgctggaattacaatgcttctaacagaccgaaatctaaataccacattcttcgacccagcagggggaggagacccaattctatatcaacaccta
>MK074413
cctttatcttgtattcggtgcctgagccggaatagtgggaaccgccttaagccttctcatccgggctgaactaagtcaacctggatcacttctaggtgatgaccaaatttataatgttatcgtcactgctcacgccttcgtaataatcttctttatagtaatacccatccttatcggaggatttggaaactggcttgtaccgctaataattggagccccagacatggcgttcccacgtataaataacataagtttctgacttttgcccccatcatttcttcttctactggcctcttccggcgttgaagctggggccgggacaggatgaacagtttacccacctcttgcaggcaacctagcccacgcaggagcatcagtagacctgacaattttttcactccacctagcaggtgtctcatcaattctgggagcaattaactttattactacaacaattaatataaaacccccagctatttctcagtatcaaacacccttatttgtctgatccgtacttgtaaccgctgtgctgctacttttatcattgccagttttagccgctggaattacaatgcttctaacagaccgaaatctaaataccacattcttcgacccagcagggggaggagacccaattctatatcaacaccta
>MK074405
cctttatcttgtattcggtgcctgagccggaatagtgggaaccgccttaagccttctcatccgggctgaactaagtcaacctggatcacttctaggtgatgaccaaatttataatgttatcgtcactgctcacgccttcgtaataatcttctttatagtaatacccatccttatcggaggatttggaaactggcttgtaccgctaataattggagccccagacatggcgttcccacgtataaataacataagtttctgacttttgcccccatcatttcttcttctactggcctcttccggcgttgaagctggggccgggacaggatgaacagtttacccacctcttgcaggcaacctagcccacgcaggagcatcagtagacctgacaattttttcactccacctagcaggtgtctcatcaattctgggagcaattaactttattactacaacaattaatataaaacccccagctatttctcagtatcaaacacccttatttgtctgatccgtacttgtaaccgctgtgctgctacttttatcattgccagttttagccgctggaattacaatgcttctaacagaccgaaatctaaataccacattcttcgacccagcaggcggaggagacccaattctatatcaacaccta
>MK074396
cctttatcttgtattcggtgcctgagccggaatagtgggaaccgccttaagccttctcatccgggctgaactaagtcaacctggatcacttctaggtgatgaccaaatttataatgttatcgtcactgctcacgccttcgtaataatcttctttatagtaatacccatccttatcggaggatttggaaactggcttgtaccgctaataattggagccccagacatggcgttcccacgtataaataacataagtttctgacttttgcccccatcatttcttcttctactggcctcttccggcgttgaagctggggccgggacaggatgaacagtttacccacctcttgcaggcaacctagcccacgcaggagcatcagtagacctgacaattttttcactccacctagcaggtgtctcatcaattctgggagcaattaactttattactacaacaattaatataaaacccccagctatttctcagtatcaaacacccttatttgtctgatccgtacttgtaaccgctgtgctgctacttttatcattgccagttttagccgctggaattacaatgcttctaacagaccgaaatctaaataccacattcttcgacccagcagggggaggagacccaattctatatcaacaccta
>MK074397
cctttatcttgtattcggtgcctgagccggaatagtgggaaccgccttaagccttctcatccgggctgaactaagtcaacctggatcacttctaggtgatgaccaaatttataatgttatcgtcactgctcacgccttcgtaataatcttctttatagtaatacccatccttatcggaggatttggaaactggcttgtaccgctaataattggagccccagacatggcgttcccacgtataaataacataagtttctgacttttgcccccatcatttcttcttctactggcctcttccggcgttgaagctggggccgggacaggatgaacagtttacccacctcttgcaggcaacctagcccacgcaggagcatcagtagacctgacaattttttcactccacctagcaggtgtctcatcaattctgggagcaattaactttattactacaacaattaatataaaacccccagctatttctcagtatcaaacacccttatttgtctgatccgtacttgtaaccgctgtgctgctacttttatcattgccagttttagccgctggaattacaatgcttctaacagaccgaaatctaaataccacattcttcgacccagcagggggaggagacccaattctatatcaacaccta
>MK074393
cctttatcttgtattcggtgcctgagccggaatagtgggaaccgccttaagccttctcatccgggctgaactaagtcaacctggatcacttctaggtgatgaccaaatttataatgttatcgtcactgctcacgccttcgtaataatcttctttatagtaatacccatccttatcggaggatttggaaactggcttgtaccgctaataattggagccccagacatggcgttcccacgtataaataacataagtttctgacttttgcccccatcatttcttcttctactggcctcttccggcgttgaagctggggccgggacaggatgaacagtttacccacctcttgcaggcaacctagcccacgcaggagcatcagtagacctgacaattttttcactccacctagcaggtgtctcatcaattctgggagcaattaactttattactacaacaattaatataaaacccccagctatttctcagtatcaaacacccttatttgtctgatccgtacttgtaaccgctgtgctgctacttttatcattgccagttttagccgctggaattacaatgcttctaacagaccgaaatctaaataccacattcttcgacccagcaggcggaggagacccaattctatatcaacaccta
>MK074394
cctttatcttgtattcggtgcctgagccggaatagtgggaaccgccttaagccttctcatccgggctgaactaagtcaacctggatcacttctaggtgatgaccaaatttataatgttatcgtcactgctcacgccttcgtaataatcttctttatagtaatacccatccttatcggaggatttggaaactggcttgtaccgctaataattggagccccagacatggcgttcccacgtataaataacataagtttctgacttttacccccatcatttcttcttctactggcctcttccggcgttgaagctggggccgggacaggatgaacagtttacccacctcttgcaggcaacctagcccacgcaggagcatcagtagacctgacaattttttcactccacctagcaggtgtctcatcaattctgggagcaattaactttattactacaacaattaatataaaacccccagctatttctcagtatcaaacacccttatttgtctgatccgtacttgtaaccgctgtgctgctacttttatcattgccagttttagccgctggaattacaatgcttctaacagaccgaaatctaaataccacattcttcgacccagcaggcggaggagacccaattctatatcaacaccta
>MK074412
NNNNNNNNNNNNNttcggtgcctgagccggaatagtgggaaccgccttaagccttctcatccgggctgaactaagtcaacctggatcacttctaggtgatgaccaaatttataatgttatcgtcactgctcacgccttcgtaataatcttctttatagtaatacccatccttatcggaggatttggaaactggcttgtaccgctaataattggagccccagacatggcgttcccacgtataaataacataagtttctgacttttacccccatcatttcttcttctactggcctcttccggcgttgaagctggggccgggacaggatgaacagtttacccacctcttgcaggcaacctagcccacgcaggagcatcagtagaccttacaattttttcactccacctagcaggtgtctcatcaattctgggagcaattaactttattactacaacaattaatataaaacccccagctatttctcagtatcaaacacccttatttgtctgatccgtacttgtaaccgctgtactgctacttttatcattgccagttttagccgcgggaattacaatgcttctaacagaccgaaatctaaacaccacattcttcgacccagcaggcggaggagacccaattctatatcaacaccta
>MK074440
cctttatcttgtattcggtgcttgagctggtatagtaggaaccgcccttagtttgcttatccgcgctgagctgagccagccgggatcactcttaggtgacgaccagatctataacgttatcgttactgctcatgcttttgtaatgattttctttatagtcatgcctatcctcattggagggtttggaaactgattggtcccactaataatcggggctccagatatggcattcccccgaatgaataacataagcttctggctgttgcccccatcattcctcctgctgctagcctcttccggtgtagaagctggtgccggaaccggatgaacagtttatcccccactggcgggaaacctggcccatgcaggagcatcggtagacttaacaatcttttctcttcacttagcaggtgtatcatctattttaggggcaattaactttattactacaaccattaatatgaaacccccagccatctcccagtatcaaacacccctgtttgtctgagccgttctagtaacagctgtactactcctattatcactacctgtcttagctgctggtattactatgcttctaacagatcgaaacctcaatacctcattttttgacccagcaggagggggagatcctatcctctatcaacaccta
>MK074524
cctttatctcgtatttggtgcttgagctggtatagtagggaccgcccttagtcttctcatccgagctgaacttagccagcctgggtcacttctgggggatgaccaaatctataatgttatcgttactgctcatgcttttgtaataattttctttatagtgatacccatcctcattgggggttttggaaattggttagttccgttaatgattggagccccagatatggcattcccgcgaataaacaatataagcttctggcttttacccccttcattccttctgttactagcctcttctggtgtagaagccggcgccggaaccgggtggacagtataccccccgctggcggggaacctagcccatgcaggcgcatcagtagatttaacgattttttccctacatttggcaggagtatcatctattctaggagcaattaattttattactacaaccatcaatatgaaacctccagctatttcccagtaccaaacacccttgtttgtttgagccgtcttagtaacagctgttttgctcctgttgtcattgcccgtcttagctgctgggattactatgcttctaacagaccgaaatcttaatacctcattctttgaccctgcagggggaggagatcctattctctatcaacatctg
>MK074520
cctttatctcgtatttggtgcttgagctggtatagtagggaccgcccttagtcttctcatccgagctgaacttagccagcctggatcacttctaggggatgaccaaatctataatgttatcgttactgctcatgcttttgtaataattttctttatagtgatacccatcctcattggggggtttggaaactggttagttccgctaatgattggggccccagatatagcattcccgcgaataaacaatataagcttctggcttttacccccttcattccttctgttactagcctcttctggcgtagaagccggcgccggaaccgggtgaacagtataccccccgctggcggggaacctggcccatgcaggcgcatcagtagatttaacgattttttccctacatttggcaggtgtatcatctattctaggagcaattaattttattactacaaccattaatatgaagcctccagccatttcccagtaccaaacacctttgtttgtttgagccgtcttagtaacagctgttttgctcctgttatcattacccgttttagctgctgggattactatgcttctaacagaccgaaatcttaatacctccttctttgaccctgcagggggaggagatcctattctctatcaacaccta
>MK074523
cctttatctcgtatttggtgcttgagctggtatagtagggaccgcccttagtcttctcatccgagctgaacttagccagcctggatcacttctaggggatgaccaaatctataatgttatcgttactgctcatgcttttgtaataattttctttatagtgatacccatcctcattggggggtttggaaactggttagttccgctaatgattggggccccagatatagcattcccgcgaataaacaatataagcttctggcttttacccccttcattccttctgttactagcctcttctggcgtagaagccggcgccggaaccgggtgaacagtataccccccgctggcggggaacctggcccatgcaggcgcatcagtagatttaacgattttttccctacatttggcaggtgtatcatctattctaggagcaattaattttattactacaaccattaatatgaagcctccagccatttcccagtaccaaacacctttgtttgtttgagccgtcttagtaacagctgttttgctcctgttatcattacccgttttagctgctgggattactatgcttctaacagaccgaaatcttaatacctccttctttgaccctgcagggggaggagatcctattctctatcaacaccta
>MK074522
cctttatctcgtatttggtgcttgagctggtatagtagggaccgcccttagtcttctcatccgagctgaacttagccagcctggatcacttctaggggatgaccaaatctataatgttatcgttactgctcatgcttttgtaataattttctttatagtgatacccatcctcattggggggtttggaaactggttagttccgctaatgattggggccccagatatagcattcccgcgaataaacaatataagcttctggcttttacccccttcattccttctgttactagcctcttctggcgtagaagccggcgccggaaccgggtgaacagtataccccccgctggcggggaacctggcccatgcaggcgcatcagtagatttaacgattttttccctacatttggcaggtgtatcatctattctaggagcaattaattttattactacaaccattaatatgaagcctccagccatttcccagtaccaaacacctttgtttgtttgagccgtcttagtaacagctgttttgctcctgttatcattacccgttttagctgctgggattactatgcttctaacagaccgaaatcttaatacctccttctttgaccctgcagggggaggagatcctattctctatcaacaccta
>MK074521
cctttatctcgtatttggtgcttgagctggtatagtagggaccgcccttagccttctcatccgagctgaacttagccagccggggtcacttctgggggatgaccaaatctataatgttatcgtcactgctcatgcttttgtaataattttctttatagtgatacccatcctcattggggggtttggaaactggttagttccgttaatgattggagccccagatatggcattcccgcgaataaacaatataagcttctggcttttacccccttcattccttctgttactagcctcttctggtgtagaagccggcgccggaaccgggtgaacagtataccccccgctggcggggaacctagcccatgcaggcgcatcagtagatttaacgattttttccctacatctggcaggagtatcatctattctaggagcaattaattttattactacaaccatcaatatgaaacctccagctatttcccagtaccaaacacctttgtttgtttgagccgtcttagtaacagctgttttgctcctgttgtcattgcccgtcttagctgctgggattactatgcttctaacagaccgaaatcttaatacctcattctttgaccctgcagggggaggagatcctattctctatcaacaccta
>MK074612
cctttatctcgtatttggtgcttgagctggtatagtaggaaccgcccttagtcttctaatccgagctgagctaagccagccggggtcacttctgggtgatgaccaaatctataatgtaatcgttactgctcatgctttcgtaataattttctttatagtgatgccgatcctcattgggggatttggaaactgattagttccactaatgatcggagccccagatatggcgttccctcgaataaataatataagcttctgacttctacccccatcatttcttctattgttagcctcttctggtgtagaagccggagctgggaccggatgaacggtataccctcccttagcaggaaacctagcccacgcgggagcatcagtagacctaacaatcttctctctacatttggcaggtgtatcgtccatcttaggagcaatcaactttatcactacaacaattaatataaaacctccagccatctcccaatatcaaacacccttgtttgtctgagccgttttagtaacagccgtattactcctgttatcactacccgtcctagctgctggcattacaatgcttcttacagatcgaaatctcaacacctcgttctttgatcctgcagggggaggagatcctattctctatcaacaccta
>MK074613
cctttatctcgtatttggtgcttgagctggtatagtaggaaccgcccttagtcttctaatccgagctgagctaagccagccggggtcacttctgggtgatgaccaaatctataatgtaatcgttactgctcatgctttcgtaataattttctttatagtgatgccgatcctcattgggggatttggaaactgattagttccactaatgatcggagccccagatatggcgttccctcgaataaataatataagcttctgacttctacccccatcatttcttctattgttagcctcttctggtgtagaagccggagctgggaccggatgaacggtataccctcccttagcaggaaacctagcccacgcgggagcatcagtagacctaacaatcttctctctacatttggcaggtgtatcgtccatcttaggagcaatcaactttatcactacaacaattaatataaaacctccagccatctcccaatatcaaacacccttgtttgtctgagccgttttagtaacagccgtattactcctgttatcactacccgtcctagctgctggcattacaatgcttcttacagatcgaaatctcaacacctcgttctttgatcctgcagggggaggagatcctattctctatcaacaccta
>MK074609
cctttatctcgtatttggtgcttgagctggtatagtaggaaccgcccttagtcttctaatccgagctgagctaagccagccggggtcacttctgggtgatgaccaaatctataatgtaatcgttactgctcatgctttcgtaataattttctttatagtgatgccgatcctcattgggggatttggaaactgattagttccactaatgatcggagccccagatatggcgttccctcgaataaataatataagcttctgacttctacccccatcatttcttctattgttagcctcttctggtgtagaagccggagctgggaccggatgaacggtataccctcccttagcaggaaacctagcccacgcgggagcatcagtagacctaacaatcttctctctacatttggcaggtgtatcgtccatcttaggagcaatcaactttatcactacaacaattaatataaaacctccagccatctcccaatatcaaacacccttgtttgtctgagccgttttagtaacagccgtattactcctgttatcactacccgtcctagctgctggcattacaatgcttcttacagatcgaaatctcaacacctcgttctttgatcctgcagggggaggagatcctattctctatcaacaccta
>MK074611
cctttatctcgtatttggtgcttgagctggtatagtaggaaccgcccttagtcttctaatccgagctgagctaagccagccggggtcacttctgggtgatgaccaaatctataatgtaatcgttactgctcatgctttcgtaataattttctttatagtgatgccgatcctcattgggggatttggaaactgattagtcccactaatgatcggagccccagatatggcgttccctcgaataaataatataagcttctgacttctacccccatcatttcttctattgttagcctcttctggtgtagaagctggagctgggaccggatgaacggtataccctcccttagcaggaaacctagcccacgcgggagcatcagtagacctaacaatcttctctttacatttggcaggtgtatcgtccatcttaggagcaatcaactttatcactacaacaattaatataaaacctccagccatctcccaatatcaaacacccttgtttgtctgagccgttttagtaacagccgtattactcctgttatcactacccgtcctagctgctggcattacaatgcttcttacagatcgaaatctcaacacctcgttctttgatcctgcagggggaggagatcctattctctatcaacaccta
>MK074610
cctttatctcgtatttggtgcttgagctggtatagtaggaaccgcccttagtcttctaatccgagctgagctaagccagccggggtcacttctgggtgatgaccaaatctataatgtaatcgttactgctcatgctttcgtaataattttctttatagtgatgccgatcctcattgggggatttggaaactgattagtcccactaatgatcggagccccagatatggcgttccctcgaataaataatataagcttctgacttctacccccatcatttcttctattgttagcctcttctggtgtagaagctggagctgggaccggatgaacggtataccctcccttagcaggaaacctagcccacgcgggagcatcagtagacctaacaatcttctctttacatttggcaggtgtatcgtccatcttaggagcaatcaactttatcactacaacaattaatataaaacctccagccatctcccaatatcaaacacccttgtttgtctgagccgttttagtaacagccgtattactcctgttatcactacccgtcctagctgctggcattacaatgcttcttacagatcgaaatctcaacacctcgttctttgatcctgcagggggaggagatcctattctctatcaacaccta
>MK074518
cctctatctcgtatttggtgcttgagctggtatagtaggaaccgcccttagtcttcttatccgagctgagctgagccagccgggatcacttctgggtgatgaccaaatctataatgttatcgtaaccgctcatgctttcgtaataattttctttatagtgataccaatcctcattgggggatttggaaactgattagttccgctaatgatcggggcccctgatatggcattccctcgaataaataacataagcttctgacttctacccccatcattccttctactcctagcctcttctggcgtagaagccggtgctgggaccgggtgaacagtatatcctcccttggcaggaaacttagctcacgcaggagcatcggtagatttgacaattttctctctgcatttagcaggtgtatcatccatcttaggagcaatcaattttattacaacaacaatcaatatgaaacccccagctatttcccagtaccaaacgcccctgtttgtctgagccgtcttagtaacagccgtgctgctcctgctatcgctgcccgtactagctgctggaatcacaatacttcttacagaccgaaatcttaacacctctttctttgatcctgcaggagggggagaccctattctctatcaacactta
>MK074519
cctctatctcgtatttggtgcttgagctggtatagtaggaaccgcccttagtcttcttatccgagctgagctgagccagccgggatcacttctgggtgatgaccaaatctataatgttatcgtaaccgctcatgctttcgtaataattttctttatagtgataccaatcctcattgggggatttggaaactgattagttccgctaatgatcggggcccctgatatggcattccctcgaataaataacataagcttctgacttctacccccatcattccttctactcctagcctcttctggcgtagaagccggtgctgggaccgggtgaacagtatatcctcccttggcaggaaacttagctcacgcaggagcatcggtagatttgacaattttctctctgcatttagcaggtgtatcatccatcttaggagcaatcaattttattacaacaacaatcaatatgaaacccccagctatttcccagtaccaaacgcccctgtttgtctgagccgtcttagtaacagccgtgctgctcctgctatcgctgcccgtactagctgctggaatcacaatacttcttacagaccgaaatcttaacacctctttctttgatcctgcaggagggggagaccctattctctatcaacactta
>MK074623
cctttatctcgtatttggtgcttgagctggtatagtaggaaccgcccttagtcttcttatccgagctgagctgagccagccaggatcacttctgggtgatgaccaaatctataatgttatcgtcaccgctcatgctttcgtaataattttctttatagtgataccaatcctcattgggggatttgggaactgattagtcccactaatgatcggggcccccgatatggcattccctcgaataaataacataagcttctgacttctacccccatcattccttctactcctagcctcttctggcgtagaagccggtgctgggaccgggtgaacagtatatcctcccttagcaggaaacttagcccacgcaggagcatcagtagatttgacaattttctctctgcatttggcaggtgtatcatccatcttaggggcaatcaattttattacaacgacaatcaatatgaaacccccggctatttcccagtaccaaacgcccttgtttgtctgagccgtcttagtaacagccgtactgctcctgctatcgctgcccgttctagctgctggtattacaatacttcttacagaccgaaatctcaacacctcgttcttcgatcctgcaggagggggagatcctattctctatcaacactta
>MK074622
cctttatctcgtatttggtgcttgagctggtatagtaggaaccgcccttagtcttcttatccgagctgagctgagccagccaggatcacttctgggtgatgaccaaatctataatgttatcgtcaccgctcatgctttcgtaataattttctttatagtgataccaatcctcattgggggatttgggaactgattagtcccactaatgatcggggcccccgatatggcattccctcgaataaataacataagcttctgacttctacccccatcattccttctactcctagcctcttctggcgtagaagccggtgctgggaccgggtgaacagtatatcctcccttagcaggaaacttagcccacgcaggagcatcagtagatttgacaattttctctctgcatttggcaggtgtatcatccatcttaggggcaatcaattttattacaacgacaatcaatatgaaacccccggctatttcccagtaccaaacgcccttgtttgtctgagccgtcttagtaacagccgtactgctcctgctatcgctgcccgttctagctgctggtattacaatacttcttacagaccgaaatctcaacacctcgttcttcgatcctgcaggagggggagatcctattctctatcaacactta
>MK074614
cctttatctcgtatttggtgcttgagctggtatagtaggaaccgcccttagtcttcttatccgagctgagctgagccagccaggatcacttctgggtgatgaccaaatctataatgttatcgtcaccgctcatgctttcgtaataattttctttatagtgataccaatcctcattgggggatttgggaactgattagtcccactaatgatcggggcccccgatatggcattccctcgaataaataacataagcttctgacttctacccccatcattccttctactcctagcctcttctggcgtagaagccggtgctgggaccgggtgaacagtatatcctcccttagcaggaaacttagcccacgcaggagcatcagtagatttgacaattttctctctgcatttggcaggtgtatcatccatcttaggggcaatcaattttattacaacgacaatcaatatgaaacccccggctatttcccagtaccaaacgcccttgtttgtctgagccgtcttagtaacagccgtactgctcctgctatcgctgcccgttctagctgctggtattacaatacttcttacagaccgaaatctcaacacctcgttcttcgatcctgcaggagggggagatcctattctctatcaacactta
>MK074621
cctttatctcgtatttggtgcttgagctggtatagtaggaaccgcccttagtcttcttatccgagctgagctgagccagccaggatcacttctgggtgatgaccaaatctataatgttatcgtcaccgctcatgctttcgtaataattttctttatagtgataccaatcctcattgggggatttgggaactgattagtcccactaatgatcggggcccccgatatggcattccctcgaataaataacataagcttctgacttctacccccatcattccttctactcctagcctcttctggcgtagaagccggtgctgggaccgggtgaacagtatatcctcccttagcaggaaacttagcccacgcaggagcatcagtagatttgacaattttctctctgcatttggcaggtgtatcatccatcttaggggcaatcaattttattacaacgacaatcaatatgaaacccccggctatttcccagtaccaaacgcccttgtttgtctgagccgtcttagtaacagccgtactgctcctgctatcgctgcccgttctagctgctggtattacaatacttcttacagaccgaaatctcaacacctcgttcttcgatcctgcaggagggggagatcctattctctatcaacactta
>MK074620
cctttatctcgtatttggtgcttgagctggtatagtaggaaccgcccttagtcttcttatccgagctgagctgagccagccaggatcacttctgggtgatgaccaaatctataatgttatcgtcaccgctcatgctttcgtaataattttctttatagtgataccaatcctcattgggggatttgggaactgattagtcccactaatgatcggggcccccgatatggcattccctcgaataaataacataagcttctgacttctacccccatcattccttctactcctagcctcttctggcgtagaagccggtgctgggaccgggtgaacagtatatcctcccttagcaggaaacttagcccacgcaggagcatcagtagatttgacaattttctctctgcatttggcaggtgtatcatccatcttaggggcaatcaattttattacaacgacaatcaatatgaaacccccggctatttcccagtaccaaacgcccttgtttgtctgagccgtcttagtaacagccgtactgctcctgctatcgctgcccgttctagctgctggtattacaatacttcttacagaccgaaatctcaacacctcgttcttcgatcctgcaggagggggagNNNNNNNNNNNNNNNNNNNNNNN
>MK074619
cctttatctcgtatttggtgcttgagctggtatagtaggaaccgcccttagtcttcttatccgagctgagctgagccagccaggatcacttctgggtgatgaccaaatctataatgttatcgtcaccgctcatgctttcgtaataattttctttatagtgataccaatcctcattgggggatttgggaactgattagtcccactaatgatcggggcccccgatatggcattccctcgaataaataacataagcttctgacttctacccccatcattccttctactcctagcctcttctggcgtagaagccggtgctgggaccgggtgaacagtatatcctcccttagcaggaaacttagcccacgcaggagcatcagtagatttgacaattttctctctgcatttggcaggtgtatcatccatcttaggggcaatcaattttattacaacgacaatcaatatgaaacccccggctatttcccagtaccaaacgcccttgtttgtctgagccgtcttagtaacagccgtactgctcctgctatcgctgcccgttctagctgctggtattacaatacttcttacagaccgaaatctcaacNNNNNNNNNNNNNNNNNNNNNNNNNNNNNNNNNNNNNNNNNNNNNNNNNNNNNN
>MK074617
cctttatctcgtatttggtgcttgagctggtatagtaggaaccgcccttagtcttcttatccgagctgagctgagccagccaggatcacttctgggtgatgaccaaatctataatgttatcgtcaccgctcatgctttcgtaataattttctttatagtgataccaatcctcattgggggatttgggaactgattagtcccactaatgatcggggcccccgatatggcattccctcgaataaataacataagcttctgacttctacccccatcattccttctactcctagcctcttctggcgtagaagccggtgctgggaccgggtgaacagtatatcctcccttagcaggaaacttagcccacgcaggagcatcagtagatttgacaattttctctctgcatttggcaggtgtatcatccatcttaggggcaatcaattttattacaacgacaatcaatatgaaacccccggctatttcccagtaccaaacgcccttgtttgtctgagccgtcttagtaacagccgtactgctcctgctatcgctgcccgttctagctgctggtattacaatacttcttacagaccgaaatctcaacacctcgttcttcgatcctgcaggagggggagatcctattctctatcaacactta
>MK074616
cctttatctcgtatttggtgcttgagctggtatagtaggaaccgcccttagtcttcttatccgagctgagctgagccagccaggatcacttctgggtgatgaccaaatctataatgttatcgtcaccgctcatgctttcgtaataattttctttatagtgataccaatcctcattgggggatttgggaactgattagtcccactaatgatcggggcccccgatatggcattccctcgaataaataacataagcttctgacttctacccccatcattccttctactcctagcctcttctggcgtagaagccggtgctgggaccgggtgaacagtatatcctcccttagcaggaaacttagcccacgcaggagcatcagtagatttgacaattttctctctgcatttggcaggtgtatcatccatcttaggggcaatcaattttattacaacgacaatcaatatgaaacccccggctatttcccagtaccaaacgcccttgtttgtctgagccgtcttagtaacagccgtactgctcctgctatcgctgcccgttctagctgctggtattacaatacttcttacagaccgaaatctcaacacctcgttcttcgatcctgcaggagggggagatcctattctctatcaacactta
>MK074615
cctttatctcgtatttggtgcttgagctggtatagtaggaaccgcccttagtcttcttatccgagctgagctgagccagccaggatcacttctgggtgatgaccaaatctataatgttatcgtcaccgctcatgctttcgtaataattttctttatagtgataccaatcctcattgggggatttgggaactgattagtcccactaatgatcggggcccccgatatggcattccctcgaataaataacataagcttctgacttctacccccatcattccttctactcctagcctcttctggcgtagaagccggtgctgggaccgggtgaacagtatatcctcccttagcaggaaacttagcccacgcaggagcatcagtagatttgacaattttctctctgcatttggcaggtgtatcatccatcttaggggcaatcaattttattacaacgacaatcaatatgaaacccccggctatttcccagtaccaaacgcccttgtttgtctgagccgtcttagtaacagccgtactgctcctgctatcgctgcccgttctagctgctggtattacaatacttcttacagaccgaaatctcaacacctcgttcttcgatcctgcaggagggggagatcctattctctatcaacactta
>MK074618
cctttatctcgtatttggtgcttgagctggtatagtaggaaccgcccttagtcttcttatccgagctgagctgagccagccaggatcacttctgggtgatgaccaaatctataatgttatcgtcaccgctcatgctttcgtaataattttctttatagtgataccaatcctcattgggggatttgggaactgattagtcccactaatgatcggggcccccgatatggcattccctcgaataaataacataagcttctgacttctacccccatcattccttctactcctagcctcttctggcgtagaagccggtgctgggaccgggtgaacagtatatcctcccttagcaggaaacttagcccacgcaggagcatcagtagatttgacaattttctctctgcatttggcaggtgtatcatccatcttaggggcaatcaattttattacaacgacaatcaatatgaaacccccggctatttcccagtaccaaacgcccttgtttgtctgagccgtcttagtaacagccgtactgctcctgctatcgctgcccgttctagctgctggtattacaatacttcttacagaccgaaatctcaacacctcgttcttcgatcctgcaggagggggagatcctattctctatcaacactta
>MK074183
cctttatatcgtattcggtgcttgagccggaatagttgggaccgctttaagccttttaatccgagcagagcttggccaacccggatccttactagaagacgaccaaatttataacgtacttgttactgcacacgcttttgtaataatcttctttatagtaataccaatcatgattggaggatttggaaactgactagttcccctgataattggtgccccagacatagcattcccccgaataaataatataagtttttgacttctaccaccctcctttcttctcctattagcctcctcaggagttgaacaaggagcaggaacaggctgaactgtttatccccctcttgcaggaaatctcgcccatgcaggtgcatctgtagatctaacaattttttctcttcatctggcaggagtatcttcaattctaggtgcaattaactttatcacaacaattattaacataaaaccacccgcaatttctcaataccaaacaccattatttgtttgagccgttttagtaacagccgtacttctactcctatcactaccagtccttgctgcaggaattacaatacttttaacagatcgaaatctaaataccacattcttcgaccccgcaggaggaggagatccgattctctaccaacaccta
>MK074182
cctttatatcgtattcggtgcttgagccggaatagttgggaccgctttaagccttttaatccgagcagagcttggccaacccggatccttactagaagacgaccaaatttataacgtacttgttactgcacacgcttttgtaataatcttctttatagtaataccaatcatgattggaggatttggaaactgactagttcccctgataattggtgccccagacatagcattcccccgaataaataatataagtttttgacttctaccaccctcctttcttctcctattagcctcctcaggagttgaacaaggagcaggaacaggctgaactgtttatccccctcttgcaggaaatctcgcccatgcaggtgcatctgtagatctaacaattttttctcttcatctggcaggggtatcttcaattctaggtgcaattaactttatcacaacaattattaacataaaaccacccgcaatttctcaataccaaacaccattatttgtttgagccgttttagtaacagccgtacttctactcctatcactaccagtccttgctgcaggaattacaatacttttaacagatcgaaatctaaataccacattcttcgaccccgcaggaggaggagatccgattctctaccaacaccta
>MK074181
cctttatatcgtattcggtgcttgagccggaatagttgggaccgctttaagccttttaatccgagcagagcttggccaacccggatccttactagaagacgaccaaatttataacgtacttgttactgcacacgcttttgtaataatcttctttatagtaataccaatcatgattggaggatttggaaactgactagttcccctgataattggtgccccagacatagcattcccccgaataaataatataagtttttgacttctaccaccctcctttcttctcctattagcctcctcaggagttgaacaaggagcaggaacaggctgaactgtttatccccctcttgcaggaaatctcgcccatgcaggtgcatctgtagatctaacaattttttctcttcatctggcaggggtatcttcaattctaggtgcaattaactttatcacaacaattattaacataaaaccacccgcaatttctcaataccaaacaccattatttgtttgagccgttttagtaacagccgtacttctactcctatcactaccagtccttgctgcaggaattacaatacttttaacagatcgaaatctaaataccacattcttcgaccccgcaggaggaggagatccgattctctaccaacaccta
>MK074184
cctttatatcgtattcggtgcttgagccggaatagttggaaccgctttgagccttttaatccgagcggagcttggccaacccggatccttattagaagacgaccaaatttataatgtacttgtcactgcacacgcttttgttataatcttctttatagtaataccaattatgatcggaggatttggaaactgactagttcccctaataattggtgctccggacatagcattcccccgaataaataatataagtttctgactcctaccaccttcctttctccttttactagcctcctcaggggttgagcagggggcaggaacaggatgaaccgtgtacccccctctcgcagggaacctagctcatgcaggtgcatctgtagatctgacaattttctcccttcatttggccggggtttcttcaattttaggtgcaatcaacttcatcacaacaattattaacatgaaaccacccgcaatttctcaataccaaacaccattatttgtttgagccgttttagttacagctgtgcttctactcctatccctacccgtcctcgctgcaggaattacaatacttttaacagatcgaaatctaaataccacgttcttcgacccggcaggagggggagatccaatcctctatcaacactta
>MK074186
cctttatatcgtattcggtgcttgagccggaatagttggaaccgctttgagccttttaatccgagcggagcttggccaacccggatccttattagaagacgaccaaatttataacgtacttgtcactgcacacgcttttgttataatcttctttatagtaataccaattatgatcggaggatttggaaactgactaattcccctaataattggtgctccggacatagcatttccccgaataaataatataagtttctgactcctaccaccttcctttctccttttactagcctcctcaggggttgagcagggagcaggaacagggtgaaccgtataccctcctctcgcaggaaatctagcccatgcaggtgcatctgtagatctaacaattttctcccttcatttggctggggtgtcttcaattttaggtgcaatcaactttatcacaacaattattaatatgaaaccgcccgcaatttctcaataccaaacaccactatttgtttgagccgttctagttacagccgtacttctactcctatccctacccgtccttgctgctggaattacaatacttttaacagatcgaaacctaaataccacattcttcgatccagcaggaggaggagatccaatcctttatcagcactta
>MK074185
cctttatatcgtattcggtgcttgagccggaatagttggaaccgctttgagccttttaatccgagcggagcttggccaacccggatccttattagaagacgaccaaatttataacgtacttgtcactgcacacgcttttgttataatcttctttatagtaataccaattatgatcggaggatttggaaactgactaattcccctaataattggtgctccggacatagcatttccccgaataaataatataagtttctgactcctaccaccttcctttctccttttactagcctcctcaggggttgagcagggagcaggaacagggtgaaccgtataccctcctctcgcaggaaatctagcccatgcaggtgcatctgtagatctaacaattttctcccttcatttggctggggtgtcttcaattttaggtgcaatcaactttatcacaacaattattaatatgaaaccgcccgcaatttctcaataccaaacaccactatttgtttgagccgttctagttacagccgtacttctactcctatccctacccgtccttgctgctggaattacaatacttttaacagatcgaaacctaaataccacattcttcgatccagcaggaggaggagatccaatcctttatcagcactta
>MK074194
cctttatctcgtattcggtgcctgagccggaatagttggaactgctttaagccttttaatccgagcagagcttggccaacccggatccttattagaagacgaccaaatttataacgtacttgtcactgcacacgcttttgtaataattttctttatagtaataccgattatgattggagggtttggaaactgactagttcctttaataattggtgccccagacatagcattcccccgaataaataatataagcttctgactcttaccgccttcatttcttctcctattggcctcctcaggagtcgaacaaggagcaggaacaggctgaactgtatatccccctcttgcaggaaatctcgctcacgcaggtgcatctgtagatctaacaattttctctcttcatctggcaggagtgtcctcaattttaggtgcaattaactttatcacaacaattattaatataaaaccgcccgcaatttctcagtaccaaacaccattatttgtgtgagccgtcctagttacagctgtactcctactcctatctctaccagtccttgctgcgggaattacaatacttttaacagatcgaaacttaaataccacatttttcgacccggcaggaggaggagacccaattctctatcaacaccta
>MK074188
cctttatctcgtattcggtgcctgagccggaatagttggaactgctttaagccttttaatccgagcagagcttggccaacccggatccttattagaagacgaccaaatttataacgtacttgtcactgcacacgcttttgtaataattttctttatagtaataccgattatgattggagggtttggaaactgactagttcctttaataattggtgccccagacatagcattcccccgaataaataatataagcttctgactcttaccgccttcatttcttctcctattggcctcctcaggagtcgaacaaggagcaggaacaggctgaactgtatatccccctcttgcaggaaatctcgctcacgcaggtgcatctgtagatctaacaattttctctcttcatctggcaggggtgtcctcaattttaggtgcaattaactttatcacaacaattattaatataaaaccgcccgcaatttctcagtaccaaacaccattatttgtgtgagccgtcttagttacagctgtactcctactcctatctctaccagtccttgctgcgggaattacaatacttttaacagatcgaaacttaaataccacatttttcgaccccgcaggaggaggagacccaattctctatcaacaccta
>MK074189
cctttatctcgtattcggtgcctgagccggaatagttggaactgctttaagccttttaatccgagcagagcttggccaacccggatccttattagaagacgaccaaatttataacgtacttgtcactgcacacgcttttgtaataattttctttatagtaataccgattatgattggagggtttggaaactgactagttcctttaataattggtgccccagacatagcattcccccgaataaataatataagcttctgactcttaccgccttcatttcttctcctattggcctcctcaggagtcgaacaaggagcaggaacaggctgaactgtatatccccctcttgcaggaaatctcgctcacgcaggtgcatctgtagatctaacaattttctctcttcatctggcaggggtgtcctcaattttaggtgcaattaactttatcacaacaattattaatataaaaccgcccgcaatttctcagtaccaaacaccattatttgtgtgagccgtcttagttacagctgtactcctactcctatctctaccagtccttgctgcgggaattacaatacttttaacagatcgaaacttaaataccacatttttcgaccccgcaggaggaggagacccaattctctatcaacaccta
>MK074195
cctttatctcgtattcggtgcctgagccggaatagttggaactgctttaagccttttaatccgagcagagcttggccaacccggatccttattagaagacgaccaaatttataacgtacttgtcactgcacacgcttttgtaataattttctttatagtaataccgattatgattggagggtttggaaactgactagttcctttaataattggtgccccagacatagcattcccccgaataaataatataagcttctgactcttaccgccttcatttcttctcctattggcctcctcaggagtcgaacaaggagcaggaacaggctgaactgtatatccccctcttgcaggaaatctcgctcacgcaggtgcatctgtagatctaacaattttctctcttcatctggcaggggtgtcctcaattttaggtgcaattaactttatcacaacaattattaatataaaaccgcccgcaatttctcagtaccaaacaccattatttgtgtgagccgtcttagttacagctgtactcctactcctatctctaccagtccttgctgcgggaattacaatacttttaacagatcgaaacttaaataccacatttttcgaccccgcaggaggaggagacccaattctctatcaacaccta
>MK074191
cctttatctcgtattcggtgcctgagccggaatagttggaactgctttaagccttttaatccgagcagagcttggccaacccggatccttattagaagacgaccaaatttataacgtacttgtcactgcacacgcttttgtaataattttctttatagtaataccgattatgattggagggtttggaaactgactagttcctttaataattggtgccccagacatagcattcccccgaataaataatataagcttctgactcttaccgccttcatttcttctcctattggcctcctcaggagtcgaacaaggagcaggaacaggctgaactgtatatccccctcttgcaggaaatctcgctcacgcaggtgcatctgtagatctaacaattttctctcttcatctggcaggagtgtcctcaattttaggtgcaattaactttatcacaacaattattaatataaaaccgcccgcaatttctcagtaccaaacaccattatttgtgtgagccgtcctagttacagctgtactcctactcctatctctaccagtccttgctgcgggaattacaatacttttaacagatcgaaacttaaataccacatttttcgacccggcaggaggaggagacccaattctctatcaacaccta
>MK074190
cctttatctcgtattcggtgcctgagccggaatagttggaactgctttaagccttttaatccgagcagagcttggccaacccggatccttattagaagacgaccaaatttataacgtacttgtcactgcacacgcttttgtaataattttctttatagtaataccgattatgattggagggtttggaaactgactagttcctttaataattggtgccccagacatagcattcccccgaataaataatataagcttctgactcttaccaccttcatttcttctcctattggcctcctcaggagtcgaacaaggagcaggaacaggctgaactgtatatccccctcttgcaggaaatctcgctcacgcaggtgcatctgtagatctaacaattttctctcttcatctggcaggggtgtcctcaattttaggtgcaattaactttatcacaacaattattaatataaaaccgcccgcaatttctcagtaccaaacaccattatttgtgtgagccgtcttagttacagctgtactcctactcctatctctaccagtccttgctgcgggaattacaatacttttaacagatcgaaacttaaataccacatttttcgaccccgcaggaggaggagacccaattctctatcaacaccta
>MK074187
cctttatctcgtattcggtgcctgagccggaatagttggaactgctttaagccttttaatccgagcagagcttggccaacccggatccttactagaagacgaccaaatttataacgtacttgtcactgcacacgcttttgtaataattttctttatagtaataccgattatgattggagggtttggaaactgactagttcctttaataattggtgccccagacatagcattcccccgaataaataatataagcttctgactcttaccaccttcatttcttctcctattggcctcctcaggagtcgaacaaggagcaggaacaggctgaactgtatatccccctcttgcaggaaatctcgctcacgcaggtgcatctgtagatctaacaattttctctcttcatctggcaggggtgtcctcaattttaggtgcaattaactttatcacaacaattattaatataaaaccgcccgcaatttctcagtaccaaacaccattatttgtgtgagccgtcttagttacagctgtactcctactcctatctctaccagtccttgctgcgggaattacaatacttttaacagatcgaaacttaaataccacatttttcgaccccgcaggaggaggagacccaattctctatcaacaccta
>MK074192
cctttatctcgtattcggtgcctgagccggaatagttggaactgctttaagccttttaatccgagcagagcttggccaacccggatccctattagaagacgaccaaatttataacgtacttgtcactgcacacgcttttgtaataattttctttatagtaataccgattatgattggagggtttggaaactgactagttcccttaataattggtgccccagacatagcattcccccgaataaataatataagcttctgactcttaccgccttcatttcttctcctattggcctcctcaggagtcgaacaaggagcaggaacaggctgaactgtatatccccctcttgcaggaaatctcgctcacgcaggtgcatctgtagacctaacaattttctctcttcatctggcaggagtgtcctcaattttaggtgcaattaactttatcacaacaattattaatataaaaccgcccgcaatttctcaataccaaacaccattatttgtgtgagccgtcttagttacagctgtactcttactcctatctctaccagtccttgctgcgggaattacaatacttttaacagatcgaaacttaaataccacatttttcgacccggcaggaggaggagacccaattctctatcaacaccta
>MK074193
cctttatctcgtattcggtgcctgagccggaatagttggaactgctttaagccttttaatccgagcagagcttggccaacccggatccctattagaagacgaccaaatttataacgtacttgtcactgcacacgcttttgtaataattttctttatagtaataccgattatgattggagggtttggaaactgactagttcccttaataattggtgccccagacatagcattcccccgaataaataatataagcttctgactcttaccgccttcatttcttctcctattggcctcctcaggagtcgaacaaggagcaggaacaggctgaactgtatatccccctcttgcaggaaatctcgctcacgcaggtgcatctgtagacctaacaattttctctcttcatctggcaggagtgtcctcaattttaggtgcaattaactttatcacaacaattattaatataaaaccgcccgcaatttctcaataccaaacaccattatttgtgtgagccgtcttagttacagctgtactcttactcctatctctaccagtccttgctgcgggaattacaatacttttaacagatcgaaacttaaataccacatttttcgacccggcaggaggaggagacccaattctctatcaacaccta
>MK074196
cctttatatcgtattcggtgcttgagccggaatagttggaaccgctctaagcctcctaatccgggcagagcttggccaacccggatccttattagaagacgaccaaatttataatgtacttgttactgcacacgcttttgtaataatcttctttatagtaataccaattataatcggaggatttgggaactgactagttcccctaatgattggcgccccagacatagcattcccccgaataaataacatgagtttttgacttctaccgccctcctttctcctcctattagcctcctcaggggttgagcaaggagcaggaacgggctgaactgtttatcctcctcttgcagggaatctcgcccatgcaggtgcatctgtagatctaacaattttttcccttcatctagcaggagtatcttcaattttaggcgcaatcaactttatcacaacaattattaatataaaaccacccgcaatttctcaataccaaacaccactatttgtctgagccgtcttagtaacagccgtactcctactcttatccctaccagtccttgctgcaggaattacaatacttttaacagatcgaaatctaaacactacgttcttcgaccccgcaggaggaggagacccaattctctatcaacaccta
>MK074200
cctttatatcgtattcggtgcttgagccggaatagttggaaccgctctaagcctcctaatccgggcagagcttggccaacccggatccttattagaagacgaccaaatttataatgtacttgttactgcacacgcttttgtaataatcttctttatagtaataccaattataatcggaggatttgggaactgactagttcccctaatgattggcgccccagacatagcattcccccgaataaataacatgagtttttgacttctgccgccctcctttctcctcctattagcctcctcaggggttgagcaaggagcaggaacgggctgaactgtttatcctcctcttgcagggaatctcgcccatgcaggtgcatctgtagatctaacaattttttcccttcatctagcaggagtatcttcaattttaggcgcaatcaactttatcacaacaattattaatataaaaccacccgcaatttctcaataccaaacaccactatttgtctgagccgtcttagtaacagccgtacttctactcttatccctaccagtccttgctgcaggaattacaatacttttaacagatcgaaatctaaacactacgttcttcgaccccgcaggaggaggagacccaattctctatcaacaccta
>MK074199
cctttatatcgtattcggtgcttgagccggaatagttggaaccgctctaagcctcctaatccgggcagagcttggccaacccggatccttattagaagacgaccaaatttataatgtacttgttactgcacacgcttttgtaataatcttctttatagtaataccaattataatcggaggatttgggaactgactagttcccctaatgattggcgccccagacatagcattcccccgaataaataacatgagtttttgacttctaccgccctcctttctcctcctattagcctcctcaggggttgagcaaggagcaggaacgggctgaactgtttatcctcctcttgcagggaatctcgcccatgcaggtgcatctgtagatctaacaattttttcccttcatctagcaggagtatcttcaattttaggcgcaatcaactttatcacaacaattattaatataaaaccacccgcaatttctcaataccaaacaccactatttgtctgagccgtcttagtaacagccgtactcctactcttatccctaccagtccttgctgcaggaattacaatacttttaacagatcgaaatctaaacactacgttcttcgaccccgcaggaggaggagacccaattctctatcaacaccta
>MK074202
cctttatatcgtattcggtgcttgagccggaatagttggaaccgctctaagcctcctaatccgggcagagcttggccaacccggatccttattagaagacgaccaaatttataatgtacttgttactgcacacgcttttgtaataatcttctttatagtaataccaattataatcggaggatttgggaactgactagttcccctaatgattggcgccccagacatagcattcccccgaataaataacatgagtttttgacttctgccgccctcctttctcctcctattagcctcctcaggggttgagcaaggagcaggaacgggctgaactgtttatcctcctcttgcagggaatctcgcccatgcaggtgcatctgtagatctaacaattttttcccttcatctagcaggagtatcttcaattttaggcgcaatcaactttatcacaacaattattaatataaaaccacccgcaatttctcaataccaaacaccactatttgtctgagccgtcttagtaacagccgtacttctactcttatccctaccagtccttgctgcaggaattacaatacttttaacagatcgaaatctaaacactacgttcttcgaccccgcaggaggaggagacccaattctctatcaacaccta
>MK074197
cctttatatcgtattcggtgcttgagccggaatagttggaaccgctctaagcctcctaatccgggcagagcttggccaacccggatccttattagaagacgaccaaatttataatgtacttgttactgcacacgcttttgtaataatcttctttatagtaataccaattataatcggaggatttgggaactgactagttcccctaatgattggcgccccagacatagcattcccccgaataaataacatgagtttttgacttctaccgccctcctttctcctcctattagcctcctcaggggttgagcaaggagcaggaacgggctgaactgtttatcctcctcttgcagggaatctcgcccatgcaggtgcatctgtagatctaacaattttttcccttcatctagcaggagtatcttcaattttaggcgcaatcaactttatcacaacaattattaatataaaaccacccgcaatttctcaataccaaacaccactatttgtctgagccgtcttagtaacagccgtactcctactcttatccctaccagtccttgctgcaggaattacaatacttttaacagatcgaaatctaaacactacgttcttcgaccccgcaggaggaggagacccaattctctatcaacaccta
>MK074198
cctttatatcgtattcggtgcttgagccggaatagttggaaccgctctaagcctcctaatccgggcagagcttggccaacccggatccttattagaagacgaccaaatttataatgtacttgttactgcacacgcttttgtaataatcttctttatagtaataccaattataatcggaggatttgggaactgactagttcccctaatgattggcgccccagacatagcattcccccgaataaataacatgagtttttgacttctaccgccctcctttctcctcctattagcctcctcaggggttgagcaaggagcaggaacgggctgaactgtttatcctcctcttgcagggaatctcgcccatgcaggtgcatctgtagatctaacaattttttcccttcatctagcaggagtatcttcaattttaggcgcaatcaactttatcacaacaattattaatataaaaccacccgcaatttctcaataccaaacaccactatttgtctgagccgtcttagtaacagccgtactcctactcttatccctaccagtccttgctgcaggaattacaatacttttaacagatcgaaatctaaacactacgttcttcgaccccgcaggaggaggagacccaattctctatcaacaccta
>MK074201
cctttatatcgtattcggtgcttgagccggaatagttggaaccgctctaagcctcctaatccgggcagagcttggccaacccggatccttattagaagacgaccaaatttataatgtacttgttactgcacacgcttttgtaataatcttctttatagtaataccaattataatcggaggatttgggaactgactagttcccctaatgattggcgccccagacatagcattcccccgaataaataacatgagtttttgacttctaccgccctcctttctcctcctattagcctcctcaggggttgagcaaggagcaggaacgggctgaactgtttatcctcctcttgcagggaatctcgcccatgcaggtgcatctgtagatctaacaattttttcccttcatctagcaggagtatcttcaattttaggcgcaatcaactttatcacaacaattattaatataaaaccacccgcaatttctcaataccaaacaccactatttgtctgagccgtcttagtaacagccgtactcctactcttatccctaccagtccttgctgcaggaattacaatacttttaacagatcgaaatctaaacactacgttcttcgaccccgcaggaggaggagacccaattctctatcaacaccta
>MK074209
cctttatatcgtattcggtgcttgagccggaatagttggaaccgctttaagccttttaatccgagcagagcttggtcaacccgggtccttactagaagacgaccaaatttataatgtactagtcactgcacacgctttcgtaataatcttctttatagtaataccaattatgatcggaggatttggaaattgactagttcccctaataattggtgctccagacatagcatttccccgaataaataatataagtttttgactcctaccaccttccttcctcctcctattagcttcctcaggggttgaacaaggagcaggaacaggctgaactgtttacccccctcttgcaggaaacctcgctcatgcaggtgcatctgtagatctaacaattttctcccttcatttggcaggagtatcttcaattttaggtgcaattaactttatcacaacaattattaatataaaaccacctgcaatttctcagtaccaaacaccattatttgtttgagccgttttagtaacagctgtacttctactcctatccctaccagtccttgctgcaggaattacaatgcttttaacagatcgaaatttaaataccacattcttcgaccccgcaggaggaggagacccaattctctatcaacaccta
>MK074210
cctttatatcgtattcggtgcttgagccggaatagttggaaccgctttaagccttttaatccgagcagagcttggtcaacccgggtccttactagaagacgaccaaatttataatgtactagtcactgcacacgctttcgtaataatcttctttatagtaataccaattatgatcggaggatttggaaattgactagttcccctaataattggtgctccagacatagcatttccccgaataaataatataagtttttgactcctaccaccttccttccttctcctattagcttcctcaggggttgaacaaggagcaggaacaggctgaactgtttacccccctcttgcaggaaacctcgctcatgcaggtgcatctgtagatctaacaattttctcccttcatttggcaggagtatcttcaattttaggtgcaattaactttatcacaacaattattaatataaaaccacctgcaatttctcagtaccaaacaccattatttgtttgagccgttttagtaacagctgtacttctactcctatccctaccagtccttgctgcaggaattacaatgcttttaacagatcgaaatttaaataccacattcttcgaccccgcaggaggaggagacccaattctctatcaacaccta
>MK074214
cctttatatcgtattcggtgcttgagccggaatagttggaaccgctttaagccttttaatccgagcagagcttggtcaacccgggtccttactagaagacgaccaaatttataatgtactagtcactgcacacgctttcgtaataatcttctttatagtaataccaattatgatcggaggatttggaaattgactagttccccttataattggtgctccagacatagcatttccccgaataaataatataagtttttgactcctaccaccttccttcctcctcctattagcttcctcaggggttgaacaaggagcaggaacaggctgaactgtttacccccctcttgcaggaaacctcgctcatgcaggtgcatctgtagatctaacaattttctcccttcatttggcaggagtatcttcaattttaggtgcaattaactttatcacaacaattattaatataaaaccacctgcaatttctcagtaccaaacaccattatttgtttgagccgttttagtaacagctgtacttctactcctatccctaccagtccttgctgcaggaattacaatgcttttaacagatcgaaatttaaataccacattcttcgaccccgcaggaggaggagacccaattctctatcaacaccta
>MK074204
cctttatatcgtattcggtgcttgagccggaatagttggaaccgctttaagccttttaatccgagcagagcttggtcaacccgggtccttactagaagacgaccaaatttataatgtactagtcactgcacacgctttcgtaataatcttctttatagtaataccaattatgatcggaggatttggaaattgactagttcccctaataattggtgctccagacatagcatttccccgaataaataatataagtttttgactcctaccaccttccttccttctcctattagcttcctcaggggttgaacaaggagcaggaacaggctgaactgtttacccccctcttgcaggaaacctcgctcatgcaggtgcatctgtagatctaacaattttctcccttcatttggcaggagtatcttcaattttaggtgcaattaactttatcacaacaattattaatataaaaccacctgcaatttctcagtaccaaacaccattatttgtttgagccgttttagtaacagctgtacttctactcctatccctaccagtccttgctgcaggaattacaatgcttttaacagatcgaaatttaaataccacattcttcgaccccgcaggaggaggagacccaattctctatcaacaccta
>MK074208
cctttatatcgtattcggtgcttgagccggaatagttggaaccgctttaagccttttaatccgagcagagcttggtcaacccgggtccttactagaagacgaccaaatttataatgtactagtcactgcacacgctttcgtaataatcttctttatagtaataccaattatgatcggaggatttggaaattgactagttcccctaataattggtgctccagacatagcatttccccgaataaataatataagtttttgactcctaccaccttccttcctcctcctattagcttcctcaggggttgaacaaggagcaggaacaggctgaactgtttacccccctcttgcaggaaacctcgctcatgcaggtgcatctgtagatctaacaattttctcccttcatttggcaggagtatcttcaattttaggtgcaattaactttatcacaacaattattaatataaaaccacctgcaatttctcagtaccaaacaccattatttgtttgagccgttttagtaacagctgtacttctactcctatccctaccagtccttgctgcaggaattacaatgcttttaacagatcgaaatttaaataccacattcttcgaccccgcaggaggaggagacccaattctctatcaacaccta
>MK074207
cctttatatcgtattcggtgcttgagccggaatagttggaaccgctttaagccttttaatccgagcagagcttggtcaacccgggtccttactagaagacgaccaaatttataatgtactagtcactgcacacgctttcgtaataatcttctttatagtaataccaattatgatcggaggatttggaaattgactagttccccttataattggtgctccagacatagcatttccccgaataaataatataagtttttgactcctaccaccttccttcctcctcctattagcttcctcaggggttgaacaaggagcaggaacaggctgaactgtttacccccctcttgcaggaaacctcgctcatgcaggtgcatctgtagatctaacaattttctcccttcatttggcaggagtatcttcaattttaggtgcaattaactttatcacaacaattattaatataaaaccacctgcaatttctcagtaccaaacaccattatttgtttgagccgttttagtaacagctgtacttctactcctatccctaccagtccttgctgcaggaattacaatgcttttaacagatcgaaatttaaataccacattcttcgaccccgcaggaggaggagacccaattctctatcaacaccta
>MK074206
cctttatatcgtattcggtgcttgagccggaatagttggaaccgctttaagccttttaatccgagcagagcttggtcaacccgggtccttactagaagacgaccaaatttataatgtactagtcactgcacacgctttcgtaataatcttctttatagtaataccaattatgatcggaggatttggaaattgactagttcccctaataattggtgctccagacatagcatttccccgaataaataatataagtttttgactcctaccaccttccttcctcctcctattagcttcctcaggggttgaacaaggagcaggaacaggctgaactgtttacccccctcttgcaggaaacctcgctcatgcaggtgcatctgtagatctaacaattttctcccttcatttggcaggagtatcttcaattttaggtgcaattaactttatcacaacaattattaatataaaaccacctgcaatttctcagtaccaaacaccattatttgtttgagccgttttagtaacagctgtacttctactcctatccctaccagtccttgctgcaggaattacaatgcttttaacagatcgaaatttaaataccacattcttcgaccccgcaggaggaggagacccaattctctatcaacaccta
>MK074211
cctttatatcgtattcggtgcttgagccggaatagttggaaccgctttaagccttttaatccgagcagagcttggtcaacccgggtccttactagaagacgaccaaatttataatgtactagtcactgcacacgctttcgtaataatcttctttatagtaataccaattatgatcggaggatttggaaattgactagttcccctaataattggtgctccagacatagcatttccccgaataaataatataagtttttgactcctaccaccttccttcctcctcctattagcttcctcaggggttgaacaaggagcaggaacaggctgaactgtttacccccctcttgcaggaaacctcgctcatgcaggtgcatctgtagatctaacaattttctcccttcatttggcaggagtatcttcaattttaggtgcaattaactttatcacaacaattattaatataaaaccacctgcaatttctcagtaccaaacaccattatttgtttgagccgttttagtaacagctgtacttctactcctatccctaccagtccttgctgcaggaattacaatgcttttaacagatcgaaatttaaataccacattcttcgaccccgcaggaggaggagacccaattctctatcaacaccta
>MK074213
cctttatatcgtattcggtgcttgagccggaatagttggaaccgctttaagccttttaatccgagcagaacttggccaacccgggtccttactagaagacgaccaaatttataatgtactagtcactgcacacgctttcgtaataatcttctttatagtaataccaattatgatcggaggatttggaaattgactagttcccctaataattggtgctccagacatagcatttccccgaataaataatataagtttttgactcctaccaccttccttcctcctcctattagcttcctcaggggttgaacaaggagcaggaacaggctgaactgtttatccccctcttgcagggaacctcgctcatgcaggtgcatctgtagatctaacaattttctcccttcatttggcaggagtatcttcaattttaggtgcaattaactttatcacaacaattattaatataaaaccacctgcaatttctcagtaccaaacaccattattcgtttgagccgttttagtaacagctgtacttctactcctatccctaccagtccttgctgcaggaattacaatgcttttaacagatcgaaatttaaataccacattcttcgaccccgcaggaggaggagacccaattctctatcaacaccta
>MK074212
cctttatatcgtattcggtgcttgagccggaatagttggaaccgctttaagccttttaatccgagcagaacttggccaacccgggtccttactagaagacgaccaaatttataatgtactagtcactgcacacgctttcgtaataatcttctttatagtaataccaattatgatcggaggatttggaaattgactagttcccctaataattggtgctccagacatagcatttccccgaataaataatataagtttttgactcctaccaccttccttcctcctcctattagcttcctcaggggttgaacaaggagcaggaacaggctgaactgtttatccccctcttgcagggaacctcgctcatgcaggtgcatctgtagatctaacaattttctcccttcatttggcaggagtatcttcaattttaggtgcaattaactttatcacaacaattattaatataaaaccacctgcaatttctcagtaccaaacaccattattcgtttgagccgttttagtaacagctgtacttctactcctatccctaccagtccttgctgcaggaattacaatgcttttaacagatcgaaatttaaataccacattcttcgaccccgcaggaggaggagacccaattctctatcaacaccta
>MK074203
cctttatatcgtattcggtgcttgagccggaatagttggaaccgctttaagccttttaatccgagcagaacttggccaacccgggtccttactagaagacgaccaaatttataatgtactagtcactgcacacgctttcgtaataatcttctttatagtaataccaattatgatcggaggatttggaaattgactagttcccctaataattggtgctccagacatagcatttccccgaataaataatataagtttttgactcttaccaccttccttcctcctcctattagcttcctcaggggttgaacaaggagcaggaacaggctgaactgtttatccccctcttgcagggaacctcgctcatgcaggtgcatctgtagatctaacaattttctcccttcatttggcaggagtatcttcaattttaggtgcaattaactttatcacaacaattattaatataaaaccacctgcaatttctcagtaccaaacaccattattcgtttgagccgttttagtaacagctgtacttctactcctatccctaccagtccttgctgcaggaattacaatgcttttaacagatcgaaatttaaataccacattcttcgaccccgcaggaggaggagacccaattctctatcaacaccta
>MK074205
cctttatatcgtattcggtgcttgagccggaatagttggaaccgctttaagccttttaatccgagcagaacttggccaacccgggtccttactagaagacgaccaaatttataatgtactagtcactgcacacgctttcgtaataatcttctttatagtaataccaattatgatcggaggatttggaaattgactagttcccctaataattggtgctccagacatagcatttccccgaataaataatataagtttttgactcctaccaccttccttcctcctcctattagcttcctcaggggttgaacaaggagcaggaacaggctgaactgtttatccccctcttgcagggaacctcgctcatgcaggtgcatctgtagatctaacaattttctcccttcatttggcaggagtatcttcaattttaggtgcaattaactttatcacaacaattattaatataaaaccacctgcaatttctcagtaccaaacaccattattcgtttgagccgttttagtaacagctgtacttctactcctatccctaccagtccttgctgcaggaattacaatgcttttaacagatcgaaatttaaataccacattcttcgaccccgcaggaggaggagacccaattctctatcaacaccta
>MK074215
cctttatatagtattcggtgcttgagccggaatagttggaaccgctttaagcctcctaatccgagcagagcttggccaacccggatccttattagaagacgaccaaatttataatgtactcgttactgcacacgcttttgtaataatcttctttatagtaataccaattataattggaggatttgggaactgattagttcccctaatgattggtgctccagacatagcattcccccgaataaataacataagtttttgacttctaccaccttcctttctcctcctattggcctcctcaggggttgagcaaggagcagggacgggctgaactgtttatccccctcttgcaggaaatctcgcccatgcaggtgcatctgtagatctaacaattttctccctccatctagcaggagtatcttcaattttaggtgcaattaactttatcacaacaattattaatataaaaccacccgcaatttctcaataccaaacacccctatttgtttgagccgttttagtaacagccgtacttctactcctatccttaccagtccttgctgcagggattacaatacttttaacggatcgaaacctaaacactacattcttcgaccccgcaggaggaggagacccaattctctatcaacaccta
>MK074216
cctttatatagtattcggtgcttgagccggaatagttggaaccgctttaagcctcctaatccgagcagagcttggccaacccggatccttattagaagacgaccaaatttataatgtactcgttactgcacacgcttttgtaataatcttctttatagtaataccaattataattggaggatttgggaactgattagttcccctaatgattggtgctccagacatagcattcccccgaataaataacataagtttttgacttctaccaccttcctttctcctcctattggcctcctcaggggttgagcaaggagcagggacgggctgaactgtttatccccctcttgcaggaaatctcgcccatgcaggtgcatctgtagatctaacaattttctccctccatctagcaggagtatcttcaattttaggtgcaattaactttatcacaacaattattaatataaaaccacccgcaatttctcaataccaaacacccctatttgtttgagccgttttagtaacagccgtacttctactcctatccttaccagtcctcgctgcagggattacaatacttttaacggatcgaaacctaaacactacattcttcgaccccgcaggaggaggagacccaattctctatcaacaccta
>MK074284
cctttatattgtattcggtgcctgagccggaatagtgggaactgctttaagccttctaatccgagcagaacttggccaacccggatccctcttagaagatgaccaaatctataatgtgcttgttaccgcacatgccttcgtaataatcttctttatagtaatacccattataatcggagggttcggaaactgactagtacccttaataatcggggcccccgatatagcattcccccgaataaataatataagcttctgactcctcccgccctcctttctccttctactggcctcctcaggggttgaacagggagccgggacaggctgaaccgtatacccgccccttgcaggcaacctcgcccatgcaggtgcctccgtagacctgacaattttctccctccatctagcaggggtgtcctcaatcttgggtgcaatcaactttattactacaattatcaatatgaaaccgcctgcaatctcccaatatcagacacctttatttgtttgagctgtcttagtaacagccgtacttctacttctatctctcccagttcttgctgcaggaattacaatactattaacagatcgaaacttaaacactacatttttcgaccccgccggaggaggagacccaattctctaccaacatctg
>MK074283
ctattatattgtattcggtgcctgagccggaatagtgggaactgctttaagccttctaatccgagcagaacttggccaacccggatccctcttagaagatgaccaaatttataatgtgcttgttaccgcacatgccttcgtaataatcttctttatagtaatacccattataatcggagggttcggaaactgactagtacccttaataatcggggcccccgatatagcattcccccgaataaataatataagcttctgactcctcccgccctcctttctccttctactggcctcctcaggggttgaacagggagccgggacaggctgaaccgtatacccgccccttgcaggcaacctcgcccatgcaggtgcctccgtagacctgacaattttctccctccatctagcaggggtgtcctcaatcttgggtgcaatcaactttattactacaattatcaatatgaaaccgcctgcaatctcccaatatcagacacctttatttgtttgagctgtcttagtaacagccgtacttctacttctatctctcccagttcttgctgcaggaattacaatactattaacagatcgaaacttaaacactacatttttcgaccccgccggaggaggagacccaattctctaccaacatctg
>MK074482
cctttatatcgtattcggtgcctgagccggaatagttggaactgccttaagccttctaatccgagcagaacttggccaacccggatccctcttagaagacgaccaaatctataatgtgctcgttaccgcgcatgccttcgtaataatcttctttatagtaatacccattataatcggaggcttcggaaactgactagtgcccttaataatcggcgccccagacatagcattcccccgaataaataacataagcttctgactactcccaccctcctttctcctactactagcctcctcaggagtcgaacagggggcagggacaggctggaccgtatacccgcctctcgcaggaaatctcgcccatgcaggtgcatccgtagacctaacaattttctccctccatttggcgggtgtatcttcaatcttgggcgcaatcaacttcattactacaattatcaacatgaaaccacctgcaatctcccagtatcagacacctttatttgtttgagctgtcttagtaacagccgtacttctgcttctatctctcccagtccttgctgcagggattacaatactcttaacagatcgaaatctaaacaccacattcttcgaccccgccggaggaggagacccaattctctaccagcacttg
>MK074479
cctttatatcgtattcggtgcctgagccggaatagttggaactgccttaagccttctaatccgagcagaacttggccaacccggatccctcttagaagacgaccaaatctataatgtgctcgttaccgcgcatgccttcgtaataatcttctttatagtaatacccattataatcggaggcttcggaaactgactagtgcccttaataatcggcgccccagacatagcattcccccgaataaataacataagcttctgactactcccaccctcctttctcctactactagcctcctcaggagtcgaacagggggcagggacaggctggaccgtatacccgcctctcgcaggaaatctcgcccatgcaggtgcatccgtagacctaacaattttctccctccatttggcgggtgtatcttcaatcttgggcgcaatcaacttcattactacaattatcaacatgaaaccacctgcaatctcccagtatcagacacctttatttgtttgagctgtcttagtaacagccgtacttctgcttctatctctcccagtccttgctgcagggattacaatactcttaacagatcgaaatctaaacaccacattcttcgaccccgccggaggaggagacccaattctctaccagcacttg
>MK074480
cctttatatcgtattcggtgcctgagccggaatagttggaactgccttaagccttctaatccgagcagaacttggccaacccggatccctcttagaagacgaccaaatctataatgtgctcgttaccgcgcatgccttcgtaataatcttctttatagtaatacccattataatcggaggcttcggaaactgactagtgcccttaataatcggcgccccagacatagcattcccccgaataaataacataagcttctgactactcccaccctcctttctcctactactagcctcctcaggagtcgaacagggggcagggacaggctggaccgtatacccgcctctcgcaggaaatctcgcccatgcaggtgcatccgtagacctaacaattttctccctccatttggcgggtgtatcttcaatcttgggcgcaatcaacttcattactacaattatcaacatgaaaccacctgcaatctcccagtatcagacacctttatttgtttgagctgtcttagtaacagccgtacttctgcttctatctctcccagtccttgctgcagggattacaatactcttaacagatcgaaatctaaacaccacattcttcgaccccgccggaggaggagacccaattctctaccagcacttg
>MK074477
cctttatatcgtattcggtgcctgagccggaatagttggaactgccttaagccttctaatccgagcagaacttggccaacccggatccctcttagaagacgaccaaatctataatgtgctcgttaccgcgcatgccttcgtaataatcttctttatagtaatacccattataatcggaggcttcggaaactgactagtgcccttaataatcggcgccccagacatagcattcccccgaataaataacataagcttctgactactcccaccctcctttctcctactactagcctcctcaggagtcgaacagggggcagggacaggctggaccgtatacccgcctctcgcaggaaatctcgcccatgcaggtgcatccgtagacctaacaattttctccctccatttggcgggtgtatcttcaatcttgggcgcaatcaacttcattactacaattatcaacatgaaaccacctgcaatctcccagtatcagacacctttatttgtttgagctgtcttagtaacagccgtacttctgcttctatctctcccagtccttgctgcagggattacaatactcttaacagatcgaaatctaaacaccacattcttcgaccccgccggaggaggagacccaattctctaccagcacttg
>MK074481
cctttatatcgtattcggtgcctgagccggaatagttggaactgccttaagccttctaatccgagcagaacttggccaacccggatccctcttagaagacgaccaaatctataatgtgctcgttaccgcgcatgccttcgtaataatcttctttatagtaatacccattataatcggaggcttcggaaactgactagtgcccttaataatcggcgccccagacatagcattcccccgaataaataacataagcttctgactactcccaccctcctttctcctactactagcctcctcaggagtcgaacagggggcagggacaggctggaccgtatacccgcctctcgcaggaaatctcgcccatgcaggtgcatccgtagacctaacaattttctccctccatttggcgggtgtatcttcaatcttgggcgcaatcaacttcattactacaattatcaacatgaaaccacctgcaatctcccagtatcagacacctttatttgtttgagctgtcttagtaacagccgtacttctgcttctatctctcccagtccttgctgcagggattacaatactcttaacagatcgaaatctaaacaccacattcttcgaccccgccggaggaggagacccaattctctaccagcacttg
>MK074478
cctttatatcgtattcggtgcctgagccggaatagttggaactgccttaagccttctaatccgagcagaacttggccaacccggatccctcttagaagacgaccaaatctataatgtgctcgttaccgcgcatgccttcgtaataatcttctttatagtaatacccattataatcggaggcttcggaaactgactagtgcccttaataatcggcgccccagacatagcattcccccgaataaataacataagcttctgactactcccaccctcctttctcctactactagcctcctcaggagtcgaacagggggcagggacaggctggaccgtatacccgcctctcgcaggaaatctcgcccatgcaggtgcatccgtagacctaacaattttctccctccatttggcgggtgtatcttcaatcttgggcgcaatcaacttcattactacaattatcaacatgaaaccacctgcaatctcccagtatcagacacctttatttgtttgagctgtcttagtaacagccgtacttctgcttctatctctcccagtccttgctgcagggattacaatactcttaacagatcgaaatctaaacaccacattcttcgaccccgccggaggaggagacccaattctctaccagcacttg
>MK074495
cctctatatcgtatttggtgcctgagccggaatagtcggaaccgctttaagccttttaatccgagcagaactaggtcaacccggatcccttttagaagacgatcagatttataatgtgcttgttactgcacacgctttcgtaataattttctttatagtaatgccaattatgattgggggcttcggaaactgattaattcccctaataattggtgctccagacatggccttcccccgaatgaataatataagcttctggcttctccccccatcttttcttctattattagcctcttcgggcgttgaacaaggagcagggacaggctgaaccgtgtacccaccacttgcaggtaatcttgctcatgcaggcgcatctgtggacttaacaattttttctctacatttagcaggtgtgtcctcaattttgggcgcaatcaattttattacaaccatcattaatataaaaccgcctgcaatctcccaataccaaacaccgctattcgtttgagctgttttagtgactgctgtcctcttacttctatcattaccggtccttgcggcaggtattacaatgctactaacggatcgaaacctaaataccacatttttcgaccctgcgggagggggagacccaattctttaccaacaccta
>MK074496
cctttatattgtattcggtgcctgagccgggatagtcggaaccgctttaagccttttaatccgagcagagttaggccaaccaggatctctattagaagatgaccaaatttataatgtactagttaccgcacacgctttcgtaataattttctttatagtaataccaattatgattgggggcttcggaaattgactaattcccctaataatcggcgcacctgacatagcctttccccgaataaataatataagcttctgacttctccccccatcttttcttcttttattggcctcatccggcgttgagcaaggggcagggacgggctgaacagtatacccaccacttgcaggcaatcttgcccatgctggcgcatccgtagacctaactattttttctctccatttggcaggggtatcttcaattttaggtgcaattaattttattacaactattattaatataaaaccacctgctatctcccaatatcaaacgccactattcgtttgagctgttctagtaacagccgtccttttactgttgtccttaccagttcttgctgcaggcattacaatactcctaactgatcgaaatttaaataccacattctttgaccccgcagggggaggggatcccatcctttatcaacaccta
>MK074497
cctttatattgtatttggtgcctgagccggaatagtcggaaccgccctaagcctcttaattcgagcagaattaggccaaccaggatctctattagaagacgaccaaatttataatgtacttgttaccgcacacgctttcgtaataatcttctttatagtgataccaattatgattgggggcttcggaaattgattaatccccctaataatcggcgcacccgacatagccttcccccgaataaataatataagcttctgacttctccccccatcctttcttcttttattagcctcatcaggcgttgagcagggggcaggaacgggttgaaccgtctatccgccacttgcaggtaatcttgcccatgctggcgcatccgtagacctgactatcttttctcttcacttggcaggggtgtcttcaattttaggtgcaatcaattttattacaaccattattaatataaaaccccctgcaatctcccagtatcaaacaccattattcgtttgagctgttttagtaacagccgtccttttactattgtccttaccagttcttgctgcaggtattacaatactcctaactgatcgaaatctaaataccacattctttgatcccgcaggagggggggaccccatcctttatcaacactta
>MK074511
cctttatatcgtatttggtgcctgagccggaatagtcggaactgctttaagtcttctgattcgagcagaactcggacaacccgggtccttattagaagatgatcaaatctacaatgtactagttactgcgcatgctttcgtaataattttctttatagtaataccaatcatgatcggaggctttggtaattgactagtacctttaatgattggggccccagacatggcatttccccgaataaataacataagcttctgacttctccccccttcatttcttcttttattagcctcttctggtgttgaacaaggagcaggaacaggatgaacagtatacccacctcttgccggaaacctagctcacgcaggtgcatccgtagacctgacaattttctccctacacctggcaggcgtttcttcaattttaggtgctattaattttattaccactattattaatatgaagccaccctcaatctcccaatatcaaacacctctctttgtttgggctgttctagtcacagctgtattacttctcctatctttacctgttcttgctgcaggaatcacaatgcttctaacagaccgaaatctgaatactacattttttgaccctgcaggaggaggagacccaattttataccaacactta
>MK074510
cctttatatcgtatttggtgcctgagccggaatagtcggaactgctttaagtcttctgattcgagcagaactcggacaacccgggtccttattagaagatgatcaaatctacaatgtactagttactgcgcatgctttcgtaataattttctttatagtaataccaatcatgatcggaggctttggtaattgactagtacctttaatgattggggccccagacatggcatttccccgaataaataacataagcttctgacttctccccccttcatttcttcttttattagcctcttctggtgttgaacaaggagcaggaacaggatgaacagtatacccacctcttgccggaaacctagctcacgcaggtgcatccgtagacctgacaattttctccctacacctggcaggcgtttcttcaattttaggtgctattaattttattaccactattattaatatgaagccaccctcaatctcccaatatcaaacacctctctttgtttgggctgttctagtcacagctgtattacttctcctatctttacctgttcttgctgcaggaatcacaatgcttctaacagaccgaaatctgaatactacattttttgaccctgcaggaggaggagacccaattttataccaacactta
>MK074591
cctctatatcgtattcggtgcttgagccggaatagttggaactgctttaagccttctaatccgagcagaacttggccaacccggatcccttttagaagacgaccaaatctataatgtacttgttaccgcgcatgcatttgtaataatcttctttatagtgatacctattataatcggggggttcggaaactgactagtgcccctaataattggcgccccagatatggcattcccccgaataaataacataagcttctgactcctaccaccctcttttcttctcttattagcctcctccggggtcgagcagggggcagggacaggctggactgtatacccacctctcgctggtaatcttgcccatgcaggcgcatccgtagacctgacaatcttttccctccatctggcgggcgtgtcttcaatcctgggtgcaatcaacttcatcactacaattattaacataaaaccgcccgcaatctcccagtatcagacacctttatttgtttgagccgtcctagtgacagccgtacttctacttttatcccttccagtccttgctgcgggaattacaatactcttaacagatcgaaatttaaacaccacattctttgaccccgccggaggaggagatccaattctttaccaacacttg
>MK074592
cctctatatcgtattcggtgcttgagccggaatagttggaactgctttaagccttctaatccgagcagaacttggccaacccggatcccttttagaagacgaccaaatctataatgtacttgttaccgcgcatgcatttgtaataatcttctttatagtgatacctattataatcggggggttcggaaactgactagtgcccctaataattggcgccccagatatggcattcccccgaataaataacataagcttctgactcctaccaccctcttttcttctcttattagcctcctccggggtcgagcagggggcagggacaggctggactgtatacccacctctcgctggtaatcttgcccatgcaggcgcatccgtagacctgacaatcttttccctccatctggcgggcgtgtcttcaatcctgggtgcaatcaacttcatcactacaattattaacataaaaccgcccgcaatctcccagtatcagacacctttatttgtttgagccgtcctagtgacagccgtacttctacttttatcccttccagtccttgctgcgggaattacaatactcttaacagatcgaaatttaaacaccacattctttgaccccgccggaggaggagatccaattctttaccaacacttg
>MK074590
cctctatatcgtattcggtgcttgagccggaatagttggaactgctttaagccttctaatccgagcagaacttggccaacccggatcccttttagaagacgaccaaatctataatgtacttgttaccgcgcatgcatttgtaataatcttctttatagtgatacctattatgatcggggggttcggaaactgactagtgcccctaataattggcgccccagatatggcattcccccgaataaataacataagcttctgactcctaccaccctcttttcttctcttattagcctcctccggggtcgagcagggggcagggacaggctggactgtatacccacctctcgctggtaatcttgcccatgcaggcgcatccgtagacctgacaatcttttccctccatctggcgggcgtgtcttcaatcctgggtgcaatcaacttcatcactacaattattaacataaaaccgcccgcaatctcccagtatcagacacctttatttgtttgagccgtcctagtgacagccgtacttctacttttatcccttccagtccttgctgcgggaattacaatactcttaacagatcgaaatttaaacaccacattctttgaccccgccggaggaggagatccaattctttaccaacacttg
>MK074593
cctctatatcgtattcggtgcttgagccggaatagttggaactgctttaagccttctaatccgagcagaacttggccaacccggatcccttttagaagacgaccaaatctataatgtacttgttaccgcgcatgcatttgtaataatcttctttatagtgatacctattataatcggggggttcggaaactgactagtgcccctaataattggcgccccagatatggcattcccccgaataaataacataagcttctgactcctaccaccctcttttcttctcttattagcctcctccggggtcgagcagggggcagggacaggctggactgtatacccacctctcgctggtaatcttgcccatgcaggcgcatccgtagacctgacaatcttttccctccatctggcgggcgtgtcttcaatcctgggtgcaatcaacttcatcactacaattattaacataaaaccgcccgcaatctcccagtatcagacacctttatttgtttgagccgtcctagtgacagccgtacttctacttttatcccttccagtccttgctgcgggaattacaatactcttaacagatcgaaatttaaacaccacattctttgaccccgccggaggaggagatccaattctttaccaacacttg
>MK074589
cctctatatcgtattcggtgcttgagccggaatagttggaactgctttaagccttctaatccgagcagaacttggccaacccggatcccttttagaagacgaccaaatctataatgtacttgttaccgcgcatgcatttgtaataatcttctttatagtgatacctattataatcggggggttcggaaactgactagtgcccctaataattggcgccccagatatggcattcccccgaataaataacataagcttctgactcctaccaccctcttttcttctcttattagcctcctccggggtcgagcagggggcagggacaggctggactgtatacccacctctcgctggtaatcttgcccatgcaggcgcatccgtagacctgacaatcttttccctccatctggcgggcgtgtcttcaatcctgggtgcaatcaacttcatcactacaattattaacataaaaccgcccgcaatctcccagtatcagacacctttatttgtttgagccgtcctagtgacagccgtacttctacttttatcccttccagtccttgctgcgggaattacaatactcttaacagatcgaaatttaaacaccacattctttgaccccgccggaggaggagatccaattctttaccaacacttg
>MK074594
cctctatatcgtattcggtgcttgagccggaatagttggaactgctttaagccttctaatccgagcagaacttggccaacccggatcccttttagaagacgaccaaatctataatgtacttgttaccgcgcatgcatttgtaataatcttctttatagtgatacctattataatcggggggttcggaaactgactagtgcccctaataattggcgccccagatatggcattcccccgaataaataacataagcttctgactcctaccaccctcttttcttctcttattagcctcctccggggtcgagcagggggcagggacaggctggactgtatacccacctctcgctggtaatcttgcccatgcaggcgcatccgtagacctgacaatcttttccctccatctggcgggcgtgtcttcaatcctgggtgcaatcaacttcatcactacaattattaacataaaaccgcccgcaatctcccagtatcagacacctttatttgtttgagccgtcctagtgacagccgtacttctacttttatcccttccagtccttgctgcgggaattacaatactcttaacagatcgaaatttaaacaccacattctttgaccccgccggaggaggagatccaattctttaccaacacttg
>MK074688
cctttatattgtattcggtgcttgagctggaatagttggcactgctttaagtctcctaattcgagcagagcttggccaacccgggtctcttctagaagatgaccaaatctacaatgtacttgttaccgcgcatgctttcgtaataattttctttatagtaataccaatcatgattggaggctttggcaactgattagttccactaatgatcggcgcaccagacatggctttcccccgaataaacaacataagcttctgactcctacccccgtccttcctccttcttctagcctcctctggggtcgaacagggagcaggaacaggttgaacagtttaccccccacttgctgggaatcttgcacatgctggcgcctctgtcgacctcactattttctccctccacttggcaggggtttcatcaatcttgggcgctattaactttattactacaattatcaatataaaaccccccgcaatttctcaatatcaaacaccactatttgtgtgagctgtccttgtaacagccgtccttctcctactctcactaccggttcttgctgccggaattacaatactcctaacagaccgaaatctaaacaccaccttctttgaccccgcaggaggaggtgacccaattctctatcaacacctg
>MK074682
cctttatattgtattcggtgcttgagctggaatagttggcactgctttaagtctcctaattcgagcagagcttggccaacccgggtctcttctagaagatgaccaaatctacaatgtacttgttaccgcgcatgctttcgtaataattttctttatagtaataccaatcatgattggaggctttggcaactgattagttccactaatgatcggcgcaccagacatggctttcccccgaataaacaacataagcttctgactcctacccccgtccttcctccttcttctagcctcctctggggtcgaacagggagcaggaacaggttgaacagtttaccccccacttgctgggaatcttgcacatgctggcgcctctgtcgacctcactattttctccctccacttggcaggggtttcatcaatcttgggcgctattaactttattactacaattatcaatataaaaccccccgcaatttctcaatatcaaacaccactatttgtgtgagctgtccttgtaacagccgtccttctcctactctcactaccggttcttgctgccggaattacaatactcctaacagaccgaaatctaaacaccaccttctttgaccccgcaggaggaggtgacccaattctctatcaacacctg
>MK074685
cctttatattgtattcggtgcttgagctggaatagttggcactgctttaagtctcctaattcgagcagagcttggccaacccgggtctcttctagaagatgaccaaatctacaatgtacttgttaccgcgcatgctttcgtaataattttctttatagtaataccaatcatgattggaggctttggcaactgattagttccactaatgatcggcgcaccagacatggctttcccccgaataaacaacataagcttctgactcctacccccatccttcctccttcttctagcctcctctggggtcgaacagggagcaggaacaggttgaacagtttaccccccacttgctgggaatcttgcacatgctggcgcctctgtcgacctcactattttctccctccacttggcaggggtttcatcaatcttgggcgctattaactttattactacaattatcaatataaaaccccccgcaatttctcaatatcaaacaccactatttgtgtgagctgtccttgtaacagccgtccttctcctactctcactaccggttcttgctgccggaattacaatactcctaacagaccgaaatctaaacactaccttctttgaccccgcaggaggaggtgacccaattctctatcaacacctg
>MK074683
cctttatattgtattcggtgcttgagctggaatagttggcactgctttaagtctcctaattcgagcagagcttggccaacccgggtctcttctagaagatgaccaaatctacaatgtacttgttaccgcgcatgctttcgtaataattttctttatagtaataccaatcatgattggaggctttggcaactgattagttccactaatgatcggcgcaccagacatggctttcccccgaataaacaacataagcttctgactcctacccccgtccttcctccttcttctagcctcctctggggtcgaacagggagcaggaacaggttgaacagtttaccccccacttgctgggaatcttgcacatgctggcgcctctgtcgacctcactattttctccctccacttggcaggggtttcatcaatcttgggcgctattaactttattactacaattatcaatataaaaccccccgcaatttctcaatatcaaacaccactatttgtgtgagctgtccttgtaacagccgtccttctcctactctcactaccggttcttgctgccggaattacaatactcctaacagaccgaaatctaaacaccaccttctttgaccccgcaggaggaggtgacccaattctctatcaacacctg
>MK074684
cctttatattgtattcggtgcttgagctggaatagttggcactgctttaagtctcctaattcgagcagagcttggccaacccgggtctcttctagaagacgaccaaatctacaatgtacttgttaccgcgcatgctttcgtaataattttctttatagtaataccaatcatgattggaggctttggcaactgattagttccactaatgatcggcgcaccagacatggctttcccccgaataaacaacataagcttctgactcctacccccgtccttcctccttcttctagcctcctctggggtcgaacagggagcaggaacaggttgaacagtttaccccccacttgctgggaatcttgcacatgctggcgcctctgtcgacctcactattttctccctccacttggcaggggtttcatcaatcctgggcgctattaactttattactacaattatcaatataaaaccccccgcaatttctcaatatcaaacaccactatttgtgtgagctgtccttgtaacagccgtccttctcctactctcactaccggttcttgctgccggaattacaatactcctaacagaccgaaatctaaacactaccttctttgaccccgcaggaggaggtgacccaattctctatcaacacctg
>MK074686
cctttatattgtattcggtgcttgagctggaatagttggcactgctttaagtctcctaattcgagcagagcttggccaacccgggtctcttctagaagatgaccaaatctacaatgtacttgttaccgcgcatgctttcgtaataattttctttatagtaataccaatcatgattggaggctttggcaactgattagttccactaatgatcggcgcaccagacatggctttcccccgaataaacaacataagcttctgactcctacccccgtccttcctccttcttctagcctcctctggggtcgaacagggagcaggaacaggttgaacagtttaccccccacttgctgggaatcttgcacatgctggcgcctctgtcgacctcactattttctccctccacttggcaggggtttcatcaatcttgggcgctattaactttattactacaattatcaatataaaaccccccgcaatttctcaatatcaaacaccactatttgtgtgagctgtccttgtaacagccgtccttctcctactctcactaccggttcttgctgccggaattacaatactcctaacagaccgaaatctaaacaccaccttctttgaccccgcaggaggaggtgacccaattctctatcaacacctg
>MK074687
cctttatattgtattcggtgcttgagctggaatagttggcactgctttaagtctcctaattcgagcagagcttggccaacccgggtctcttctagaagatgaccaaatctacaatgtacttgttaccgcgcatgctttcgtaataattttctttatagtaataccaatcatgattggaggctttggcaactgattagttccactaatgatcggcgcaccagacatggctttcccccgaataaacaacataagcttctgactcctacccccatccttcctccttcttctagcctcctctggggtcgaacagggagcaggaacaggttgaacagtttaccccccacttgctgggaatcttgcacatgctggcgcctctgtcgacctcactattttctccctccacttggcaggggtttcatcaatcttgggcgctattaactttattactacaattatcaatataaaaccccccgcaatttctcaatatcaaacaccactatttgtgtgagctgtccttgtaacagccgtccttctcctactctcactaccggttcttgctgccggaattacaatactcctaacagaccgaaatctaaacactaccttctttgaccccgcaggaggaggtgacccaattctctatcaacacctg
>MK074691
cctttatattgtattcggtgcttgagctggaatagttggcactgctttaagcctccttatccgagcggagcttggccaacccggatctctcctagaagacgaccaaatctataatgtacttgttaccgcacatgcttttgtaataatcttctttatagtaataccaattatgattggaggctttgggaattgattagtaccactaatgattggtgcaccagacatagcgttcccccgaataaacaacataagcttctgacttctacccccatctttcctccttcttttggcctcctctggggttgaacagggggcaggaacaggttgaacagtctaccccccactcgctgggaatcttgcacatgctggcgcctctgtcgacttaactattttctccctccatctagcaggagtctcatcaatcctaggcgctattaactttattactacaattattaatataaaaccccccgcaatctcccaatatcaaacaccactatttgtttgagctgtccttgttacagccgttcttctcctactctcactgcctgttcttgctgccggaattacaatactcctaacagaccgaaatctaaacaccaccttctttgaccccgcaggaggaggtgacccaattctctatcaacaccta
>MK074692
cctttatattgtattcggtgcttgagcgggaatagttggcactgctttaagcctccttatccgagcggagcttggccaacccggatctctcctagaagacgaccaaatctataatgtacttgttaccgcacatgcttttgtaataatcttctttatagtaataccaattatgattggaggctttgggaattgattagtaccactaatgattggtgcaccagacatagcgttcccccgaataaacaacataagcttctgacttctacccccatctttcctccttcttttggcctcctctggggttgagcagggagcaggaacaggttgaacagtctatcccccactcgctgggaatcttgcacatgctggcgcctctgtcgacttaactattttctccctccatctagcaggagtctcatcaatcctaggcgctattaactttattactacaattattaatataaaaccccccgcaatctcccaatatcaaacaccactatttgtttgagctgtccttgttacagccgttcttctcctactctcactgcctgttcttgctgccggaattacaatactcctaacagaccgaaatctaaacaccaccttctttgaccccgcaggaggaggcgacccaattctctatcaacaccta
>MK074690
cctttatattgtattcggtgcttgagctggaatagttggcactgctttaagcctccttattcgagcggagcttggccaacccggatctctcctagaagacgaccaaatctataatgtacttgttaccgcacatgcttttgtaataatcttctttatagtaataccaattatgattggaggttttgggaattgattagtaccactaataattggcgcaccagacatagcgttcccccgaataaataacataagcttctgacttctacctccatctttcctccttcttttggcctcttctggggttgaacagggggcaggaacaggttgaacagtttaccccccactcgctgggaatcttgcacatgctggcgcctctgtcgacttaactattttctccctccacctagcaggggtctcatcaatcctaggcgctattaactttattactacaattattaatataaaaccccccgcaatttcccaatatcaaacaccactatttgtttgagctgtccttgttacagccgttcttctcctactctcactgcctgttcttgctgccggaattacaatactcctaacagaccgaaatctaaacaccaccttctttgaccccgcaggaggaggtgacccaattctctatcaacaccta
>MK074689
cctttatattgtattcggtgcttgagctggaatagttggcactgctttaagcctccttattcgagcggagcttggccaacccggatctctcctagaagacgaccaaatctataatgtacttgttaccgcacatgcttttgtaataatcttctttatagtaataccaattatgattggaggttttgggaattgattagtaccactaataattggcgcaccagacatagcgttcccccgaataaacaacataagcttctgacttctacctccatctttcctccttcttttggcctcttctggggttgaacagggggcaggaacaggttgaacagtttatcccccactcgctgggaatcttgcacatgctggcgcctctgtcgacttaactattttctccctccacctagcaggggtctcatcaatcctaggcgctattaactttattactacaattattaatataaaaccccccgcaatttcccaatatcaaacaccactatttgtttgagctgtccttgttacagccgttcttctcctactctcactgcctgttcttgctgccggaattacaatactcctaacagaccgaaatctaaacaccaccttctttgaccccgcaggaggaggcgacccaattctctatcaacaccta
>MK074374
cctctatcttgtatttggtgcctgagctggaatagtaggcacggccctaagtatgctcatccgggccgagcttattcaacccggatccctcctcggggatgaccaaatttataacgtcatcgtaacagcccacgcctttgtaataattttctttatggtcataccaatcataattgggggctttggtaactgacttgtgcccctaatgctcggggccccagatatggcatttcctcgtataaacaacatgagcttttggctcctccccccttccttcctcctgctactcgcctcctcgggggttgaagccggggcaggcacgggctgaacagtctacccccctctagccggcaatcttgcacacgcaggcgcttccgttgatttaaccatcttctcccttcacttagctggcatctcctccatcttaggcgccatcaattttattacaaccattctcaatatgaagcccccagcaatatcacaataccaaacacccttattcgtgtgatctgtcctggtcacagccgtccttctcctgctctctctccctgttcttgccgctggcatcacaatgctcctaacagaccgaaacctgaacacaactttcttcgacccgtccgggggcggagaccccatcctgtaccagcacctg
>MK074338
cctctacctcgtattcggtgcatgagccggaatagttggcaccgccctcagcctcctaatccgagcagaacttagccagcccggatccctcctgggtgacgaccagatttacaatgttatcgttactgcacacgcttttgtaataatcttcttcatggttatgcctattatgatcggaggtttcggaaactgactagtccccttaatgatcggagcccctgacatggcattcccccgaataaataacataagcttctgactccttcccccctctttccttcttcttttagcctcttcaggcgtcgaagctggggcaggaacgggctgaactgtctacccacctctagcaggcaacctggcacacgcaggggcctccgttgacctaaccattttctcacttcacctggcaggggtctcctctattctcggggccatcaactttattacaaccattatcaatatgaaacccccagccctaactcagtaccaaacccctctctttgtctgagccgtattaatcacagccgttctcctacttttatccctgccggtgctagctgcaggaattacaatactccttacagaccggaacttgaacaccactttcttcgaccctgccgggggaggggacccaatcctttaccaacattta
>MK074339
cctctacctcgtattcggtgcatgagccggaatagttggcaccgccctcagcctcctaatccgagcagaacttagccagcccggatccctcctgggtgacgaccagatttacaatgttatcgttactgcacacgcttttgtaataatcttcttcatggttatgcctattatgatcggaggtttcggaaactgactagtccccttaatgatcggagcccctgacatggcattcccccgaataaataacataagcttctgactccttcccccctctttccttcttcttttagcctcttcaggcgtcgaagctggggcaggaacgggctgaactgtctacccacctctagcaggcaacctggcacacgcaggggcctccgttgacctaaccattttctcacttcacctggcaggggtctcctctattctcggggccatcaactttattacaaccattatcaatatgaaacccccagccctaactcagtaccaaacccctctctttgtctgagccgtattaatcacagccgttctcctacttttatccctgccagtgctagctgcaggaattacaatactccttacagaccggaacttgaacaccactttcttcgaccctgccgggggaggggacccaatcctttaccaacattta
>MK074345
cctctacctcgtattcggtgcatgagccggaatagttggcaccgccctcagcctcctaatccgagcagaacttagccagcccggatccctcctgggtgacgaccagatttacaatgttatcgttactgcacacgcttttgtaataatcttcttcatggttatgcctattatgatcggaggtttcggaaactgactagtccccttaatgatcggagcccctgacatggcattcccccgaataaataacataagcttctgactccttcccccctctttccttcttcttttagcctcttcaggcgtcgaagctggggcaggaacgggctgaactgtctacccacctctagcaggcaacctggcacacgcaggggcctccgttgacctaaccattttctcacttcacctggcaggggtctcctctattctcggggccatcaactttattacaaccattatcaatatgaaacccccagccctaactcagtaccaaacccctctctttgtctgagccgtattaatcacagccgttctcctacttttatccctgccggtgctagctgcaggaattacaatactccttacagaccggaacttgaacaccactttcttcgaccctgccgggggaggggacccaatcctttaccaacattta
>MK074344
cctctacctcgtattcggtgcatgagccggaatagttggcaccgccctcagcctcctaatccgagcagaacttagccagcccggatccctcctgggtgacgaccagatttacaatgttatcgttactgcacacgcttttgtaataatcttcttcatggttatgcctattatgatcggaggtttcggaaactgactagtccccttaatgatcggagcccctgacatggcattcccccgaataaataacataagcttctgactccttcccccctctttccttcttcttttagcctcttcaggcgtcgaagctggggcaggaacgggctgaactgtctacccacctctagcaggcaacctggcacacgcaggggcctccgttgacctaaccattttctcacttcacctggcaggggtctcctctattctcggggccatcaactttattacaaccattatcaatatgaaacccccagccctaactcagtaccaaacccctctctttgtctgagccgtattaatcacagccgttctcctacttttatccctgccggtgctagctgcaggaattacaatactccttacagaccggaacttgaacaccactttcttcgaccctgccgggggaggggacccaatcctttaccaacattta
>MK074343
cctctacctcgtattcggtgcatgagccggaatagttggcaccgccctcagcctcctaatccgagcagaacttagccagcccggatccctcctgggtgacgaccagatttacaatgttatcgttactgcacacgcttttgtaataatcttcttcatggttatgcctattatgatcggaggtttcggaaactgactagtccccttaatgatcggagcccctgacatggcatttccccgaataaataacataagcttctgactccttcccccctcttttcttcttcttttagcctcttcaggcgtcgaagctggggcaggaacgggctgaactgtctacccacctctagcaggcaacctggcacacgcaggggcctccgttgacctaaccattttctcacttcacctggcaggggtctcctctattctcggggccatcaactttattacaaccattatcaatatgaaacccccagccctaactcagtaccaaacccctctctttgtctgagccgtattaatcacagccgttctcctacttttatccctgccggtgctagctgcaggaattacaatactccttacagaccggaacttgaacaccactttcttcgaccctgccgggggaggggacccaatcctttaccaacattta
>MK074337
cctctacctcgtattcggtgcatgagccggaatagttggcaccgccctcagcctcctaatccgagcagaacttagccagcccggatccctcctgggtgacgaccagatttacaatgttatcgttactgcacacgcttttgtaataatcttcttcatggttatgcctattatgatcggaggtttcggaaactgactagtccccttaatgatcggagcccctgacatggcattcccccgaataaataacataagcttctgactccttcccccctctttccttcttcttttagcctcttcaggcgtcgaagctggggcaggaacgggctgaactgtctacccacctctagcaggcaacctggcacacgcaggggcctccgttgacctaaccattttctcacttcacctggcaggggtctcctctattctcggggccatcaactttattacaaccattatcaatatgaaacccccagccctaactcagtaccaaacccctctctttgtctgagccgtattaatcacagccgttctcctacttttatccctgccggtgctagctgcaggaattacaatactccttacagaccggaacttgaacaccactttcttcgaccctgccgggggaggggacccaatcctttaccaacattta
>MK074341
cctctacctcgtattcggtgcatgagccggaatagttggcaccgccctcagcctcctaatccgagcagaacttagccagcccggatccctcctgggtgacgaccagatttacaatgttatcgttactgcacacgcttttgtaataatcttcttcatggttatgcctattatgatcggaggtttcggaaactgactagtccccttaatgatcggagcccctgacatggcattcccccgaataaataacataagcttctgactccttcccccctctttccttcttcttttagcctcttcaggcgtcgaagctggggcaggaacgggctgaactgtctacccacctctagcaggcaacctggcacacgcaggggcctccgttgacctaaccattttctcacttcacctggcaggggtctcctctattctcggggccatcaactttattacaaccattatcaatatgaaacccccagccctaactcagtaccaaacccctctctttgtctgagccgtattaatcacagccgttctcctacttttatccctgccggtgctagctgcaggaattacaatactccttacagaccggaacttgaacaccactttcttcgaccctgccgggggaggggacccaatcctttaccaacattta
>MK074340
cctctacctcgtattcggtgcatgagccggaatagttggcaccgccctcagcctcctaatccgagcagaacttagccagcccggatccctcctgggtgacgaccagatttacaatgttatcgttactgcacacgcttttgtaataatcttcttcatggttatgcctattatgatcggaggtttcggaaactggctagtccccttaatgatcggagcccctgacatggcattcccccgaataaataacataagcttctgactccttcccccctctttccttcttcttttagcctcttcaggcgtcgaagctggggcaggaacgggctgaactgtctacccacctctagcaggcaacctggcacacgcaggggcctccgttgacctaaccattttttcacttcacctggcaggggtctcctctattctcggggccatcaactttattacaaccattattaatatgaaacccccagccctaactcagtaccaaacccctctctttgtctgagccgtattaatcacagccgttctcctacttttatccctgccggtgctagctgcaggaattacaatactccttacagaccggaacttgaacaccactttcttcgaccctgccgggggaggggacccaatcctttaccaacattta
>MK074342
cctctacctcgtattcggtgcatgagccggaatagttggcaccgccctcagcctcctaatccgagcagaacttagccagcccggatccctcctgggtgacgaccagatttacaatgttatcgttactgcacacgcttttgtaataatcttcttcatggttatgcctattatgatcggaggtttcggaaactgactagtccccttaatgatcggagcccctgacatggcattcccccgaataaataacataagcttctgactccttcccccctctttccttcttcttttagcctcttcaggcgtcgaagctggggcaggaacgggctgaactgtctacccacctctagcaggcaacctggcacacgcaggggcctccgttgacctaaccattttctcacttcacctggcaggggtctcctctattctcggggccatcaactttattacaaccattatcaatatgaaacccccagccctaactcagtaccaaacccctctctttgtctgagccgtattaatcacagccgttctcctacttttatccctgccggtgctagctgcaggaattacaatactccttacagaccggaacttgaacaccactttcttcgaccctgccgggggaggggacccaatcctttaccaacattta
>MK074346
cctctacctggtattcggtgcatgagccggaatagttggcaccgctctcagtctcctaatccgagcagaactcagccaaccaggatccctcctgggcgacgaccagatttacaatgttatcgttactgcacacgctttcgtaataatcttcttcatggtcatgcctatcataatcggaggcttcggaaactgactggtccccctaataatcggagcccccgacatagcatttcctcgaataaacaacataagcttctgactcctcccgccctccttcctccttctcttggcctcctcaggcattgaagccggggcaggaacaggctgaaccgtttacccaccgctagcgggcaacttagcacatgcaggagcctccgttgacctaaccattttctcactgcatctcgcgggggtctcttctattctcggcgctattaactttatcacaaccattattaacataaaaccaccagctctaactcagtaccaaacccccctttttgtttgagccgtactaatcacagctgttctcttgttattgtccctgcccgtactagctgcaggtattacaatactccttacggaccgaaacttaaacaccactttcttcgaccctgcggggggaggagacccaatcctttaccaacactta
>MK074348
cctctacctggtattcggtgcatgagccggaatagttggcaccgccctcagtctcctaatccgagcagaactcagccaaccaggatccctcctgggcgacgaccagatttacaatgttatcgttactgcacacgctttcgtaataatcttcttcatggtcatgcctatcataatcggaggcttcggaaactgactagtccccctaatgatcggagcccccgacatagcatttcctcgaataaacaacataagcttctgactcctcccgccctccttccttcttctcttggcctcctcaggcattgaagcaggggcaggaacaggctgaaccgtttacccgcccctagcgggcaatttagcacatgcaggagcctccgttgacttaaccattttctcactacatctcgcgggggtctcttctattctcggtgctattaactttatcacaaccattattaacataaaaccaccagctctaactcagtaccaaacccccctttttgtttgagccgtactaatcacagctgttctcttgttattgtccctgcccgtactagctgcaggtattacaatactccttacggaccgaaacttaaacaccactttcttcgaccctgcggggggaggagacccaatcctttaccaacactta
>MK074347
cctctacctggtattcggtgcatgagccggaatagttggcaccgctctcagtctcctaatccgagcagaactcagccaaccaggatccctcctgggcgacgaccagatttacaatgttatcgttactgcacacgctttcgtaataatcttcttcatggtcatgcctatcataatcggaggcttcggaaactgactggtccccctaataatcggagcccccgacatagcatttcctcgaataaacaacataagcttctgactcctcccgccctccttcctccttctcttggcctcctcaggcattgaagccggggcaggaacaggctgaaccgtttacccaccgctagcgggcaacttagcacatgcaggagcctccgttgacctaaccattttctcactgcatctcgcgggggtctcttctattctcggcgctattaactttatcacaaccattattaacataaaaccaccagctctaactcagtaccaaacccccctttttgtttgagccgtactaatcacagctgttctcttgttattgtccctgcccgtactagctgcaggtattacaatactccttacggaccgaaacttaaacaccactttcttcgaccctgcggggggaggagacccaatcctttaccaacactta
>MK074442
cctttatttagtatttggtgcatgagctggaatagttggcacagcacttagcctgctaatccgagcagaactagcccaacccggcgcccttctaggagacgaccaaatttataatgtagtagttaccgcccatgccttcgtaataattttctttatagtaataccaattatgattggaggatttggtaattgacttgttcccctaatgattggggcaccagacatagcattccctcgaataaataatataagcttttgacttcttcccccctctttcctactgcttcttgcttcatcaggagtagaagcaggtgcaggcaccggatgaacagtttacccgcccctggccgggaacttagcacatgcaggagcctccgtggaccttaccattttttcgctacacctggccggagtatcttccatcctgggagcaattaacttcattacaaccattcttaatataaaacccccagccatctcccaataccagacacctttatttgtatgggccatcttaattacagctgtcctactattactatctctaccagttttagctgcaggaattaccatactactaacagaccggaacttgaacaccactttctttgatcctgcaggagggggagacccaattctataccaacattta
>MK074441
cctttatttagtatttggtgcatgagctggaatagttggcacagcacttagcctgctaatccgagcagaactagcccaacccggcgcccttctaggagacgaccaaatttataatgtagtagttaccgcccatgccttcgtaataattttctttatagtaataccaattatgattggaggatttggtaattgacttgttcccctaatgattggggcaccagacatagcattccctcgaataaataatataagcttttgacttcttcccccctctttcctactgcttcttgcttcatcaggagtagaagcaggtgcaggcaccggatgaacagtttacccgcccctggccgggaacttagcacatgcaggagcctccgtggaccttaccattttttcgctacacctggccggagtatcttccatcctgggagcaattaacttcattacaaccattcttaatataaaacccccagccatctcccaataccagacacctttatttgtatgggccatcttaattacagctgtcctactattactatctctaccagttttagctgcaggaattaccatactactaacagaccgaaacttgaacaccactttctttgatcctgcaggagggggagacccaattctataccaacattta
>MK074443
NNNNNNNNNNNNatttggtgcatgagctggaatagttggcacagcacttagcctgctaatccgagcagaactagcccaacccggcgcccttctaggagacgaccaaatttataatgtagtagttaccgcccatgccttcgtaataattttctttatagtaataccaattatgattggaggatttggtaattgacttgttcccctaatgattggggcaccagacatagcattccctcgaataaataatataagcttttgacttcttcccccctctttcctactgcttcttgcttcatcaggagtagaagcaggtgcaggcaccggatgaacagtttacccgcccctggccgggaacttagcacatgcaggagcctccgtggaccttaccattttttcgctacacctggccggagtatcttccatcctgggagcaattaacttcattacaaccattcttaatataaaacccccagccatctcccaataccagacacctttatttgtatgggccatcttaattacagctgtcctactattactatctctaccagttttagctgcaggaattaccatactactaacagaccgaaacttgaacaccactttctttgatcctgcaggagggggagacccaattctataccaacattta
>MK074444
cctttatttagtatttggtgcatgagctggaatagttggcacagcacttagcctgctaatccgagcagaactagcccaacccggcgcccttctaggagacgaccaaatttataatgttctagtcaccgcccatgccttcgtaataattttctttatagtgataccaattataattggaggatttggtaattgacttgttcccctaatgattggggcaccagacatagcattccctcgaataaataatataagcttttgacttcttcccccctctttcctgctgcttcttgcttcatcaggggtagaagcaggggcaggtaccggatgaacagtttacccgcccctggccgggaacttagcacatgcaggagcctccgtggaccttaccattttttcactacacctggccggagtatcttccatcctgggagcaattaacttcattacaaccattgttaatataaaacccccagccatctcccaataccagacacctttatttgtatgggccatcttaattacagctgtcctactattactatctctaccagttttagctgcaggaattaccatactactaacagaccgaaacttgaacaccaccttctttgaccctgcaggaggaggagacccaatcctataccaacattta
>MK074460
cctctatctggtattcggtgcttgagctggaatagtaggaacagccctaagtctgctcatccgagcagaactaagccaacctggcgctttactaggtgatgaccaaatttacaatgtagtcgtaactgcacatgccttcgtaataattttctttatagtaatgccaattataatcggaggctttggcaactggcttatcccactgataatcggagcaccagacatagccttcccccgaataaacaacataagcttctgactcctccccccctccttcctcctactcctagcctcttcagcagtagagtccggagcaggtacggggtggacagtatacccccccttagctagcaacctagcccacgcaggagcctctgtagacttaacaatcttctccctgcacctagcaggcgtttcgtccatcctgggggcaatcaactttattacaacaatcattaacataaaaccccccgcaatctcccaatatcaaacacccctatttgtatgggccctattaattaccgccgtcttgctccttctatccctcccagttttagctgctggaattacaatacttctaacagaccgaaaccttaacaccacattctttgaccccgctgggggcggggacccaatcctataccaacaccta
>MK074458
cctctatctggtattcggtgcttgagctggaatagtaggaacagccctaagtctgctcatccgagcagaattaagccaacctggcgctttactaggtgatgaccaaatttacaatgtagtcgtaactgcacatgccttcgtaataattttctttatagtaataccaattataatcggaggctttggcaactggcttatcccactgataatcggagcaccagacatagccttcccccgaataaacaacataagcttctgactcctccccccctccttcctcctactcctagcctcttcagcagtagagtccggagcaggtacagggtggacagtatacccccccttagctagcaacctagcccacgcaggagcctctgtagacttaacaatcttctccctgcacctagcaggcgtttcgtccatcctgggggcaatcaactttattacaacaatcattaacataaaaccccccgcaatctcccaatatcaaacacccctatttgtatgggccctattaattaccgccgtcttgctccttctatccctcccagttttagctgctggaattacaatacttctaacagaccgaaaccttaacaccacattctttgaccccgctgggggcggggacccaatcctataccaacaccta
>MK074459
cctctatctggtattcggtgcttgagctggaatagtaggaacagccctaagtctgctcatccgagcagaactaagccaacctggcgctttactaggtgatgaccaaatttacaatgtagtcgtaactgcacatgccttcgtaataattttctttatagtaatgccaattataatcggaggctttggcaactggcttatcccactgataatcggagcaccagacatagccttcccccgaataaacaacataagcttctgactcctccccccctccttcctcctactcctagcctcttcagcagtagagtccggagcaggtacggggtggacagtatacccccccttagctagcaacctagcccacgcaggagcctctgtagacttaacaatcttctccctgcacctagcaggcgtttcgtccatcctgggggcaatcaactttattacaacaatcattaacataaaaccccccgcaatctcccaatatcaaacacccctatttgtatgggccctattaattaccgccgtcttgctccttctatccctcccagttttagctgctggaattacaatacttctaacagaccgaaaccttaacaccacattctttgaccccgctgggggcggggacccaatcctataccaacaccta
>MK074457
cctctatctggtattcggtgcttgagctggaatagtaggaacagccctaagtctgctcatccgagcagaactaagccaacctggcgctttactaggtgatgaccaaatttacaatgtagtcgtaactgcacatgccttcgtaataattttctttatagtaatgccaattataatcggaggctttggcaactggcttatcccactgataatcggagcaccagacatagccttcccccgaataaacaacataagcttctgactcctccccccctccttcctcctactcctagcctcttcagcagtagagtccggagcaggtacggggtggacagtatacccccccttagctagcaacctagcccacgcaggagcctctgtagacttaacaatcttctccctgcacctagcaggcgtttcgtccatcctgggggcaatcaactttattacaacaatcattaacataaaaccccccgcaatctcccaatatcaaacacccctatttgtatgggccctattaattaccgccgtcttgctccttctatccctcccagttttagctgctggaattacaatacttctaacagaccgaaaccttaacaccacattctttgaccccgctgggggcggggacccaatcctataccaacaccta
>MK074461
cctctatctggtattcggtgcttgagctggaatagtaggaacagccctaagtctgctcatccgagcagaactaagccaacctggcgctttactaggtgatgaccaaatttacaatgtagtcgtaactgcacatgccttcgtaataattttctttatagtaatgccaattataatcggaggctttggcaactggcttatcccactgataatcggagcaccagacatagccttcccccgaataaacaacataagcttctgactcctccccccctccttcctcctactcctagcctcttcagcagtagagtccggagcaggtacggggtggacagtatacccccccttagctagcaacctagcccacgcaggagcctctgtagacttaacaatcttctccctgcacctagcaggcgtttcgtccatcctgggggcaatcaactttattacaacaatcattaacataaaaccccccgcaatctcccaatatcaaacacccctatttgtatgggccctattaattaccgccgtcttgctccttctatccctcccagttttagctgctggaattacaatacttctaacagaccgaaaccttaacaccacattctttgaccccgctgggggcggggacccaatcctataccaacaccta
>MK074456
cctctatctggtattcggtgcttgagctggaatagtaggaacagccctaagtctgctcatccgagcagaattaagccaacctggcgctttactaggtgatgaccaaatttacaatgtagtcgtaactgcacatgccttcgtaataattttctttatagtaataccaattataatcggaggctttggcaactggcttatcccactgataatcggagcaccagacatagccttcccccgaataaacaacataagcttctgactcctccccccctccttcctcctactcctagcctcttcagcagtagagtccggagcaggtacagggtggacagtatacccccccttagctagcaacctagcccacgcaggagcctctgtagacttaacaatcttctccctgcacctagcaggcgtttcgtccatcctgggggcaatcaactttattacaacaatcattaacataaaaccccccgcaatctcccaatatcaaacacccctatttgtatgggccctattaattaccgccgtcttgctccttctatccctcccagttttagctgctggaattacaatacttctaacagaccgaaaccttaacaccacattctttgaccccgctgggggcggggacccaatcctataccaacaccta
>MK074464
cctctatttggtatttggtgcttgagctggaatagtaggaacagccctaagtctacttattcgagcagaactaagtcaacctggcgccttattgggcgatgaccaaatttataatgtaatcgtaacagcacatgccttcgtaataattttctttatagtaatgccaattataatcggaggcttcggtaactgacttatcccattaataattggagcgccagacatagcattcccccgaataaacaacataagcttctgactcctccctccctccttcctccttctcctagcctcttcagcagtagagtccggagcagggacagggtggacagtgtatccccccttagccagcaatctagcccatgcaggagcctctgtggacctaacaatcttctccctccacctagcaggtgtctcatccattctaggggcaattaactttattacaacaatcattaacataaaaccccctgcaatctcacaatatcaaacacccctctttgtatgagccctactaatcaccgccgtcttgctccttctatccctcccagtcctagctgctggaatcacaatacttctaacagaccgaaaccttaacaccacgttctttgatcctgctggaggcggagacccaatcctataccaacaccta
>MK074463
cctctatttggtatttggtgcttgagctggaatagtaggaacagccctaagtctacttattcgagcagaactaagtcaacctggcgccttattgggcgatgaccaaatttataatgtaatcgtaacagcacatgccttcgtaataattttctttatagtaatgccaattataatcggaggcttcggtaactgacttatcccattaataattggagcgccagacatagcattcccccgaataaacaacataagcttctgactcctccctccctccttcctccttctcctagcctcttcagcagtagagtccggagcagggacagggtggacagtgtatccccccttagccagcaatctagcccatgcaggagcctctgtggacctaacaatcttctccctccacctagcaggtgtctcatccattctaggggcaattaactttattacaacaatcattaacataaaaccccctgcaatctcacaatatcaaacacccctctttgtatgagccctactaatcaccgccgtcttgctccttctatccctcccagtcctagctgctggaatcacaatacttctaacagaccgaaaccttaacaccacgttctttgatcctgctggaggcggagacccaatcctataccaacaccta
>MK074468
cctctatttggtatttggtgcttgagctggaatagtaggaacagccctaagtctacttattcgagcagaactaagtcaacctggcgccttattgggcgatgaccaaatttataatgtaatcgtaacagcacatgccttcgtaataattttctttatagtaatgccaattataatcggaggcttcggtaactgacttatcccattaataattggagcgccagacatagcattcccccgaataaacaacataagcttctgactcctccctccctccttcctccttctcctagcctcttcagcagtagagtccggagcagggacagggtggacagtgtatccccccttagccagcaatctagcccatgcaggagcctctgtggacctaacaatcttctccctccacctagcaggtgtctcatccattctaggggcaattaactttattacaacaatcattaacataaaaccccctgcaatctcacaatatcaaacacccctctttgtatgagccctactaatcaccgccgtcttgctccttctatccctcccagtcctagctgctggaatcacaatacttctaacagaccgaaaccttaacaccacgttctttgatcctgctggaggcggagacccaatcctataccaacaccta
>MK074467
cctctatttggtatttggtgcttgagctggaatagtaggaacagccctaagtctacttattcgagcagaactaagtcaacctggcgccttattgggcgatgaccaaatttataatgtaatcgtaacagcacatgccttcgtaataattttctttatagtaatgccaattataatcggaggcttcggtaactgacttatcccattaataattggagcgccagacatagcattcccccgaataaacaacataagcttctgactcctccctccctccttcctccttctcctagcctcttcagcagtagagtccggagcagggacagggtggacagtgtatccccccttagccagcaatctagcccatgcaggagcctctgtggacctaacaatcttctccctccacctagcaggtgtctcatccattctaggggcaattaactttattacaacaatcattaacataaaaccccctgcaatctcacaatatcaaacacccctctttgtatgagccctactaatcaccgccgtcttgctccttctatccctcccagtcctagctgctggaatcacaatacttctaacagaccgaaaccttaacaccacgttctttgatcctgctggaggcggagacccaatcctataccaacaccta
>MK074462
cctctatttggtatttggtgcttgagctggaatagtaggaacagccctaagtctacttattcgagcagaactaagtcaacctggcgccttattgggcgatgaccaaatttataatgtagtcgtaacagcacatgccttcgtaataattttctttatagtaatgccaattataatcggaggctttggtaactgacttatcccattaataattggggcaccagacatagcattcccccgaataaacaacataagcttctgactcctccctccctccttcctccttctcctagcctcttcagcagtagagtccggagcaggaacaggatggacagtgtatccccccttagccagcaatctagcccatgcaggagcctctgtggacctaacaattttctccctccacctagcaggtgtctcatccattctaggggcaattaactttattacaacaatcattaacataaaaccccctgcgatctcacaatatcaaacacccctctttgtatgagccctactaatcaccgccgtcttgctccttctatccctcccagttctagctgctggaatcacaatacttctaacagaccgaaaccttaacaccaccttctttgatcctgctggaggcggagacccaatcctataccaacaccta
>MK074466
cctctatttggtatttggtgcttgagctggaatagtaggaacagccctaagtctacttattcgagcagaactaagtcaacctggcgccttattgggcgatgaccaaatttataatgtaatcgtaacagcacatgccttcgtaataattttctttatagtaatgccaattataatcggaggcttcggtaactgacttatcccattaataattggagcgccagacatagcattcccccgaataaacaacataagcttctgactcctccctccctccttcctccttctcctagcctcttcagcagtagagtccggagcagggacagggtggacagtgtatccccccttagccagcaatctagcccatgcaggagcctctgtggacctaacaatcttctccctccacctagcaggtgtctcatccattctaggggcaattaactttattacaacaatcattaacataaaaccccctgcaatctcacaatatcaaacacccctctttgtatgagccctactaatcaccgccgtcttgctccttctatccctcccagtcctagctgctggaatcacaatacttctaacagaccgaaaccttaacaccacgttctttgatcctgctggaggcggagacccaatcctataccaacaccta
>MK074465
cctctatttggtatttggtgcttgagctggaatagtaggaacagccctaagtctacttattcgagcagaactaagtcaacctggcgccttattgggcgatgaccaaatttataatgtaatcgtaacagcacatgccttcgtaataattttctttatagtaatgccaattataatcggaggcttcggtaactgacttatcccattaataattggagcgccagacatagcattcccccgaataaacaacataagcttctgactcctccctccctccttcctccttctcctagcctcttcagcagtagagtccggagcagggacagggtggacagtgtatccccccttagccagcaatctagcccatgcaggagcctctgtggacctaacaatcttctccctccacctagcaggtgtctcatccattctaggggcaattaactttattacaacaatcattaacataaaaccccctgcaatctcacaatatcaaacacccctctttgtatgagccctactaatcaccgccgtcttgctccttctatccctcccagtcctagctgctggaatcacaatacttctaacagaccgaaaccttaacaccacgttctttgatcctgctggaggcggagacccaatcctataccaacaccta
>MK074469
cctctatttggtatttggtgcttgagctggaatagtaggaacagccctaagtctacttattcgagcagaactaagtcaacctggcgccttattgggcgatgaccaaatttataatgtaatcgtaacagcacatgccttcgtaataattttctttatagtaatgccaattataatcggaggcttcggtaactgacttatcccattaataattggagcgccagacatagcattcccccgaataaacaacataagcttctgactcctccctccctccttcctccttctcctagcctcttcagcagtagagtccggagcagggacagggtggacagtgtatccccccttagccagcaatctagcccatgcaggagcctctgtggacctaacaatcttctccctccacctagcaggtgtctcatccattctaggggcaattaactttattacaacaatcattaacataaaaccccctgcaatctcacaatatcaaacacccctctttgtatgagccctactaatcaccgccgtcttgctccttctatccctcccagtcctagctgctggaatcacaatacttctaacagaccgaaaccttaacaccacgttctttgatcctgctggaggcggagacccaatcctataccaacaccta
>MK074473
cctctatttagtatttggtgcttgagctggaatagtagggacagccctaagtttactcatccgagcagagcttagccagcccggtgccttactaggtgacgaccaaatttataatgtggtcgtgacagcacatgctttcgtaataattttctttatagtaataccaatcataattgggggctttgggaactgacttatcccattaataattggagcaccagacatagcattcccccgaataaacaacataagtttctgacttctccccccctccttccttctactcctagcctcctcagcagtagaatccggggcaggaacagggtggacagtatatccccctttagccagcaatcttgcccacgcaggggcctctgtagacctaacaatcttttccctccacctagcaggtgtttcctctattcttggagcaatcaacttcattacaaccatcatcaatataaaaccccccgctatttcacaataccaaacacctctctttgtgtgagccctactaattactgctgttttacttctcctgtctctccccgtcctagctgccggaatcactatacttttaacagaccgaaacctcaacaccactttctttgaccccgcaggaggtggagaccctattttataccaacacctc
>MK074472
cctctatttagtatttggtgcttgagctggaatagtagggacagccctaagtttactcatccgagcagagcttagccagcccggtgccttactaggtgacgaccaaatttataatgtggtcgtgacagcacatgctttcgtaataattttctttatagtaataccaatcataattgggggctttgggaactgacttatcccattaataattggagcaccagacatagcattcccccgaataaacaacataagtttctgacttctccccccctccttccttctactcctagcctcctcagcagtagaatccggggcaggaacagggtggacagtatatccccctttagccagcaatcttgcccacgcaggggcctctgtagacctaacaatcttttccctccacctagcaggtgtttcctctattcttggagcaatcaacttcattacaaccatcatcaatataaaaccccccgctatttcacaataccaaacacctctctttgtgtgagccctactaattactgctgttttacttctcctgtctctccccgtcctagctgccggaatcactatacttttaacagaccgaaacctcaacaccactttctttgaccccgcaggaggtggagaccctattttataccaacacctc
>MK074474
cctctatttagtatttggtgcttgagctggaatagtaggaacagccctaagtctacttatccgagcagagcttagccagcccggtgccttactaggtgacgaccaaatttacaacgtggtcgtgacagcacatgctttcgtaataattttctttatagtaataccaatcataattggaggctttgggaactgacttattccattaataatcggagcaccagacatagcattcccccgaataaacaacataagtttctgacttctccctccctccttccttctactcctagcctcctcagcagtagagtctggagcaggaactggatgaacagtatacccccctttagccagcaatctagcccacgcaggggcctccgtagacctaacaatcttttccctccacctagcaggtgtttcctctatccttggagcaattaacttcattacaactatcattaatataaaaccccccgccgtttcacaataccaaacacctctctttgtgtgagccctactaattactgctgttttactcctcctgtctctccccgttttagctgccggaatcacgatacttctaacagaccgaaacctcaacaccactttctttgaccctgcaggaggtggggatcctattttataccaacatctc
>MK074476
cctctatttagtatttggtgcttgagctggaatagtaggaacagccctaagtctacttatccgagcagagcttagccaacccggtgccttactaggtgacgaccaaatttacaacgtggtcgtgacagcacatgctttcgtaataattttctttatagtaataccaatcataattggaggctttgggaactgacttattccattaataatcggagcaccagacatagcattcccccgaataaacaacataagtttctgacttctccctccctccttccttctactcctagcctcctcagcagtagagtctggagcaggaactggatgaacagtatacccccctttagccagcaatctagcccacgcaggggcctccgtagacctaacaatcttttccctccacctagcaggtgtttcctctatccttggagcaattaacttcattacaactatcattaatataaaaccccccgccgtctcacaataccaaacacctctctttgtgtgagccctactaattactgctgttttgctcctcctgtctctccccgttttagctgccggaatcacgatacttctaacagaccgaaacctcaacaccactttctttgaccctgcaggaggtggggatcctattttataccaacatctc
>MK074471
cctctatttagtatttggtgcttgagctggaatagtaggaacagccctaagtctacttatccgagcagagcttagccagcccggtgccttactaggtgacgaccaaatttacaacgtggtcgtgacagcacatgctttcgtaataattttctttatagtaataccaatcataattggaggctttgggaactgacttattccattaataatcggagcaccagacatagcattcccccgaataaacaacataagtttctgacttctccctccctccttccttctactcctagcctcctcagcagtagagtctggagcaggaactggatgaacagtatacccccctttagccagcaatctagcccacgcaggggcctccgtagacctaacaatcttttccctccacctagcaggtgtttcctctatccttggagcaattaacttcattacaactatcattaatataaaaccccccgccgtttcacaataccaaacacctctctttgtgtgagccctactaattactgctgttttactcctcctgtctctccccgttttagctgccggaatcacgatacttctaacagaccgaaacctcaacaccactttctttgaccctgcaggaggtggggatcctattttataccaacatctc
>MK074475
cctctatttagtatttggtgcttgagctggaatagtagggacagccctaagtttactcatccgagcagagcttagccaacccggtgccttactaggtgacgaccaaatttataatgtgatcgtgacagcacatgctttcgtaataattttctttatagtaataccaatcataattgggggctttgggaactgacttatcccattaataatcggagcaccagacatagcattcccccggataaacaacataagtttctgacttctcccaccctccttcctcctactcctagcctcctcagcagtagaatccggggcaggaacagggtgaacagtatatccccctttagccagcaatcttgcccacgcaggggcctctgtagacctaacaatcttttcccttcacctagcaggtgtttcctctattcttggggcaatcaacttcattacaaccatcatcaatataaaaccccccgccatttcacaataccaaacacctctctttgtgtgagccctactaattactgctgttttactcctcctgtctctccccgtcctagctgccggaatcaccatacttctaacagaccgaaaccttaacaccactttctttgaccccgcaggaggtggagatcctattttatatcaacatctc
>MK074470
cctctatttagtatttggtgcttgagctggaatagtaggaacagctctaagtctacttatccgagcagagcttagccaacccggtgccttactaggtgacgaccaaatttacaacgtggtcgtgacagcacatgctttcgtaataattttctttatagtaataccaatcataattggaggctttgggaactgacttattccattaataattggggcaccagacatagcattcccccgaataaacaacatgagtttctgacttctccctccttccttccttttactcttagcctcctcagcagtagagtccggagcaggaacaggatgaacagtatacccccctttagccagcaatctagcccacgcaggggcctctgtagacctaacaatcttttccctccacctagcaggtgtttcctctatccttggagcaatcaacttcattacaactatcatcaatataaaaccccccgctatttcacaataccaaacgcctctctttgtgtgggccctactaattactgctgttttactccttttgtctctccccgttctagctgccggaatcaccatacttctaacagaccgaaacctcaacaccactttctttgaccctgcaggaggtggggatcctattttataccaacatctc
>MK073986
cctctatttagtatttggtgcctgagccgggatagttggcacagcccttagcctgctcatccgagcagaactagcccaacctggcactctcctaggcgatgaccagatttacaatgttattgttactgcccacgccttcgtaataattttctttatagtaataccaattataattggaggcttcggtaactgactcgtaccactaataattggggccccggacatagcatttccacgaataaataatataagcttttgactacttcccccgtcgttccttctgctcctcgcctcatctggagtagaggcgggggcagggacaggttgaactgtatacccgccccttgcagggaatcttgcacatgcaggagcttctgtagacctaaccattttctctcttcaccttgcaggagtttcttccatcctgggggctattaacttcatcacaaccattattaacatgaaaccaccagccatctcacaatatcaaacacccctactagtatgggcaatcctaattacagccgtgctcctattattatccctccctgtcctggccgccggaatcacaatactattgacagatcgaaacctaaacaccaccttcttcgaccccgcaggaggaggagacccaattctgtaccaacaccta
>MK073985
cctctatttagtatttggtgcctgagccgggatagttggcacagcccttagcctgcttatccgagcagaactagcccaacctggcactctcctaggcgatgaccagatttacaatgttattgttactgcccacgccttcgtaataattttctttatagtaataccaattatgattggaggcttcggtaactgactcgtaccactaataatcggggccccggacatagcatttccgcgaataaataacataagcttttgattacttcccccatcgttccttctgcttctcgcctcatctggagtagaggcgggggcagggacaggttgaactgtatacccgccccttgcagggaaccttgcacatgcaggagcttctgtagacctaaccattttctctcttcaccttgcaggagtttcttccatcctgggggctattaacttcatcacaaccattattaacatgaaaccgccagccatctcacaatatcaaactcccctactagtatgggcaatcctaattacagccgtgctcctattattatccctccctgtcctggccgccggaatcacaatactattgacagatcgaaacctaaacaccaccttcttcgaccccgcagggggaggagacccaattctgtaccaacaccta
>MK073983
cctctatttagtatttggtgcctgagccgggatagttggcacagcccttagcctgcttatccgagcagaactagcccaacctggcactctcctaggcgatgaccagatttacaatgttattgttactgcccacgccttcgtaataattttctttatagtaataccaattatgattggaggcttcggtaactgactcgtgccactaataatcggggccccggacatagcatttccgcgaataaataacataagcttttgattacttcccccatcgttccttctgcttctcgcctcatctggagtagaggcgggggcagggacaggttgaactgtatacccgccccttgcagggaatcttgcacatgcaggagcttctgtagacctaaccattttctctcttcaccttgcaggagtttcttccatcctgggggctattaacttcatcacaaccattattaacatgaaaccgccagccatctcacaatatcaaactcccctactagtatgggcaatcctaattacagccgtgctcctattattatccctccctgtcctggccgccggaatcacaatactattgacagatcgaaacctaaacaccaccttcttcgaccccgcagggggaggagacccaattctgtaccaacaccta
>MK073984
cctctatttagtatttggtgcctgagctgggatagttggcacagcccttagcctgcttatccgagcagaactagcccaacctggcactctcctaggcgatgaccagatttacaatgttattgttactgcccacgccttcgtaataattttctttatagtaataccaattatgattgggggcttcggtaactgactcgtaccactaataattggggccccggacatagcatttccgcgaataaataacataagcttttgattacttcccccatcgttccttctgcttctcgcctcgtctggggtagaggcgggggcagggacaggttgaactgtatacccgccccttgcagggaatcttgcacatgcaggagcttctgtagacctaaccattttctctcttcaccttgcaggagtttcttccattctgggggctattaacttcatcacaaccattattaacatgaaaccgccagccatctcacaatatcaaactcccctactagtatgggcaatcctaattacagccgtgctcctattattatccctccctgtcctggccgccggaatcacaatactattgacagatcgaaacctaaacaccaccttcttcgaccccgcagggggaggagacccaattctgtaccaacaccta
>MK074038
cctctacctagtatttggtgcctgagccgggatagttggcacagcccttagtcttctcattcgagcagaactagcccaacctggtgctcttcttggcgatgaccagatttataatgttatcgttactgctcatgccttcgtaataatcttctttatagtaatacctattataattggaggctttggtaattgacttgtacctttaataattggggccccagatatagcattcccacgaataaataacataagcttctgattactcccaccatccttcctcctcctccttgcctcctctggggttgaagcaggggctgggacaggttgaaccgtatacccaccccttgctggtaatctcgcacatgcaggggcctctgtagacttaactattttctcactacaccttgcaggagtttcttctattttaggagctattaattttattacaactattattaatatgaaacccccagctatttcacaataccaaacacctttattagtttgagcaattctaattacagctgttcttctattattatctcttccagtgcttgctgctggtattacaatattattaacagatcgaaatttaaataccaccttctttgaccccgcagggggaggggaccccattctatatcagcaccta
>MK074039
cctctacctagtatttggtgcctgagccgggatagttggcacagcccttagtcttctcattcgagcagaactagcccaacctggtgctcttcttggcgatgaccagatttataatgttatcgttactgctcatgccttcgtaataatcttctttatagtaatacccattataattggaggctttggtaattgacttgtacctttaataattggggccccagatatagcattcccacgaatgaataacataagcttctgattactcccaccatccttcctcctcctccttgcctcctctggggttgaagcaggggctgggacaggttgaaccgtatacccaccccttgctggtaatctcgcacatgcaggggcctctgtagacttaactattttctcactacaccttgcaggagtttcttctattttaggagctattaattttattacaactattattaatatgaaacccccagctatttcacaataccaaacacctttattagtttgagcaattctaattacagctgttcttctattattatctcttccagtgcttgctgctggtattacaatattattaacagatcgaaatctaaataccaccttttttgaccccgcagggggaggggaccccattctatatcagcaccta
>MK074040
cctctacctagtatttggtgcctgagccgggatagttggcacagcccttagtcttctcattcgagcagaactagcccaacctggtgctcttcttggcgatgaccagatttataatgttatcgttactgctcatgccttcgtaataatcttctttatagtaatacctattataattggaggctttggtaattgacttgtacctttaataattggggccccagatatagcattcccacgaatgaataacataagcttctgattactcccaccatccttcctcctcctccttgcctcctctggggttgaagcaggggctgggacaggttgaaccgtatacccaccccttgctggtaatctcgcacatgcaggggcctctgtagacttaactattttttcactacaccttgcaggagtttcttctattttaggagctattaattttattacaactattattaatatgaaacccccagctatttcacaataccaaacacctttattagtttgagcaattctaattacagctgttcttctattattatctcttccagtgcttgctgctggtattacaatattattaacagatcgaaatctaaataccaccttctttgaccccgcagggggaggggaccccattctatatcagcaccta
>MK074041
cctctacctagtatttggtgcctgagccgggatagttggcacagcccttagtcttctcattcgagcagaactagcccaacctggtgctcttcttggcgatgaccagatttataatgttatcgttactgctcatgccttcgtaataatcttctttatagtaatacccattataattggaggctttggtaattgacttgtacctttaataattggggccccagatatagcattcccacgaatgaataacataagcttctgattactcccaccatccttcctcctcctccttgcctcctctggggttgaagcaggggctgggacaggttgaaccgtatacccaccccttgctggtaatctcgcacatgcaggggcctctgtagacttaactattttctcactacaccttgcaggagtttcttctattttaggagctattaattttattacaactattattaatatgaaacccccagctatttcacaataccaaacacctttattagtttgagcaattctaattacagctgttcttctattattatctcttccagtgcttgctgctggtattacaatattattaacagatcgaaatctaaataccaccttctttgaccccgcagggggaggggaccccattctatatcagcaccta
>MK074653
cctttacttagtatttggtgcctgagccggaatagttggtacagcccttagcctgttaattcgagcagagctggcccaacctggcacacttctaggcgacgatcaaatttacaatgttattgttactgctcacgccttcgtaataatcttctttatagtaataccaattatgattggaggcttcggcaattgacttgtgcccctaataattggagcaccagacatagcattcccccgaataaataacatgagcttctgacttcttccaccttccttcttacttcttcttgcctcatctggagttgaagcgggggcaggaacaggatgaactgtatacccacctcttgcaggaaacctcgcacatgcaggggcttccgtagacctaacaattttctccctccacctcgcaggggtttcatcaatcctgggggcaatcaactttatcacaacaattattaacatgaaaccccctgccatctcacaataccaaacacctctattcgtatgggccaccctaatcacagctgtgttacttctgctatctctcccagtactggccgccggcatcacaatactactaaccgaccggaacttaaacactactttctttgaccctgcaggaggaggagacccaattctctaccaacatctt
>MK074648
cctttacttagtatttggtgcctgagccggaatagttggtacagcccttagcctgttaattcgagcagagctggcccaacctggcacacttctaggcgacgatcaaatttacaatgttattgttactgctcacgccttcgtaataatcttctttatagtaataccaattatgattggaggcttcggcaattgacttgtgcccctaataattggagcaccagacatagcattcccccgaataaataacatgagcttctgacttcttccaccttccttcttacttcttcttgcctcatctggagttgaagcgggggcaggaacaggatgaactgtatacccacctcttgcaggaaacctcgcacatgcaggggcttccgtagacctaacaattttctccctccacctcgcaggggtttcatcaatcctgggggcaatcaactttatcacaacaattattaacatgaaaccccctgccatctcacaataccaaacacctctattcgtatgggccaccctaatcacagctgtgttacttctgctatctctcccagtactggccgccggcatcacaatactactaaccgaccggaacttaaacactactttctttgaccctgcaggaggaggagacccaattctctaccaacatctt
>MK074651
cctttacttagtatttggtgcctgagccggaatagttggtacagcccttagcctgttaattcgagcagagctggcccaacctggcacacttctaggcgacgatcaaatttacaatgttattgttactgctcacgccttcgtaataatcttctttatagtaataccaattatgattggaggcttcggcaattgacttgtgcccctaataattggagcaccagacatagcattcccccgaataaataacatgagcttctgacttcttccaccttccttcttacttcttcttgcctcatctggagttgaagcgggggcaggaacaggatgaactgtatacccacctcttgcaggaaacctcgcacatgcaggggcttccgtagacctaacaattttctccctccacctcgcaggggtttcatcaatcctgggggcaatcaactttatcacaacaattattaacatgaaaccccctgccatctcacaataccaaacacctctattcgtatgggccaccctaatcacagctgtgttacttctgctatctctcccagtactggccgccggcatcacaatactactaaccgaccggaacttaaacactactttctttgaccctgcaggaggaggagacccaattctctaccaacatctt
>MK074649
cctttacttagtatttggtgcctgagccggaatagttggtacagcccttagcctgttaattcgagcagagctggcccaacctggcacacttctaggcgacgatcaaatttacaatgttattgttactgctcacgccttcgtaataatcttctttatagtaataccaattatgattggaggcttcggcaattgacttgtgcccctaataattggagcaccagacatagcattcccccgaataaataacatgagcttctgacttcttccaccttccttcttacttcttcttgcctcatctggagttgaagcgggggcaggaacaggatgaactgtatacccacctcttgcaggaaacctcgcacatgcaggggcttccgtagacctaacaattttctccctccacctcgcaggggtttcatcaatcctgggggcaatcaactttatcacaacaattattaacatgaaaccccctgccatctcacaataccaaacacctctattcgtatgggccaccctaatcacagctgtgttacttctgctatctctcccagtactggccgccggcatcacaatactactaaccgaccggaacttaaacactactttctttgaccctgcaggaggaggagacccaattctctaccaacatctt
>MK074652
cctttacttagtatttggtgcctgagccggaatagttggtacagcccttagcctgttaattcgagcagagctggcccaacctggcacacttctaggcgacgatcaaatttacaatgttattgttactgctcacgccttcgtaataatcttctttatagtaataccaattatgattggaggcttcggcaattgacttgtgcccctaataattggagcaccagacatagcattcccccgaataaataacatgagcttctgacttcttccaccttccttcttacttcttcttgcctcatctggagttgaagcgggggcaggaacaggatgaactgtatacccacctcttgcaggaaacctcgcacatgcaggggcttccgtagacctaacaattttctccctccacctcgcaggggtttcatcaatcctgggggcaatcaactttatcacaacaattattaacatgaaaccccctgccatctcacaataccaaacacctctattcgtatgggccaccctaatcacagctgtgttacttctgctatctctcccagtactggccgccggcatcacaatactactaaccgaccggaacttaaacactactttctttgaccctgcaggaggaggagacccaattctctaccaacatctt
>MK074650
cctttacttagtatttggtgcctgagccggaatagttggtacagcccttagcctgttaattcgagcagagctggcccaacctggcacacttctaggcgacgatcaaatttacaatgttattgttactgctcacgccttcgtaataatcttctttatagtaataccaattatgattggaggcttcggcaattgacttgtgcccctaataattggagcaccagacatagcattcccccgaataaataacatgagcttctgacttcttccaccttccttcttacttcttcttgcctcatctggagttgaagcgggggcaggaacaggatgaactgtatacccacctcttgcaggaaacctcgcacatgcaggggcttccgtagacctaacaattttctccctccatctcgcaggggtttcatcaatcctgggggcaatcaactttatcacaacaattattaacatgaaaccccctgccatctcacaataccaaacacctctattcgtatgggccaccctaatcacagctgtgttacttctgctatctctcccagtactggccgccggcatcacaatactactaaccgaccggaacttaaacactactttctttgaccctgcaggaggaggagacccaattctctaccaacatctt
>MK074647
cctttacttagtatttggtgcctgagccggaatagttggtacagcccttagcctgttaattcgagcagagctggcccaacctggcacacttctaggcgacgatcaaatttacaatgttattgttactgctcacgccttcgtaataatcttctttatagtaataccaattatgattggaggcttcggcaattgacttgtgcccctaataattggagcaccagacatagcattcccccgaataaataacatgagcttctgacttcttccaccttccttcttacttcttcttgcctcatctggagttgaagcgggggcaggaacaggatgaactgtatacccacctcttgcaggaaacctcgcacatgcaggagcttccgtagacctaacaattttctccctccatctcgcaggggtttcatcaatcctgggggcaatcaactttatcacaacaattattaacatgaaaccccctgccatctcacaataccaaacacctctattcgtatgggccaccctaatcacagctgtgttacttctgctatctctcccagtactggccgccggcatcacaatactactaaccgaccggaacttaaacactactttctttgaccctgcaggaggaggagacccaattctctaccaacatctt
>MK074654
cctttacttagtatttggtgcctgagccggaatagttggtacagcccttagcctgttaattcgagcggagctagcccaacctggcacacttctaggcgacgatcaaatttacaatgttattgttactgctcacgccttcgtaataatcttctttatagtaataccaattatgattggaggcttcggcaattgacttatccccctaataattggagcaccagacatagcattcccccgaataaacaatataagcttctgactccttccaccctcattcttactacttcttgcctcatctggagttgaagcaggggcaggaacaggatgaactgtatatccgccccttgcaggaaacctcgcacatgcaggagcttctgtagacctgacaattttctccctgcatctcgcaggggtctcatcaatccttggagcaatcaacttcatcacaacaattattaacatgaagccccctgccatctcgcagtaccaaacacctctattcgtatgagccaccctaatcacagccgtattacttctattatctctcccagtattagctgcaggcattacaatactattaaccgaccgaaacctaaatactactttctttgaccctgcaggagggggggacccgattctctaccaacacctt
>MK074660
cctttacttagtatttggtgcctgagccggaatagttggtacagcccttagcctgttaattcgagcggagctagcccaacctggcacacttctaggcgacgatcaaatttacaatgttattgttactgctcacgccttcgtaataatcttctttatagtaataccaattatgattggaggcttcggcaattgacttatccccctaataattggagcaccagacatagcattcccccgaataaacaatataagcttctgactccttccaccctcattcttactacttcttgcctcatctggagttgaagcaggggcaggaacaggatgaactgtatatccgccccttgcaggaaacctcgcacatgcaggagcttctgtagacctgacaattttctccctgcatctcgcaggggtctcatcaatccttggagcaatcaacttcatcacaacaattattaacatgaagccccctgccatctcgcagtaccaaacacctctattcgtatgagccaccctaatcacagccgtattacttctattatctctcccagtattagctgcaggcattacaatactattaaccgaccgaaacctaaatactactttctttgaccctgcaggagggggggacccgattctctaccaacacctt
>MK074659
cctttacttagtatttggtgcctgagccggaatagttggtacagcccttagcctgttaattcgagcggagctagcccaacctggcacacttctaggcgacgatcaaatttacaatgttattgttactgctcacgccttcgtaataatcttctttatagtaataccaattatgattggaggcttcggcaattgacttatccccctaataattggagcaccagacatagcattcccccgaataaacaatataagcttctgactccttccaccctcattcttactacttcttgcctcatctggagttgaagcaggggcaggaacaggatgaactgtatatccgccccttgcaggaaacctcgcacatgcaggagcttctgtagacctgacaattttctccctgcatctcgcaggggtctcatcaatccttggagcaatcaacttcatcacaacaattattaacatgaagccccctgccatctcgcagtaccaaacacctctattcgtatgagccaccctaatcacagccgtattacttctattatctctcccagtattagctgcaggcattacaatactattaaccgaccgaaacctaaatactactttctttgaccctgcaggagggggggacccgattctctaccaacacctt
>MK074655
cctttacttagtatttggtgcctgagccggaatagttggtacagcccttagcctgttaattcgagcggagctagcccaacctggcacacttctaggcgacgatcaaatttacaatgttattgttactgctcacgccttcgtaataatcttctttatagtaataccaattatgattggaggcttcggcaattgacttatccccctaataattggagcaccagacatagcattcccccgaataaacaatataagcttctgactccttccaccctcattcttactacttcttgcctcatctggagttgaagcaggggcaggaacaggatgaactgtatatccgccccttgcaggaaacctcgcacatgcaggagcttctgtagacctgacaattttctccctgcatctcgcaggggtctcatcaatccttggagcaatcaacttcatcacaacaattattaacatgaagccccctgccatctcgcagtaccaaacacctctattcgtatgagccaccctaatcacagccgtattacttctattatctctcccagtattagctgcaggcattacaatactattaaccgaccgaaacctaaatactactttctttgaccctgcaggagggggggacccgattctctaccaacacctt
>MK074656
cctttacttagtatttggtgcctgagccggaatagttggtacagcccttagcctgttaattcgagcggagctagcccaacctggcacacttctaggcgacgatcaaatttacaatgttattgttactgctcacgccttcgtaataatcttctttatagtaataccaattatgattggaggcttcggcaattgacttatccccctaataattggagcaccagacatagcattcccccgaataaacaatataagcttctgactccttccaccctcattcttactacttcttgcctcatctggagttgaagcaggggcaggaacaggatgaactgtatatccgccccttgcaggaaacctcgcacatgcaggagcttctgtagacctgacaattttctccctgcatctcgcaggggtctcatcaatccttggagcaatcaacttcatcacaacaattattaacatgaagccccctgccatctcgcagtaccaaacacctctattcgtatgagccaccctaatcacagccgtattacttctattatctctcccagtattagctgcaggcattacaatactattaaccgaccgaaacctaaatactactttctttgaccctgcaggagggggggacccgattctctaccaacacctt
>MK074657
cctttacttagtatttggtgcctgagccggaatagttggtacagcccttagcctgttaattcgagcggagctagcccaacctggcacacttctaggcgacgatcaaatttacaatgttattgttactgctcacgccttcgtaataatcttctttatagtaataccaattatgattggaggcttcggcaattgacttatccccctaataattggagcaccagacatagcattcccccgaataaacaatataagcttctgactccttccaccctcattcttactacttcttgcctcatctggagttgaagcaggggcaggaacaggatgaactgtatatccgccccttgcaggaaacctcgcacatgcaggagcttctgtagacctgacaattttctccctgcatctcgcaggggtctcatcaatccttggagcaatcaacttcatcacaacaattattaacatgaagccccctgccatctcgcagtaccaaacacctctattcgtatgagccaccctaatcacagccgtattacttctattatctctcccagtattagctgcaggcattacaatactattaaccgaccgaaacctaaatactactttctttgaccctgcaggagggggggacccgattctctaccaacacctt
>MK074658
cctttacttagtatttggtgcctgagccggaatagttggtacagcccttagcctgttaattcgagcggagctagcccaacctggcacacttctaggcgacgatcaaatttacaatgttattgttactgctcacgccttcgtaataatcttctttatagtaataccaattatgattggaggcttcggcaattgacttatccccctaataattggagcaccagacatagcattcccccgaataaacaatataagcttctgactccttccaccctcattcttactacttcttgcctcatctggagttgaagcaggggcaggaacaggatgaactgtatatccgccccttgcaggaaacctcgcacatgcaggagcttctgtagacctgacaattttctccctgcatctcgcaggggtctcatcaatccttggagcaatcaacttcatcacaacaattattaacatgaagccccctgccatctcgcagtaccaaacacctctattcgtatgagccaccctaatcacagccgtattacttctattatctctcccagtattagctgcaggcattacaatactattaaccgaccgaaacctaaatactactttctttgaccctgcaggagggggggacccgattctctaccaacacctt
>MK074662
cctttacttagtatttggtgcctgagctggaatagttggtacagcccttagcctgttaattcgggcggagctagcccaacctggcacactcctaggcgacgatcaaatttacaatgttattgttactgctcacgccttcgtaataatcttctttatagtaataccaattatgattggaggcttcggcaattgacttgtaccccttataattggagcaccagatatagcattcccccgaataaacaatataagcttctgacttctccctccctccttcttactacttcttgcctcatctggcgttgaagcaggagcaggaacaggatgaactgtatatccaccccttgcaggaaacctcgcacatgcgggagcttccgtagacctgacaattttctccctccacctcgcaggggtctcatcaatccttggagcaattaactttatcacaacaattattaacatgaagccccccgccatctcccagtaccagactcctctattcgtatgggccaccctaatcacagccgtattacttctgttatctctcccagtattagctgccggcatcacaatacttctaaccgaccgaaacttaaatactactttctttgatcctgcaggagggggagatccaattctctaccaacatctt
>MK074663
cctttacttagtatttggtgcctgagctggaatagttggtacagcccttagcctgttaattcgggcggagctagcccaacctggcacactcctaggcgacgatcaaatttacaatgttattgttactgctcacgccttcgtaataatcttctttatagtaataccaattatgattggaggcttcggcaattgacttgtaccccttataattggagcaccagatatagcattcccccgaataaacaatataagcttctgacttctccctccctccttcttactacttcttgcctcatctggcgttgaagcaggagcaggaacaggatgaactgtatatccaccccttgcaggaaacctcgcacatgcgggagcttccgtagacctgacaattttctccctccacctcgcaggggtctcatcaatccttggagcaattaactttatcacaacaattattaacatgaagccccccgccatctcccagtaccagactcctctattcgtatgggccaccctaatcacagccgtattacttctgttatctctcccagtattagctgccggcatcacaatacttctaaccgaccgaaacttaaatactaccttctttgatcctgcaggagggggagatccaattctctaccaacatctt
>MK074661
cctttacttagtatttggtgcctgagctggaatagttggtacagcccttagcctgttaattcgggcggagctagcccaacctggcacactcctaggcgacgatcaaatttacaatgttattgttactgctcacgccttcgtaataatcttctttatagtaataccaattatgattggaggcttcggcaattgacttgtaccccttataattggagcaccagatatagcattcccccgaataaacaatataagcttctgacttctccctccctccttcttactacttcttgcctcatctggcgttgaagcaggagcaggaacaggatgaactgtatatccaccccttgcaggaaacctcgcacatgcgggagcttccgtagacctgacaattttctccctccacctcgcaggggtctcatcaatccttggagcaattaactttatcacaacaattattaacatgaagccccccgccatctcccagtaccagactcctctattcgtatgggccaccctaatcacagccgtattacttctgttatctctcccagtattagctgccggcatcacaatacttctaaccgaccgaaacttaaatactactttctttgatcctgcaggagggggagatccaattctctaccaacatctt
>MK074664
cctttacttagtatttggtgcctgagccggaatagttggtacagcccttagcctgttaattcgagcggagctagcccaacctggcacacttctaggcgacgatcaaatttacaatgttattgttactgctcacgccttcgtaataatcttctttatagtaataccaattatgatcggaggcttcggcaattgacttgtacccctgataattggagcaccagacatagcattcccccgaataaacaacataagcttctgactccttccaccttccttcttactacttcttgcctcatctggagttgaagcaggagcaggaacaggatggactgtatatccaccccttgcaggaaacctcgcacatgcaggagcttccgtagacctaacaattttctcccttcacctcgcaggggtctcatcaatccttggagcaatcaactttatcacaacaattattaacatgaagccccctgccatctcgcagtatcaaacacctctattcgtatgagccactctaattacagccgtattacttctattgtctctcccagtattagctgccggcatcacaatactactaaccgaccgaaacttaaatactactttctttgaccctgcaggaggaggagacccaattctctaccagcacctt
>MK074667
cctttacttagtatttggtgcctgagccggaatagttggtacagcccttagcctgttaattcgagcggagctagcccaacctggcacacttctaggcgacgatcaaatttacaatgttattgttactgctcacgccttcgtaataatcttctttatagtaataccaattatgatcggaggcttcggcaattgacttgtacccctgataattggagcaccagacatagcattcccccgaataaacaacataagcttctgactccttccaccttccttcttactacttcttgcctcatctggagttgaagcaggagcaggaacaggatggactgtatatccaccccttgcaggaaacctcgcacatgcaggagcttccgtagacctaacaattttctcccttcacctcgcaggggtctcatcaatccttggagcaatcaactttatcacaacaattattaacatgaagccccctgccatctcgcagtatcaaacacctctattcgtatgagccactctaattacagccgtattacttctattgtctctcccagtattagctgccggcatcacaatactactaaccgaccgaaacttaaatactactttctttgaccctgcaggaggaggagacccaattctctaccagcacctt
>MK074666
cctttacttagtatttggtgcctgagccggaatagttggtacagcccttagcctgttaattcgagcggagctagcccaacctggcacacttctaggcgacgatcaaatttacaatgttattgttactgctcacgccttcgtaataatcttctttatagtaataccaattatgatcggaggcttcggcaattgacttgtacccctgataattggagcaccagacatagcattcccccgaataaacaacataagcttctgactccttccaccttccttcttactacttcttgcctcatctggagttgaagcaggagcaggaacaggatggactgtatatccaccccttgcaggaaacctcgcacatgcaggagcttccgtagacctaacaattttctcccttcacctcgcaggggtctcatcaatccttggagcaatcaactttatcacaacaattattaacatgaagccccctgccatctcgcagtatcaaacacctctattcgtatgagccactctaattacagccgtattacttctattgtctctcccagtattagctgccggcatcacaatactactaaccgaccgaaacttaaatactactttctttgaccctgcaggaggaggagacccaattctctaccagcacctt
>MK074665
cctttacttagtatttggtgcctgagccggaatagttggtacagcccttagcctgttaattcgagcggagctagcccaacctggcacacttctaggcgacgatcaaatttacaatgttattgttactgctcacgccttcgtaataatcttctttatagtaataccaattatgatcggaggcttcggcaattgacttgtacccctgataattggagcaccagacatagcattcccccgaataaacaacataagcttctgactccttccaccttccttcttactacttcttgcctcatctggagttgaagcaggagcaggaacaggatggactgtatatccaccccttgcaggaaacctcgcacatgcaggagcttccgtagacctaacaattttctcccttcacctcgcaggggtctcatcaatccttggagcaatcaactttatcacaacaattattaacatgaagccccctgccatctcgcagtatcaaacacctctattcgtatgagccactctaattacagccgtattacttctattgtctctcccagtattagctgccggcatcacaatactactaaccgaccgaaacttaaatactactttctttgaccctgcaggaggaggagacccaattctctaccagcacctt
>MK074669
cctttacttagtatttggtgcctgagccggaatagttggtacagcccttagcctgttaattcgagcagagctggcccaacctggcacacttctaggcgacgatcaaatttacaatgttattgttactgctcacgcctttgtaataattttctttatagtaataccaattatgattggaggtttcggcaactgacttgtacccctaataattggagcaccagacatggcattcccacgaataaacaatataagcttctgactcctcccaccttccttcttactacttcttgcctcatctggtgttgaagcaggagcaggaacaggatgaactgtatatccaccccttgcaggaaacctcgcacatgcaggagcttccgtagacctaacaattttctccctccatctcgcaggggtctcatcaattctaggagcaatcaattttatcacaacaattattaacatgaaaccccctgccatctcgcagtaccaaacacctctattcgtgtgagccaccctaatcacagccgtattacttctgttatccctcccagtactagctgccggcatcacaatgctactaaccgaccgaaacttaaatactactttctttgaccctgcaggaggaggggacccaattctataccaacatctt
>MK074670
cctttacttagtatttggtgcctgagccggaatagttggtacagcccttagcctgttaattcgagcagagctggcccaacctggcacacttctaggcgacgatcaaatttacaatgttattgttactgctcacgcctttgtaataatcttctttatagtaataccaattatgattggaggtttcggcaactgacttgtacccctaataattggagcaccagacatggcattcccacgaataaacaatataagcttctgactcctcccaccttccttcttactacttcttgcctcatctggtgttgaagcaggagcaggaacaggatgaactgtatatccaccccttgcaggaaacctcgcacatgcaggagcttccgtagacctaacaattttctccctccatctcgcaggggtctcatcaattctaggagcaatcaattttatcacaacaattattaacatgaaaccccctgccatctcgcagtaccaaacacctctattcgtgtgagccaccctaatcacagccgtattacttctgttatccctcccagtactagctgccggcatcacaatgctactaaccgaccgaaacttaaatactactttctttgaccctgcaggaggaggggacccaattctataccaacatctt
>MK074668
cctttacttagtatttggtgcctgagccggaatagttggtacagcccttagcctgttaattcgagcagagctggcccaacctggcacacttctaggcgacgatcaaatttacaatgttattgttactgctcacgcctttgtaataattttctttatagtaataccaattatgattggaggtttcggcaactgacttgtacccctaataattggagcaccagacatggcattcccacgaataaacaatataagcttctgactcctcccaccttccttcttactacttcttgcctcatctggtgttgaagcaggagcaggaacaggatgaactgtatatccaccccttgcaggaaacctcgcacatgcaggagcttccgtagacctaacaattttctccctccatctcgcaggggtctcatcaattctaggagcaatcaattttatcacaacaattattaacatgaaaccccctgccatctcgcagtaccaaacacctctattcgtgtgagccaccctaatcacagccgtattacttctgttatccctcccagtactagctgccggcatcacaatgctactaaccgaccgaaacttaaatactactttctttgaccctgcaggaggaggggacccaattctataccaacatctt
>MK074671
cctttacttagtatttggtgcctgagccggaatagttggtacagcccttagcctgttaattcgagcagagctggcccaacctggcacacttctaggcgacgatcaaatttacaatgttattgttactgctcacgcctttgtaataatcttctttatagtaataccaattatgattggaggtttcggcaactgacttgtacccctaataattggagcaccagacatggcattcccacgaataaacaatataagcttctgactcctcccaccttccttcttactacttcttgcctcatctggtgttgaagcaggagcaggaacaggatgaactgtatatccaccccttgcaggaaacctcgcacatgcaggagcttccgtagacctaacaattttctccctccatctcgcaggggtctcatcaattctaggagcaatcaattttatcacaacaattattaacatgaaaccccctgccatctcgcagtaccaaacacctctattcgtgtgagccaccctaatcacagccgtattacttctgttatccctcccagtactagctgccggcatcacaatgctactaaccgaccgaaacttaaatactactttctttgaccctgcaggaggaggggacccaattctataccaacatctt
>MK074672
cctttacttagtatttggtgcctgagccggaatagttggtacagcccttagcctcttaattcgagcggagctagcccaacctggcacacttctaggcgacgatcaaatttacaatgttattgttactgctcacgccttcgtaataatcttctttatagtaataccaattatgattggaggcttcggcaattgactcgtacccctgataattggagcaccagacatagcattcccccgaataaacaatataagcttttgactccttccaccctccttcttactacttcttgcctcatctggagttgaagcaggagcaggaacagggtgaactgtatatccaccccttgcaggaaacctcgcacatgcgggagcttccgtagacctaacaattttctccctccacctcgcaggggtctcatcaatccttggagcaatcaactttatcacaacaattattaacatgaaaccccctgccatctcgcagtatcaaacacctctattcgtatgagccaccctaatcacagccgtattacttctactgtctctcccagtattagctgctggcatcacaatactactaaccgaccgaaacttaaatactactttctttgaccctgcaggaggaggagaccctattctctaccagcacctt
>MK074673
cctttacttagtatttggtgcctgagccgggatagttggcacagcccttagcctgctcatccgagcagagctagcccaacctggtacacttctgggcgacgatcagatttacaatgttattgttactgctcacgcctttgtaataatcttctttatagtaataccaattatgattggaggctttggcaattgacttgtacccctaataattggagcaccagacatagccttcccccgaataaacaacataagcttctgactcctccccccttctttcttattactcctcgcttcctctggagttgaagcaggggcaggaacaggatgaaccgtatacccccctcttgcaggaaacctcgcacatgcaggagcctctgtagacctaacaattttctcacttcaccttgcaggggtctcatcaatcctaggagcgatcaatttcatcacaacaatcattaatataaaaccccctgctatttcacaataccaaacacccctattcgtgtgggccaccctaattacagctgtgctgttactactatcactcccagtactagctgctggcatcactatactactaaccgatcgaaacctaaatactactttctttgaccctgcgggagggggggacccaattctctaccaacatctt
>MK074674
[truncated: 91,485 more chars]
