# Supplementary material for: SPEDE‐sampler: An R Shiny application to assess how methodological choices and taxon sampling can affect Generalized Mixed Yule Coalescent output and interpretation
Source: Mol Ecol Resour. 2022 Feb 16;22(5):2054–69. doi: 10.1111/1755-0998.13591 (PMC9306842; doi:10.1111/1755-0998.13591)
Supplement: Supplementary file 6 — Data S6 [file MEN-22-2054-s008.csv]

sequence ID	BOLD Process ID	GenBank accession number	museum specimen ID	class	order	family	morphospecies (2018)	morphospecies (2012)	species (BOLD)	province	river basin	locality	latitude	longitude	country	collectors	collection date	ABGD	RESL	GMYC	bPTP
A7-31-888	BCOVR355-17	MK073967	RMCA:fish:A7-31-P-2134-2135_seqID:A7-31-888_indID:A7-31-888	Actinopterygii	Characiformes	Alestidae	Alestes liebrechtsii	Alestes liebrechtsii	Alestes liebrechtsii	Congo (CO)	Lefini	petit lac en aval du camp Makia, rive gauche, bassin Léfini	-3.0275	15.28	Republic of the Congo	Armel Ibala Zamba, Emmanuel Vreven	39329	125	BOLD:ABW2337	24	96
A7-31-889	BCOVR356-17	MK073965	RMCA:fish:A7-31-P-2134-2135_seqID:A7-31-889_indID:A7-31-889	Actinopterygii	Characiformes	Alestidae	Alestes liebrechtsii	Alestes liebrechtsii	Alestes liebrechtsii	Congo (CO)	Lefini	petit lac en aval du camp Makia, rive gauche, bassin Léfini	-3.0275	15.28	Republic of the Congo	Armel Ibala Zamba, Emmanuel Vreven	39329	125	BOLD:ABW2337	24	96
A7-31-Le-0499	BCOVR452-17	MK073961	RMCA:fish:A7-31-P-2130-2131_seqID:A7-31-Le-0499_indID:A7-31-Le-0499	Actinopterygii	Characiformes	Alestidae	Alestes liebrechtsii	Alestes liebrechtsii	Alestes liebrechtsii	Congo (CO)	Lefini	riv. Léfini, à 2,4km en aval du campement Malina, rive gauche	-2.987166667	15.196	Republic of the Congo	Armel Ibala Zamba, Annette Ngoma Moutsinga	39197	125	BOLD:ABW2337	24	96
A7-31-Le-0500	BCOVR453-17	MK073964	RMCA:fish:A7-31-P-2130-2131_seqID:A7-31-Le-0500_indID:A7-31-Le-0500	Actinopterygii	Characiformes	Alestidae	Alestes liebrechtsii	Alestes liebrechtsii	Alestes liebrechtsii	Congo (CO)	Lefini	riv. Léfini, à 2,4km en aval du campement Malina, rive gauche	-2.987166667	15.196	Republic of the Congo	Armel Ibala Zamba, Annette Ngoma Moutsinga	39197	125	BOLD:ABW2337	24	96
A4-46-0041	BCOVR530-17	MK073963	RMCA:fish:A4-46-P-1031-1032_seqID:A4-46-0041_indID:A4-46-0041	Actinopterygii	Characiformes	Alestidae	Alestes liebrechtsii	Alestes liebrechtsii	Alestes liebrechtsii	Congo (CO)	Lefini	riv. Léfini, 3km en amont du confluent avec la Louna, Réserve naturelle Lésio-Louna, bassin fl. Congo	-3	15.5	Republic of the Congo	Victor Mamonekene, Jos Snoeks, Emmanuel Vreven	38246	125	BOLD:ABW2337	24	96
A4-46-0094	BCOVR565-17	MK073966	RMCA:fish:A4-46-P-1029-1030_seqID:A4-46-0094_indID:A4-46-0094	Actinopterygii	Characiformes	Alestidae	Alestes liebrechtsii	Alestes liebrechtsii	Alestes liebrechtsii	Congo (CO)	Lefini	riv. Léfini, 3km en amont du confluent avec la Louna, Réserve naturelle Lésio-Louna, bassin fl. Congo	-3	15.5	Republic of the Congo	Victor Mamonekene, Jos Snoeks, Emmanuel Vreven	38248	125	BOLD:ABW2337	24	96
A4-46-0095	BCOVR566-17	MK073962	RMCA:fish:A4-46-P-1029-1030_seqID:A4-46-0095_indID:A4-46-0095	Actinopterygii	Characiformes	Alestidae	Alestes liebrechtsii	Alestes liebrechtsii	Alestes liebrechtsii	Congo (CO)	Lefini	riv. Léfini, 3km en amont du confluent avec la Louna, Réserve naturelle Lésio-Louna, bassin fl. Congo	-3	15.5	Republic of the Congo	Victor Mamonekene, Jos Snoeks, Emmanuel Vreven	38248	125	BOLD:ABW2337	24	96
A7-31-661	BCOVR173-17	MK073968	RMCA:fish:A7-31-P-1937-1936_seqID:A7-31-661_indID:A7-31-661	Actinopterygii	Characiformes	Alestidae	Alestes macrophthalmus	Alestes macrophthalmus	Alestes macrophthalmus	Lower Guinea (LG)	Ngongo_Ogowe	riv. Ngongo à Ngongo, juste en aval du pont	-2.6625	11.60116667	Republic of the Congo	Emmanuel Vreven, Armel Ibala Zamba	39327	65	BOLD:ACC0870	195	95
A7-31-662	BCOVR174-17	MK073969	RMCA:fish:A7-31-P-1937-1936_seqID:A7-31-662_indID:A7-31-662	Actinopterygii	Characiformes	Alestidae	Alestes macrophthalmus	Alestes macrophthalmus	Alestes macrophthalmus	Lower Guinea (LG)	Ngongo_Ogowe	riv. Ngongo à Ngongo, juste en aval du pont	-2.6625	11.60116667	Republic of the Congo	Emmanuel Vreven, Armel Ibala Zamba	39327	65	BOLD:ACC0870	195	95
A7-31-762	BCOVR260-17	MK073970	RMCA:fish:A7-31-P-1764-769_seqID:A7-31-762_indID:A7-31-762	Actinopterygii	Characiformes	Alestidae	Alestopetersius nigropterus	Alestopetersius nigropterus	Alestopetersius nigropterus	Congo (CO)	Lefini	riv. Lessio, au pont du camp PPG, bassin Léfini	-3.25	15.46666667	Republic of the Congo	Armel Ibala Zamba, Emmanuel Vreven	39342	92	BOLD:ABW4644	167	33
A7-31-763	BCOVR261-17	MK073977	RMCA:fish:A7-31-P-1764-769_seqID:A7-31-763_indID:A7-31-763	Actinopterygii	Characiformes	Alestidae	Alestopetersius nigropterus	Alestopetersius nigropterus	Alestopetersius nigropterus	Congo (CO)	Lefini	riv. Lessio, au pont du camp PPG, bassin Léfini	-3.25	15.46666667	Republic of the Congo	Armel Ibala Zamba, Emmanuel Vreven	39342	92	BOLD:ABW4644	167	33
A7-31-905	BCOVR370-17	MK073971	RMCA:fish:A7-31-P-1784_seqID:A7-31-905_indID:A7-31-905	Actinopterygii	Characiformes	Alestidae	Alestopetersius nigropterus	Alestopetersius nigropterus	Alestopetersius nigropterus	Congo (CO)	Lefini	riv. Léfini, à 2,4km en aval du campement Malina, rive gauche	-2.987166667	15.196	Republic of the Congo	Armel Ibala Zamba, Emmanuel Vreven	39351	92	BOLD:ABW4644	167	33
A7-31-917B	BCOVR377-17	MK073976	RMCA:fish:A7-31-P-1736-737_seqID:A7-31-917B_indID:A7-31-917B	Actinopterygii	Characiformes	Alestidae	Alestopetersius nigropterus	Alestopetersius nigropterus	Alestopetersius nigropterus	Congo (CO)	Lefini	riv. Léfini, à 2,4km en aval du campement Malina, rive gauche	-2.987166667	15.196	Republic of the Congo	Armel Ibala Zamba, Emmanuel Vreven	39352	92	BOLD:ABW4644	167	33
A7-31-918	BCOVR378-17	MK073974	RMCA:fish:A7-31-P-1785-786_seqID:A7-31-918_indID:A7-31-918	Actinopterygii	Characiformes	Alestidae	Alestopetersius nigropterus	Alestopetersius nigropterus	Alestopetersius nigropterus	Congo (CO)	Lefini	riv. Léfini, à 2,4km en aval du campement Malina, rive gauche	-2.987166667	15.196	Republic of the Congo	Armel Ibala Zamba, Emmanuel Vreven	39352	92	BOLD:ABW4644	167	33
A4-46-0009	BCOVR518-17	MK073975	RMCA:fish:notat_basedonphoto_seqID:A4-46-0009_indID:A4-46-0009	Actinopterygii	Characiformes	Alestidae	Alestopetersius nigropterus	Alestopetersius nigropterus	Alestopetersius nigropterus	Congo (CO)	Lefini	lac Itsotso, rive gache de la Louna, 5 km. en amont du confluent	-3.03	15.49	Republic of the Congo	Victor Mamonekene, Jos Snoeks, Emmanuel Vreven	38245	92	BOLD:ABW4644	167	33
A4-46-0099	BCOVR568-17	MK073973	RMCA:fish:A4-46-P-1207-1229_seqID:A4-46-0099_indID:A4-46-0099	Actinopterygii	Characiformes	Alestidae	Alestopetersius nigropterus	Alestopetersius nigropterus	Alestopetersius nigropterus	Congo (CO)	Lefini	riv. Léfini, 3km en amont du confluent avec la Louna, Réserve naturelle Lésio-Louna, bassin fl. Congo	-3	15.5	Republic of the Congo	Victor Mamonekene, Jos Snoeks, Emmanuel Vreven	15-18/09/2004	92	BOLD:ABW4644	167	33
A4-46-0100	BCOVR569-17	MK073972	RMCA:fish:A4-46-P-1207-1229_seqID:A4-46-0100_indID:A4-46-0100	Actinopterygii	Characiformes	Alestidae	Alestopetersius nigropterus	Alestopetersius nigropterus	Alestopetersius nigropterus	Congo (CO)	Lefini	riv. Léfini, 3km en amont du confluent avec la Louna, Réserve naturelle Lésio-Louna, bassin fl. Congo	-3	15.5	Republic of the Congo	Victor Mamonekene, Jos Snoeks, Emmanuel Vreven	15-18/09/2004	92	BOLD:ABW4644	167	33
A4-46-0022	BCOVR521-17	MK073988	RMCA:fish:notat/photograph_seqID:A4-46-0022_indID:A4-46-0022	Actinopterygii	Characiformes	Alestidae	Bathyaethiops caudomaculatus	Bathyaethiops caudomaculatus	Bathyaethiops caudomaculatus	Congo (CO)	Lefini	devant le campemant, la nuit, épervier			Republic of the Congo	Victor Mamonekene, Emmanuel Vreven, Armel Ibala Zamba	38245	168	BOLD:ADH7469	121	93
A7-31-793	BCOVR288-17	MK073993	RMCA:fish:A7-31-P-1688-1689_seqID:A7-31-793_indID:A7-31-793	Actinopterygii	Characiformes	Alestidae	Brachypetersius altus	Brachypetersius altus	Brachypetersius altus	Congo (CO)	Lefini	riv. Liya, affl. riv. Lessio, bassin Léfini	-3.258333333	15.48	Republic of the Congo	Armel Ibala Zamba, Emmanuel Vreven	39343	106	BOLD:ABW4310	155	94
A7-31-798	BCOVR292-17	MK073994	RMCA:fish:A7-31-P-1728_seqID:A7-31-798_indID:A7-31-798	Actinopterygii	Characiformes	Alestidae	Brachypetersius altus	Brachypetersius altus	Brachypetersius altus	Congo (CO)	Lefini	riv. Liya, affl. riv. Lessio, bassin Léfini	-3.258333333	15.48	Republic of the Congo	Armel Ibala Zamba, Emmanuel Vreven	39343	106	BOLD:ABW4310	155	94
A7-31-Le-0482	BCOVR437-17	MK073990	RMCA:fish:A7-31-P-1682-1684_seqID:A7-31-Le-0482_indID:A7-31-Le-0482	Actinopterygii	Characiformes	Alestidae	Brachypetersius altus	Brachypetersius altus	Brachypetersius altus	Congo (CO)	Lefini	riv. Léfini, au confluent Léfini - Nambouli, rive gauche	-2.896	15.11433333	Republic of the Congo	Armel Ibala Zamba, Annette Ngoma Moutsinga	39195	106	BOLD:ABW4310	155	94
A7-31-Le-0483	BCOVR438-17	MK073991	RMCA:fish:A7-31-P-1682-1684_seqID:A7-31-Le-0483_indID:A7-31-Le-0483	Actinopterygii	Characiformes	Alestidae	Brachypetersius altus	Brachypetersius altus	Brachypetersius altus	Congo (CO)	Lefini	riv. Léfini, au confluent Léfini - Nambouli, rive gauche	-2.896	15.11433333	Republic of the Congo	Armel Ibala Zamba, Annette Ngoma Moutsinga	39195	106	BOLD:ABW4310	155	94
A4-46-0023	BCOVR522-17	MK073989	RMCA:fish:A4-46-P-666-668_seqID:A4-46-0023_indID:A4-46-0023	Actinopterygii	Characiformes	Alestidae	Brachypetersius altus	Brachypetersius altus	Brachypetersius altus	Congo (CO)	Lefini	riv. Léfini, au confluent avec la Louna, au camp Projet Gorille, Réserve naturelle Lésio-Louna, bassin fl. Congo	-3.65	15.83333333	Republic of the Congo	Victor Mamonekene, Jos Snoeks, Emmanuel Vreven	38244	106	BOLD:ABW4310	155	94
A4-46-0047	BCOVR534-17	MK073992	RMCA:fish:A4-46-P-669-676_seqID:A4-46-0047_indID:A4-46-0047	Actinopterygii	Characiformes	Alestidae	Brachypetersius altus	Brachypetersius altus	Brachypetersius altus	Congo (CO)	Lefini	riv. Léfini, au confluent avec la Louna, au camp Projet Gorille, Réserve naturelle Lésio-Louna, bassin fl. Congo	-3.65	15.83333333	Republic of the Congo	Victor Mamonekene, Jos Snoeks, Emmanuel Vreven	38244	106	BOLD:ABW4310	155	94
A7-31-745	BCOVR247-17	MK073998	RMCA:fish:A7-31-P-35_seqID:A7-31-745_indID:A7-31-745	Actinopterygii	Characiformes	Alestidae	Brycinus grandisquamis	Brycinus grandisquamis	Brycinus grandisquamis	Congo (CO)	Lefini	riv. Lessio, au pont du camp PPG, bassin Léfini	-3.25	15.46666667	Republic of the Congo	Armel Ibala Zamba, Emmanuel Vreven	39341	83	BOLD:ABW2217	26	46
A4-46-0030	BCOVR524-17	MK073997	RMCA:fish:A4-46-P-1179_seqID:A4-46-0030_indID:A4-46-0030	Actinopterygii	Characiformes	Alestidae	Brycinus grandisquamis	Brycinus grandisquamis	Brycinus grandisquamis	Congo (CO)	Lefini	lac Itsotso, rive gauche de la Louna, 5km en amont du confluent Léfini, Réserve naturelle Lésio-Louna, bassin fl. Congo	-3.05	15.81666667	Republic of the Congo	Victor Mamonekene, Jos Snoeks, Emmanuel Vreven	38246	83	BOLD:ABW2217	26	46
A4-46-0063	BCOVR546-17	MK073999	RMCA:fish:A4-46-P-1550_seqID:A4-46-0063_indID:A4-46-0063	Actinopterygii	Characiformes	Alestidae	Brycinus grandisquamis	Brycinus grandisquamis	Brycinus grandisquamis	Congo (CO)	Lefini	lac Itsotso, rive gauche de la Louna, 5km en amont du confluent Léfini, Réserve naturelle Lésio-Louna, bassin fl. Congo	-3.05	15.81666667	Republic of the Congo	Victor Mamonekene, Jos Snoeks, Emmanuel Vreven	38247	83	BOLD:ABW2217	26	46
A7-31-744	BCOVR246-17	MK074007	RMCA:fish:A7-31-P-2127-128_seqID:A7-31-744_indID:A7-31-744	Actinopterygii	Characiformes	Alestidae	Brycinus poptae	Brycinus poptae	Brycinus poptae	Congo (CO)	Lefini	riv. Lessio, au pont du camp PPG, bassin Léfini	-3.25	15.46666667	Republic of the Congo	Armel Ibala Zamba, Emmanuel Vreven	39341	82	BOLD:ACB4957	27	45
A7-31-746	BCOVR248-17	MK074000	RMCA:fish:A7-31-P-2127-128_seqID:A7-31-746_indID:A7-31-746	Actinopterygii	Characiformes	Alestidae	Brycinus poptae	Brycinus poptae	Brycinus poptae	Congo (CO)	Lefini	riv. Lessio, au pont du camp PPG, bassin Léfini	-3.25	15.46666667	Republic of the Congo	Armel Ibala Zamba, Emmanuel Vreven	39341	82	BOLD:ACB4957	27	45
A7-31-750	BCOVR250-17	MK074006	RMCA:fish:A7-31-P-2129_seqID:A7-31-750_indID:A7-31-750	Actinopterygii	Characiformes	Alestidae	Brycinus poptae	Brycinus poptae	Brycinus poptae	Congo (CO)	Lefini	riv. Lessio, au pont du camp PPG, bassin Léfini	-3.25	15.46666667	Republic of the Congo	Armel Ibala Zamba, Emmanuel Vreven	39342	82	BOLD:ACB4957	27	45
A7-31-861	BCOVR339-17	MK074001	RMCA:fish:A7-31-P-1935_seqID:A7-31-861_indID:A7-31-861	Actinopterygii	Characiformes	Alestidae	Brycinus poptae	Brycinus poptae	Brycinus poptae	Congo (CO)	Lefini	riv. Léfini, ± 3km en amont du confluent Léfini-Loubilika, rive droite	-3.019833333	15.23733333	Republic of the Congo	Armel Ibala Zamba, Emmanuel Vreven	39348	82	BOLD:ACB4957	27	45
A7-31-862	BCOVR340-17	MK074002	RMCA:fish:A7-31-P-1936_seqID:A7-31-862_indID:A7-31-862	Actinopterygii	Characiformes	Alestidae	Brycinus poptae	Brycinus poptae	Brycinus poptae	Congo (CO)	Lefini	riv. Léfini, ± 3km en amont du confluent Léfini-Loubilika, rive droite	-3.019833333	15.23733333	Republic of the Congo	Armel Ibala Zamba, Emmanuel Vreven	39348	82	BOLD:ACB4957	27	45
A7-31-879	BCOVR347-17	MK074003	RMCA:fish:A7-31-P-511-514_seqID:A7-31-879_indID:A7-31-879	Actinopterygii	Characiformes	Alestidae	Brycinus poptae	Brycinus poptae	Brycinus poptae	Congo (CO)	Lefini	petit lac en aval du camp Makia, rive gauche, bassin Léfini	-3.0275	15.28	Republic of the Congo	Armel Ibala Zamba, Emmanuel Vreven	39349	82	BOLD:ACB4957	27	45
A7-31-880	BCOVR348-17	MK074004	RMCA:fish:A7-31-P-511-514_seqID:A7-31-880_indID:A7-31-880	Actinopterygii	Characiformes	Alestidae	Brycinus poptae	Brycinus poptae	Brycinus poptae	Congo (CO)	Lefini	petit lac en aval du camp Makia, rive gauche, bassin Léfini	-3.0275	15.28	Republic of the Congo	Armel Ibala Zamba, Emmanuel Vreven	39349	82	BOLD:ACB4957	27	45
A7-31-881	BCOVR349-17	MK074005	RMCA:fish:A7-31-P-511-514_seqID:A7-31-881_indID:A7-31-881	Actinopterygii	Characiformes	Alestidae	Brycinus poptae	Brycinus poptae	Brycinus poptae	Congo (CO)	Lefini	riv. Léfini, ± 3km en amont du confluent Léfini-Loubilika, rive droite	-3.019833333	15.23733333	Republic of the Congo	Armel Ibala Zamba, Emmanuel Vreven	39348	82	BOLD:ACB4957	27	45
A7-31-Le-0480	BCOVR435-17	MK074008	RMCA:fish:A7-31-1987-988_seqID:A7-31-Le-0480_indID:A7-31-Le-0480	Actinopterygii	Characiformes	Alestidae	Brycinus poptae	Brycinus poptae	Brycinus poptae	Congo (CO)	Lefini	riv. Léfini, au confluent Léfini - Nambouli, rive gauche	-2.896	15.11433333	Republic of the Congo	Armel Ibala Zamba, Annette Ngoma Moutsinga	39195	82	BOLD:ACB4957	27	45
A7-31-Le-0481	BCOVR436-17	MK074009	RMCA:fish:A7-31-1987-988_seqID:A7-31-Le-0481_indID:A7-31-Le-0481	Actinopterygii	Characiformes	Alestidae	Brycinus poptae	Brycinus poptae	Brycinus poptae	Congo (CO)	Lefini	riv. Léfini, au confluent Léfini - Nambouli, rive gauche	-2.896	15.11433333	Republic of the Congo	Armel Ibala Zamba, Annette Ngoma Moutsinga	39195	82	BOLD:ACB4957	27	45
A7-31-Le-0492	BCOVR446-17	MK074010	RMCA:fish:A7-31-2045_seqID:A7-31-Le-0492_indID:A7-31-Le-0492	Actinopterygii	Characiformes	Alestidae	Brycinus poptae	Brycinus poptae	Brycinus poptae	Congo (CO)	Lefini	riv. Léfini, au confluent Léfini - Nambouli, rive gauche	-2.896	15.11433333	Republic of the Congo	Armel Ibala Zamba, Annette Ngoma Moutsinga	39196	82	BOLD:ACB4957	27	45
A7-31-878	BCOVR405-17	MK074012	RMCA:fish:A7-31-P-1676_seqID:A7-31-878_indID:A7-31-878	Actinopterygii	Characiformes	Alestidae	Bryconaethiops boulengeri	Bryconaethiops boulengeri	Bryconaethiops boulengeri	Congo (CO)	Lefini	riv. Léfini, ± 3km en amont du confluent Léfini-Loubilika, rive droite	-3.019833333	15.23733333	Republic of the Congo	Armel Ibala Zamba, Emmanuel Vreven	39348	136	BOLD:ACB3885	141	108
A4-46-0046	BCOVR533-17	MK074011	RMCA:fish:notat/photograph_seqID:A4-46-0046_indID:A4-46-0046	Actinopterygii	Characiformes	Alestidae	Bryconaethiops boulengeri	Bryconaethiops boulengeri	Bryconaethiops boulengeri	Congo (CO)	Lefini	Léfini à 3 km en amont du confluent (nachtvangst)	-3	15.5	Republic of the Congo	Victor Mamonekene, Emmanuel Vreven, Armel Ibala Zamba		136	BOLD:ACB3885	141	108
A4-46-0042	BCOVR531-17	MK074013	RMCA:fish:notat/photograph_seqID:A4-46-0042_indID:A4-46-0042	Actinopterygii	Characiformes	Alestidae	Bryconaethiops microstoma	Bryconaethiops microstoma	Bryconaethiops microstoma	Congo (CO)	Lefini	Léfini à 3 km en amont du confluent (nachtvangst)	-3	15.5	Republic of the Congo	Victor Mamonekene, Emmanuel Vreven, Armel Ibala Zamba		171	BOLD:ABW2020	122	107
A7-31-577	BCOVR035-17	MK074017	RMCA:fish:A7-31-P-2029-2030_seqID:A7-31-577_indID:A7-31-577	Actinopterygii	Characiformes	Alestidae	Bryconalestes barthoni	Bryconalestes barthoni	Bryconalestes barthoni	Lower Guinea (LG)	Nyanga	riv. Nyanga à Nyanga, juste en amont du pont	-2.91	11.89483333	Republic of the Congo	Emmanuel Vreven, Armel Ibala Zamba	39323	22	BOLD:ADH8044	206	75
A7-31-578	BCOVR036-17	MK074015	RMCA:fish:A7-31-P-2029-2030_seqID:A7-31-578_indID:A7-31-578	Actinopterygii	Characiformes	Alestidae	Bryconalestes barthoni	Bryconalestes barthoni	Bryconalestes barthoni	Lower Guinea (LG)	Nyanga	riv. Nyanga à Nyanga, juste en amont du pont	-2.91	11.89483333	Republic of the Congo	Emmanuel Vreven, Armel Ibala Zamba	39323	22	BOLD:ADH8044	206	75
A7-31-620	BCOVR070-17	MK074016	RMCA:fish:A7-31-P-2032-2033_seqID:A7-31-620_indID:A7-31-620	Actinopterygii	Characiformes	Alestidae	Bryconalestes barthoni	Bryconalestes barthoni	Bryconalestes barthoni	Lower Guinea (LG)	Nyanga	riv. Nyanga à Nyanga, juste en amont du pont	-2.91	11.89483333	Republic of the Congo	Emmanuel Vreven, Armel Ibala Zamba	39324	22	BOLD:ADH8044	206	75
A7-31-621	BCOVR071-17	MK074014	RMCA:fish:A7-31-P-2032-2033_seqID:A7-31-621_indID:A7-31-621	Actinopterygii	Characiformes	Alestidae	Bryconalestes barthoni	Bryconalestes barthoni	Bryconalestes barthoni	Lower Guinea (LG)	Nyanga	riv. Nyanga à Nyanga, juste en amont du pont	-2.91	11.89483333	Republic of the Congo	Emmanuel Vreven, Armel Ibala Zamba	39324	22	BOLD:ADH8044	206	75
A5-36-37	BCOVR010-17	MK074025	RMCA:fish:A5-36-P-575-583_seqID:A5-36-37_indID:A5-36-53	Actinopterygii	Characiformes	Alestidae	Bryconalestes longipinnis	Bryconalestes longipinnis	Bryconalestes longipinnis	Lower Guinea (LG)	Polo_Ogowe	riv. Polo vers Moussogo, bassin Ogooué	-2.716	11.676	Republic of the Congo	Victor Mamonekene, Emmanuel Vreven, Armel Ibala Zamba	38575	6	BOLD:ADI0103	25	73
A7-31-587	BCOVR042-17	MK074021	RMCA:fish:A7-31-P-1942-1943_seqID:A7-31-587_indID:A7-31-587	Actinopterygii	Characiformes	Alestidae	Bryconalestes longipinnis	Bryconalestes longipinnis	Bryconalestes longipinnis	Lower Guinea (LG)	Nyanga	riv. Nyanga à Nyanga, juste en amont du pont	-2.91	11.89483333	Republic of the Congo	Emmanuel Vreven, Armel Ibala Zamba	39323	6	BOLD:ADI0103	25	73
A7-31-588	BCOVR043-17	MK074022	RMCA:fish:A7-31-P-1942-1943_seqID:A7-31-588_indID:A7-31-588	Actinopterygii	Characiformes	Alestidae	Bryconalestes longipinnis	Bryconalestes longipinnis	Bryconalestes longipinnis	Lower Guinea (LG)	Nyanga	riv. Nyanga à Nyanga, juste en amont du pont	-2.91	11.89483333	Republic of the Congo	Emmanuel Vreven, Armel Ibala Zamba	39323	6	BOLD:ADI0103	25	73
A7-31-618	BCOVR068-17	MK074020	RMCA:fish:A7-31-P-1944-1945_seqID:A7-31-618_indID:A7-31-618	Actinopterygii	Characiformes	Alestidae	Bryconalestes longipinnis	Bryconalestes longipinnis	Bryconalestes longipinnis	Lower Guinea (LG)	Nyanga	riv. Nyanga à Nyanga, juste en amont du pont	-2.91	11.89483333	Republic of the Congo	Emmanuel Vreven, Armel Ibala Zamba	39324	6	BOLD:ADI0103	25	73
A7-31-619	BCOVR069-17	MK074024	RMCA:fish:A7-31-P-1944-1945_seqID:A7-31-619_indID:A7-31-619	Actinopterygii	Characiformes	Alestidae	Bryconalestes longipinnis	Bryconalestes longipinnis	Bryconalestes longipinnis	Lower Guinea (LG)	Nyanga	riv. Nyanga à Nyanga, juste en amont du pont	-2.91	11.89483333	Republic of the Congo	Emmanuel Vreven, Armel Ibala Zamba	39324	6	BOLD:ADI0103	25	73
A5-36-2	BCOVR132-17	MK074023	RMCA:fish:A5-36-P-479-480_seqID:A5-36-2_indID:A5-36-26	Actinopterygii	Characiformes	Alestidae	Bryconalestes longipinnis	Bryconalestes longipinnis	Bryconalestes longipinnis	Lower Guinea (LG)	Polo_Ogowe	riv. Polo vers Moussogo, bassin Ogooué	-2.716	11.676	Republic of the Congo	Victor Mamonekene, Emmanuel Vreven, Armel Ibala Zamba	38574	6	BOLD:ADI0103	25	73
A7-31-703	BCOVR394-17	MK074018	RMCA:fish:A7-31-P-1940-1941_seqID:A7-31-703_indID:A7-31-703	Actinopterygii	Characiformes	Alestidae	Bryconalestes longipinnis	Bryconalestes longipinnis	Bryconalestes longipinnis	Lower Guinea (LG)	Kouilou-Niari	riv. Niari (Kouilou) à Pont Niari, juste en aval du pont	-3.5595	12.34116667	Republic of the Congo	Emmanuel Vreven, Armel Ibala Zamba	39332	6	BOLD:ADI0103	25	73
A7-31-704	BCOVR398-17	MK074019	RMCA:fish:A7-31-P-1940-1941_seqID:A7-31-704_indID:A7-31-704	Actinopterygii	Characiformes	Alestidae	Bryconalestes longipinnis	Bryconalestes longipinnis	Bryconalestes longipinnis	Lower Guinea (LG)	Kouilou-Niari	riv. Niari (Kouilou) à Pont Niari, juste en aval du pont	-3.5595	12.34116667	Republic of the Congo	Emmanuel Vreven, Armel Ibala Zamba	39332	6	BOLD:ADI0103	25	73
A7-31-640	BCOVR087-17	MK074027	RMCA:fish:A7-31-P-2290-2300_seqID:A7-31-640_indID:A7-31-640	Actinopterygii	Characiformes	Alestidae	Bryconalestes tholloni	Bryconalestes tholloni	Bryconalestes tholloni	Lower Guinea (LG)	Ngongo_Ogowe	riv. Ngongo à Ngongo, juste en aval du pont	-2.6625	11.60116667	Republic of the Congo	Emmanuel Vreven, Armel Ibala Zamba	39326	39	BOLD:ADH9435	175	74
A7-31-641	BCOVR088-17	MK074026	RMCA:fish:A7-31-P-2290-2300_seqID:A7-31-641_indID:A7-31-641	Actinopterygii	Characiformes	Alestidae	Bryconalestes tholloni	Bryconalestes tholloni	Bryconalestes tholloni	Lower Guinea (LG)	Ngongo_Ogowe	riv. Ngongo à Ngongo, juste en aval du pont	-2.6625	11.60116667	Republic of the Congo	Emmanuel Vreven, Armel Ibala Zamba	39326	39	BOLD:ADH9435	175	74
A7-31-926	BCOVR382-17	MK074371	RMCA:fish:A7-31-P-1934_seqID:A7-31-926_indID:A7-31-926	Actinopterygii	Characiformes	Alestidae	Hydrocynus forskahlii	Hydrocynus forskahlii	Hydrocynus forskahlii	Congo (CO)	Lefini	riv. Léfini, au confluent Léfini - Nambouli, rive gauche	-2.896	15.11433333	Republic of the Congo	Armel Ibala Zamba, Emmanuel Vreven	39353	131	BOLD:AAE1860	133	37
A7-31-897	BCOVR364-17	MK074483	RMCA:fish:A7-31-P-1332_seqID:A7-31-897_indID:A7-31-897	Actinopterygii	Characiformes	Alestidae	Micralestes acutidens	Micralestes acutidens	Micralestes acutidens	Congo (CO)	Lefini	riv. Léfini, ± 3km en amont du confluent Léfini-Loubilika, rive droite	-3.019833333	15.23733333	Republic of the Congo	Armel Ibala Zamba, Emmanuel Vreven	39329	127	BOLD:AAG7265	111	36
A7-09-651	BCOVR572-17	MK074504	RMCA:fish:A7-09-P-737-743_seqID:A7-09-651_indID:A7-09-651	Actinopterygii	Characiformes	Alestidae	Nannopetersius mutambuei	Nannopetersius mutambuei	Nannopetersius mutambuei	Congo (CO)	Inkisi	riv. Lukusu, village Ngeba/Mboma, bassin Inkisi, Bas Congo	-5.226916667	15.21722222	Democratic Republic of the Congo	Soleil Wamuini	38952	176	BOLD:ACB5892	131	28
A7-09-657	BCOVR577-17	MK074507	RMCA:fish:A7-09-P-737-743_seqID:A7-09-657_indID:A7-09-657	Actinopterygii	Characiformes	Alestidae	Nannopetersius mutambuei	Nannopetersius mutambuei	Nannopetersius mutambuei	Congo (CO)	Inkisi	riv. Lukusu, village Ngeba/Mboma, bassin Inkisi, Bas Congo	-5.226916667	15.21722222	Democratic Republic of the Congo	Soleil Wamuini	38952	176	BOLD:ACB5892	131	28
A7-09-681	BCOVR594-17	MK074509	RMCA:fish:A7-09-P-774-777_seqID:A7-09-681_indID:A7-09-681	Actinopterygii	Characiformes	Alestidae	Nannopetersius mutambuei	Nannopetersius mutambuei	Nannopetersius mutambuei	Congo (CO)	Inkisi	riv. N'Soni, village Yanama, bassin Inkisi, Bas Congo	-5.402277778	15.17127778	Democratic Republic of the Congo	Soleil Wamuini	39125	176	BOLD:ACB5892	131	28
A7-09-682	BCOVR595-17	MK074502	RMCA:fish:A7-09-P-774-777_seqID:A7-09-682_indID:A7-09-682	Actinopterygii	Characiformes	Alestidae	Nannopetersius mutambuei	Nannopetersius mutambuei	Nannopetersius mutambuei	Congo (CO)	Inkisi	riv. N'Soni, village Yanama, bassin Inkisi, Bas Congo	-5.402277778	15.17127778	Democratic Republic of the Congo	Soleil Wamuini	39125	176	BOLD:ACB5892	131	28
A7-09-709	BCOVR614-17	MK074505	RMCA:fish:A7-09-P-804_seqID:A7-09-709_indID:A7-09-709	Actinopterygii	Characiformes	Alestidae	Nannopetersius mutambuei	Nannopetersius mutambuei	Nannopetersius mutambuei	Congo (CO)	Inkisi	riv. Luguga, village Kiyanika, bassin Inkisi, Bas Congo	-5.27575	15.21008333	Democratic Republic of the Congo	Soleil Wamuini	38957	176	BOLD:ACB5892	131	28
A7-09-725	BCOVR625-17	MK074500	RMCA:fish:A7-09-P-745-746_seqID:A7-09-725_indID:A7-09-725	Actinopterygii	Characiformes	Alestidae	Nannopetersius mutambuei	Nannopetersius mutambuei	Nannopetersius mutambuei	Congo (CO)	Inkisi	riv. Bongolo, village Kinsende, bassin Inkisi, Bas Congo	-5.386305556	15.257	Democratic Republic of the Congo	Soleil Wamuini	38959	176	BOLD:ACB5892	131	28
A7-09-741	BCOVR638-17	MK074501	RMCA:fish:A7-09-P-809-810_seqID:A7-09-741_indID:A7-09-741	Actinopterygii	Characiformes	Alestidae	Nannopetersius mutambuei	Nannopetersius mutambuei	Nannopetersius mutambuei	Congo (CO)	Inkisi	riv. Fidi, village Kiyenga, bassin Inkisi, Bas-Congo	-5.526055556	15.27805556	Democratic Republic of the Congo	Soleil Wamuini	38966	176	BOLD:ACB5892	131	28
A7-09-742	BCOVR639-17	MK074503	RMCA:fish:A7-09-P-809-810_seqID:A7-09-742_indID:A7-09-742	Actinopterygii	Characiformes	Alestidae	Nannopetersius mutambuei	Nannopetersius mutambuei	Nannopetersius mutambuei	Congo (CO)	Inkisi	riv. Fidi, village Kiyenga, bassin Inkisi, Bas-Congo	-5.526055556	15.27805556	Democratic Republic of the Congo	Soleil Wamuini	38966	176	BOLD:ACB5892	131	28
A7-09-810	BCOVR681-17	MK074508	RMCA:fish:A7-09-P-788-793_seqID:A7-09-810_indID:A7-09-810	Actinopterygii	Characiformes	Alestidae	Nannopetersius mutambuei	Nannopetersius mutambuei	Nannopetersius mutambuei	Congo (CO)	Inkisi	riv. Muala, village Muala-Kinsende, bassin Inkisi, Bas-Congo	-5.269833333	14.96169444	Democratic Republic of the Congo	Soleil Wamuini	38909	176	BOLD:ACB5892	131	28
A7-09-811	BCOVR682-17	MK074506	RMCA:fish:A7-09-P-788-793_seqID:A7-09-811_indID:A7-09-811	Actinopterygii	Characiformes	Alestidae	Nannopetersius mutambuei	Nannopetersius mutambuei	Nannopetersius mutambuei	Congo (CO)	Inkisi	riv. Muala, village Muala-Kinsende, bassin Inkisi, Bas-Congo	-5.269833333	14.96169444	Democratic Republic of the Congo	Soleil Wamuini	38909	176	BOLD:ACB5892	131	28
A7-09-851	BCOVR710-17	MK074498	RMCA:fish:A7-09-P-756-760_seqID:A7-09-851_indID:A7-09-851	Actinopterygii	Characiformes	Alestidae	Nannopetersius mutambuei	Nannopetersius mutambuei	Nannopetersius mutambuei	Congo (CO)	Inkisi	riv. N'Soni, village Yanama, Inkisi, Bas Congo	-5.402277778	15.17127778	Democratic Republic of the Congo	Soleil Wamuini	38915	176	BOLD:ACB5892	131	28
A7-09-852	BCOVR711-17	MK074499	RMCA:fish:A7-09-P-756-760_seqID:A7-09-852_indID:A7-09-852	Actinopterygii	Characiformes	Alestidae	Nannopetersius mutambuei	Nannopetersius mutambuei	Nannopetersius mutambuei	Congo (CO)	Inkisi	riv. N'Soni, village Yanama, Inkisi, Bas Congo	-5.402277778	15.17127778	Democratic Republic of the Congo	Soleil Wamuini	38915	176	BOLD:ACB5892	131	28
A4-46-0053	BCOVR540-17	MK074595	RMCA:fish:notat_seqID:A4-46-0053_indID:A4-46-0053	Actinopterygii	Characiformes	Alestidae	Phenacogrammus interruptus	Phenacogrammus interruptus	Phenacogrammus interruptus	Congo (CO)	Lefini	Léfini à 3 km en amont du confluent (nachtvangst)	-3	15.5	Republic of the Congo	Victor Mamonekene, Emmanuel Vreven, Armel Ibala Zamba		172	BOLD:AAE6616	125	34
A7-31-756	BCOVR256-17	MK074625	RMCA:fish:A7-31-P-493-494_seqID:A7-31-756_indID:A7-31-756	Actinopterygii	Characiformes	Alestidae	Rhabdalestes yokai	Rhabdalestes yokai	Rhabdalestes yokai	Congo (CO)	Lefini	riv. Lessio, au pont du camp PPG, bassin Léfini	-3.25	15.46666667	Republic of the Congo	Armel Ibala Zamba, Emmanuel Vreven	39342	89	BOLD:ABW2330	165	35
A7-31-757	BCOVR257-17	MK074624	RMCA:fish:A7-31-P-493-494_seqID:A7-31-757_indID:A7-31-757	Actinopterygii	Characiformes	Alestidae	Rhabdalestes yokai	Rhabdalestes yokai	Rhabdalestes yokai	Congo (CO)	Lefini	riv. Lessio, au pont du camp PPG, bassin Léfini	-3.25	15.46666667	Republic of the Congo	Armel Ibala Zamba, Emmanuel Vreven	39342	89	BOLD:ABW2330	165	35
A5-36-77	BCOVR153-17	MK073981	RMCA:fish:A5-36-P-0811-0817_seqID:A5-36-77_indID:A5-36-86	Actinopterygii	Siluriformes	Amphiliidae	Amphilius cf. nigricaudatus	Amphilius cf. nigricaudatus	Amphilius sp.	Lower Guinea (LG)	Nyanga	riv. Itsivou vers Pémo, bassin Nyanga	-2.8605	11.82916667	Republic of the Congo	Victor Mamonekene, Emmanuel Vreven, Armel Ibala Zamba	38577	61	BOLD:ADI0702	192	99
A5-36-78	BCOVR154-17	MK073980	RMCA:fish:A5-36-P-0811-0817_seqID:A5-36-78_indID:A5-36-87	Actinopterygii	Siluriformes	Amphiliidae	Amphilius cf. nigricaudatus	Amphilius cf. nigricaudatus	Amphilius sp.	Lower Guinea (LG)	Nyanga	riv. Itsivou vers Pémo, bassin Nyanga	-2.8605	11.82916667	Republic of the Congo	Victor Mamonekene, Emmanuel Vreven, Armel Ibala Zamba	38577	61	BOLD:ADI0702	192	99
A5-36-124	BCOVR122-17	MK073979	RMCA:fish:A5-36-P-0497-0509_seqID:A5-36-124_indID:A5-36-133	Actinopterygii	Siluriformes	Amphiliidae	Amphilius nigricaudatus	Amphilius nigricaudatus	Amphilius nigricaudatus	Lower Guinea (LG)	Kouilou-Niari	riv. Mbamba vers Les Bandas, bassin Kouilou-Niari	-4.216666667	12.55	Republic of the Congo	Victor Mamonekene, Emmanuel Vreven, Armel Ibala Zamba	38583	53	BOLD:ADI0701	185	98
A5-36-125	BCOVR123-17	MK073978	RMCA:fish:A5-36-P-0497-0509_seqID:A5-36-125_indID:A5-36-134	Actinopterygii	Siluriformes	Amphiliidae	Amphilius nigricaudatus	Amphilius nigricaudatus	Amphilius nigricaudatus	Lower Guinea (LG)	Kouilou-Niari	riv. Mbamba vers Les Bandas, bassin Kouilou-Niari	-4.216666667	12.55	Republic of the Congo	Victor Mamonekene, Emmanuel Vreven, Armel Ibala Zamba	38583	53	BOLD:ADI0701	185	98
A7-09-732	BCOVR631-17	MK073982	RMCA:fish:A7-09-P-937_seqID:A7-09-732_indID:A7-09-732	Actinopterygii	Siluriformes	Amphiliidae	Amphilius zairensis	Amphilius zairensis	Amphilius zairensis	Congo (CO)	Inkisi	riv. Inkisi, village Kinsende, Bas Congo	-5.386111111	15.25475	Democratic Republic of the Congo	Soleil Wamuini	38960	190	BOLD:ADH9275	103	18
A7-09-717	BCOVR621-17	MK074112	RMCA:fish:A7-09-P-938_seqID:A7-09-717_indID:A7-09-717	Actinopterygii	Siluriformes	Amphiliidae	Congoglanis alula	Congoglanis alula	Congoglanis alula	Congo (CO)	Inkisi	riv. Bongolo, village Kinsende, bassin Inkisi, Bas Congo	-5.386305556	15.257	Democratic Republic of the Congo	Soleil Wamuini	38959	188	BOLD:ACV3987	21	63
A7-09-733	BCOVR632-17	MK074113	RMCA:fish:A7-09-P-939_seqID:A7-09-733_indID:A7-09-733	Actinopterygii	Siluriformes	Amphiliidae	Congoglanis alula	Congoglanis alula	Congoglanis alula	Congo (CO)	Inkisi	riv. Inkisi, village Kinsende, Bas Congo	-5.386111111	15.25475	Democratic Republic of the Congo	Soleil Wamuini	38960	188	BOLD:ACV3987	21	63
A5-36-41	BCOVR014-17	MK074224	RMCA:fish:A5-36-1248-1249_seqID:A5-36-41_indID:A5-36-59	Actinopterygii	Siluriformes	Amphiliidae	Doumea cf. sanaga	Doumea cf. sanaga	Doumea sp.	Lower Guinea (LG)	Polo_Ogowe	riv. Polo vers Moussogo, bassin Ogooué	-2.716	11.676	Republic of the Congo	Victor Mamonekene, Emmanuel Vreven, Armel Ibala Zamba	38575	9	BOLD:ADI0513	23	193
A5-36-52	BCOVR016-17	MK074223	RMCA:fish:A5-36-1741_seqID:A5-36-52_indID:A5-36-52	Actinopterygii	Siluriformes	Amphiliidae	Doumea cf. sanaga	Doumea cf. sanaga	Doumea sp.	Lower Guinea (LG)	Nyanga	riv. Doutsila à Bihongo, bassin Nyanga	-2.805166667	11.76616667	Republic of the Congo	Victor Mamonekene, Emmanuel Vreven, Armel Ibala Zamba	38576	9	BOLD:ADI0513	23	193
A5-36-126	BCOVR124-17	MK074222	RMCA:fish:A5-36-P-526-573_seqID:A5-36-126_indID:A5-36-135	Actinopterygii	Siluriformes	Amphiliidae	Doumea cf. sanaga	Doumea cf. sanaga	Doumea sp.	Lower Guinea (LG)	Kouilou-Niari	riv. Mbamba vers Les Bandas, bassin Kouilou-Niari	-4.216666667	12.55	Republic of the Congo	Victor Mamonekene, Emmanuel Vreven, Armel Ibala Zamba	38583	54	BOLD:ADI0292	187	192
A5-36-127	BCOVR125-17	MK074226	RMCA:fish:A5-36-P-526-573_seqID:A5-36-127_indID:A5-36-136	Actinopterygii	Siluriformes	Amphiliidae	Doumea cf. sanaga	Doumea cf. sanaga	Doumea sp.	Lower Guinea (LG)	Kouilou-Niari	riv. Mbamba vers Les Bandas, bassin Kouilou-Niari	-4.216666667	12.55	Republic of the Congo	Victor Mamonekene, Emmanuel Vreven, Armel Ibala Zamba	38583	54	BOLD:ADI0292	187	192
A5-36-22	BCOVR134-17	MK074225	RMCA:fish:A5-36-1740_seqID:A5-36-22_indID:A5-36-22	Actinopterygii	Siluriformes	Amphiliidae	Doumea cf. sanaga	Doumea cf. sanaga	Doumea sp.	Lower Guinea (LG)	Polo_Ogowe	riv. Polo vers Moussogo, bassin Ogooué	-2.716	11.676	Republic of the Congo	Victor Mamonekene, Emmanuel Vreven, Armel Ibala Zamba	38575	9	BOLD:ADI0513	23	193
A5-36-109	BCOVR108-17	MK074229	RMCA:fish:A5-36-P-524-525_seqID:A5-36-109_indID:A5-36-117	Actinopterygii	Siluriformes	Amphiliidae	Doumea typica	Doumea typica	Doumea typica	Lower Guinea (LG)	Kouilou-Niari	riv. Mbamba vers Les Bandas, bassin Kouilou-Niari	-4.216666667	12.55	Republic of the Congo	Victor Mamonekene, Emmanuel Vreven, Armel Ibala Zamba	38583	47	BOLD:ADH9938	22	62
A5-36-110	BCOVR110-17	MK074228	RMCA:fish:A5-36-P-124-127_seqID:A5-36-110_indID:A5-36-118	Actinopterygii	Siluriformes	Amphiliidae	Doumea typica	Doumea typica	Doumea typica	Lower Guinea (LG)	Kouilou-Niari	fleuve Kouilou-Niari au Pont-du-Niari	-3.555166667	12.343	Republic of the Congo	Victor Mamonekene, Emmanuel Vreven, Armel Ibala Zamba	38582	47	BOLD:ADH9938	22	62
A5-36-123	BCOVR121-17	MK074227	RMCA:fish:A5-36-P-524-525_seqID:A5-36-123_indID:A5-36-132	Actinopterygii	Siluriformes	Amphiliidae	Doumea typica	Doumea typica	Doumea typica	Lower Guinea (LG)	Kouilou-Niari	riv. Mbamba vers Les Bandas, bassin Kouilou-Niari	-4.216666667	12.55	Republic of the Congo	Victor Mamonekene, Emmanuel Vreven, Armel Ibala Zamba	38583	47	BOLD:ADH9938	22	62
A7-31-627	BCOVR076-17	MK074596	RMCA:fish:A7-31-P-2826_seqID:A7-31-627_indID:A7-31-627	Actinopterygii	Siluriformes	Amphiliidae	Phractura sp. Nyanga	Phractura sp. Nyanga	Phractura sp.	Lower Guinea (LG)	Nyanga	riv. Nyanga à Nyanga, juste en aval du pont	-2.923166667	11.8845	Republic of the Congo	Emmanuel Vreven, Armel Ibala Zamba	39324	35	BOLD:ADI1218	200	97
A7-31-859	BCOVR338-17	MK074162	RMCA:fish:A7-031-P-1324_seqID:A7-31-859_indID:A7-31-859	Actinopterygii	Perciformes	Anabantidae	Ctenopoma acutirostre	Ctenopoma acutirostre	Ctenopoma acutirostre	Congo (CO)	Lefini	riv. Léfini, ± 3km en amont du confluent Léfini-Loubilika, rive droite	-3.019833333	15.23733333	Republic of the Congo	Armel Ibala Zamba, Emmanuel Vreven	39348	118	BOLD:ABW2280	54	70
A7-31-885	BCOVR353-17	MK074164	RMCA:fish:A7-031-P-2074_seqID:A7-31-885_indID:A7-31-885	Actinopterygii	Perciformes	Anabantidae	Ctenopoma acutirostre	Ctenopoma acutirostre	Ctenopoma acutirostre	Congo (CO)	Lefini	riv. Léfini, ± 3km en amont du confluent Léfini-Loubilika, rive droite	-3.019833333	15.23733333	Republic of the Congo	Armel Ibala Zamba, Emmanuel Vreven	39348	118	BOLD:ABW2280	54	70
A7-31-895	BCOVR362-17	MK074161	RMCA:fish:A7-031-P-2073_seqID:A7-31-895_indID:A7-31-895	Actinopterygii	Perciformes	Anabantidae	Ctenopoma acutirostre	Ctenopoma acutirostre	Ctenopoma acutirostre	Congo (CO)	Lefini	riv. Léfini, ± 3km en amont du confluent Léfini-Loubilika, rive droite	-3.019833333	15.23733333	Republic of the Congo	Armel Ibala Zamba, Emmanuel Vreven	39349	118	BOLD:ABW2280	54	70
A7-31-Le-0529	BCOVR478-17	MK074163	RMCA:fish:A7-031-P-2068-2069_seqID:A7-31-Le-0529_indID:A7-31-Le-0529	Actinopterygii	Perciformes	Anabantidae	Ctenopoma acutirostre	Ctenopoma acutirostre	Ctenopoma acutirostre	Congo (CO)	Lefini	riv. Léfini, au mont Epopé, rive droite	-3.0105	15.456	Republic of the Congo	Armel Ibala Zamba, Annette Ngoma Moutsinga	39206	118	BOLD:ABW2280	54	70
A7-31-Le-0530	BCOVR479-17	MK074160	RMCA:fish:A7-031-P-2068-2069_seqID:A7-31-Le-0530_indID:A7-31-Le-0530	Actinopterygii	Perciformes	Anabantidae	Ctenopoma acutirostre	Ctenopoma acutirostre	Ctenopoma acutirostre	Congo (CO)	Lefini	riv. Léfini, au mont Epopé, rive droite	-3.0105	15.456	Republic of the Congo	Armel Ibala Zamba, Annette Ngoma Moutsinga	39206	118	BOLD:ABW2280	54	70
A7-31-930	BCOVR384-17	MK074180	RMCA:fish:A7-031-P-2075_seqID:A7-31-930_indID:A7-31-930	Actinopterygii	Perciformes	Anabantidae	Ctenopoma cf. maculatum	Ctenopoma cf. maculatum	Ctenopoma sp.	Congo (CO)	Lefini	riv. Léfini, au confluent Léfini - Nambouli, rive gauche	-2.896	15.11433333	Republic of the Congo	Armel Ibala Zamba, Emmanuel Vreven	39354	118	BOLD:ABW2280	54	70
A7-09-807	BCOVR679-17	MK074179	RMCA:fish:A7-09-P-655-656_seqID:A7-09-807_indID:A7-09-807	Actinopterygii	Perciformes	Anabantidae	Ctenopoma cf. nigropannosum	Ctenopoma cf. nigropannosum	Ctenopoma sp.	Congo (CO)	Inkisi	riv. Mazanza, village Muala-Kinsende, bassin Inkisi, Bas Congo	-5.277194444	14.95808333	Democratic Republic of the Congo	Soleil Wamuini	38909	202	BOLD:AAE7722	97	100
A5-36-10	BCOVR102-17	MK074165	RMCA:fish:A5-36-P-522_seqID:A5-36-10_indID:A5-36-34	Actinopterygii	Perciformes	Anabantidae	Ctenopoma kingsleyae	Ctenopoma kingsleyae	Ctenopoma kingsleyae	Lower Guinea (LG)	Polo_Ogowe	riv. Polo vers Moussogo, bassin Ogooué	-2.716	11.676	Republic of the Congo	Victor Mamonekene, Emmanuel Vreven, Armel Ibala Zamba	38575	44	BOLD:ADI0686	179	69
A5-36-11	BCOVR109-17	MK074166	RMCA:fish:A5-36-P-523_seqID:A5-36-11_indID:A5-36-35	Actinopterygii	Perciformes	Anabantidae	Ctenopoma kingsleyae	Ctenopoma kingsleyae	Ctenopoma kingsleyae	Lower Guinea (LG)	Polo_Ogowe	riv. Polo vers Moussogo, bassin Ogooué	-2.716	11.676	Republic of the Congo	Victor Mamonekene, Emmanuel Vreven, Armel Ibala Zamba	38574	44	BOLD:ADI0686	179	69
A7-31-829	BCOVR314-17	MK074168	RMCA:fish:A7-031-P-2119-2120_seqID:A7-31-829_indID:A7-31-829	Actinopterygii	Perciformes	Anabantidae	Ctenopoma nigropannosum	Ctenopoma nigropannosum	Ctenopoma nigropannosum	Congo (CO)	Lefini	riv. Ntiene, affl. riv. Lessio, bassin Léfini	-3.264833333	15.476	Republic of the Congo	Armel Ibala Zamba, Emmanuel Vreven	39345	117	BOLD:ABW2563	53	101
A7-31-Le-0531	BCOVR480-17	MK074169	RMCA:fish:A7-031-P-2121-2122_seqID:A7-31-Le-0531_indID:A7-31-Le-0531	Actinopterygii	Perciformes	Anabantidae	Ctenopoma nigropannosum	Ctenopoma nigropannosum	Ctenopoma nigropannosum	Congo (CO)	Lefini	rivière Léfini, en aval du mont Épopé mare à serpents	-3.008	15.48116667	Republic of the Congo	Armel Ibala Zamba, Annette Ngoma Moutsinga	39206	117	BOLD:ABW2563	53	101
A7-31-Le-0532	BCOVR481-17	MK074170	RMCA:fish:A7-031-P-2121-2122_seqID:A7-31-Le-0532_indID:A7-31-Le-0532	Actinopterygii	Perciformes	Anabantidae	Ctenopoma nigropannosum	Ctenopoma nigropannosum	Ctenopoma nigropannosum	Congo (CO)	Lefini	rivière Léfini, en aval du mont Épopé mare à serpents	-3.008	15.48116667	Republic of the Congo	Armel Ibala Zamba, Annette Ngoma Moutsinga	39206	117	BOLD:ABW2563	53	101
A7-31-Lu-0539	BCOVR494-17	MK074171	RMCA:fish:A7-31-P-1507-1513_seqID:A7-31-Lu-0539_indID:A7-31-Lu-0539	Actinopterygii	Perciformes	Anabantidae	Ctenopoma nigropannosum	Ctenopoma nigropannosum	Ctenopoma nigropannosum	Congo (CO)	Luki	riv. Luki, ± 2,5km de Kiwéléwélé	-5.718333333	12.95016667	Democratic Republic of the Congo	Armel Ibala Zamba	39268	260	BOLD:ADI0847	53	101
A7-31-Lu-0540	BCOVR495-17	MK074167	RMCA:fish:A7-31-P-1507-1513_seqID:A7-31-Lu-0540_indID:A7-31-Lu-0540	Actinopterygii	Perciformes	Anabantidae	Ctenopoma nigropannosum	Ctenopoma nigropannosum	Ctenopoma nigropannosum	Congo (CO)	Luki	riv. Luki, ± 2,5km de Kiwéléwélé	-5.718333333	12.95016667	Democratic Republic of the Congo	Armel Ibala Zamba	39268	260	BOLD:ADI0847	53	101
A7-31-830	BCOVR315-17	MK074173	RMCA:fish:A7-031-P-2072_seqID:A7-31-830_indID:A7-31-830	Actinopterygii	Perciformes	Anabantidae	Ctenopoma ocellatum	Ctenopoma ocellatum	Ctenopoma ocellatum	Congo (CO)	Lefini	riv. Ntiene, affl. riv. Lessio, bassin Léfini	-3.264833333	15.476	Republic of the Congo	Armel Ibala Zamba, Emmanuel Vreven	39345	118	BOLD:ABW2280	54	70
A7-31-842	BCOVR325-17	MK074175	RMCA:fish:A7-031-P-2080_seqID:A7-31-842_indID:A7-31-842	Actinopterygii	Perciformes	Anabantidae	Ctenopoma ocellatum	Ctenopoma ocellatum	Ctenopoma ocellatum	Congo (CO)	Lefini	riv. Ntiene, affl. riv. Lessio, bassin Léfini	-3.264833333	15.476	Republic of the Congo	Armel Ibala Zamba, Emmanuel Vreven	39345	118	BOLD:ABW2280	54	70
A7-31-913	BCOVR406-17	MK074176	RMCA:fish:A7-031-P-2077_seqID:A7-31-913_indID:A7-31-913	Actinopterygii	Perciformes	Anabantidae	Ctenopoma ocellatum	Ctenopoma ocellatum	Ctenopoma ocellatum	Congo (CO)	Lefini	riv. Léfini, à 2,4km en aval du campement Malina, rive gauche	-2.987166667	15.196	Republic of the Congo	Armel Ibala Zamba, Emmanuel Vreven	39352	118	BOLD:ABW2280	54	70
A7-31-Le-0498	BCOVR451-17	MK074174	RMCA:fish:A7-031-P-2076_seqID:A7-31-Le-0498_indID:A7-31-Le-0498	Actinopterygii	Perciformes	Anabantidae	Ctenopoma ocellatum	Ctenopoma ocellatum	Ctenopoma ocellatum	Congo (CO)	Lefini	riv. Léfini, à 2,4km en aval du campement Malina, rive gauche	-2.987166667	15.196	Republic of the Congo	Armel Ibala Zamba, Annette Ngoma Moutsinga	39197	118	BOLD:ABW2280	54	70
A7-31-Le-0521	BCOVR470-17	MK074172	RMCA:fish:A7-031-P-2070_seqID:A7-31-Le-0521_indID:A7-31-Le-0521	Actinopterygii	Perciformes	Anabantidae	Ctenopoma ocellatum	Ctenopoma ocellatum	Ctenopoma ocellatum	Congo (CO)	Lefini	riv. Léfini, ± 3km en amont du mont Epopé, rive gauche	-3.032833333	15.39516667	Republic of the Congo	Armel Ibala Zamba, Annette Ngoma Moutsinga	39202	118	BOLD:ABW2280	54	70
A7-31-Le-0533	BCOVR482-17	MK074177	RMCA:fish:A7-031-P-2071_seqID:A7-31-Le-0533_indID:A7-31-Le-0533	Actinopterygii	Perciformes	Anabantidae	Ctenopoma ocellatum	Ctenopoma ocellatum	Ctenopoma ocellatum	Congo (CO)	Lefini	rivière Léfini, en aval du mont Épopé mare à serpents	-3.008	15.48116667	Republic of the Congo	Armel Ibala Zamba, Annette Ngoma Moutsinga	39206	118	BOLD:ABW2280	54	70
A7-31-896	BCOVR363-17	MK074178	RMCA:fish:A7-031-P-2079_seqID:A7-31-896_indID:A7-31-896	Actinopterygii	Perciformes	Anabantidae	Ctenopoma sp. Lefini	Ctenopoma sp. Lefini	Ctenopoma sp.	Congo (CO)	Lefini	riv. Léfini, ± 3km en amont du confluent Léfini-Loubilika, rive droite	-3.019833333	15.23733333	Republic of the Congo	Armel Ibala Zamba, Emmanuel Vreven	39352	118	BOLD:ABW2280	54	70
A7-09-761	BCOVR652-17	MK073987	RMCA:fish:A7-09-P-936_seqID:A7-09-761_indID:A7-09-761	Actinopterygii	Siluriformes	Bagridae	Bagrus caeruleus	Bagrus caeruleus	Bagrus caeruleus	Congo (CO)	Inkisi	riv. Inkisi, village Zongo, aval chute Bas-Congo	-4.7685	14.8775	Democratic Republic of the Congo	Soleil Wamuini	38989	196	BOLD:ACV4696	107	9
A7-31-776	BCOVR273-17	MK074548	RMCA:fish:A7-31-P-549_seqID:A7-31-776_indID:A7-31-776	Actinopterygii	Perciformes	Channidae	Parachanna insignis	Parachanna insignis	Parachanna insignis	Congo (CO)	Lefini	riv. Tiémi, affl. riv. Lessio, bassin Léfini	-3.25	15.46666667	Republic of the Congo	Armel Ibala Zamba, Emmanuel Vreven	39342	98	BOLD:ABW0157	52	71
A7-31-821	BCOVR307-17	MK074547	RMCA:fish:A7-31-P-2218_seqID:A7-31-821_indID:A7-31-821	Actinopterygii	Perciformes	Channidae	Parachanna insignis	Parachanna insignis	Parachanna insignis	Congo (CO)	Lefini	lac Bleu, bassin de la Léfini	-3.317833333	15.479	Republic of the Congo	Armel Ibala Zamba, Emmanuel Vreven	39345	98	BOLD:ABW0157	52	71
A7-31-848	BCOVR329-17	MK074546	RMCA:fish:A7-31-P-2216-217_seqID:A7-31-848_indID:A7-31-848	Actinopterygii	Perciformes	Channidae	Parachanna insignis	Parachanna insignis	Parachanna insignis	Congo (CO)	Lefini	riv. Ntiene, affl. riv. Lessio, bassin Léfini	-3.264833333	15.476	Republic of the Congo	Armel Ibala Zamba, Emmanuel Vreven	39345	98	BOLD:ABW0157	52	71
A7-31-849	BCOVR330-17	MK074545	RMCA:fish:A7-31-P-2216-217_seqID:A7-31-849_indID:A7-31-849	Actinopterygii	Perciformes	Channidae	Parachanna insignis	Parachanna insignis	Parachanna insignis	Congo (CO)	Lefini	riv. Ntiene, affl. riv. Lessio, bassin Léfini	-3.264833333	15.476	Republic of the Congo	Armel Ibala Zamba, Emmanuel Vreven	39345	98	BOLD:ABW0157	52	71
A7-31-Le-0461	BCOVR417-17	MK074544	RMCA:fish:A7-31-P-564_seqID:A7-31-Le-0461_indID:A7-31-Le-0461	Actinopterygii	Perciformes	Channidae	Parachanna insignis	Parachanna insignis	Parachanna insignis	Congo (CO)	Lefini	riv. Léfini, au confluent Léfini - Nambouli, rive gauche	-2.896	15.11433333	Republic of the Congo	Armel Ibala Zamba, Annette Ngoma Moutsinga	39194	98	BOLD:ABW0157	52	71
A7-31-Le-0486	BCOVR441-17	MK074543	RMCA:fish:A7-31-P-2215_seqID:A7-31-Le-0486_indID:A7-31-Le-0486	Actinopterygii	Perciformes	Channidae	Parachanna insignis	Parachanna insignis	Parachanna insignis	Lower Guinea (LG)	Kouilou-Niari	riv. Niari (Kouilou) à Pont Niari, juste en aval du pont	-3.5595	12.34116667	Republic of the Congo	Emmanuel Vreven, Armel Ibala Zamba	39331	98	BOLD:ABW0157	52	71
A7-31-Lu-0546	BCOVR499-17	MK074549	RMCA:fish:A7-31-P-625-630_seqID:A7-31-Lu-0546_indID:A7-31-Lu-0546	Actinopterygii	Perciformes	Channidae	Parachanna obscura	Parachanna obscura	Parachanna obscura	Congo (CO)	Luki	riv. Luki, ± 2,5km de Kiwéléwélé	-5.718333333	12.95016667	Democratic Republic of the Congo	Armel Ibala Zamba	39268	157	BOLD:AAF7843	113	72
A7-31-Lu-0547	BCOVR500-17	MK074551	RMCA:fish:A7-31-P-625-630_seqID:A7-31-Lu-0547_indID:A7-31-Lu-0547	Actinopterygii	Perciformes	Channidae	Parachanna obscura	Parachanna obscura	Parachanna obscura	Congo (CO)	Luki	riv. Luki, ± 2,5km de Kiwéléwélé	-5.718333333	12.95016667	Democratic Republic of the Congo	Armel Ibala Zamba	39268	157	BOLD:AAF7843	113	72
A7-09-798	BCOVR673-17	MK074550	RMCA:fish:A7-09-P-1358_seqID:A7-09-798_indID:A7-09-798	Actinopterygii	Perciformes	Channidae	Parachanna obscura	Parachanna obscura	Parachanna obscura	Congo (CO)	Inkisi	rivière Inkisi, village Zongo, amont barrage, Bas Congo	-4.789555556	14.90986111	Democratic Republic of the Congo	Soleil Wamuini	39064	157	BOLD:AAF7843	113	72
A7-09-775	BCOVR661-17	MK074031	RMCA:fish:A7-09-P-729-730_seqID:A7-09-775_indID:A7-09-775	Actinopterygii	Perciformes	Cichlidae	Chetia sp. Inkisi	Chetia sp. Inkisi	Chetia sp.	Congo (CO)	Inkisi	riv. Bongolo, village Kinsende, bassin Inkisi, Bas Congo	-5.386305556	15.257	Democratic Republic of the Congo	Soleil Wamuini	39097	199	BOLD:ADH8098	110	53
A5-36-63	BCOVR142-17	MK074033	RMCA:fish:A5-36-P-401-404_seqID:A5-36-63_indID:A5-36-72	Actinopterygii	Perciformes	Cichlidae	Chilochromis sp. dupontideep	Chilochromis sp. dupontideep	Chilochromis sp.	Lower Guinea (LG)	Nyanga	riv. Doutsila à Bihongo, bassin Nyanga	-2.805166667	11.76616667	Republic of the Congo	Victor Mamonekene, Emmanuel Vreven, Armel Ibala Zamba	38577	59	BOLD:ADI0681	44	54
A5-36-64	BCOVR143-17	MK074032	RMCA:fish:A5-36-P-401-404_seqID:A5-36-64_indID:A5-36-73	Actinopterygii	Perciformes	Cichlidae	Chilochromis sp. dupontideep	Chilochromis sp. dupontideep	Chilochromis sp.	Lower Guinea (LG)	Nyanga	riv. Doutsila à Bihongo, bassin Nyanga	-2.805166667	11.76616667	Republic of the Congo	Victor Mamonekene, Emmanuel Vreven, Armel Ibala Zamba	38577	59	BOLD:ADI0681	44	54
A5-36-119	BCOVR118-17	MK074037	RMCA:fish:A5-36-P-390-400_seqID:A5-36-119_indID:A5-36-128	Actinopterygii	Perciformes	Cichlidae	Chilochromis sp. dupontielongate	Chilochromis sp. dupontielongate	Chilochromis sp.	Lower Guinea (LG)	Kouilou-Niari	riv. Mbamba vers Les Bandas, bassin Kouilou-Niari	-4.216666667	12.55	Republic of the Congo	Victor Mamonekene, Emmanuel Vreven, Armel Ibala Zamba	38583	51	BOLD:ADH8555	183	54
A5-36-120	BCOVR119-17	MK074034	RMCA:fish:A5-36-P-390-400_seqID:A5-36-120_indID:A5-36-129	Actinopterygii	Perciformes	Cichlidae	Chilochromis sp. dupontielongate	Chilochromis sp. dupontielongate	Chilochromis sp.	Lower Guinea (LG)	Kouilou-Niari	riv. Mbamba vers Les Bandas, bassin Kouilou-Niari	-4.216666667	12.55	Republic of the Congo	Victor Mamonekene, Emmanuel Vreven, Armel Ibala Zamba	38583	51	BOLD:ADH8555	183	54
A7-31-633	BCOVR082-17	MK074036	RMCA:fish:A7-31-P-1984-985_seqID:A7-31-633_indID:A7-31-633	Actinopterygii	Perciformes	Cichlidae	Chilochromis sp. dupontiOgowe	Chilochromis sp. dupontiOgowe	Chilochromis sp.	Lower Guinea (LG)	Ngongo_Ogowe	riv. Ngongo à Ngongo, juste en aval du pont	-2.6625	11.60116667	Republic of the Congo	Emmanuel Vreven, Armel Ibala Zamba	39326	38	BOLD:ADI0680	174	54
A7-31-667	BCOVR179-17	MK074035	RMCA:fish:A7-31-P-1983_seqID:A7-31-667_indID:A7-31-667	Actinopterygii	Perciformes	Cichlidae	Chilochromis sp. dupontiOgowe	Chilochromis sp. dupontiOgowe	Chilochromis sp.	Lower Guinea (LG)	Ngongo_Ogowe	riv. Ngongo à Ngongo, juste en aval du pont	-2.6625	11.60116667	Republic of the Congo	Emmanuel Vreven, Armel Ibala Zamba	39327	38	BOLD:ADI0680	174	54
A5-36-38	BCOVR011-17	MK074042	RMCA:fish:A5-36-P-418-425_seqID:A5-36-38_indID:A5-36-54	Actinopterygii	Perciformes	Cichlidae	Chromidotilapia cf. kingsleyae	Chromidotilapia cf. kingsleyae	Chromidotilapia sp.	Lower Guinea (LG)	Polo_Ogowe	riv. Polo vers Moussogo, bassin Ogooué	-2.716	11.676	Republic of the Congo	Victor Mamonekene, Emmanuel Vreven, Armel Ibala Zamba	38575	7	BOLD:ADH9445	49	191
A5-36-39	BCOVR012-17	MK074043	RMCA:fish:A5-36-P-418-425_seqID:A5-36-39_indID:A5-36-55	Actinopterygii	Perciformes	Cichlidae	Chromidotilapia cf. kingsleyae	Chromidotilapia cf. kingsleyae	Chromidotilapia sp.	Lower Guinea (LG)	Polo_Ogowe	riv. Polo vers Moussogo, bassin Ogooué	-2.716	11.676	Republic of the Congo	Victor Mamonekene, Emmanuel Vreven, Armel Ibala Zamba	38575	7	BOLD:ADH9445	49	191
A7-31-585	BCOVR040-17	MK074049	RMCA:fish:A7-31-P-1978-979_seqID:A7-31-585_indID:A7-31-585	Actinopterygii	Perciformes	Cichlidae	Chromidotilapia cf. kingsleyae	Chromidotilapia cf. kingsleyae	Chromidotilapia sp.	Lower Guinea (LG)	Nyanga	riv. Nyanga à Nyanga, juste en amont du pont	-2.91	11.89483333	Republic of the Congo	Emmanuel Vreven, Armel Ibala Zamba	39323	7	BOLD:ADH9445	49	191
A7-31-586	BCOVR041-17	MK074050	RMCA:fish:A7-31-P-1978-979_seqID:A7-31-586_indID:A7-31-586	Actinopterygii	Perciformes	Cichlidae	Chromidotilapia cf. kingsleyae	Chromidotilapia cf. kingsleyae	Chromidotilapia sp.	Lower Guinea (LG)	Nyanga	riv. Nyanga à Nyanga, juste en amont du pont	-2.91	11.89483333	Republic of the Congo	Emmanuel Vreven, Armel Ibala Zamba	39323	7	BOLD:ADH9445	49	191
A7-31-600	BCOVR053-17	MK074051	RMCA:fish:A7-31-P-1976_seqID:A7-31-600_indID:A7-31-600	Actinopterygii	Perciformes	Cichlidae	Chromidotilapia cf. kingsleyae	Chromidotilapia cf. kingsleyae	Chromidotilapia sp.	Lower Guinea (LG)	Nyanga	riv. Nyanga à Nyanga, juste au pont	-2.912	11.89333333	Republic of the Congo	Emmanuel Vreven, Armel Ibala Zamba	39324	28	BOLD:ADH9446	208	190
A5-36-1	BCOVR101-17	MK074048	RMCA:fish:A5-36-P-426-431_seqID:A5-36-1_indID:A5-36-25	Actinopterygii	Perciformes	Cichlidae	Chromidotilapia cf. kingsleyae	Chromidotilapia cf. kingsleyae	Chromidotilapia sp.	Lower Guinea (LG)	Polo_Ogowe	riv. Polo vers Moussogo, bassin Ogooué	-2.716	11.676	Republic of the Congo	Victor Mamonekene, Emmanuel Vreven, Armel Ibala Zamba	38574	28	BOLD:ADH9446	208	190
A5-36-16	BCOVR130-17	MK074044	RMCA:fish:A5-36-P-426-431_seqID:A5-36-16_indID:A5-36-39	Actinopterygii	Perciformes	Cichlidae	Chromidotilapia cf. kingsleyae	Chromidotilapia cf. kingsleyae	Chromidotilapia sp.	Lower Guinea (LG)	Polo_Ogowe	riv. Polo vers Moussogo, bassin Ogooué	-2.716	11.676	Republic of the Congo	Victor Mamonekene, Emmanuel Vreven, Armel Ibala Zamba	38574	7	BOLD:ADH9445	49	191
A5-36-5	BCOVR138-17	MK074045	RMCA:fish:A5-36-P-426-431_seqID:A5-36-5_indID:A5-36-29	Actinopterygii	Perciformes	Cichlidae	Chromidotilapia cf. kingsleyae	Chromidotilapia cf. kingsleyae	Chromidotilapia sp.	Lower Guinea (LG)	Polo_Ogowe	riv. Polo vers Moussogo, bassin Ogooué	-2.716	11.676	Republic of the Congo	Victor Mamonekene, Emmanuel Vreven, Armel Ibala Zamba	38574	28	BOLD:ADH9446	208	190
A5-36-7	BCOVR148-17	MK074046	RMCA:fish:A5-36-P-426-431_seqID:A5-36-7_indID:A5-36-32	Actinopterygii	Perciformes	Cichlidae	Chromidotilapia cf. kingsleyae	Chromidotilapia cf. kingsleyae	Chromidotilapia sp.	Lower Guinea (LG)	Polo_Ogowe	riv. Polo vers Moussogo, bassin Ogooué	-2.716	11.676	Republic of the Congo	Victor Mamonekene, Emmanuel Vreven, Armel Ibala Zamba	38574	28	BOLD:ADH9446	208	190
A7-31-659	BCOVR171-17	MK074047	RMCA:fish:A7-31-P-1977_seqID:A7-31-659_indID:A7-31-659	Actinopterygii	Perciformes	Cichlidae	Chromidotilapia cf. kingsleyae	Chromidotilapia cf. kingsleyae	Chromidotilapia sp.	Lower Guinea (LG)	Ngongo_Ogowe	riv. Ngongo à Ngongo, juste en aval du pont	-2.6625	11.60116667	Republic of the Congo	Emmanuel Vreven, Armel Ibala Zamba	39326	7	BOLD:ADH9445	49	191
A7-31-787	BCOVR283-17	MK074115	RMCA:fish:A7-31-P-1151_seqID:A7-31-787_indID:A7-31-787	Actinopterygii	Perciformes	Cichlidae	Congolapia bilineata	Congolapia bilineata	Congolapia bilineata	Congo (CO)	Luki	riv. Luki, à ± 2,5km du vill. Kisavu	-5.52	13.22433333	Democratic Republic of the Congo	Armel Ibala Zamba	39266	104	BOLD:ADH7584	153	114
A7-31-890	BCOVR357-17	MK074116	RMCA:fish:A7-31-P-1554_seqID:A7-31-890_indID:A7-31-890	Actinopterygii	Perciformes	Cichlidae	Congolapia bilineata	Congolapia bilineata	Congolapia bilineata	Congo (CO)	Lefini	riv. Léfini, ± 3km en amont du confluent Léfini-Loubilika, rive droite	-3.019833333	15.23733333	Republic of the Congo	Armel Ibala Zamba, Emmanuel Vreven	39349	104	BOLD:ADH7584	153	114
A7-31-Le-0463	BCOVR419-17	MK074114	RMCA:fish:A7-31-P-58-60_seqID:A7-31-Le-0463_indID:A7-31-Le-0463	Actinopterygii	Perciformes	Cichlidae	Congolapia bilineata	Congolapia sp. bilineata-like	Congolapia bilineata	Congo (CO)	Lefini	riv. Léfini, au confluent Léfini - Nambouli, rive gauche	-2.896	15.11433333	Republic of the Congo	Armel Ibala Zamba, Annette Ngoma Moutsinga	39194	104	BOLD:ADH7584	153	114
A7-31-749	BCOVR249-17	MK074123	RMCA:fish:A7-31-P-1550_seqID:A7-31-749_indID:A7-31-749	Actinopterygii	Perciformes	Cichlidae	Congolapia crassa	Congolapia sp. bilineata-like	Congolapia crassa	Congo (CO)	Lefini	riv. Lessio, au pont du camp PPG, bassin Léfini	-3.25	15.46666667	Republic of the Congo	Armel Ibala Zamba, Emmanuel Vreven	39341	84	BOLD:ADH8105	43	115
A7-31-841	BCOVR324-17	MK074118	RMCA:fish:A7-31-P-72_seqID:A7-31-841_indID:A7-31-841	Actinopterygii	Perciformes	Cichlidae	Congolapia crassa	Congolapia sp. bilineata-like	Congolapia crassa	Congo (CO)	Lefini	riv. Ntiene, affl. riv. Lessio, bassin Léfini	-3.264833333	15.476	Republic of the Congo	Armel Ibala Zamba, Emmanuel Vreven	39345	84	BOLD:ADH8105	43	115
A7-31-900	BCOVR367-17	MK074129	RMCA:fish:A7-31-P-474_seqID:A7-31-900_indID:A7-31-900	Actinopterygii	Perciformes	Cichlidae	Congolapia crassa	Congolapia sp. bilineata-like	Congolapia crassa	Congo (CO)	Lefini	riv. Léfini, à 2,4km en aval du campement Malina, rive gauche	-2.987166667	15.196	Republic of the Congo	Armel Ibala Zamba, Emmanuel Vreven	39350	84	BOLD:ADH8105	43	115
A7-31-901	BCOVR368-17	MK074128	RMCA:fish:A7-31-P-2010-2011_seqID:A7-31-901_indID:A7-31-901	Actinopterygii	Perciformes	Cichlidae	Congolapia crassa	Congolapia sp. bilineata-like	Congolapia crassa	Congo (CO)	Lefini	riv. Léfini, à 2,4km en aval du campement Malina, rive gauche	-2.987166667	15.196	Republic of the Congo	Armel Ibala Zamba, Emmanuel Vreven	39350	84	BOLD:ADH8105	43	115
A7-31-902	BCOVR396-17	MK074130	RMCA:fish:A7-31-P-2010-2011_seqID:A7-31-902_indID:A7-31-902	Actinopterygii	Perciformes	Cichlidae	Congolapia crassa	Congolapia sp. bilineata-like	Congolapia crassa	Congo (CO)	Lefini	riv. Léfini, à 2,4km en aval du campement Malina, rive gauche	-2.987166667	15.196	Republic of the Congo	Armel Ibala Zamba, Emmanuel Vreven	39350	84	BOLD:ADH8105	43	115
A7-31-Le-0457	BCOVR413-17	MK074119	RMCA:fish:A7-31-P-66-69_seqID:A7-31-Le-0457_indID:A7-31-Le-0457	Actinopterygii	Perciformes	Cichlidae	Congolapia crassa	Congolapia sp. bilineata-like	Congolapia crassa	Congo (CO)	Lefini	riv. Léfini, au confluent Léfini - Nambouli, rive gauche	-2.896	15.11433333	Republic of the Congo	Armel Ibala Zamba, Annette Ngoma Moutsinga	39194	84	BOLD:ADH8105	43	115
A7-31-Le-0458	BCOVR414-17	MK074120	RMCA:fish:A7-31-P-66-69_seqID:A7-31-Le-0458_indID:A7-31-Le-0458	Actinopterygii	Perciformes	Cichlidae	Congolapia crassa	Congolapia sp. bilineata-like	Congolapia crassa	Congo (CO)	Lefini	riv. Léfini, au confluent Léfini - Nambouli, rive gauche	-2.896	15.11433333	Republic of the Congo	Armel Ibala Zamba, Annette Ngoma Moutsinga	39194	84	BOLD:ADH8105	43	115
A7-31-Le-0459	BCOVR415-17	MK074121	RMCA:fish:A7-31-P-66-69_seqID:A7-31-Le-0459_indID:A7-31-Le-0459	Actinopterygii	Perciformes	Cichlidae	Congolapia crassa	Congolapia sp. bilineata-like	Congolapia crassa	Congo (CO)	Lefini	riv. Léfini, au confluent Léfini - Nambouli, rive gauche	-2.896	15.11433333	Republic of the Congo	Armel Ibala Zamba, Annette Ngoma Moutsinga	39194	84	BOLD:ADH8105	43	115
A7-31-Le-0460	BCOVR416-17	MK074122	RMCA:fish:A7-31-P-66-69_seqID:A7-31-Le-0460_indID:A7-31-Le-0460	Actinopterygii	Perciformes	Cichlidae	Congolapia crassa	Congolapia sp. bilineata-like	Congolapia crassa	Congo (CO)	Lefini	riv. Léfini, au confluent Léfini - Nambouli, rive gauche	-2.896	15.11433333	Republic of the Congo	Armel Ibala Zamba, Annette Ngoma Moutsinga	39194	84	BOLD:ADH8105	43	115
A7-31-Le-0464	BCOVR420-17	MK074124	RMCA:fish:A7-31-P-58-60_seqID:A7-31-Le-0464_indID:A7-31-Le-0464	Actinopterygii	Perciformes	Cichlidae	Congolapia crassa	Congolapia sp. bilineata-like	Congolapia crassa	Congo (CO)	Lefini	riv. Léfini, au confluent Léfini - Nambouli, rive gauche	-2.896	15.11433333	Republic of the Congo	Armel Ibala Zamba, Annette Ngoma Moutsinga	39194	84	BOLD:ADH8105	43	115
A7-31-Le-0465	BCOVR421-17	MK074126	RMCA:fish:A7-31-P-58-60_seqID:A7-31-Le-0465_indID:A7-31-Le-0465	Actinopterygii	Perciformes	Cichlidae	Congolapia crassa	Congolapia sp. bilineata-like	Congolapia crassa	Congo (CO)	Lefini	riv. Léfini, au confluent Léfini - Nambouli, rive gauche	-2.896	15.11433333	Republic of the Congo	Armel Ibala Zamba, Annette Ngoma Moutsinga	39194	84	BOLD:ADH8105	43	115
A7-31-Le-0522	BCOVR471-17	MK074125	RMCA:fish:A7-31-P-581_seqID:A7-31-Le-0522_indID:A7-31-Le-0522	Actinopterygii	Perciformes	Cichlidae	Congolapia crassa	Congolapia sp. bilineata-like	Congolapia crassa	Congo (CO)	Lefini	riv. Léfini, ± 3km en amont du mont Epopé, rive gauche	-3.032833333	15.39516667	Republic of the Congo	Armel Ibala Zamba, Annette Ngoma Moutsinga	39202	84	BOLD:ADH8105	43	115
A4-46-0015	BCOVR519-17	MK074117	RMCA:fish:A4-46-P-1580-1581_seqID:A4-46-0015_indID:A4-46-0015	Actinopterygii	Perciformes	Cichlidae	Congolapia crassa	Congolapia sp. bilineata-like	Congolapia crassa	Congo (CO)	Lefini	riv. Léfini, 3km en amont du confluent avec la Louna, Réserve naturelle Lésio-Louna, bassin fl. Congo	-3	15.5	Republic of the Congo	Victor Mamonekene, Jos Snoeks, Emmanuel Vreven	38245	84	BOLD:ADH8105	43	115
A4-46-0054	BCOVR541-17	MK074127	RMCA:fish:A4-46-P-1608_seqID:A4-46-0054_indID:A4-46-0054	Actinopterygii	Perciformes	Cichlidae	Congolapia crassa	Congolapia sp. bilineata-like	Congolapia crassa	Congo (CO)	Lefini	riv. Léfini, 3km en amont du confluent avec la Louna, Réserve naturelle Lésio-Louna, bassin fl. Congo	-3	15.5	Republic of the Congo	Victor Mamonekene, Jos Snoeks, Emmanuel Vreven	38246	84	BOLD:ADH8105	43	115
A5-36-44	BCOVR015-17	MK074145	RMCA:fish:A5-36-P-405-406_seqID:A5-36-44_indID:A5-36-X27	Actinopterygii	Perciformes	Cichlidae	Coptodon cf. rendalli	Coptodon cf. rendalli	Coptodon sp.	Lower Guinea (LG)	Polo_Ogowe	riv. Polo vers Moussogo, bassin Ogooué	-2.716	11.676	Republic of the Congo	Victor Mamonekene, Emmanuel Vreven, Armel Ibala Zamba	38575	10	BOLD:ADI0911	41	76
A7-31-614	BCOVR065-17	MK074143	RMCA:fish:A7-31-2829_seqID:A7-31-614_indID:A7-31-614	Actinopterygii	Perciformes	Cichlidae	Coptodon cf. rendalli	Coptodon cf. rendalli	Coptodon sp.	Lower Guinea (LG)	Nyanga	riv. Nyanga à Nyanga, juste en amont du pont	-2.91	11.89483333	Republic of the Congo	Emmanuel Vreven, Armel Ibala Zamba	39324	10	BOLD:ADI0911	41	76
A7-31-630	BCOVR079-17	MK074147	RMCA:fish:A7-31-2828_seqID:A7-31-630_indID:A7-31-630	Actinopterygii	Perciformes	Cichlidae	Coptodon cf. rendalli	Coptodon cf. rendalli	Coptodon sp.	Lower Guinea (LG)	Nyanga	riv. Nyanga à Nyanga, juste en aval du pont	-2.923166667	11.8845	Republic of the Congo	Emmanuel Vreven, Armel Ibala Zamba	39324	10	BOLD:ADI0911	41	76
A5-36-65	BCOVR144-17	MK074146	RMCA:fish:A5-36-1748-1750_seqID:A5-36-65_indID:A5-36-74	Actinopterygii	Perciformes	Cichlidae	Coptodon cf. rendalli	Coptodon cf. rendalli	Coptodon sp.	Lower Guinea (LG)	Nyanga	riv. Doutsila à Bihongo, bassin Nyanga	-2.805166667	11.76616667	Republic of the Congo	Victor Mamonekene, Emmanuel Vreven, Armel Ibala Zamba	38577	10	BOLD:ADI0911	41	76
A5-36-66	BCOVR145-17	MK074149	RMCA:fish:A5-36-1748-1750_seqID:A5-36-66_indID:A5-36-75	Actinopterygii	Perciformes	Cichlidae	Coptodon cf. rendalli	Coptodon cf. rendalli	Coptodon sp.	Lower Guinea (LG)	Nyanga	riv. Doutsila à Bihongo, bassin Nyanga	-2.805166667	11.76616667	Republic of the Congo	Victor Mamonekene, Emmanuel Vreven, Armel Ibala Zamba	38577	10	BOLD:ADI0911	41	76
A5-36-81	BCOVR157-17	MK074148	RMCA:fish:A5-36-P-478_seqID:A5-36-81_indID:A5-36-90	Actinopterygii	Perciformes	Cichlidae	Coptodon cf. rendalli	Coptodon cf. rendalli	Coptodon sp.	Lower Guinea (LG)	Nyanga	riv. Nyanga à Nyanga-Pont	-2.911833333	11.89333333	Republic of the Congo	Victor Mamonekene, Emmanuel Vreven, Armel Ibala Zamba	38578	10	BOLD:ADI0911	41	76
A5-36-95	BCOVR164-17	MK074142	RMCA:fish:A5-36-1746-1747_seqID:A5-36-95_indID:A5-36-104	Actinopterygii	Perciformes	Cichlidae	Coptodon cf. rendalli	Coptodon cf. rendalli	Coptodon sp.	Lower Guinea (LG)	Kouilou-Niari	riv. Mouhoula à Loubetsi, bassin Kouilou-Niari	-3.237166667	12.28733333	Republic of the Congo	Victor Mamonekene, Emmanuel Vreven, Armel Ibala Zamba	38581	10	BOLD:ADI0911	41	76
A7-31-800	BCOVR293-17	MK074131	RMCA:fish:A7-31-P-92-97_seqID:A7-31-800_indID:A7-31-800	Actinopterygii	Perciformes	Cichlidae	Coptodon congicus	Coptodon congicus	Coptodon congicus	Congo (CO)	Lefini	lac Bleu, bassin de la Léfini	-3.317833333	15.479	Republic of the Congo	Armel Ibala Zamba, Emmanuel Vreven	39344	110	BOLD:AAF7512	40	77
A7-31-808	BCOVR299-17	MK074139	RMCA:fish:A7-31-P-90-91_seqID:A7-31-808_indID:A7-31-808	Actinopterygii	Perciformes	Cichlidae	Coptodon congicus	Coptodon congicus	Coptodon congicus	Congo (CO)	Lefini	lac Bleu, bassin de la Léfini	-3.317833333	15.479	Republic of the Congo	Armel Ibala Zamba, Emmanuel Vreven	39344	110	BOLD:AAF7512	40	77
A7-31-809	BCOVR300-17	MK074140	RMCA:fish:A7-31-P-90-91_seqID:A7-31-809_indID:A7-31-809	Actinopterygii	Perciformes	Cichlidae	Coptodon congicus	Coptodon congicus	Coptodon congicus	Congo (CO)	Lefini	lac Bleu, bassin de la Léfini	-3.317833333	15.479	Republic of the Congo	Armel Ibala Zamba, Emmanuel Vreven	39344	110	BOLD:AAF7512	40	77
A7-31-823	BCOVR309-17	MK074132	RMCA:fish:A7-31-P-101-104_seqID:A7-31-823_indID:A7-31-823	Actinopterygii	Perciformes	Cichlidae	Coptodon congicus	Coptodon congicus	Coptodon congicus	Congo (CO)	Lefini	lac Bleu, bassin de la Léfini	-3.317833333	15.479	Republic of the Congo	Armel Ibala Zamba, Emmanuel Vreven	39345	110	BOLD:AAF7512	40	77
A7-31-824	BCOVR310-17	MK074134	RMCA:fish:A7-31-P-98-100_seqID:A7-31-824_indID:A7-31-824	Actinopterygii	Perciformes	Cichlidae	Coptodon congicus	Coptodon congicus	Coptodon congicus	Congo (CO)	Lefini	lac Bleu, bassin de la Léfini	-3.317833333	15.479	Republic of the Congo	Armel Ibala Zamba, Emmanuel Vreven	39345	110	BOLD:AAF7512	40	77
A7-31-825	BCOVR311-17	MK074135	RMCA:fish:A7-31-P-98-100_seqID:A7-31-825_indID:A7-31-825	Actinopterygii	Perciformes	Cichlidae	Coptodon congicus	Coptodon congicus	Coptodon congicus	Congo (CO)	Lefini	lac Bleu, bassin de la Léfini	-3.317833333	15.479	Republic of the Congo	Armel Ibala Zamba, Emmanuel Vreven	39345	110	BOLD:AAF7512	40	77
A7-31-826	BCOVR312-17	MK074137	RMCA:fish:A7-31-P-101-104_seqID:A7-31-826_indID:A7-31-826	Actinopterygii	Perciformes	Cichlidae	Coptodon congicus	Coptodon congicus	Coptodon congicus	Congo (CO)	Lefini	lac Bleu, bassin de la Léfini	-3.317833333	15.479	Republic of the Congo	Armel Ibala Zamba, Emmanuel Vreven	39345	110	BOLD:AAF7512	40	77
A7-31-908	BCOVR371-17	MK074138	RMCA:fish:A7-31-P-85_seqID:A7-31-908_indID:A7-31-908	Actinopterygii	Perciformes	Cichlidae	Coptodon congicus	Coptodon congicus	Coptodon congicus	Congo (CO)	Lefini	riv. Léfini, à 2,4km en aval du campement Malina, rive gauche	-2.987166667	15.196	Republic of the Congo	Armel Ibala Zamba, Emmanuel Vreven	39351	110	BOLD:AAF7512	40	77
A7-31-Le-0456	BCOVR412-17	MK074133	RMCA:fish:A7-31-P-82_seqID:A7-31-Le-0456_indID:A7-31-Le-0456	Actinopterygii	Perciformes	Cichlidae	Coptodon congicus	Coptodon congicus	Coptodon congicus	Congo (CO)	Lefini	riv. Léfini, au confluent Léfini - Nambouli, rive gauche	-2.896	15.11433333	Republic of the Congo	Armel Ibala Zamba, Annette Ngoma Moutsinga	39194	110	BOLD:AAF7512	40	77
A7-31-Le-0520	BCOVR469-17	MK074136	RMCA:fish:A7-31-P-105_seqID:A7-31-Le-0520_indID:A7-31-Le-0520	Actinopterygii	Perciformes	Cichlidae	Coptodon congicus	Coptodon congicus	Coptodon congicus	Congo (CO)	Lefini	riv. Léfini, ± 3km en amont du mont Epopé, rive gauche	-3.032833333	15.39516667	Republic of the Congo	Armel Ibala Zamba, Annette Ngoma Moutsinga	39202	110	BOLD:AAF7512	40	77
A7-09-680	BCOVR593-17	MK074141	RMCA:fish:A7-09-P-657_seqID:A7-09-680_indID:A7-09-680	Actinopterygii	Perciformes	Cichlidae	Coptodon rendalli	Coptodon rendalli	Coptodon rendalli	Congo (CO)	Inkisi	rivière Ngeba/Ngufu, village Ngeba, affluent rivière Inkisi, Bas Congo	-5.18375	15.20641667	Democratic Republic of the Congo	Soleil Wamuini	38954	183	BOLD:ABZ6465	92	76
A7-09-656	BCOVR576-17	MK074151	RMCA:fish:A7-09-P-692-696_seqID:A7-09-656_indID:A7-09-656	Actinopterygii	Perciformes	Cichlidae	Coptodon tholloni	Coptodon tholloni	Coptodon tholloni	Congo (CO)	Inkisi	riv. Lukusu, village Ngeba/Mboma, bassin Inkisi, Bas Congo	-5.226916667	15.21722222	Democratic Republic of the Congo	Soleil Wamuini	38952	110	BOLD:AAF7512	40	77
A7-09-678	BCOVR592-17	MK074155	RMCA:fish:A7-09-P-665-668_seqID:A7-09-678_indID:A7-09-678	Actinopterygii	Perciformes	Cichlidae	Coptodon tholloni	Coptodon tholloni	Coptodon tholloni	Congo (CO)	Inkisi	rivière Ngeba/Ngufu, village Ngeba, affluent rivière Inkisi, Bas Congo	-5.18375	15.20641667	Democratic Republic of the Congo	Soleil Wamuini	38954	110	BOLD:AAF7512	40	77
A7-09-702	BCOVR608-17	MK074158	RMCA:fish:A7-09-P-671_seqID:A7-09-702_indID:A7-09-702	Actinopterygii	Perciformes	Cichlidae	Coptodon tholloni	Coptodon tholloni	Coptodon tholloni	Congo (CO)	Inkisi	riv. Luguga, village Kiyanika, bassin Inkisi, Bas Congo	-5.27575	15.21008333	Democratic Republic of the Congo	Soleil Wamuini	38957	110	BOLD:AAF7512	40	77
A7-09-755	BCOVR647-17	MK074157	RMCA:fish:A7-09-P-672-674_seqID:A7-09-755_indID:A7-09-755	Actinopterygii	Perciformes	Cichlidae	Coptodon tholloni	Coptodon tholloni	Coptodon tholloni	Congo (CO)	Inkisi	riv. Inkisi, village Nsanga, aval barrage, Bas-Congo	-4.844277778	14.95763889	Democratic Republic of the Congo	Soleil Wamuini	38984	110	BOLD:AAF7512	40	77
A7-09-816b	BCOVR686-17	MK074156	RMCA:fish:A7-09-P-682-685_seqID:A7-09-816b_indID:A7-09-816b	Actinopterygii	Perciformes	Cichlidae	Coptodon tholloni	Coptodon tholloni	Coptodon tholloni	Congo (CO)	Inkisi	mare de Voke, village Muala-Kinsende, bassin Inkisi, Bas Congo	-5.275	15	Democratic Republic of the Congo	Soleil Wamuini	38909	110	BOLD:AAF7512	40	77
A7-09-824	BCOVR692-17	MK074154	RMCA:fish:A7-09-P-686_seqID:A7-09-824_indID:A7-09-824	Actinopterygii	Perciformes	Cichlidae	Coptodon tholloni	Coptodon tholloni	Coptodon tholloni	Congo (CO)	Inkisi	mare de Voke, village Muala-Kinsende, bassin Inkisi, Bas Congo	-5.275	14.96722222	Democratic Republic of the Congo	Soleil Wamuini	38910	110	BOLD:AAF7512	40	77
A7-09-830	BCOVR696-17	MK074153	RMCA:fish:A7-09-P-687-688_seqID:A7-09-830_indID:A7-09-830	Actinopterygii	Perciformes	Cichlidae	Coptodon tholloni	Coptodon tholloni	Coptodon tholloni	Congo (CO)	Inkisi	riv. Mingididi, village Mawunzi, bassin Inkisi, Bas Congo	-5.322222222	15.28052778	Democratic Republic of the Congo	Soleil Wamuini	38912	110	BOLD:AAF7512	40	77
A7-09-831	BCOVR697-17	MK074152	RMCA:fish:A7-09-P-687-688_seqID:A7-09-831_indID:A7-09-831	Actinopterygii	Perciformes	Cichlidae	Coptodon tholloni	Coptodon tholloni	Coptodon tholloni	Congo (CO)	Inkisi	riv. Mingididi, village Mawunzi, bassin Inkisi, Bas Congo	-5.322222222	15.28052778	Democratic Republic of the Congo	Soleil Wamuini	38912	110	BOLD:AAF7512	40	77
A7-09-884	BCOVR727-17	MK074159	RMCA:fish:A7-09-P-689-691_seqID:A7-09-884_indID:A7-09-884	Actinopterygii	Perciformes	Cichlidae	Coptodon tholloni	Coptodon tholloni	Coptodon tholloni	Congo (CO)	Inkisi	riv. Luidi, village Kinua-Nsudi, bassin Inkisi, Bas Congo	-5.473	15.21975	Democratic Republic of the Congo	Soleil Wamuini	38919	110	BOLD:AAF7512	40	77
A7-09-885	BCOVR728-17	MK074150	RMCA:fish:A7-09-P-689-691_seqID:A7-09-885_indID:A7-09-885	Actinopterygii	Perciformes	Cichlidae	Coptodon tholloni	Coptodon tholloni	Coptodon tholloni	Congo (CO)	Inkisi	riv. Luidi, village Kinua-Nsudi, bassin Inkisi, Bas Congo	-5.473	15.21975	Democratic Republic of the Congo	Soleil Wamuini	38919	110	BOLD:AAF7512	40	77
A7-09-817	BCOVR687-17	MK074144	RMCA:fish:A7-09-P-682-685_seqID:A7-09-817_indID:A7-09-817	Actinopterygii	Perciformes	Cichlidae	Coptodon tholloni x rendalli	Coptodon tholloni x rendalli	Coptodon sp.	Congo (CO)	Inkisi	mare de Voke, village Muala-Kinsende, bassin Inkisi, Bas Congo	-5.275	15	Democratic Republic of the Congo	Soleil Wamuini	38909	203	BOLD:AAB9042	98	76
A7-31-601A	BCOVR054-17	MK074218	RMCA:fish:A7-31-P-1982_seqID:A7-31-601A_indID:A7-31-601A	Actinopterygii	Perciformes	Cichlidae	Divandu cf. albimarginatus	Divandu cf. albimarginatus	Divandu sp.	Lower Guinea (LG)	Nyanga	riv. Nyanga à Nyanga, juste au pont	-2.912	11.89333333	Republic of the Congo	Emmanuel Vreven, Armel Ibala Zamba	39324	29	BOLD:ADH8507	207	183
A7-31-632	BCOVR081-17	MK074219	RMCA:fish:A7-31-P-1980_seqID:A7-31-632_indID:A7-31-632	Actinopterygii	Perciformes	Cichlidae	Divandu cf. albimarginatus	Divandu cf. albimarginatus	Divandu sp.	Lower Guinea (LG)	Ngongo_Ogowe	riv. Ngongo à Ngongo, juste en aval du pont	-2.6625	11.60116667	Republic of the Congo	Emmanuel Vreven, Armel Ibala Zamba	39326	37	BOLD:ADH8679	173	182
A5-36-70	BCOVR149-17	MK074220	RMCA:fish:A5-36-P-378-383_seqID:A5-36-70_indID:A5-36-79	Actinopterygii	Perciformes	Cichlidae	Divandu cf. albimarginatus	Divandu cf. albimarginatus	Divandu sp.	Lower Guinea (LG)	Nyanga	riv. Itsivou vers Pémo, bassin Nyanga	-2.8605	11.82916667	Republic of the Congo	Victor Mamonekene, Emmanuel Vreven, Armel Ibala Zamba	38577	29	BOLD:ADH8507	207	183
A5-36-71	BCOVR150-17	MK074221	RMCA:fish:A5-36-P-378-383_seqID:A5-36-71_indID:A5-36-80	Actinopterygii	Perciformes	Cichlidae	Divandu cf. albimarginatus	Divandu cf. albimarginatus	Divandu sp.	Lower Guinea (LG)	Nyanga	riv. Itsivou vers Pémo, bassin Nyanga	-2.8605	11.82916667	Republic of the Congo	Victor Mamonekene, Emmanuel Vreven, Armel Ibala Zamba	38577	29	BOLD:ADH8507	207	183
A7-31-660	BCOVR172-17	MK074217	RMCA:fish:A7-31-P-1981_seqID:A7-31-660_indID:A7-31-660	Actinopterygii	Perciformes	Cichlidae	Divandu cf. albimarginatus	Divandu cf. albimarginatus	Divandu sp.	Lower Guinea (LG)	Ngongo_Ogowe	riv. Ngongo à Ngongo, juste en aval du pont	-2.6625	11.60116667	Republic of the Congo	Emmanuel Vreven, Armel Ibala Zamba	39326	37	BOLD:ADH8679	173	182
A7-31-573	BCOVR031-17	MK074313	RMCA:fish:A7-31-P-2081-082_seqID:A7-31-573_indID:A7-31-573	Actinopterygii	Perciformes	Cichlidae	Hemichromis elongatus	Hemichromis elongatus	Hemichromis elongatus	Lower Guinea (LG)	Nyanga	riv. Nyanga à Nyanga, juste en amont du pont	-2.91	11.89483333	Republic of the Congo	Emmanuel Vreven, Armel Ibala Zamba	39323	20	BOLD:ADH9104	205	141
A7-31-574	BCOVR032-17	MK074312	RMCA:fish:A7-31-P-2081-082_seqID:A7-31-574_indID:A7-31-574	Actinopterygii	Perciformes	Cichlidae	Hemichromis elongatus	Hemichromis elongatus	Hemichromis elongatus	Lower Guinea (LG)	Nyanga	riv. Nyanga à Nyanga, juste en amont du pont	-2.91	11.89483333	Republic of the Congo	Emmanuel Vreven, Armel Ibala Zamba	39323	20	BOLD:ADH9104	205	141
A5-36-3	BCOVR136-17	MK074318	RMCA:fish:A5-36-P-456-464_seqID:A5-36-3_indID:A5-36-27	Actinopterygii	Perciformes	Cichlidae	Hemichromis elongatus	Hemichromis elongatus	Hemichromis elongatus	Lower Guinea (LG)	Polo_Ogowe	riv. Polo vers Moussogo, bassin Ogooué	-2.716	11.676	Republic of the Congo	Victor Mamonekene, Emmanuel Vreven, Armel Ibala Zamba	38574	20	BOLD:ADH9104	205	141
A5-36-8	BCOVR155-17	MK074317	RMCA:fish:A5-36-P-456-464_seqID:A5-36-8_indID:A5-36-31	Actinopterygii	Perciformes	Cichlidae	Hemichromis elongatus	Hemichromis elongatus	Hemichromis elongatus	Lower Guinea (LG)	Polo_Ogowe	riv. Polo vers Moussogo, bassin Ogooué	-2.716	11.676	Republic of the Congo	Victor Mamonekene, Emmanuel Vreven, Armel Ibala Zamba	38574	62	BOLD:AAF1576	47	201
A7-31-722	BCOVR228-17	MK074311	RMCA:fish:A7-31-P-2084-2085_seqID:A7-31-722_indID:A7-31-722	Actinopterygii	Perciformes	Cichlidae	Hemichromis elongatus	Hemichromis elongatus	Hemichromis elongatus	Lower Guinea (LG)	Kouilou-Niari	riv. Niari (Kouilou) à Pont Niari, juste en aval du pont	-3.5595	12.34116667	Republic of the Congo	Emmanuel Vreven, Armel Ibala Zamba	39333	78	BOLD:ADH9103	169	156
A7-31-723	BCOVR229-17	MK074310	RMCA:fish:A7-31-P-2084-2085_seqID:A7-31-723_indID:A7-31-723	Actinopterygii	Perciformes	Cichlidae	Hemichromis elongatus	Hemichromis elongatus	Hemichromis elongatus	Lower Guinea (LG)	Kouilou-Niari	riv. Niari (Kouilou) à Pont Niari, juste en aval du pont	-3.5595	12.34116667	Republic of the Congo	Emmanuel Vreven, Armel Ibala Zamba	39333	62	BOLD:AAF1576	47	200
A7-31-803	BCOVR295-17	MK074309	RMCA:fish:A7-31-P-1598-603_seqID:A7-31-803_indID:A7-31-803	Actinopterygii	Perciformes	Cichlidae	Hemichromis elongatus	Hemichromis elongatus	Hemichromis elongatus	Congo (CO)	Lefini	lac Bleu, bassin de la Léfini	-3.317833333	15.479	Republic of the Congo	Armel Ibala Zamba, Emmanuel Vreven	39344	112	BOLD:ABW2190	46	140
A7-31-805	BCOVR296-17	MK074308	RMCA:fish:A7-31-P-1598-603_seqID:A7-31-805_indID:A7-31-805	Actinopterygii	Perciformes	Cichlidae	Hemichromis elongatus	Hemichromis elongatus	Hemichromis elongatus	Congo (CO)	Lefini	lac Bleu, bassin de la Léfini	-3.317833333	15.479	Republic of the Congo	Armel Ibala Zamba, Emmanuel Vreven	39344	112	BOLD:ABW2190	46	140
A7-31-Le-0451	BCOVR407-17	MK074314	RMCA:fish:A7-31-P-1592_seqID:A7-31-Le-0451_indID:A7-31-Le-0451	Actinopterygii	Perciformes	Cichlidae	Hemichromis elongatus	Hemichromis elongatus	Hemichromis elongatus	Congo (CO)	Lefini	riv. Léfini, au confluent Léfini - Nambouli, rive gauche	-2.896	15.11433333	Republic of the Congo	Armel Ibala Zamba, Annette Ngoma Moutsinga	39194	112	BOLD:ABW2190	46	140
A7-31-Le-0466	BCOVR422-17	MK074316	RMCA:fish:A7-31-P-1593_seqID:A7-31-Le-0466_indID:A7-31-Le-0466	Actinopterygii	Perciformes	Cichlidae	Hemichromis elongatus	Hemichromis elongatus	Hemichromis elongatus	Congo (CO)	Lefini	riv. Léfini, au confluent Léfini - Nambouli, rive gauche	-2.896	15.11433333	Republic of the Congo	Armel Ibala Zamba, Annette Ngoma Moutsinga	39194	112	BOLD:ABW2190	46	140
A7-09-659b	BCOVR579-17	MK074327	RMCA:fish:A7-09-P-592-602_seqID:A7-09-659b_indID:A7-09-659b	Actinopterygii	Perciformes	Cichlidae	Hemichromis elongatus	Hemichromis elongatus	Hemichromis elongatus	Congo (CO)	Inkisi	riv. Lukusu, village Ngeba/Mboma, bassin Inkisi, Bas Congo	-5.226916667	15.21722222	Democratic Republic of the Congo	Soleil Wamuini	38952	112	BOLD:ABW2190	46	140
A7-09-660b	BCOVR580-17	MK074326	RMCA:fish:A7-09-P-592-602_seqID:A7-09-660b_indID:A7-09-660b	Actinopterygii	Perciformes	Cichlidae	Hemichromis elongatus	Hemichromis elongatus	Hemichromis elongatus	Congo (CO)	Inkisi	riv. Lukusu, village Ngeba/Mboma, bassin Inkisi, Bas Congo	-5.226916667	15.21722222	Democratic Republic of the Congo	Soleil Wamuini	38952	112	BOLD:ABW2190	46	140
A7-09-686b	BCOVR599-17	MK074323	RMCA:fish:A7-09-P-602-605_seqID:A7-09-686b_indID:A7-09-686b	Actinopterygii	Perciformes	Cichlidae	Hemichromis elongatus	Hemichromis elongatus	Hemichromis elongatus	Congo (CO)	Inkisi	rivière Ngeba/Ngufu, village Ngeba, affluent rivière Inkisi, Bas Congo	-5.18375	15.20641667	Democratic Republic of the Congo	Soleil Wamuini	38954	112	BOLD:ABW2190	46	140
A7-09-693b	BCOVR603-17	MK074322	RMCA:fish:A7-09-P-602-605_seqID:A7-09-693b_indID:A7-09-693b	Actinopterygii	Perciformes	Cichlidae	Hemichromis elongatus	Hemichromis elongatus	Hemichromis elongatus	Congo (CO)	Inkisi	rivière Ngeba/Ngufu, village Ngeba, affluent rivière Inkisi, Bas Congo	-5.18375	15.20641667	Democratic Republic of the Congo	Soleil Wamuini	38954	112	BOLD:ABW2190	46	140
A7-09-710	BCOVR615-17	MK074321	RMCA:fish:A7-09-P-517-521_seqID:A7-09-710_indID:A7-09-710	Actinopterygii	Perciformes	Cichlidae	Hemichromis elongatus	Hemichromis elongatus	Hemichromis elongatus	Congo (CO)	Inkisi	riv. Luguga, village Kiyanika, bassin Inkisi, Bas Congo	-5.27575	15.21008333	Democratic Republic of the Congo	Soleil Wamuini	38957	112	BOLD:ABW2190	46	140
A7-09-764	BCOVR654-17	MK074319	RMCA:fish:A7-09-P-526_seqID:A7-09-764_indID:A7-09-764	Actinopterygii	Perciformes	Cichlidae	Hemichromis elongatus	Hemichromis elongatus	Hemichromis elongatus	Congo (CO)	Inkisi	riv. Inkisi, village Zongo, aval chute Bas-Congo	-4.7685	14.8775	Democratic Republic of the Congo	Soleil Wamuini	38989	112	BOLD:ABW2190	46	140
A7-09-804	BCOVR677-17	MK074320	RMCA:fish:A7-09-P-577-583_seqID:A7-09-804_indID:A7-09-804	Actinopterygii	Perciformes	Cichlidae	Hemichromis elongatus	Hemichromis elongatus	Hemichromis elongatus	Congo (CO)	Inkisi	riv. Mazanza, village Muala-Kinsende, bassin Inkisi, Bas Congo	-5.277194444	14.95808333	Democratic Republic of the Congo	Soleil Wamuini	38909	112	BOLD:ABW2190	46	140
A7-09-815	BCOVR685-17	MK074324	RMCA:fish:A7-09-P-527-532_seqID:A7-09-815_indID:A7-09-815	Actinopterygii	Perciformes	Cichlidae	Hemichromis elongatus	Hemichromis elongatus	Hemichromis elongatus	Congo (CO)	Inkisi	riv. Muala, village Muala-Kinsende, bassin Inkisi, Bas-Congo	-5.269833333	14.96169444	Democratic Republic of the Congo	Soleil Wamuini	38909	112	BOLD:ABW2190	46	140
A7-09-832	BCOVR698-17	MK074325	RMCA:fish:A7-09-P-533_seqID:A7-09-832_indID:A7-09-832	Actinopterygii	Perciformes	Cichlidae	Hemichromis elongatus	Hemichromis elongatus	Hemichromis elongatus	Congo (CO)	Inkisi	riv. Muala, village Muala-Kinsende, bassin Inkisi, Bas-Congo	-5.269833333	14.96169444	Democratic Republic of the Congo	Soleil Wamuini	38911	112	BOLD:ABW2190	46	140
A7-09-839	BCOVR701-17	MK074328	RMCA:fish:A7-09-P-554-555_seqID:A7-09-839_indID:A7-09-839	Actinopterygii	Perciformes	Cichlidae	Hemichromis elongatus	Hemichromis elongatus	Hemichromis elongatus	Congo (CO)	Inkisi	riv. Nua, village Mawunzi, bassin Inkisi, Bas Congo	-5.313333333	15.27552778	Democratic Republic of the Congo	Soleil Wamuini	38913	112	BOLD:ABW2190	46	140
A7-09-840	BCOVR702-17	MK074329	RMCA:fish:A7-09-P-554-555_seqID:A7-09-840_indID:A7-09-840	Actinopterygii	Perciformes	Cichlidae	Hemichromis elongatus	Hemichromis elongatus	Hemichromis elongatus	Congo (CO)	Inkisi	riv. Nua, village Mawunzi, bassin Inkisi, Bas Congo	-5.313333333	15.27552778	Democratic Republic of the Congo	Soleil Wamuini	38913	112	BOLD:ABW2190	46	140
A7-09-853	BCOVR712-17	MK074330	RMCA:fish:A7-09-P-534-537_seqID:A7-09-853_indID:A7-09-853	Actinopterygii	Perciformes	Cichlidae	Hemichromis elongatus	Hemichromis elongatus	Hemichromis elongatus	Congo (CO)	Inkisi	riv. N'Soni, village Yanama, bassin Inkisi, Bas Congo	-5.402277778	15.17127778	Democratic Republic of the Congo	Soleil Wamuini	38915	112	BOLD:ABW2190	46	140
A7-09-854	BCOVR713-17	MK074307	RMCA:fish:A7-09-P-534-537_seqID:A7-09-854_indID:A7-09-854	Actinopterygii	Perciformes	Cichlidae	Hemichromis elongatus	Hemichromis elongatus	Hemichromis elongatus	Congo (CO)	Inkisi	riv. N'Soni, village Yanama, bassin Inkisi, Bas Congo	-5.402277778	15.17127778	Democratic Republic of the Congo	Soleil Wamuini	38915	112	BOLD:ABW2190	46	140
A7-09-855	BCOVR714-17	MK074331	RMCA:fish:A7-09-P-534-537_seqID:A7-09-855_indID:A7-09-855	Actinopterygii	Perciformes	Cichlidae	Hemichromis elongatus	Hemichromis elongatus	Hemichromis elongatus	Congo (CO)	Inkisi	riv. N'Soni, village Yanama, bassin Inkisi, Bas Congo	-5.402277778	15.17127778	Democratic Republic of the Congo	Soleil Wamuini	38915	112	BOLD:ABW2190	46	140
A7-09-873	BCOVR719-17	MK074332	RMCA:fish:A7-09-P-587-591_seqID:A7-09-873_indID:A7-09-873	Actinopterygii	Perciformes	Cichlidae	Hemichromis elongatus	Hemichromis elongatus	Hemichromis elongatus	Congo (CO)	Inkisi	riv. Luidi, village Kinua-Nsudi, bassin Inkisi, Bas Congo	-5.473	15.21975	Democratic Republic of the Congo	Soleil Wamuini	38918	112	BOLD:ABW2190	46	140
A7-09-874	BCOVR720-17	MK074333	RMCA:fish:A7-09-P-587-591_seqID:A7-09-874_indID:A7-09-874	Actinopterygii	Perciformes	Cichlidae	Hemichromis elongatus	Hemichromis elongatus	Hemichromis elongatus	Congo (CO)	Inkisi	riv. Luidi, village Kinua-Nsudi, bassin Inkisi, Bas Congo	-5.473	15.21975	Democratic Republic of the Congo	Soleil Wamuini	38918	112	BOLD:ABW2190	46	140
A7-09-898	BCOVR739-17	MK074315	RMCA:fish:A7-09-P-534-537_seqID:A7-09-898_indID:A7-09-898	Actinopterygii	Perciformes	Cichlidae	Hemichromis elongatus	Hemichromis elongatus	Hemichromis elongatus	Congo (CO)	Inkisi	riv. N'Soni, village Yanama, bassin Inkisi, Bas Congo	-5.402277778	15.17127778	Democratic Republic of the Congo	Soleil Wamuini	38915	112	BOLD:ABW2190	46	140
A7-31-814	BCOVR302-17	MK074336	RMCA:fish:A7-31-P-645-646_seqID:A7-31-814_indID:A7-31-814	Actinopterygii	Perciformes	Cichlidae	Hemichromis stellifer	Hemichromis stellifer	Hemichromis stellifer	Congo (CO)	Lefini	lac Bleu, bassin de la Léfini	-3.317833333	15.479	Republic of the Congo	Armel Ibala Zamba, Emmanuel Vreven	39345	114	BOLD:ABW2261	48	14
A7-31-815	BCOVR303-17	MK074334	RMCA:fish:A7-31-P-645-646_seqID:A7-31-815_indID:A7-31-815	Actinopterygii	Perciformes	Cichlidae	Hemichromis stellifer	Hemichromis stellifer	Hemichromis stellifer	Congo (CO)	Lefini	lac Bleu, bassin de la Léfini	-3.317833333	15.479	Republic of the Congo	Armel Ibala Zamba, Emmanuel Vreven	39345	114	BOLD:ABW2261	48	14
A7-31-Le-0515	BCOVR464-17	MK074335	RMCA:fish:A7-31-P-476_seqID:A7-31-Le-0515_indID:A7-31-Le-0515	Actinopterygii	Perciformes	Cichlidae	Hemichromis stellifer	Hemichromis stellifer	Hemichromis stellifer	Congo (CO)	Lefini	riv. Léfini, à 2,4km en aval du campement Malina, rive gauche	-2.987166667	15.196	Republic of the Congo	Armel Ibala Zamba, Annette Ngoma Moutsinga	39198	114	BOLD:ABW2261	48	14
A7-31-Le-0452	BCOVR408-17	MK074350	RMCA:fish:A7-31-P-1579-580_seqID:A7-31-Le-0452_indID:A7-31-Le-0452	Actinopterygii	Perciformes	Cichlidae	Heterochromis multidens	Heterochromis multidens	Heterochromis multidens	Congo (CO)	Lefini	riv. Léfini, au confluent Léfini - Nambouli, rive gauche	-2.896	15.11433333	Republic of the Congo	Armel Ibala Zamba, Annette Ngoma Moutsinga	39194	137	BOLD:AAF2119	142	8
A7-31-Le-0453	BCOVR409-17	MK074349	RMCA:fish:A7-31-P-1579-580_seqID:A7-31-Le-0453_indID:A7-31-Le-0453	Actinopterygii	Perciformes	Cichlidae	Heterochromis multidens	Heterochromis multidens	Heterochromis multidens	Congo (CO)	Lefini	riv. Léfini, au confluent Léfini - Nambouli, rive gauche	-2.896	15.11433333	Republic of the Congo	Armel Ibala Zamba, Annette Ngoma Moutsinga	39194	137	BOLD:AAF2119	142	8
A7-31-Le-0504	BCOVR456-17	MK074351	RMCA:fish:A7-31-P-1582_seqID:A7-31-Le-0504_indID:A7-31-Le-0504	Actinopterygii	Perciformes	Cichlidae	Heterochromis multidens	Heterochromis multidens	Heterochromis multidens	Congo (CO)	Lefini	riv. Léfini, à 2,4km en aval du campement Malina, rive gauche	-2.987166667	15.196	Republic of the Congo	Armel Ibala Zamba, Annette Ngoma Moutsinga	39197	137	BOLD:AAF2119	142	8
A7-31-Lu-0940	BCOVR508-17	MK074532	RMCA:fish:A7-31-P-619_seqID:A7-31-Lu-0940_indID:A7-31-Lu-0940	Actinopterygii	Perciformes	Cichlidae	Oreochromis niloticus	Oreochromis niloticus	Oreochromis niloticus	Congo (CO)	Luki	riv. Luki, au pont dans la réserve de biosphère de Luki	-5.52	13.22433333	Democratic Republic of the Congo	Armel Ibala Zamba	39363	162	BOLD:AAA6537	42	30
A7-09-661	BCOVR581-17	MK074525	RMCA:fish:A7-09-P-712-713_seqID:A7-09-661_indID:A7-09-661	Actinopterygii	Perciformes	Cichlidae	Oreochromis niloticus	Oreochromis niloticus	Oreochromis niloticus	Congo (CO)	Inkisi	riv. Lukusu, village Ngeba/Mboma, bassin Inkisi, Bas Congo	-5.226916667	15.21722222	Democratic Republic of the Congo	Soleil Wamuini	38952	162	BOLD:AAA6537	42	30
A7-09-664	BCOVR584-17	MK074533	RMCA:fish:A7-09-P-712-713_seqID:A7-09-664_indID:A7-09-664	Actinopterygii	Perciformes	Cichlidae	Oreochromis niloticus	Oreochromis niloticus	Oreochromis niloticus	Congo (CO)	Inkisi	riv. Lukusu, village Ngeba/Mboma, bassin Inkisi, Bas Congo	-5.226916667	15.21722222	Democratic Republic of the Congo	Soleil Wamuini	38952	162	BOLD:AAA6537	42	30
A7-09-708	BCOVR613-17	MK074528	RMCA:fish:A7-09-P-721_seqID:A7-09-708_indID:A7-09-708	Actinopterygii	Perciformes	Cichlidae	Oreochromis niloticus	Oreochromis niloticus	Oreochromis niloticus	Congo (CO)	Inkisi	riv. Luguga, village Kiyanika, bassin Inkisi, Bas Congo	-5.27575	15.21008333	Democratic Republic of the Congo	Soleil Wamuini	38957	162	BOLD:AAA6537	42	30
A7-09-781	BCOVR666-17	MK074531	RMCA:fish:A7-09-P-720_seqID:A7-09-781_indID:A7-09-781	Actinopterygii	Perciformes	Cichlidae	Oreochromis niloticus	Oreochromis niloticus	Oreochromis niloticus	Congo (CO)	Inkisi	riv. Nua, village Mawunzi, bassin Inkisi, Bas Congo	-5.313333333	15.27552778	Democratic Republic of the Congo	Soleil Wamuini	39128	162	BOLD:AAA6537	42	30
A7-09-827	BCOVR694-17	MK074530	RMCA:fish:A7-09-P-705-706_seqID:A7-09-827_indID:A7-09-827	Actinopterygii	Perciformes	Cichlidae	Oreochromis niloticus	Oreochromis niloticus	Oreochromis niloticus	Congo (CO)	Inkisi	mare de Voke, village Muala-Kinsende, bassin Inkisi, Bas Congo	-5.275	14.96722222	Democratic Republic of the Congo	Soleil Wamuini	38910	162	BOLD:AAA6537	42	30
A7-09-828	BCOVR695-17	MK074529	RMCA:fish:A7-09-P-705-706_seqID:A7-09-828_indID:A7-09-828	Actinopterygii	Perciformes	Cichlidae	Oreochromis niloticus	Oreochromis niloticus	Oreochromis niloticus	Congo (CO)	Inkisi	mare de Voke, village Muala-Kinsende, bassin Inkisi, Bas Congo	-5.275	14.96722222	Democratic Republic of the Congo	Soleil Wamuini	38910	162	BOLD:AAA6537	42	30
A7-09-871	BCOVR717-17	MK074527	RMCA:fish:A7-09-P-707-711_seqID:A7-09-871_indID:A7-09-871	Actinopterygii	Perciformes	Cichlidae	Oreochromis niloticus	Oreochromis niloticus	Oreochromis niloticus	Congo (CO)	Inkisi	riv. N'Soni, village Yanama, Inkisi, Bas Congo	-5.402277778	15.17127778	Democratic Republic of the Congo	Soleil Wamuini	38916	162	BOLD:AAA6537	42	30
A7-09-872	BCOVR718-17	MK074526	RMCA:fish:A7-09-P-707-711_seqID:A7-09-872_indID:A7-09-872	Actinopterygii	Perciformes	Cichlidae	Oreochromis niloticus	Oreochromis niloticus	Oreochromis niloticus	Congo (CO)	Inkisi	riv. N'Soni, village Yanama, Inkisi, Bas Congo	-5.402277778	15.17127778	Democratic Republic of the Congo	Soleil Wamuini	38916	162	BOLD:AAA6537	42	30
A7-31-629	BCOVR078-17	MK074534	RMCA:fish:A7-31-P-2827_seqID:A7-31-629_indID:A7-31-629	Actinopterygii	Perciformes	Cichlidae	Oreochromis schwebischi	Oreochromis schwebischi	Oreochromis schwebischi	Lower Guinea (LG)	Nyanga	riv. Nyanga à Nyanga, juste en aval du pont	-2.923166667	11.8845	Republic of the Congo	Emmanuel Vreven, Armel Ibala Zamba	39324	36	BOLD:ADI1157	198	124
A5-36-106	BCOVR105-17	MK074535	RMCA:fish:A5-36-P-475-477_seqID:A5-36-106_indID:A5-36-114	Actinopterygii	Perciformes	Cichlidae	Oreochromis schwebischi	Oreochromis schwebischi	Oreochromis schwebischi	Lower Guinea (LG)	Kouilou-Niari	fleuve Kouilou-Niari au Pont-du-Niari	-3.555166667	12.343	Republic of the Congo	Victor Mamonekene, Emmanuel Vreven, Armel Ibala Zamba	38582	46	BOLD:ACS5731	181	125
A5-36-80	BCOVR156-17	MK074536	RMCA:fish:A5-36-P-604_seqID:A5-36-80_indID:A5-36-89	Actinopterygii	Perciformes	Cichlidae	Oreochromis schwebischi	Oreochromis schwebischi	Oreochromis schwebischi	Lower Guinea (LG)	Nyanga	riv. Nyanga à Nyanga-Pont	-2.911833333	11.89333333	Republic of the Congo	Victor Mamonekene, Emmanuel Vreven, Armel Ibala Zamba	38578	36	BOLD:ADI1157	198	124
A7-09-778	BCOVR664-17	MK074626	RMCA:fish:A7-09-P-704_seqID:A7-09-778_indID:A7-09-778	Actinopterygii	Perciformes	Cichlidae	Sarotherodon galilaeus	Sarotherodon galilaeus	Sarotherodon galilaeus	Congo (CO)	Inkisi	riv. Nua, village Mawunzi, bassin Inkisi, Bas Congo	-5.313333333	15.27552778	Democratic Republic of the Congo	Soleil Wamuini	39127	162	BOLD:AAA6537	42	30
A4-46-0004	BCOVR515-17	MK074645	RMCA:fish:notat/photograph_seqID:A4-46-0004_indID:A4-46-0004	Actinopterygii	Perciformes	Cichlidae	Steatocranus cf. tinanti	Steatocranus cf. tinanti	Steatocranus sp.	Congo (CO)	LowerCOms	confluent Djoule et Congo			Republic of the Congo	Victor Mamonekene, Jos Snoeks, Emmanuel Vreven		166	BOLD:AAF2794	119	29
A4-46-0006	BCOVR517-17	MK074644	RMCA:fish:notat/photograph_seqID:A4-46-0006_indID:A4-46-0006	Actinopterygii	Perciformes	Cichlidae	Steatocranus cf. tinanti	Steatocranus cf. tinanti	Steatocranus sp.	Congo (CO)	LowerCOms	confluent Djoule et Congo			Republic of the Congo	Victor Mamonekene, Jos Snoeks, Emmanuel Vreven		166	BOLD:AAF2794	119	29
A7-31-819	BCOVR305-17	MK074677	RMCA:fish:A7-31-P-2016_seqID:A7-31-819_indID:A7-31-819	Actinopterygii	Perciformes	Cichlidae	Tylochromis lateralis	Tylochromis lateralis	Tylochromis lateralis	Congo (CO)	Lefini	lac Bleu, bassin de la Léfini	-3.317833333	15.479	Republic of the Congo	Armel Ibala Zamba, Emmanuel Vreven	39345	115	BOLD:AAE3083	45	15
A7-31-850	BCOVR331-17	MK074680	RMCA:fish:A7-31-P-2017-019_seqID:A7-31-850_indID:A7-31-850	Actinopterygii	Perciformes	Cichlidae	Tylochromis lateralis	Tylochromis lateralis	Tylochromis lateralis	Congo (CO)	Lefini	riv. Léfini, ± 3km en amont du confluent Léfini-Loubilika, rive droite	-3.019833333	15.23733333	Republic of the Congo	Armel Ibala Zamba, Emmanuel Vreven	39348	115	BOLD:AAE3083	45	15
A7-31-882	BCOVR350-17	MK074678	RMCA:fish:A7-31-P-2017-019_seqID:A7-31-882_indID:A7-31-882	Actinopterygii	Perciformes	Cichlidae	Tylochromis lateralis	Tylochromis lateralis	Tylochromis lateralis	Congo (CO)	Lefini	riv. Léfini, ± 3km en amont du confluent Léfini-Loubilika, rive droite	-3.019833333	15.23733333	Republic of the Congo	Armel Ibala Zamba, Emmanuel Vreven	39348	115	BOLD:AAE3083	45	15
A7-31-Le-0454	BCOVR410-17	MK074681	RMCA:fish:A7-31-P-582-583_seqID:A7-31-Le-0454_indID:A7-31-Le-0454	Actinopterygii	Perciformes	Cichlidae	Tylochromis lateralis	Tylochromis lateralis	Tylochromis lateralis	Congo (CO)	Lefini	riv. Léfini, au confluent Léfini - Nambouli, rive gauche	-2.896	15.11433333	Republic of the Congo	Armel Ibala Zamba, Annette Ngoma Moutsinga	39194	115	BOLD:AAE3083	45	15
A7-31-Le-0455	BCOVR411-17	MK074676	RMCA:fish:A7-31-P-582-583_seqID:A7-31-Le-0455_indID:A7-31-Le-0455	Actinopterygii	Perciformes	Cichlidae	Tylochromis lateralis	Tylochromis lateralis	Tylochromis lateralis	Congo (CO)	Lefini	riv. Léfini, au confluent Léfini - Nambouli, rive gauche	-2.896	15.11433333	Republic of the Congo	Armel Ibala Zamba, Annette Ngoma Moutsinga	39194	115	BOLD:AAE3083	45	15
A4-46-0072	BCOVR553-17	MK074679	RMCA:fish:A4-46-P-1587_seqID:A4-46-0072_indID:A4-46-0072	Actinopterygii	Perciformes	Cichlidae	Tylochromis lateralis	Tylochromis lateralis	Tylochromis lateralis	Congo (CO)	Lefini	riv. Léfini, 3km en amont du confluent avec la Louna, Réserve naturelle Lésio-Louna, bassin fl. Congo	-3	15.5	Republic of the Congo	Victor Mamonekene, Jos Snoeks, Emmanuel Vreven	38247	115	BOLD:AAE3083	45	15
A7-31-Le-0535	BCOVR484-17	MK074068	RMCA:fish:A7-31-P-1433_seqID:A7-31-Le-0535_indID:A7-31-Le-0535	Actinopterygii	Characiformes	Citharinidae	Citharinus macrolepis	Citharinus macrolepis	Citharinus macrolepis	Congo (CO)	Lefini	riv. Léfini, en aval du confluent Léfini-Louna, en face du camp PPG	-2.994166667	15.49416667	Republic of the Congo	Armel Ibala Zamba, Annette Ngoma Moutsinga	39208	150	BOLD:AAJ1114	29	11
A4-46-0016	BCOVR520-17	MK074067	RMCA:fish:A4-46-P-1445-447_seqID:A4-46-0016_indID:A4-46-0016	Actinopterygii	Characiformes	Citharinidae	Citharinus macrolepis	Citharinus macrolepis	Citharinus macrolepis	Congo (CO)	Lefini	lac Itsotso, rive gauche de la Louna, 5km en amont du confluent Léfini, Réserve naturelle Lésio-Louna, bassin fl. Congo	-3.05	15.81666667	Republic of the Congo	Victor Mamonekene, Jos Snoeks, Emmanuel Vreven	38245	150	BOLD:AAJ1114	29	11
A7-09-675	BCOVR591-17	MK074029	RMCA:fish:A7-09-P-886-894_seqID:A7-09-675_indID:A7-09-675	Actinopterygii	Siluriformes	Clariidae	Channallabes apus	Channallabes apus	Channallabes apus	Congo (CO)	Inkisi	riv. Zua, village Ngeba (Kimbi), affl. Lukusu, bassin Inkisi, Bas-Congo	-5.213027778	15.22011111	Democratic Republic of the Congo	Soleil Wamuini	38910	182	BOLD:AAE8811	91	194
A7-09-796	BCOVR671-17	MK074028	RMCA:fish:A7-09-P-881-885_seqID:A7-09-796_indID:A7-09-796	Actinopterygii	Siluriformes	Clariidae	Channallabes apus	Channallabes apus	Channallabes apus	Congo (CO)	Inkisi	rivière Inkisi, village Zongo, amont barrage, Bas Congo	-4.789555556	14.90986111	Democratic Republic of the Congo	Soleil Wamuini	39064	201	BOLD:ADH8654	96	195
A7-09-797	BCOVR672-17	MK074030	RMCA:fish:A7-09-P-881-885_seqID:A7-09-797_indID:A7-09-797	Actinopterygii	Siluriformes	Clariidae	Channallabes apus	Channallabes apus	Channallabes apus	Congo (CO)	Inkisi	rivière Inkisi, village Zongo, amont barrage, Bas Congo	-4.789555556	14.90986111	Democratic Republic of the Congo	Soleil Wamuini	39064	201	BOLD:ADH8654	96	195
A7-31-784	BCOVR281-17	MK074082	RMCA:fish:A7-31-P-1916-1917_seqID:A7-31-784_indID:A7-31-784	Actinopterygii	Siluriformes	Clariidae	Clarias angolensis	Clarias angolensis	Clarias angolensis	Congo (CO)	Lefini	riv. Léfini, à 2,4km en aval du campement Malina, rive gauche	-2.987166667	15.196	Republic of the Congo	Armel Ibala Zamba, Annette Ngoma Moutsinga	39198	102	BOLD:AAJ1106	16	185
A7-31-785	BCOVR282-17	MK074076	RMCA:fish:A7-31-P-47_seqID:A7-31-785_indID:A7-31-785	Actinopterygii	Siluriformes	Clariidae	Clarias angolensis	Clarias angolensis	Clarias angolensis	Congo (CO)	Lefini	riv. Ntiene, affl. riv. Lessio, bassin Léfini	-3.264833333	15.476	Republic of the Congo	Armel Ibala Zamba, Emmanuel Vreven	39342	103	BOLD:AAJ3340	17	149
A7-31-840	BCOVR323-17	MK074080	RMCA:fish:A7-31-P-1921_seqID:A7-31-840_indID:A7-31-840	Actinopterygii	Siluriformes	Clariidae	Clarias angolensis	Clarias angolensis	Clarias angolensis	Congo (CO)	Lefini	rivière Léfini, en aval du mont Épopé mare à serpents	-3.008	15.48116667	Republic of the Congo	Armel Ibala Zamba, Annette Ngoma Moutsinga	39207	102	BOLD:AAJ1106	16	185
A7-31-911	BCOVR374-17	MK074069	RMCA:fish:A7-31-P-1918_seqID:A7-31-911_indID:A7-31-911	Actinopterygii	Siluriformes	Clariidae	Clarias angolensis	Clarias angolensis	Clarias angolensis	Congo (CO)	Lefini	riv. Léfini, à 2,4km en aval du campement Malina, rive gauche	-2.987166667	15.196	Republic of the Congo	Armel Ibala Zamba, Emmanuel Vreven	39351	128	BOLD:ADI0808	127	150
A7-31-915	BCOVR376-17	MK074071	RMCA:fish:A7-31-P-1919_seqID:A7-31-915_indID:A7-31-915	Actinopterygii	Siluriformes	Clariidae	Clarias angolensis	Clarias angolensis	Clarias angolensis	Congo (CO)	Lefini	riv. Léfini, à 2,4km en aval du campement Malina, rive gauche	-2.987166667	15.196	Republic of the Congo	Armel Ibala Zamba, Emmanuel Vreven	39352	128	BOLD:ADI0808	127	150
A7-31-Le-0489	BCOVR444-17	MK074081	RMCA:fish:A7-31-P-1915_seqID:A7-31-Le-0489_indID:A7-31-Le-0489	Actinopterygii	Siluriformes	Clariidae	Clarias angolensis	Clarias angolensis	Clarias angolensis	Congo (CO)	Lefini	riv. Léfini, au confluent Léfini - Nambouli, rive gauche	-2.896	15.11433333	Republic of the Congo	Armel Ibala Zamba, Annette Ngoma Moutsinga	39196	128	BOLD:ADI0808	127	150
A7-31-Le-0510	BCOVR462-17	MK074075	RMCA:fish:A7-31-P-1916-1917_seqID:A7-31-Le-0510_indID:A7-31-Le-0510	Actinopterygii	Siluriformes	Clariidae	Clarias angolensis	Clarias angolensis	Clarias angolensis	Congo (CO)	Lefini	riv. Léfini, à 2,4km en aval du campement Malina, rive gauche	-2.987166667	15.196	Republic of the Congo	Armel Ibala Zamba, Annette Ngoma Moutsinga	39198	102	BOLD:AAJ1106	16	185
A7-31-Le-0511	BCOVR463-17	MK074079	RMCA:fish:A7-31-P-1916-1917_seqID:A7-31-Le-0511_indID:A7-31-Le-0511	Actinopterygii	Siluriformes	Clariidae	Clarias angolensis	Clarias angolensis	Clarias angolensis	Congo (CO)	Lefini	riv. Léfini, à 2,4km en aval du campement Malina, rive gauche	-2.987166667	15.196	Republic of the Congo	Armel Ibala Zamba, Annette Ngoma Moutsinga	39198	102	BOLD:AAJ1106	16	185
A7-31-Lu-0551	BCOVR502-17	MK074077	RMCA:fish:A7-31-P-669-697_seqID:A7-31-Lu-0551_indID:A7-31-Lu-0551	Actinopterygii	Siluriformes	Clariidae	Clarias angolensis	Clarias angolensis	Clarias angolensis	Congo (CO)	Luki	riv. Luki, ± 2,5km de Kiwéléwélé	-5.718333333	12.95016667	Democratic Republic of the Congo	Armel Ibala Zamba	39268	103	BOLD:AAJ3340	17	149
A7-31-Lu-0552	BCOVR503-17	MK074072	RMCA:fish:A7-31-P-669-697_seqID:A7-31-Lu-0552_indID:A7-31-Lu-0552	Actinopterygii	Siluriformes	Clariidae	Clarias angolensis	Clarias angolensis	Clarias angolensis	Congo (CO)	Luki	riv. Luki, ± 2,5km de Kiwéléwélé	-5.718333333	12.95016667	Democratic Republic of the Congo	Armel Ibala Zamba	39268	103	BOLD:AAJ3340	17	149
A7-31-Lu-0935	BCOVR505-17	MK074078	RMCA:fish:A7-31-P-665_seqID:A7-31-Lu-0935_indID:A7-31-Lu-0935	Actinopterygii	Siluriformes	Clariidae	Clarias angolensis	Clarias angolensis	Clarias angolensis	Congo (CO)	Luki	riv. Luki, au pont dans la réserve de	-5.633833333	13.0915	Democratic Republic of the Congo	Armel Ibala Zamba	39363	103	BOLD:AAJ3340	17	149
A7-31-Lu-0941	BCOVR509-17	MK074073	RMCA:fish:A7-31-P-666-668_seqID:A7-31-Lu-0941_indID:A7-31-Lu-0941	Actinopterygii	Siluriformes	Clariidae	Clarias angolensis	Clarias angolensis	Clarias angolensis	Congo (CO)	Luki	riv. Luki, au pont dans la réserve de biosphère de Luki	-5.633833333	13.0915	Democratic Republic of the Congo	Armel Ibala Zamba	39364	103	BOLD:AAJ3340	17	149
A7-31-Lu-0945	BCOVR511-17	MK074070	RMCA:fish:A7-31-P-666-668_seqID:A7-31-Lu-0945_indID:A7-31-Lu-0945	Actinopterygii	Siluriformes	Clariidae	Clarias angolensis	Clarias angolensis	Clarias angolensis	Congo (CO)	Luki	riv. Luki, au pont dans la réserve de biosphère de Luki	-5.633833333	13.0915	Democratic Republic of the Congo	Armel Ibala Zamba	39364	103	BOLD:AAJ3340	17	149
A7-09-795	BCOVR670-17	MK074074	RMCA:fish:A7-09-P-865_seqID:A7-09-795_indID:A7-09-795	Actinopterygii	Siluriformes	Clariidae	Clarias angolensis	Clarias angolensis	Clarias angolensis	Congo (CO)	Inkisi	riv. Inkisi, village Zongo, aval chute Bas-Congo	-4.7685	14.8775	Democratic Republic of the Congo	Soleil Wamuini	39067	102	BOLD:AAJ1106	16	185
A7-09-698	BCOVR606-17	MK074083	RMCA:fish:A7-09-P-897_seqID:A7-09-698_indID:A7-09-698	Actinopterygii	Siluriformes	Clariidae	Clarias buthupogon	Clarias buthupogon	Clarias buthupogon	Congo (CO)	Inkisi	rivière Ngeba/Ngufu, village Ngeba, affluent rivière Inkisi, Bas Congo	-5.18375	15.20641667	Democratic Republic of the Congo	Soleil Wamuini	38955	184	BOLD:AAL9656	93	102
A7-09-754	BCOVR646-17	MK074084	RMCA:fish:A7-09-P-896_seqID:A7-09-754_indID:A7-09-754	Actinopterygii	Siluriformes	Clariidae	Clarias buthupogon	Clarias buthupogon	Clarias buthupogon	Congo (CO)	Inkisi	riv. Inkisi, village Nsanga, aval barrage, Bas-Congo	-4.844277778	14.95763889	Democratic Republic of the Congo	Soleil Wamuini	38984	184	BOLD:AAL9656	93	102
A5-36-130	BCOVR023-17	MK074087	RMCA:fish:A5-36-P-820-827_seqID:A5-36-130_indID:A5-36-139	Actinopterygii	Siluriformes	Clariidae	Clarias camerunensis	Clarias camerunensis	Clarias camerunensis	Lower Guinea (LG)	Kouilou-Niari	riv. Mbamba vers Les Bandas, bassin Kouilou-Niari	-4.216666667	12.55	Republic of the Congo	Victor Mamonekene, Emmanuel Vreven, Armel Ibala Zamba	38583	17	BOLD:AAC1798	20	51
A5-36-131	BCOVR024-17	MK074088	RMCA:fish:A5-36-P-820-827_seqID:A5-36-131_indID:A5-36-140	Actinopterygii	Siluriformes	Clariidae	Clarias camerunensis	Clarias camerunensis	Clarias camerunensis	Lower Guinea (LG)	Kouilou-Niari	riv. Mbamba vers Les Bandas, bassin Kouilou-Niari	-4.216666667	12.55	Republic of the Congo	Victor Mamonekene, Emmanuel Vreven, Armel Ibala Zamba	38583	17	BOLD:AAC1798	20	51
A7-31-Lu-0939	BCOVR507-17	MK074094	RMCA:fish:A7-31-P-484_seqID:A7-31-Lu-0939_indID:A7-31-Lu-0939	Actinopterygii	Siluriformes	Clariidae	Clarias camerunensis	Clarias camerunensis	Clarias camerunensis	Congo (CO)	Luki	riv. Luki, au pont dans la réserve de biospère de Luki	-5.633833333	13.0915	Democratic Republic of the Congo	Armel Ibala Zamba	39363	161	BOLD:AAJ1109	19	52
A7-09-700	BCOVR607-17	MK074091	RMCA:fish:A7-09-P-903_seqID:A7-09-700_indID:A7-09-700	Actinopterygii	Siluriformes	Clariidae	Clarias camerunensis	Clarias camerunensis	Clarias camerunensis	Congo (CO)	Inkisi	rivière Ngeba/Ngufu, village Ngeba, affluent rivière Inkisi, Bas Congo	-5.18375	15.20641667	Democratic Republic of the Congo	Soleil Wamuini	38955	161	BOLD:AAJ1109	19	52
A7-09-724	BCOVR624-17	MK074086	RMCA:fish:A7-09-P-927_seqID:A7-09-724_indID:A7-09-724	Actinopterygii	Siluriformes	Clariidae	Clarias camerunensis	Clarias camerunensis	Clarias camerunensis	Congo (CO)	Inkisi	riv. Bongolo, village Kinsende, bassin Inkisi, Bas Congo	-5.386305556	15.257	Democratic Republic of the Congo	Soleil Wamuini	38959	161	BOLD:AAJ1109	19	52
A7-09-731	BCOVR630-17	MK074095	RMCA:fish:A7-09-P-734_seqID:A7-09-731_indID:A7-09-731	Actinopterygii	Siluriformes	Clariidae	Clarias camerunensis	Clarias camerunensis	Clarias camerunensis	Congo (CO)	Inkisi	riv. Lukusu, village Ngeba/Mboma, bassin Inkisi, Bas Congo	-5.226916667	15.21722222	Democratic Republic of the Congo	Soleil Wamuini	38952	161	BOLD:AAJ1109	19	52
A7-09-772	BCOVR659-17	MK074090	RMCA:fish:A7-09-P-911-912_seqID:A7-09-772_indID:A7-09-772	Actinopterygii	Siluriformes	Clariidae	Clarias camerunensis	Clarias camerunensis	Clarias camerunensis	Congo (CO)	Inkisi	riv. Bongolo, village Kinsende, bassin Inkisi, Bas Congo	-5.473	15.21975	Democratic Republic of the Congo	Soleil Wamuini	39097	161	BOLD:AAJ1109	19	52
A7-09-783	BCOVR668-17	MK074092	RMCA:fish:A7-09-P-920-923_seqID:A7-09-783_indID:A7-09-783	Actinopterygii	Siluriformes	Clariidae	Clarias camerunensis	Clarias camerunensis	Clarias camerunensis	Congo (CO)	Inkisi	riv. Nua, village Mawunzi, bassin Inkisi, Bas Congo	-5.313333333	15.27552778	Democratic Republic of the Congo	Soleil Wamuini	39128	161	BOLD:AAJ1109	19	52
A7-09-784	BCOVR669-17	MK074089	RMCA:fish:A7-09-P-920-923_seqID:A7-09-784_indID:A7-09-784	Actinopterygii	Siluriformes	Clariidae	Clarias camerunensis	Clarias camerunensis	Clarias camerunensis	Congo (CO)	Inkisi	riv. Nua, village Mawunzi, bassin Inkisi, Bas Congo	-5.313333333	15.27552778	Democratic Republic of the Congo	Soleil Wamuini	39128	161	BOLD:AAJ1109	19	52
A7-09-822	BCOVR690-17	MK074093	RMCA:fish:A7-09-P-929_seqID:A7-09-822_indID:A7-09-822	Actinopterygii	Siluriformes	Clariidae	Clarias camerunensis	Clarias camerunensis	Clarias camerunensis	Congo (CO)	Inkisi	riv. Muala, village Muala-Kinsende, bassin Inkisi, Bas-Congo	-5.269833333	14.96169444	Democratic Republic of the Congo	Soleil Wamuini	38910	161	BOLD:AAJ1109	19	52
A7-09-879	BCOVR723-17	MK074096	RMCA:fish:A7-09-P-898_seqID:A7-09-879_indID:A7-09-879	Actinopterygii	Siluriformes	Clariidae	Clarias camerunensis	Clarias camerunensis	Clarias camerunensis	Congo (CO)	Inkisi	riv. Luidi, village Kinua-Nsudi, bassin Inkisi, Bas Congo	-5.473	15.21975	Democratic Republic of the Congo	Soleil Wamuini	38919	161	BOLD:AAJ1109	19	52
A7-09-888	BCOVR731-17	MK074085	RMCA:fish:A7-09-P-928_seqID:A7-09-888_indID:A7-09-888	Actinopterygii	Siluriformes	Clariidae	Clarias camerunensis	Clarias camerunensis	Clarias camerunensis	Congo (CO)	Inkisi	riv. Luidi, village Kinua-Nsudi, bassin Inkisi, Bas Congo	-5.473	15.21975	Democratic Republic of the Congo	Soleil Wamuini	38920	161	BOLD:AAJ1109	19	52
A7-09-666	BCOVR585-17	MK074103	RMCA:fish:A7-09-P-867-868_seqID:A7-09-666_indID:A7-09-666	Actinopterygii	Siluriformes	Clariidae	Clarias gabonensis	Clarias gabonensis	Clarias gabonensis	Congo (CO)	Inkisi	riv. Lukusu, village Ngeba/Mboma, bassin Inkisi, Bas Congo	-5.226916667	15.21722222	Democratic Republic of the Congo	Soleil Wamuini	38953	179	BOLD:AAJ1105	90	184
A7-09-773	BCOVR660-17	MK074097	RMCA:fish:A7-09-P-899_seqID:A7-09-773_indID:A7-09-773	Actinopterygii	Siluriformes	Clariidae	Clarias gabonensis	Clarias gabonensis	Clarias gabonensis	Congo (CO)	Inkisi	riv. Bongolo, village Kinsende, bassin Inkisi, Bas Congo	-5.386305556	15.257	Democratic Republic of the Congo	Soleil Wamuini	39097	179	BOLD:AAJ1105	90	184
A7-09-799	BCOVR674-17	MK074099	RMCA:fish:A7-09-P-913-917_seqID:A7-09-799_indID:A7-09-799	Actinopterygii	Siluriformes	Clariidae	Clarias gabonensis	Clarias gabonensis	Clarias gabonensis	Congo (CO)	Inkisi	rivière Inkisi, village Zongo, amont barrage, Bas Congo	-4.789555556	14.90986111	Democratic Republic of the Congo	Soleil Wamuini	39065	179	BOLD:AAJ1105	90	184
A7-09-800	BCOVR675-17	MK074098	RMCA:fish:A7-09-P-913-917_seqID:A7-09-800_indID:A7-09-800	Actinopterygii	Siluriformes	Clariidae	Clarias gabonensis	Clarias gabonensis	Clarias gabonensis	Congo (CO)	Inkisi	rivière Inkisi, village Zongo, amont barrage, Bas Congo	-4.789555556	14.90986111	Democratic Republic of the Congo	Soleil Wamuini	39065	179	BOLD:AAJ1105	90	184
A7-09-805	BCOVR678-17	MK074102	RMCA:fish:A7-09-P-870-872_seqID:A7-09-805_indID:A7-09-805	Actinopterygii	Siluriformes	Clariidae	Clarias gabonensis	Clarias gabonensis	Clarias gabonensis	Congo (CO)	Inkisi	riv. Mazanza, village Muala-Kinsende, bassin Inkisi, Bas Congo	-5.277194444	14.95808333	Democratic Republic of the Congo	Soleil Wamuini	38909	179	BOLD:AAJ1105	90	184
A7-09-809	BCOVR680-17	MK074100	RMCA:fish:A7-09-P-870-872_seqID:A7-09-809_indID:A7-09-809	Actinopterygii	Siluriformes	Clariidae	Clarias gabonensis	Clarias gabonensis	Clarias gabonensis	Congo (CO)	Inkisi	riv. Mazanza, village Muala-Kinsende, bassin Inkisi, Bas Congo	-5.277194444	14.95808333	Democratic Republic of the Congo	Soleil Wamuini	38909	179	BOLD:AAJ1105	90	184
A7-09-825	BCOVR693-17	MK074101	RMCA:fish:A7-09-P-901-902_seqID:A7-09-825_indID:A7-09-825	Actinopterygii	Siluriformes	Clariidae	Clarias gabonensis	Clarias gabonensis	Clarias gabonensis	Congo (CO)	Inkisi	mare de Voke, village Muala-Kinsende, bassin Inkisi, Bas Congo	-5.275	14.96722222	Democratic Republic of the Congo	Soleil Wamuini	38910	179	BOLD:AAJ1105	90	184
A7-31-Lu-0550	BCOVR501-17	MK074108	RMCA:fish:A7-31-P-663_seqID:A7-31-Lu-0550_indID:A7-31-Lu-0550	Actinopterygii	Siluriformes	Clariidae	Clarias gariepinus	Clarias gariepinus	Clarias gariepinus	Congo (CO)	Luki	riv. Luki, ± 2,5km de Kiwéléwélé	-5.718333333	12.95016667	Republic of the Congo	Armel Ibala Zamba	39268	158	BOLD:AAB2256	18	50
A7-09-653	BCOVR574-17	MK074104	RMCA:fish:A7-09-934-935_seqID:A7-09-653_indID:A7-09-653	Actinopterygii	Siluriformes	Clariidae	Clarias gariepinus	Clarias gariepinus	Clarias gariepinus	Congo (CO)	Inkisi	riv. Lukusu, village Ngeba/Mboma, bassin Inkisi, Bas Congo	-5.226916667	15.21722222	Democratic Republic of the Congo	Soleil Wamuini	38952	158	BOLD:AAB2256	18	50
A7-09-654	BCOVR575-17	MK074105	RMCA:fish:A7-09-934-935_seqID:A7-09-654_indID:A7-09-654	Actinopterygii	Siluriformes	Clariidae	Clarias gariepinus	Clarias gariepinus	Clarias gariepinus	Congo (CO)	Inkisi	riv. Lukusu, village Ngeba/Mboma, bassin Inkisi, Bas Congo	-5.226916667	15.21722222	Democratic Republic of the Congo	Soleil Wamuini	38952	158	BOLD:AAB2256	18	50
A7-09-752	BCOVR645-17	MK074107	RMCA:fish:A7-09-P-907_seqID:A7-09-752_indID:A7-09-752	Actinopterygii	Siluriformes	Clariidae	Clarias gariepinus	Clarias gariepinus	Clarias gariepinus	Congo (CO)	Inkisi	riv. Inkisi, village Nsanga, aval barrage, Bas-Congo	-4.844277778	14.95763889	Democratic Republic of the Congo	Soleil Wamuini	38981	158	BOLD:AAB2256	18	50
A7-09-771	BCOVR658-17	MK074109	RMCA:fish:A7-09-P-904-906_seqID:A7-09-771_indID:A7-09-771	Actinopterygii	Siluriformes	Clariidae	Clarias gariepinus	Clarias gariepinus	Clarias gariepinus	Congo (CO)	Inkisi	riv. Bongolo, village Kinsende, bassin Inkisi, Bas Congo	-5.386305556	15.257	Democratic Republic of the Congo	Soleil Wamuini	39097	158	BOLD:AAB2256	18	50
A7-09-887	BCOVR730-17	MK074106	RMCA:fish:A7-09-P-908_seqID:A7-09-887_indID:A7-09-887	Actinopterygii	Siluriformes	Clariidae	Clarias gariepinus	Clarias gariepinus	Clarias gariepinus	Congo (CO)	Inkisi	riv. Luidi, village Kinua-Nsudi, bassin Inkisi, Bas Congo	-5.473	15.21975	Democratic Republic of the Congo	Soleil Wamuini	38919	158	BOLD:AAB2256	18	50
A7-31-676	BCOVR187-17	MK074053	RMCA:fish:A7-31-P-2155-158_seqID:A7-31-676_indID:A7-31-676	Actinopterygii	Siluriformes	Claroteidae	Chrysichthys dageti	Chrysichthys dageti	Chrysichthys dageti	Lower Guinea (LG)	Kouilou-Niari	riv. Niari (Kouilou) à Pont Niari, juste en aval du pont	-3.5595	12.34116667	Republic of the Congo	Emmanuel Vreven, Armel Ibala Zamba	39332	68	BOLD:ADH9647	10	59
A7-31-677	BCOVR188-17	MK074054	RMCA:fish:A7-31-P-2155-158_seqID:A7-31-677_indID:A7-31-677	Actinopterygii	Siluriformes	Claroteidae	Chrysichthys dageti	Chrysichthys dageti	Chrysichthys dageti	Lower Guinea (LG)	Kouilou-Niari	riv. Niari (Kouilou) à Pont Niari, juste en aval du pont	-3.5595	12.34116667	Republic of the Congo	Emmanuel Vreven, Armel Ibala Zamba	39332	68	BOLD:ADH9647	10	59
A7-31-678	BCOVR189-17	MK074052	RMCA:fish:A7-31-P-2155-158_seqID:A7-31-678_indID:A7-31-678	Actinopterygii	Siluriformes	Claroteidae	Chrysichthys dageti	Chrysichthys dageti	Chrysichthys dageti	Lower Guinea (LG)	Kouilou-Niari	riv. Niari (Kouilou) à Pont Niari, juste en aval du pont	-3.5595	12.34116667	Republic of the Congo	Emmanuel Vreven, Armel Ibala Zamba	39332	68	BOLD:ADH9647	10	59
A7-31-870	BCOVR345-17	MK074056	RMCA:fish:A7-31-P-2823_seqID:A7-31-870_indID:A7-31-870	Actinopterygii	Siluriformes	Claroteidae	Chrysichthys habereri	Chrysichthys habereri	Chrysichthys habereri	Congo (CO)	Lefini	riv. Léfini, ± 3km en amont du confluent Léfini-Loubilika, rive droite	-3.019833333	15.23733333	Republic of the Congo	Armel Ibala Zamba, Emmanuel Vreven	39348	116	BOLD:AAI0335	8	58
A7-31-886	BCOVR354-17	MK074055	RMCA:fish:A7-31-P-1322_seqID:A7-31-886_indID:A7-31-886	Actinopterygii	Siluriformes	Claroteidae	Chrysichthys habereri	Chrysichthys habereri	Chrysichthys habereri	Congo (CO)	Lefini	riv. Léfini, ± 3km en amont du confluent Léfini-Loubilika, rive droite	-3.019833333	15.23733333	Republic of the Congo	Armel Ibala Zamba, Emmanuel Vreven	39348	116	BOLD:AAI0335	8	58
A7-31-Le-0517	BCOVR466-17	MK074057	RMCA:fish:A7-31-P-2822_seqID:A7-31-Le-0517_indID:A7-31-Le-0517	Actinopterygii	Siluriformes	Claroteidae	Chrysichthys habereri	Chrysichthys habereri	Chrysichthys habereri	Congo (CO)	Lefini	riv. Léfini, ± 3km en amont du confluent Léfini-Loubilika, rive droite	-3.019833333	15.23733333	Republic of the Congo	Armel Ibala Zamba, Annette Ngoma Moutsinga	39198	116	BOLD:AAI0335	8	58
A7-31-Le-0471	BCOVR427-17	MK074059	RMCA:fish:A7-31-P-1321_seqID:A7-31-Le-0471_indID:A7-31-Le-0471	Actinopterygii	Siluriformes	Claroteidae	Chrysichthys ornatus	Chrysichthys ornatus	Chrysichthys ornatus	Congo (CO)	Lefini	riv. Léfini, au confluent Léfini - Nambouli, rive gauche	-2.896	15.11433333	Republic of the Congo	Armel Ibala Zamba, Annette Ngoma Moutsinga	39195	139	BOLD:ABW4609	143	57
A4-46-0037	BCOVR526-17	MK074058	RMCA:fish:A4-46-P-884_seqID:A4-46-0037_indID:A4-46-0037	Actinopterygii	Siluriformes	Claroteidae	Chrysichthys ornatus	Chrysichthys ornatus	Chrysichthys ornatus	Congo (CO)	Lefini	lac Itsotso, rive gauche de la Louna, 5km en amont du confluent Léfini, Réserve naturelle Lésio-Louna, bassin fl. Congo	-3.05	15.81666667	Republic of the Congo	Victor Mamonekene, Jos Snoeks, Emmanuel Vreven	38246	139	BOLD:ABW4609	143	57
A7-31-797	BCOVR291-17	MK074061	RMCA:fish:A7-31-P-1621_seqID:A7-31-797_indID:A7-31-797	Actinopterygii	Siluriformes	Claroteidae	Chrysichthys punctatus	Chrysichthys punctatus	Chrysichthys punctatus	Congo (CO)	Lefini	riv. Liya, affl. riv. Lessio, bassin Léfini	-3.258333333	15.48	Republic of the Congo	Armel Ibala Zamba, Emmanuel Vreven	39343	109	BOLD:ACV3694	9	60
A7-31-Le-0484	BCOVR439-17	MK074063	RMCA:fish:A7-31-P-1619-620_seqID:A7-31-Le-0484_indID:A7-31-Le-0484	Actinopterygii	Siluriformes	Claroteidae	Chrysichthys punctatus	Chrysichthys punctatus	Chrysichthys punctatus	Congo (CO)	Lefini	riv. Léfini, au confluent Léfini - Nambouli, rive gauche	-2.896	15.11433333	Republic of the Congo	Armel Ibala Zamba, Annette Ngoma Moutsinga	39195	109	BOLD:ACV3694	9	60
A7-31-Le-0485	BCOVR440-17	MK074060	RMCA:fish:A7-31-P-1619-620_seqID:A7-31-Le-0485_indID:A7-31-Le-0485	Actinopterygii	Siluriformes	Claroteidae	Chrysichthys punctatus	Chrysichthys punctatus	Chrysichthys punctatus	Congo (CO)	Lefini	riv. Léfini, au confluent Léfini - Nambouli, rive gauche	-2.896	15.11433333	Republic of the Congo	Armel Ibala Zamba, Annette Ngoma Moutsinga	39195	109	BOLD:ACV3694	9	60
A4-46-0059	BCOVR544-17	MK074062	RMCA:fish:A4-46-P-888_seqID:A4-46-0059_indID:A4-46-0059	Actinopterygii	Siluriformes	Claroteidae	Chrysichthys punctatus	Chrysichthys punctatus	Chrysichthys punctatus	Congo (CO)	Lefini	riv. Léfini, 3km en amont du confluent avec la Louna, Réserve naturelle Lésio-Louna, bassin fl. Congo	-3	15.5	Republic of the Congo	Victor Mamonekene, Jos Snoeks, Emmanuel Vreven	38246	109	BOLD:ACV3694	9	60
A4-46-0086	BCOVR559-17	MK074064	RMCA:fish:A4-46-P-916-919_seqID:A4-46-0086_indID:A4-46-0086	Actinopterygii	Siluriformes	Claroteidae	Chrysichthys punctatus	Chrysichthys punctatus	Chrysichthys punctatus	Congo (CO)	Lefini	riv. Léfini, 3km en amont du confluent avec la Louna, Réserve naturelle Lésio-Louna, bassin fl. Congo	-3	15.5	Republic of the Congo	Victor Mamonekene, Jos Snoeks, Emmanuel Vreven	38248	109	BOLD:ACV3694	9	60
A7-31-822	BCOVR308-17	MK074065	RMCA:fish:A7-31-P-2008_seqID:A7-31-822_indID:A7-31-822	Actinopterygii	Siluriformes	Claroteidae	Chrysichthys thonneri	Chrysichthys thonneri	Chrysichthys thonneri	Congo (CO)	Lefini	lac Bleu, bassin de la Léfini	-3.317833333	15.479	Republic of the Congo	Armel Ibala Zamba, Emmanuel Vreven	39345	116	BOLD:AAI0335	8	58
A7-31-898	BCOVR365-17	MK074066	RMCA:fish:A7-31-P-611_seqID:A7-31-898_indID:A7-31-898	Actinopterygii	Siluriformes	Claroteidae	Chrysichthys thonneri	Chrysichthys thonneri	Chrysichthys thonneri	Congo (CO)	Lefini	petit lac en aval du camp Makia, rive gauche, bassin Léfini	-3.0275	15.28	Republic of the Congo	Emmanuel Vreven, Armel Ibala Zamba	39349	116	BOLD:AAI0335	8	58
A5-36-67	BCOVR146-17	MK074512	RMCA:fish:A5-36-P-520_seqID:A5-36-67_indID:A5-36-76	Actinopterygii	Siluriformes	Claroteidae	Notoglanidium macrostoma	Notoglanidium macrostoma	Notoglanidium macrostoma	Lower Guinea (LG)	Kouilou-Niari	riv. Mouhoula à Loubetsi, bassin Kouilou-Niari	-3.237166667	12.28733333	Republic of the Congo	Victor Mamonekene, Emmanuel Vreven, Armel Ibala Zamba	38581	60	BOLD:ADH9770	191	89
A7-13-393	BCOVR025-17	MK074515	RMCA:fish:A7-13-P-22-28_seqID:A7-13-393_indID:A7-13-393	Actinopterygii	Siluriformes	Claroteidae	Notoglanidium pembetadi	Notoglanidium pembetadi	Notoglanidium pembetadi	Lower Guinea (LG)	Kouilou-Niari	riv. Niari (Kouilou) à Pont Niari, juste en aval du pont	-3.555233333	12.34305	Republic of the Congo	Emmanuel Vreven, Armel Ibala Zamba	38983	18	BOLD:ADI0610	15	90
A7-13-394	BCOVR026-17	MK074516	RMCA:fish:A7-13-P-22-28_seqID:A7-13-394_indID:A7-13-394	Actinopterygii	Siluriformes	Claroteidae	Notoglanidium pembetadi	Notoglanidium pembetadi	Notoglanidium pembetadi	Lower Guinea (LG)	Kouilou-Niari	riv. Niari (Kouilou) à Pont Niari, juste en aval du pont	-3.555233333	12.34305	Republic of the Congo	Emmanuel Vreven, Armel Ibala Zamba	38983	18	BOLD:ADI0610	15	90
A7-13-395	BCOVR027-17	MK074514	RMCA:fish:A7-13-P-22-28_seqID:A7-13-395_indID:A7-13-395	Actinopterygii	Siluriformes	Claroteidae	Notoglanidium pembetadi	Notoglanidium pembetadi	Notoglanidium pembetadi	Lower Guinea (LG)	Kouilou-Niari	riv. Niari (Kouilou) à Pont Niari, juste en aval du pont	-3.555233333	12.34305	Republic of the Congo	Emmanuel Vreven, Armel Ibala Zamba	38983	18	BOLD:ADI0610	15	90
A7-31-733	BCOVR236-17	MK074517	RMCA:fish:A7-31-P-30-33_seqID:A7-31-733_indID:A7-31-733	Actinopterygii	Siluriformes	Claroteidae	Notoglanidium pembetadi	Notoglanidium pembetadi	Notoglanidium pembetadi	Lower Guinea (LG)	Kouilou-Niari	riv. Niari (Kouilou) à Pont Niari, juste en aval du pont	-3.5595	12.34116667	Republic of the Congo	Emmanuel Vreven, Armel Ibala Zamba	39333	18	BOLD:ADI0610	15	90
A7-31-736	BCOVR238-17	MK074513	RMCA:fish:A7-31-P-29_seqID:A7-31-736_indID:A7-31-736	Actinopterygii	Siluriformes	Claroteidae	Notoglanidium pembetadi	Notoglanidium pembetadi	Notoglanidium pembetadi	Lower Guinea (LG)	Kouilou-Niari	riv. Niari (Kouilou) à Pont Niari, juste en aval du pont	-3.5595	12.34116667	Republic of the Congo	Emmanuel Vreven, Armel Ibala Zamba	39333	18	BOLD:ADI0610	15	90
A5-36-96	BCOVR165-17	MK074561	RMCA:fish:A5-36-P-519_seqID:A5-36-96_indID:A5-36-105xx	Actinopterygii	Siluriformes	Claroteidae	Parauchenoglanis balayi	Parauchenoglanis balayi	Parauchenoglanis balayi	Lower Guinea (LG)	Kouilou-Niari	riv. Mouhoula à Loubetsi, bassin Kouilou-Niari	-3.237166667	12.28733333	Republic of the Congo	Victor Mamonekene, Emmanuel Vreven, Armel Ibala Zamba	38581	63	BOLD:ADI0341	194	61
A7-31-602	BCOVR055-17	MK074567	RMCA:fish:A7-31-P-2154_seqID:A7-31-602_indID:A7-31-602	Actinopterygii	Siluriformes	Claroteidae	Parauchenoglanis cf. pantherinus	Parauchenoglanis cf. pantherinus	Parauchenoglanis sp.	Lower Guinea (LG)	Nyanga	riv. Nyanga à Nyanga, juste au pont	-2.912	11.89333333	Republic of the Congo	Emmanuel Vreven, Armel Ibala Zamba	39324	30	BOLD:ADH9356	14	152
A7-31-754	BCOVR254-17	MK074563	RMCA:fish:A7-31-P-140_seqID:A7-31-754_indID:A7-31-754	Actinopterygii	Siluriformes	Claroteidae	Parauchenoglanis punctatus	Parauchenoglanis punctatus	Parauchenoglanis punctatus	Congo (CO)	Lefini	riv. Lessio, au pont du camp PPG, bassin Léfini	-3.25	15.46666667	Republic of the Congo	Armel Ibala Zamba, Emmanuel Vreven	39342	87	BOLD:AAI5741	163	151
A7-31-764	BCOVR262-17	MK074562	RMCA:fish:A7-31-P-138-139_seqID:A7-31-764_indID:A7-31-764	Actinopterygii	Siluriformes	Claroteidae	Parauchenoglanis punctatus	Parauchenoglanis punctatus	Parauchenoglanis punctatus	Congo (CO)	Lefini	riv. Tiémi, affl. riv. Lessio, bassin Léfini	-3.25	15.46666667	Republic of the Congo	Armel Ibala Zamba, Emmanuel Vreven	39342	87	BOLD:AAI5741	163	151
A7-31-765	BCOVR263-17	MK074564	RMCA:fish:A7-31-P-138-139_seqID:A7-31-765_indID:A7-31-765	Actinopterygii	Siluriformes	Claroteidae	Parauchenoglanis punctatus	Parauchenoglanis punctatus	Parauchenoglanis punctatus	Congo (CO)	Lefini	riv. Tiémi, affl. riv. Lessio, bassin Léfini	-3.25	15.46666667	Republic of the Congo	Armel Ibala Zamba, Emmanuel Vreven	39342	87	BOLD:AAI5741	163	151
A7-31-738	BCOVR240-17	MK074566	RMCA:fish:A7-31-P-2179-180_seqID:A7-31-738_indID:A7-31-738	Actinopterygii	Siluriformes	Claroteidae	Parauchenoglanis sp. balayi-like	Parauchenoglanis sp. balayi-like	Parauchenoglanis sp.	Lower Guinea (LG)	Kouilou-Niari	riv. Niari (Kouilou) à Pont Niari, juste en aval du pont	-3.5595	12.34116667	Republic of the Congo	Emmanuel Vreven, Armel Ibala Zamba	39333	30	BOLD:ADH9356	14	152
A7-31-739	BCOVR241-17	MK074565	RMCA:fish:A7-31-P-2179-180_seqID:A7-31-739_indID:A7-31-739	Actinopterygii	Siluriformes	Claroteidae	Parauchenoglanis sp. balayi-like	Parauchenoglanis sp. balayi-like	Parauchenoglanis sp.	Lower Guinea (LG)	Kouilou-Niari	riv. Niari (Kouilou) à Pont Niari, juste en aval du pont	-3.5595	12.34116667	Republic of the Congo	Emmanuel Vreven, Armel Ibala Zamba	39333	30	BOLD:ADH9356	14	152
A7-31-Lu-0542	BCOVR496-17	MK074111	RMCA:fish:A7-31-P-732-747_seqID:A7-31-Lu-0542_indID:A7-31-Lu-0542	Actinopterygii	Cypriniformes	Cyprinidae	Clypeobarbus pleuropholis	Clypeobarbus pleuropholis	Clypeobarbus pleuropholis	Congo (CO)	Luki	riv. Luki, ± 2,5km de Kiwéléwélé	-5.625333333	13.193	Democratic Republic of the Congo	Armel Ibala Zamba	39268	155	BOLD:ADH8563	114	12
A7-31-Lu-0543	BCOVR497-17	MK074110	RMCA:fish:A7-31-P-732-747_seqID:A7-31-Lu-0543_indID:A7-31-Lu-0543	Actinopterygii	Cypriniformes	Cyprinidae	Clypeobarbus pleuropholis	Clypeobarbus pleuropholis	Clypeobarbus pleuropholis	Congo (CO)	Luki	riv. Luki, ± 2,5km de Kiwéléwélé	-5.625333333	13.193	Democratic Republic of the Congo	Armel Ibala Zamba	39268	155	BOLD:ADH8563	114	12
A5-36-129	BCOVR022-17	MK074230	RMCA:fish:A5-36-P-149-169_seqID:A5-36-129_indID:A5-36-138	Actinopterygii	Cypriniformes	Cyprinidae	Enteromius camptacanthus	Enteromius camptacanthus	Enteromius camptacanthus	Lower Guinea (LG)	Kouilou-Niari	riv. Mbamba vers Les Bandas, bassin Kouilou-Niari	-4.216666667	12.55	Republic of the Congo	Victor Mamonekene, Emmanuel Vreven, Armel Ibala Zamba	38583	16	BOLD:ADI0441	196	91
A5-36-128	BCOVR126-17	MK074231	RMCA:fish:A5-36-P-149-169_seqID:A5-36-128_indID:A5-36-137	Actinopterygii	Cypriniformes	Cyprinidae	Enteromius camptacanthus	Enteromius camptacanthus	Enteromius camptacanthus	Lower Guinea (LG)	Kouilou-Niari	riv. Mbamba vers Les Bandas, bassin Kouilou-Niari	-4.216666667	12.55	Republic of the Congo	Victor Mamonekene, Emmanuel Vreven, Armel Ibala Zamba	38583	16	BOLD:ADI0441	196	91
A7-31-Le-0568	BCOVR488-17	MK074266	RMCA:fish:A7-31-P-547_seqID:A7-31-Le-0568_indID:A7-31-Le-0568	Actinopterygii	Cypriniformes	Cyprinidae	Enteromius cf. humeralis	Enteromius cf. humeralis	Enteromius sp.	Congo (CO)	Lefini	riv. Léfini, rive gauche au campement Mondo	-2.929833333	15.57616667	Republic of the Congo	Armel Ibala Zamba, Annette Ngoma Moutsinga	39310	153	BOLD:AAF2643	112	105
A7-31-688	BCOVR196-17	MK074233	RMCA:fish:A7-31-P-2047-048_seqID:A7-31-688_indID:A7-31-688	Actinopterygii	Cypriniformes	Cyprinidae	Enteromius diamouanganai	Enteromius diamouanganai	Enteromius diamouanganai	Lower Guinea (LG)	Kouilou-Niari	riv. Niari (Kouilou) à Pont Niari, juste en aval du pont	-3.5595	12.34116667	Republic of the Congo	Emmanuel Vreven, Armel Ibala Zamba	39332	70	BOLD:ADH9778	159	172
A7-31-689A	BCOVR197-17	MK074232	RMCA:fish:A7-31-P-2047-048_seqID:A7-31-689A_indID:A7-31-689A	Actinopterygii	Cypriniformes	Cyprinidae	Enteromius diamouanganai	Enteromius diamouanganai	Enteromius diamouanganai	Lower Guinea (LG)	Kouilou-Niari	riv. Niari (Kouilou) à Pont Niari, juste en aval du pont	-3.5595	12.34116667	Republic of the Congo	Emmanuel Vreven, Armel Ibala Zamba	39332	70	BOLD:ADH9778	159	172
A5-36-53	BCOVR017-17	MK074239	RMCA:fish:A5-36-P-1319-1323_seqID:A5-36-53_indID:A5-36-64	Actinopterygii	Cypriniformes	Cyprinidae	Enteromius guirali	Enteromius guirali	Enteromius guirali	Lower Guinea (LG)	Nyanga	riv. Doutsila à Bihongo, bassin Nyanga	-2.805166667	11.76616667	Republic of the Congo	Victor Mamonekene, Emmanuel Vreven, Armel Ibala Zamba	38576	11	BOLD:ACS4244	76	130
A7-31-584	BCOVR039-17	MK074235	RMCA:fish:A7-31-P-2049_seqID:A7-31-584_indID:A7-31-584	Actinopterygii	Cypriniformes	Cyprinidae	Enteromius guirali	Enteromius guirali	Enteromius guirali	Lower Guinea (LG)	Nyanga	riv. Nyanga à Nyanga, juste en amont du pont	-2.91	11.89483333	Republic of the Congo	Emmanuel Vreven, Armel Ibala Zamba	39323	11	BOLD:ACS4244	76	130
A7-31-591	BCOVR046-17	MK074237	RMCA:fish:A7-31-P-2052-2053_seqID:A7-31-591_indID:A7-31-591	Actinopterygii	Cypriniformes	Cyprinidae	Enteromius guirali	Enteromius guirali	Enteromius guirali	Lower Guinea (LG)	Nyanga	riv. Nyanga à Nyanga, juste au pont	-2.912	11.89333333	Republic of the Congo	Emmanuel Vreven, Armel Ibala Zamba	39324	11	BOLD:ACS4244	76	130
A7-31-592	BCOVR047-17	MK074236	RMCA:fish:A7-31-P-2052-2053_seqID:A7-31-592_indID:A7-31-592	Actinopterygii	Cypriniformes	Cyprinidae	Enteromius guirali	Enteromius guirali	Enteromius guirali	Lower Guinea (LG)	Nyanga	riv. Nyanga à Nyanga, juste au pont	-2.912	11.89333333	Republic of the Congo	Emmanuel Vreven, Armel Ibala Zamba	39324	11	BOLD:ACS4244	76	130
A7-31-612	BCOVR063-17	MK074234	RMCA:fish:A7-31-P-2050-051_seqID:A7-31-612_indID:A7-31-612	Actinopterygii	Cypriniformes	Cyprinidae	Enteromius guirali	Enteromius guirali	Enteromius guirali	Lower Guinea (LG)	Nyanga	riv. Nyanga à Nyanga, juste en amont du pont	-2.91	11.89483333	Republic of the Congo	Emmanuel Vreven, Armel Ibala Zamba	39324	11	BOLD:ACS4244	76	130
A7-31-613	BCOVR064-17	MK074240	RMCA:fish:A7-31-P-2050-051_seqID:A7-31-613_indID:A7-31-613	Actinopterygii	Cypriniformes	Cyprinidae	Enteromius guirali	Enteromius guirali	Enteromius guirali	Lower Guinea (LG)	Nyanga	riv. Nyanga à Nyanga, juste en amont du pont	-2.91	11.89483333	Republic of the Congo	Emmanuel Vreven, Armel Ibala Zamba	39324	11	BOLD:ACS4244	76	130
A5-36-23	BCOVR135-17	MK074238	RMCA:fish:A7-36-P-267-272_seqID:A5-36-23_indID:A5-36-41	Actinopterygii	Cypriniformes	Cyprinidae	Enteromius guirali	Enteromius guirali	Enteromius guirali	Lower Guinea (LG)	Polo_Ogowe	riv. Polo vers Moussogo, bassin Ogooué	-2.716	11.676	Republic of the Congo	Victor Mamonekene, Emmanuel Vreven, Armel Ibala Zamba	38574	11	BOLD:ACS4244	76	130
A5-36-34	BCOVR007-17	MK074244	RMCA:fish:A5-36-P-798-804_seqID:A5-36-34_indID:A5-36-50	Actinopterygii	Cypriniformes	Cyprinidae	Enteromius martorelli	Enteromius martorelli	Enteromius martorelli	Lower Guinea (LG)	Polo_Ogowe	riv. Polo vers Moussogo, bassin Ogooué	-2.716	11.676	Republic of the Congo	Victor Mamonekene, Emmanuel Vreven, Armel Ibala Zamba	38575	4	BOLD:ADI0295	75	161
A5-36-35	BCOVR008-17	MK074246	RMCA:fish:A5-36-P-798-804_seqID:A5-36-35_indID:A5-36-51	Actinopterygii	Cypriniformes	Cyprinidae	Enteromius martorelli	Enteromius martorelli	Enteromius martorelli	Lower Guinea (LG)	Polo_Ogowe	riv. Polo vers Moussogo, bassin Ogooué	-2.716	11.676	Republic of the Congo	Victor Mamonekene, Emmanuel Vreven, Armel Ibala Zamba	38575	4	BOLD:ADI0295	75	161
A7-31-611	BCOVR062-17	MK074243	RMCA:fish:A7-31-P-2057_seqID:A7-31-611_indID:A7-31-611	Actinopterygii	Cypriniformes	Cyprinidae	Enteromius martorelli	Enteromius martorelli	Enteromius martorelli	Lower Guinea (LG)	Nyanga	riv. Nyanga à Nyanga, juste en amont du pont	-2.91	11.89483333	Republic of the Congo	Emmanuel Vreven, Armel Ibala Zamba	39324	4	BOLD:ADI0295	75	161
A7-31-628	BCOVR077-17	MK074241	RMCA:fish:A7-31-P-2056_seqID:A7-31-628_indID:A7-31-628	Actinopterygii	Cypriniformes	Cyprinidae	Enteromius martorelli	Enteromius martorelli	Enteromius martorelli	Lower Guinea (LG)	Nyanga	riv. Nyanga à Nyanga, juste en amont du pont	-2.91	11.89483333	Republic of the Congo	Emmanuel Vreven, Armel Ibala Zamba	39324	4	BOLD:ADI0295	75	161
A7-31-636	BCOVR085-17	MK074242	RMCA:fish:A7-31-P-2059-060_seqID:A7-31-636_indID:A7-31-636	Actinopterygii	Cypriniformes	Cyprinidae	Enteromius martorelli	Enteromius martorelli	Enteromius martorelli	Lower Guinea (LG)	Ngongo_Ogowe	riv. Ngongo à Ngongo, juste en aval du pont	-2.6625	11.60116667	Republic of the Congo	Emmanuel Vreven, Armel Ibala Zamba	39326	4	BOLD:ADI0295	75	161
A7-31-651	BCOVR096-17	MK074245	RMCA:fish:A7-31-P-2058_seqID:A7-31-651_indID:A7-31-651	Actinopterygii	Cypriniformes	Cyprinidae	Enteromius martorelli	Enteromius martorelli	Enteromius martorelli	Lower Guinea (LG)	Ngongo_Ogowe	riv. Ngongo à Ngongo, juste en aval du pont	-2.6625	11.60116667	Republic of the Congo	Emmanuel Vreven, Armel Ibala Zamba	39326	4	BOLD:ADI0295	75	161
A7-31-666	BCOVR178-17	MK074247	RMCA:fish:A7-31-P-2061_seqID:A7-31-666_indID:A7-31-666	Actinopterygii	Cypriniformes	Cyprinidae	Enteromius martorelli	Enteromius martorelli	Enteromius martorelli	Lower Guinea (LG)	Ngongo_Ogowe	riv. Ngongo à Ngongo, juste en aval du pont	-2.6625	11.60116667	Republic of the Congo	Emmanuel Vreven, Armel Ibala Zamba	39327	4	BOLD:ADI0295	75	161
A7-31-743	BCOVR245-17	MK074251	RMCA:fish:A7-31-P-535-536_seqID:A7-31-743_indID:A7-31-743	Actinopterygii	Cypriniformes	Cyprinidae	Enteromius miolepis	Enteromius miolepis	Enteromius miolepis	Congo (CO)	Lefini	riv. Lessio, au pont du camp PPG, bassin Léfini	-3.25	15.46666667	Republic of the Congo	Armel Ibala Zamba, Emmanuel Vreven	39341	81	BOLD:AAE2676	73	120
A7-31-777	BCOVR274-17	MK074255	RMCA:fish:A7-31-P-539-540_seqID:A7-31-777_indID:A7-31-777	Actinopterygii	Cypriniformes	Cyprinidae	Enteromius miolepis	Enteromius miolepis	Enteromius miolepis	Congo (CO)	Lefini	riv. Tiémi, affl. riv. Lessio, bassin Léfini	-3.25	15.46666667	Republic of the Congo	Armel Ibala Zamba, Emmanuel Vreven	39342	81	BOLD:AAE2676	73	120
A7-31-778	BCOVR275-17	MK074252	RMCA:fish:A7-31-P-539-540_seqID:A7-31-778_indID:A7-31-778	Actinopterygii	Cypriniformes	Cyprinidae	Enteromius miolepis	Enteromius miolepis	Enteromius miolepis	Congo (CO)	Lefini	riv. Tiémi, affl. riv. Lessio, bassin Léfini	-3.25	15.46666667	Republic of the Congo	Armel Ibala Zamba, Emmanuel Vreven	39342	81	BOLD:AAE2676	73	120
A7-31-792	BCOVR287-17	MK074250	RMCA:fish:A7-31-P-543_seqID:A7-31-792_indID:A7-31-792	Actinopterygii	Cypriniformes	Cyprinidae	Enteromius miolepis	Enteromius miolepis	Enteromius miolepis	Congo (CO)	Lefini	riv. Lessio, au pont du camp PPG, bassin Léfini	-3.25	15.46666667	Republic of the Congo	Armel Ibala Zamba, Emmanuel Vreven	39343	81	BOLD:AAE2676	73	120
A7-31-831	BCOVR316-17	MK074254	RMCA:fish:A7-31-P-532-534_seqID:A7-31-831_indID:A7-31-831	Actinopterygii	Cypriniformes	Cyprinidae	Enteromius miolepis	Enteromius miolepis	Enteromius miolepis	Congo (CO)	Lefini	riv. Ntiene, affl. riv. Lessio, bassin Léfini	-3.264833333	15.476	Republic of the Congo	Armel Ibala Zamba, Emmanuel Vreven	39345	81	BOLD:AAE2676	73	120
A7-31-832	BCOVR317-17	MK074253	RMCA:fish:A7-31-P-2228-230_seqID:A7-31-832_indID:A7-31-832	Actinopterygii	Cypriniformes	Cyprinidae	Enteromius miolepis	Enteromius miolepis	Enteromius miolepis	Congo (CO)	Lefini	riv. Léfini, au confluent Léfini - Nambouli, rive gauche	-2.896	15.11433333	Republic of the Congo	Armel Ibala Zamba, Emmanuel Vreven	39354	81	BOLD:AAE2676	73	120
A7-31-833	BCOVR318-17	MK074248	RMCA:fish:A7-31-P-532-534_seqID:A7-31-833_indID:A7-31-833	Actinopterygii	Cypriniformes	Cyprinidae	Enteromius miolepis	Enteromius miolepis	Enteromius miolepis	Congo (CO)	Lefini	riv. Ntiene, affl. riv. Lessio, bassin Léfini	-3.264833333	15.476	Republic of the Congo	Armel Ibala Zamba, Emmanuel Vreven	39345	81	BOLD:AAE2676	73	120
A7-31-Le-0534	BCOVR483-17	MK074249	RMCA:fish:A7-31-P-538_seqID:A7-31-Le-0534_indID:A7-31-Le-0534	Actinopterygii	Cypriniformes	Cyprinidae	Enteromius miolepis	Enteromius miolepis	Enteromius miolepis	Congo (CO)	Lefini	rivière Léfini, en aval du mont Épopé mare à serpents	-3.008	15.48116667	Republic of the Congo	Armel Ibala Zamba, Annette Ngoma Moutsinga	39207	81	BOLD:AAE2676	73	120
A7-31-616	BCOVR066-17	MK074257	RMCA:fish:A7-31-P-2054-055_seqID:A7-31-616_indID:A7-31-616	Actinopterygii	Cypriniformes	Cyprinidae	Enteromius prionacanthus	Enteromius prionacanthus	Enteromius prionacanthus	Lower Guinea (LG)	Nyanga	riv. Nyanga à Nyanga, juste en amont du pont	-2.91	11.89483333	Republic of the Congo	Emmanuel Vreven, Armel Ibala Zamba	39324	33	BOLD:ADH7404	199	88
A7-31-617	BCOVR067-17	MK074256	RMCA:fish:A7-31-P-2054-055_seqID:A7-31-617_indID:A7-31-617	Actinopterygii	Cypriniformes	Cyprinidae	Enteromius prionacanthus	Enteromius prionacanthus	Enteromius prionacanthus	Lower Guinea (LG)	Nyanga	riv. Nyanga à Nyanga, juste en amont du pont	-2.91	11.89483333	Republic of the Congo	Emmanuel Vreven, Armel Ibala Zamba	39324	33	BOLD:ADH7404	199	88
A5-36-15	BCOVR129-17	MK074259	RMCA:fish:A5-36-P-217-225_seqID:A5-36-15_indID:A5-36-38	Actinopterygii	Cypriniformes	Cyprinidae	Enteromius rubrostigma	Enteromius rubrostigma	Enteromius rubrostigma	Lower Guinea (LG)	Polo_Ogowe	riv. Polo vers Moussogo, bassin Ogooué	-2.716	11.676	Republic of the Congo	Victor Mamonekene, Emmanuel Vreven, Armel Ibala Zamba	38574	56	BOLD:ADH8810	72	86
A5-36-4	BCOVR137-17	MK074258	RMCA:fish:A5-36-P-273-274_seqID:A5-36-4_indID:A5-36-28	Actinopterygii	Cypriniformes	Cyprinidae	Enteromius rubrostigma	Enteromius rubrostigma	Enteromius rubrostigma	Lower Guinea (LG)	Polo_Ogowe	riv. Polo vers Moussogo, bassin Ogooué	-2.716	11.676	Republic of the Congo	Victor Mamonekene, Emmanuel Vreven, Armel Ibala Zamba	38574	56	BOLD:ADH8810	72	86
A7-09-751	BCOVR644-17	MK074264	RMCA:fish:A7-09-P-1205-1206_seqID:A7-09-751_indID:A7-09-751	Actinopterygii	Cypriniformes	Cyprinidae	Enteromius sp. argenteus-like	Enteromius sp. argenteus-like	Enteromius sp.	Congo (CO)	Inkisi	riv. Inkisi, village Nsanga, aval barrage, Bas-Congo	-4.844277778	14.95763889	Democratic Republic of the Congo	Soleil Wamuini	38984	193	BOLD:ADH7785	77	92
A7-09-776	BCOVR662-17	MK074267	RMCA:fish:A7-09-P-811_seqID:A7-09-776_indID:A7-09-776	Actinopterygii	Cypriniformes	Cyprinidae	Enteromius sp. argenteus-like	Enteromius sp. argenteus-like	Enteromius sp.	Congo (CO)	Inkisi	riv. Inkisi, village Kinsende, Bas Congo	-5.386111111	15.25475	Democratic Republic of the Congo	Soleil Wamuini	39099	193	BOLD:ADH7785	77	92
A7-31-Lu-0936	BCOVR506-17	MK074263	RMCA:fish:A7-31-P-837-840_seqID:A7-31-Lu-0936_indID:A7-31-Lu-0936	Actinopterygii	Cypriniformes	Cyprinidae	Enteromius sp. holotaenia-likeLuki	Enteromius sp. holotaenia-likeLuki	Enteromius sp.	Congo (CO)	Luki	riv. Luki, au pont dans la réserve de biosphère de Luki	-5.633833333	13.0915	Democratic Republic of the Congo	Armel Ibala Zamba	39363	160	BOLD:AAE2675	115	171
A7-09-703	BCOVR609-17	MK074268	RMCA:fish:A7-09-P-333-334_seqID:A7-09-703_indID:A7-09-703	Actinopterygii	Cypriniformes	Cyprinidae	Enteromius sp. Inkisi	Enteromius sp. Inkisi	Enteromius sp.	Congo (CO)	Inkisi	riv. Luguga, village Kiyanika, bassin Inkisi, Bas Congo	-5.27575	15.21008333	Democratic Republic of the Congo	Soleil Wamuini	38957	185	BOLD:ADH8641	94	87
A7-31-Le-0555	BCOVR485-17	MK074271	RMCA:fish:uncatalogued_seqID:A7-31-Le-0555_indID:A7-31-Le-0555	Actinopterygii	Cypriniformes	Cyprinidae	Enteromius sp. Luki	Enteromius sp. Luki	Enteromius sp.	Congo (CO)	Luki	to be checked			Democratic Republic of the Congo			151	BOLD:ADH8640	78	106
A7-31-Le-0562	BCOVR486-17	MK074269	RMCA:fish:uncatalogued_seqID:A7-31-Le-0562_indID:A7-31-Le-0562	Actinopterygii	Cypriniformes	Cyprinidae	Enteromius sp. Luki	Enteromius sp. Luki	Enteromius sp.	Congo (CO)	Luki	to be checked			Democratic Republic of the Congo			151	BOLD:ADH8640	78	106
A7-09-847	BCOVR706-17	MK074272	RMCA:fish:A7-09-P-410-411_seqID:A7-09-847_indID:A7-09-847	Actinopterygii	Cypriniformes	Cyprinidae	Enteromius sp. miolepis-likeInkisi	Enteromius sp. miolepis-likeInkisi	Enteromius sp.	Congo (CO)	Inkisi	riv. Mingididi, village Mawunzi, bassin Inkisi, Bas Congo	-5.322222222	15.28052778	Democratic Republic of the Congo	Soleil Wamuini	38913	204	BOLD:ADH8161	99	121
A7-09-848	BCOVR707-17	MK074261	RMCA:fish:A7-09-P-410-411_seqID:A7-09-848_indID:A7-09-848	Actinopterygii	Cypriniformes	Cyprinidae	Enteromius sp. miolepis-likeInkisi	Enteromius sp. miolepis-likeInkisi	Enteromius sp.	Congo (CO)	Inkisi	riv. Mingididi, village Mawunzi, bassin Inkisi, Bas Congo	-5.322222222	15.28052778	Democratic Republic of the Congo	Soleil Wamuini	38913	204	BOLD:ADH8161	99	121
A7-31-Lu-0544	BCOVR498-17	MK074274	RMCA:fish:A7-31-P-912-919_seqID:A7-31-Lu-0544_indID:A7-31-Lu-0544	Actinopterygii	Cypriniformes	Cyprinidae	Enteromius sp. miolepis-likeLuki	Enteromius sp. miolepis-likeLuki	Enteromius sp.	Congo (CO)	Luki	riv. Luki, ± 2,5km de Kiwéléwélé	-5.718333333	12.95016667	Democratic Republic of the Congo	Armel Ibala Zamba	39268	156	BOLD:ADH8162	74	129
A7-31-Lu-0942	BCOVR510-17	MK074262	RMCA:fish:A7-31-P-910-911_seqID:A7-31-Lu-0942_indID:A7-31-Lu-0942	Actinopterygii	Cypriniformes	Cyprinidae	Enteromius sp. miolepis-likeLuki	Enteromius sp. miolepis-likeLuki	Enteromius sp.	Congo (CO)	Luki	riv. Luki, au pont dans la réserve de biosphère de Luki	-5.633833333	13.0915	Democratic Republic of the Congo	Armel Ibala Zamba	39364	156	BOLD:ADH8162	74	129
A7-09-746	BCOVR641-17	MK074260	RMCA:fish:A7-09-P-280-283_seqID:A7-09-746_indID:A7-09-746	Actinopterygii	Cypriniformes	Cyprinidae	Enteromius sp. unitaeniatus-Inkisi	Enteromius sp. unitaeniatus-Inkisi	Enteromius sp.	Congo (CO)	Inkisi	riv. Fidi, village Kiyenga, bassin Inkisi, Bas-Congo	-5.526055556	15.27805556	Democratic Republic of the Congo	Soleil Wamuini	38966	192	BOLD:ADH8920	79	13
A7-09-747	BCOVR642-17	MK074265	RMCA:fish:A7-09-P-280-283_seqID:A7-09-747_indID:A7-09-747	Actinopterygii	Cypriniformes	Cyprinidae	Enteromius sp. unitaeniatus-Inkisi	Enteromius sp. unitaeniatus-Inkisi	Enteromius sp.	Congo (CO)	Inkisi	riv. Fidi, village Kiyenga, bassin Inkisi, Bas-Congo	-5.526055556	15.27805556	Democratic Republic of the Congo	Soleil Wamuini	38966	192	BOLD:ADH8920	79	13
A7-09-890	BCOVR732-17	MK074270	RMCA:fish:A7-09-P-198-200_seqID:A7-09-890_indID:A7-09-890	Actinopterygii	Cypriniformes	Cyprinidae	Enteromius sp. unitaeniatus-Inkisi	Enteromius sp. unitaeniatus-Inkisi	Enteromius sp.	Congo (CO)	Inkisi	riv. Luidi, village Kinua-Nsudi, bassin Inkisi, Bas Congo	-5.473	15.21975	Democratic Republic of the Congo	Soleil Wamuini	38920	192	BOLD:ADH8920	79	13
A7-09-899	BCOVR740-17	MK074273	RMCA:fish:A7-09-P-284-296_seqID:A7-09-899_indID:A7-09-899	Actinopterygii	Cypriniformes	Cyprinidae	Enteromius sp. unitaeniatus-Inkisi	Enteromius sp. unitaeniatus-Inkisi	Enteromius sp.	Congo (CO)	Inkisi	riv. Inkisi, village Nsanga, aval barrage, Bas-Congo	-4.844277778	14.95763889	Democratic Republic of the Congo	Soleil Wamuini	38983	192	BOLD:ADH8920	79	13
A7-31-Lu-0931	BCOVR504-17	MK074296	RMCA:fish:A7-031-P-1150_seqID:A7-31-Lu-0931_indID:A7-31-Lu-0931	Actinopterygii	Cypriniformes	Cyprinidae	Garra cf. congoensis	Garra cf. congoensis	Garra sp.	Congo (CO)	Luki	riv. Luki, au pont dans la réserve de biosphère de Luki	-5.633833333	13.0915	Democratic Republic of the Congo	Armel Ibala Zamba	39363	159	BOLD:ADH7358	71	165
A7-09-667	BCOVR586-17	MK074285	RMCA:fish:A7-09-P-826-827_seqID:A7-09-667_indID:A7-09-667	Actinopterygii	Cypriniformes	Cyprinidae	Garra cf. congoensis	Garra cf. congoensis	Garra cf. congoensis	Congo (CO)	Inkisi	riv. Lukusu, village Ngeba/Mboma, bassin Inkisi, Bas Congo	-5.226916667	15.21722222	Democratic Republic of the Congo	Soleil Wamuini	38953	159	BOLD:ADH7358	71	165
A7-09-691	BCOVR601-17	MK074287	RMCA:fish:A7-09-P-1394-1395_seqID:A7-09-691_indID:A7-09-691	Actinopterygii	Cypriniformes	Cyprinidae	Garra cf. congoensis	Garra cf. congoensis	Garra sp.	Congo (CO)	Inkisi	rivière Ngeba/Ngufu, village Ngeba, affluent rivière Inkisi, Bas Congo	-5.18375	15.20641667	Democratic Republic of the Congo	Soleil Wamuini	38954	159	BOLD:ADH7358	71	165
A7-09-692	BCOVR602-17	MK074288	RMCA:fish:A7-09-P-1394-1395_seqID:A7-09-692_indID:A7-09-692	Actinopterygii	Cypriniformes	Cyprinidae	Garra cf. congoensis	Garra cf. congoensis	Garra sp.	Congo (CO)	Inkisi	rivière Ngeba/Ngufu, village Ngeba, affluent rivière Inkisi, Bas Congo	-5.18375	15.20641667	Democratic Republic of the Congo	Soleil Wamuini	38954	159	BOLD:ADH7358	71	165
A7-09-714	BCOVR618-17	MK074290	RMCA:fish:A7-09-P-835-839_seqID:A7-09-714_indID:A7-09-714	Actinopterygii	Cypriniformes	Cyprinidae	Garra cf. congoensis	Garra cf. congoensis	Garra sp.	Congo (CO)	Inkisi	riv. Bongolo, village Kinsende, bassin Inkisi, Bas Congo	-4.841944444	14.96013889	Democratic Republic of the Congo	Soleil Wamuini	38959	159	BOLD:ADH7358	71	165
A7-09-779	BCOVR665-17	MK074291	RMCA:fish:A7-09-P-842-844_seqID:A7-09-779_indID:A7-09-779	Actinopterygii	Cypriniformes	Cyprinidae	Garra cf. congoensis	Garra cf. congoensis	Garra sp.	Congo (CO)	Inkisi	riv. Nua, village Mawunzi, bassin Inkisi, Bas Congo	-5.313333333	15.27552778	Democratic Republic of the Congo	Soleil Wamuini	39127	159	BOLD:ADH7358	71	165
A7-09-820	BCOVR688-17	MK074298	RMCA:fish:A7-09-P-1338-339_seqID:A7-09-820_indID:A7-09-820	Actinopterygii	Cypriniformes	Cyprinidae	Garra cf. congoensis	Garra cf. congoensis	Garra sp.	Congo (CO)	Inkisi	riv. Muala, village Muala-Kinsende, bassin Inkisi, Bas-Congo	-5.269833333	14.96169444	Democratic Republic of the Congo	Soleil Wamuini	38910	159	BOLD:ADH7358	71	165
A7-09-821	BCOVR689-17	MK074297	RMCA:fish:A7-09-P-1338-339_seqID:A7-09-821_indID:A7-09-821	Actinopterygii	Cypriniformes	Cyprinidae	Garra cf. congoensis	Garra cf. congoensis	Garra sp.	Congo (CO)	Inkisi	riv. Muala, village Muala-Kinsende, bassin Inkisi, Bas-Congo	-5.269833333	14.96169444	Democratic Republic of the Congo	Soleil Wamuini	38910	159	BOLD:ADH7358	71	165
A7-09-845	BCOVR704-17	MK074292	RMCA:fish:A7-09-P-1263-275_seqID:A7-09-845_indID:A7-09-845	Actinopterygii	Cypriniformes	Cyprinidae	Garra cf. congoensis	Garra cf. congoensis	Garra sp.	Congo (CO)	Inkisi	riv. Mingididi, village Mawunzi, bassin Inkisi, Bas Congo	-5.322222222	15.28052778	Democratic Republic of the Congo	Soleil Wamuini	38913	159	BOLD:ADH7358	71	165
A7-09-846	BCOVR705-17	MK074293	RMCA:fish:A7-09-P-1263-275_seqID:A7-09-846_indID:A7-09-846	Actinopterygii	Cypriniformes	Cyprinidae	Garra cf. congoensis	Garra cf. congoensis	Garra sp.	Congo (CO)	Inkisi	riv. Mingididi, village Mawunzi, bassin Inkisi, Bas Congo	-5.322222222	15.28052778	Democratic Republic of the Congo	Soleil Wamuini	38913	159	BOLD:ADH7358	71	165
A7-09-870	BCOVR716-17	MK074294	RMCA:fish:A7-09-P-1391_seqID:A7-09-870_indID:A7-09-870	Actinopterygii	Cypriniformes	Cyprinidae	Garra cf. congoensis	Garra cf. congoensis	Garra sp.	Congo (CO)	Inkisi	riv. N'Soni, village Yanama, bassin Inkisi, Bas Congo	-5.402277778	15.17127778	Democratic Republic of the Congo	Soleil Wamuini	38916	159	BOLD:ADH7358	71	165
A7-09-897	BCOVR738-17	MK074295	RMCA:fish:A7-09-P-1075-1080_seqID:A7-09-897_indID:A7-09-897	Actinopterygii	Cypriniformes	Cyprinidae	Garra cf. congoensis	Garra cf. congoensis	Garra sp.	Congo (CO)	Inkisi	riv. Inkisi, village Nsanga, aval barrage, Bas-Congo	-4.844277778	14.95763889	Democratic Republic of the Congo	Soleil Wamuini	38983	159	BOLD:ADH7358	71	165
A4-46-0005	BCOVR516-17	MK074289	RMCA:fish:notatRMCA/photograph_seqID:A4-46-0005_indID:A4-46-0005	Actinopterygii	Cypriniformes	Cyprinidae	Garra cf. ornata	Garra cf. ornata	Garra sp.	Congo (CO)	LowerCOms	confluent Djoule et Congo			Republic of the Congo	Victor Mamonekene, Jos Snoeks, Emmanuel Vreven		167	BOLD:AAF4939	120	155
A5-36-121	BCOVR120-17	MK074286	RMCA:fish:A5-36-P-0634-0789_seqID:A5-36-121_indID:A5-36-130	Actinopterygii	Cypriniformes	Cyprinidae	Garra ornata	Garra ornata	Garra ornata	Lower Guinea (LG)	Kouilou-Niari	riv. Mbamba vers Les Bandas, bassin Kouilou-Niari	-4.216666667	12.55	Republic of the Congo	Victor Mamonekene, Emmanuel Vreven, Armel Ibala Zamba	38583	52	BOLD:ADH7418	184	164
A4-46-0001	BCOVR512-17	MK074423	RMCA:fish:notatRMCA/photograph_A4-46-0001_seqID:A4-46-0001_indID:A4-46-0001	Actinopterygii	Cypriniformes	Cyprinidae	Labeo altivelis	Labeo altivelis	Labeo sp.	Congo (CO)	LowerCOms	confluent Djoule et Congo			Republic of the Congo	Victor Mamonekene, Jos Snoeks, Emmanuel Vreven		163	BOLD:AAJ2874	117	55
A7-31-702	BCOVR210-17	MK074427	RMCA:fish:A7-31-P-2805-807_seqID:A7-31-702_indID:A7-31-702	Actinopterygii	Cypriniformes	Cyprinidae	Labeo cf. annectens	Labeo cf. annectens	Labeo sp.	Lower Guinea (LG)	Kouilou-Niari	riv. Niari (Kouilou) à Pont Niari, juste en aval du pont	-3.5595	12.34116667	Republic of the Congo	Emmanuel Vreven, Armel Ibala Zamba	39332	75	BOLD:ADH8855	84	134
A7-31-709	BCOVR215-17	MK074429	RMCA:fish:A7-31-P-2805-807_seqID:A7-31-709_indID:A7-31-709	Actinopterygii	Cypriniformes	Cyprinidae	Labeo cf. annectens	Labeo cf. annectens	Labeo sp.	Lower Guinea (LG)	Kouilou-Niari	riv. Niari (Kouilou) à Pont Niari, juste en aval du pont	-3.5595	12.34116667	Republic of the Congo	Emmanuel Vreven, Armel Ibala Zamba	39332	75	BOLD:ADH8855	84	134
A7-31-710	BCOVR216-17	MK074430	RMCA:fish:A7-31-P-2803-804_seqID:A7-31-710_indID:A7-31-710	Actinopterygii	Cypriniformes	Cyprinidae	Labeo cf. annectens	Labeo cf. annectens	Labeo sp.	Lower Guinea (LG)	Kouilou-Niari	riv. Niari (Kouilou) à Pont Niari, juste en aval du pont	-3.5595	12.34116667	Republic of the Congo	Emmanuel Vreven, Armel Ibala Zamba	39332	75	BOLD:ADH8856	168	134
A7-31-711	BCOVR217-17	MK074431	RMCA:fish:A7-31-P-2803-804_seqID:A7-31-711_indID:A7-31-711	Actinopterygii	Cypriniformes	Cyprinidae	Labeo cf. annectens	Labeo cf. annectens	Labeo sp.	Lower Guinea (LG)	Kouilou-Niari	riv. Niari (Kouilou) à Pont Niari, juste en aval du pont	-3.5595	12.34116667	Republic of the Congo	Emmanuel Vreven, Armel Ibala Zamba	39332	75	BOLD:ADH8855	84	134
A7-31-701	BCOVR209-17	MK074426	RMCA:fish:A7-31-P-2810-811_seqID:A7-31-701_indID:A7-31-701	Actinopterygii	Cypriniformes	Cyprinidae	Labeo cf. batesii	Labeo cf. batesii	Labeo sp.	Lower Guinea (LG)	Kouilou-Niari	riv. Niari (Kouilou) à Pont Niari, juste en aval du pont	-3.5595	12.34116667	Republic of the Congo	Emmanuel Vreven, Armel Ibala Zamba	39332	74	BOLD:ADI0204	85	154
A7-31-708	BCOVR214-17	MK074428	RMCA:fish:A7-31-P-2810-811_seqID:A7-31-708_indID:A7-31-708	Actinopterygii	Cypriniformes	Cyprinidae	Labeo cf. batesii	Labeo cf. batesii	Labeo sp.	Lower Guinea (LG)	Kouilou-Niari	riv. Niari (Kouilou) à Pont Niari, juste en aval du pont	-3.5595	12.34116667	Republic of the Congo	Emmanuel Vreven, Armel Ibala Zamba	39332	74	BOLD:ADI0204	85	154
A7-31-712	BCOVR218-17	MK074432	RMCA:fish:A7-31-P-2808-809_seqID:A7-31-712_indID:A7-31-712	Actinopterygii	Cypriniformes	Cyprinidae	Labeo cf. batesii	Labeo cf. batesii	Labeo sp.	Lower Guinea (LG)	Kouilou-Niari	riv. Niari (Kouilou) à Pont Niari, juste en aval du pont	-3.5595	12.34116667	Republic of the Congo	Emmanuel Vreven, Armel Ibala Zamba	39332	74	BOLD:ADI0204	85	154
A7-31-713	BCOVR219-17	MK074433	RMCA:fish:A7-31-P-2808-809_seqID:A7-31-713_indID:A7-31-713	Actinopterygii	Cypriniformes	Cyprinidae	Labeo cf. batesii	Labeo cf. batesii	Labeo sp.	Lower Guinea (LG)	Kouilou-Niari	riv. Niari (Kouilou) à Pont Niari, juste en aval du pont	-3.5595	12.34116667	Republic of the Congo	Emmanuel Vreven, Armel Ibala Zamba	39332	74	BOLD:ADI0204	85	154
A7-31-652	BCOVR097-17	MK074435	RMCA:fish:A7-31-P-2812_seqID:A7-31-652_indID:A7-31-652	Actinopterygii	Cypriniformes	Cyprinidae	Labeo cf. camerunensis	Labeo cf. camerunensis	Labeo sp.	Lower Guinea (LG)	Ngongo_Ogowe	riv. Ngongo à Ngongo, juste en aval du pont	-2.6625	11.60116667	Republic of the Congo	Emmanuel Vreven, Armel Ibala Zamba	39326	43	BOLD:ADH7377	178	153
A7-31-575	BCOVR033-17	MK074439	RMCA:fish:A7-31-P-1974-1975_seqID:A7-31-575_indID:A7-31-575	Actinopterygii	Cypriniformes	Cyprinidae	Labeo cf. lukulae	Labeo cf. lukulae	Labeo sp.	Lower Guinea (LG)	Nyanga	riv. Nyanga à Nyanga, juste en amont du pont	-2.91	11.89483333	Republic of the Congo	Emmanuel Vreven, Armel Ibala Zamba	39323	21	BOLD:ADI0983	83	136
A7-31-576	BCOVR034-17	MK074425	RMCA:fish:A7-31-P-1974-1975_seqID:A7-31-576_indID:A7-31-576	Actinopterygii	Cypriniformes	Cyprinidae	Labeo cf. lukulae	Labeo cf. lukulae	Labeo sp.	Lower Guinea (LG)	Nyanga	riv. Nyanga à Nyanga, juste en amont du pont	-2.91	11.89483333	Republic of the Congo	Emmanuel Vreven, Armel Ibala Zamba	39323	21	BOLD:ADI0983	83	136
A7-31-642	BCOVR089-17	MK074437	RMCA:fish:A7-31-P-1971-1972_seqID:A7-31-642_indID:A7-31-640	Actinopterygii	Cypriniformes	Cyprinidae	Labeo cf. lukulae	Labeo cf. lukulae	Labeo sp.	Lower Guinea (LG)	Ngongo_Ogowe	riv. Ngongo à Ngongo, juste en aval du pont	-2.6625	11.60116667	Republic of the Congo	Emmanuel Vreven, Armel Ibala Zamba	39326	40	BOLD:ADC7192	176	132
A7-31-643	BCOVR090-17	MK074436	RMCA:fish:A7-31-P-1971-1972_seqID:A7-31-643_indID:A7-31-641	Actinopterygii	Cypriniformes	Cyprinidae	Labeo cf. lukulae	Labeo cf. lukulae	Labeo sp.	Lower Guinea (LG)	Ngongo_Ogowe	riv. Ngongo à Ngongo, juste en aval du pont	-2.6625	11.60116667	Republic of the Congo	Emmanuel Vreven, Armel Ibala Zamba	39326	40	BOLD:ADC7192	176	132
A5-36-72	BCOVR151-17	MK074424	RMCA:fish:A5-36-P-349-350_seqID:A5-36-72_indID:A5-36-81	Actinopterygii	Cypriniformes	Cyprinidae	Labeo cf. lukulae	Labeo cf. lukulae	Labeo sp.	Lower Guinea (LG)	Nyanga	riv. Itsivou vers Pémo, bassin Nyanga	-2.8605	11.82916667	Republic of the Congo	Victor Mamonekene, Emmanuel Vreven, Armel Ibala Zamba	38577	21	BOLD:ADI0983	83	136
A7-31-663	BCOVR175-17	MK074438	RMCA:fish:A7-31-P-1973_seqID:A7-31-663_indID:A7-31-663	Actinopterygii	Cypriniformes	Cyprinidae	Labeo cf. lukulae	Labeo cf. lukulae	Labeo sp.	Lower Guinea (LG)	Ngongo_Ogowe	riv. Ngongo à Ngongo, juste en aval du pont	-2.6625	11.60116667	Republic of the Congo	Emmanuel Vreven, Armel Ibala Zamba	39327	40	BOLD:ADC7192	176	132
A4-46-0002	BCOVR513-17	MK074434	RMCA:fish:notatRMCA/photograph_seqID:A4-46-0002_indID:A4-46-0002	Actinopterygii	Cypriniformes	Cyprinidae	Labeo cf. nasus	Labeo cf. nasus	Labeo sp.	Congo (CO)	LowerCOms	confluent Djoule et Congo			Republic of the Congo	Victor Mamonekene, Jos Snoeks, Emmanuel Vreven		164	BOLD:AAB8191	118	135
A7-09-758	BCOVR649-17	MK074416	RMCA:fish:A7-09-P-6_seqID:A7-09-758_indID:A7-09-758	Actinopterygii	Cypriniformes	Cyprinidae	Labeo chariensis	Labeo chariensis	Labeo chariensis	Congo (CO)	Inkisi	riv. Inkisi, village Zongo, aval chute Bas-Congo	-4.7685	14.8775	Democratic Republic of the Congo	Soleil Wamuini	38988	195	BOLD:ABY4644	106	131
A7-09-757	BCOVR648-17	MK074417	RMCA:fish:A7-09-P-812_seqID:A7-09-757_indID:A7-09-757	Actinopterygii	Cypriniformes	Cyprinidae	Labeo greenii	Labeo greenii	Labeo greenii	Congo (CO)	Inkisi	riv. Inkisi, village Zongo, aval chute Bas-Congo	-4.7685	14.8775	Democratic Republic of the Congo	Soleil Wamuini	38988	194	BOLD:AAF3498	105	56
A7-09-715	BCOVR619-17	MK074419	RMCA:fish:A7-09-P-813-814_seqID:A7-09-715_indID:A7-09-715	Actinopterygii	Cypriniformes	Cyprinidae	Labeo macrostoma	Labeo macrostoma	Labeo macrostoma	Congo (CO)	Inkisi	riv. Bongolo, village Kinsende, bassin Inkisi, Bas Congo	-5.386305556	15.257	Democratic Republic of the Congo	Soleil Wamuini	38959	187	BOLD:AAP1016	101	133
A7-09-716	BCOVR620-17	MK074420	RMCA:fish:A7-09-P-813-814_seqID:A7-09-716_indID:A7-09-716	Actinopterygii	Cypriniformes	Cyprinidae	Labeo macrostoma	Labeo macrostoma	Labeo macrostoma	Congo (CO)	Inkisi	riv. Bongolo, village Kinsende, bassin Inkisi, Bas Congo	-5.386305556	15.257	Democratic Republic of the Congo	Soleil Wamuini	38959	187	BOLD:AAP1016	101	133
A7-09-739	BCOVR636-17	MK074418	RMCA:fish:A7-09-P-1359-1360_seqID:A7-09-739_indID:A7-09-739	Actinopterygii	Cypriniformes	Cyprinidae	Labeo macrostoma	Labeo macrostoma	Labeo macrostoma	Congo (CO)	Inkisi	riv. Fidi, village Kiyenga, bassin Inkisi, Bas-Congo	-5.526055556	15.27805556	Democratic Republic of the Congo	Soleil Wamuini	38966	187	BOLD:AAP1016	101	133
A7-09-740	BCOVR637-17	MK074422	RMCA:fish:A7-09-P-1359-1360_seqID:A7-09-740_indID:A7-09-740	Actinopterygii	Cypriniformes	Cyprinidae	Labeo macrostoma	Labeo macrostoma	Labeo macrostoma	Congo (CO)	Inkisi	riv. Fidi, village Kiyenga, bassin Inkisi, Bas-Congo	-5.526055556	15.27805556	Democratic Republic of the Congo	Soleil Wamuini	38966	187	BOLD:AAP1016	101	133
A7-09-894	BCOVR735-17	MK074421	RMCA:fish:A7-09-P-1081-1087_seqID:A7-09-894_indID:A7-09-894	Actinopterygii	Cypriniformes	Cyprinidae	Labeo macrostoma	Labeo macrostoma	Labeo macrostoma	Congo (CO)	Inkisi	riv. Inkisi, village Nsanga, aval barrage, Bas-Congo	-4.844277778	14.95763889	Democratic Republic of the Congo	Soleil Wamuini	38983	187	BOLD:AAP1016	101	133
A7-31-705	BCOVR211-17	MK074399	RMCA:fish:A7-31-P-2302-2303_seqID:A7-31-705_indID:A7-31-705	Actinopterygii	Cypriniformes	Cyprinidae	Labeobarbus cf. sandersi	Labeobarbus cf. sandersi	Labeobarbus sp.	Lower Guinea (LG)	Kouilou-Niari	riv. Niari (Kouilou) à Pont Niari, juste en aval du pont	-3.5595	12.34116667	Republic of the Congo	Emmanuel Vreven, Armel Ibala Zamba	39332	76	BOLD:ADH8287	162	198
A7-31-706	BCOVR212-17	MK074400	RMCA:fish:A7-31-P-2302-2303_seqID:A7-31-706_indID:A7-31-706	Actinopterygii	Cypriniformes	Cyprinidae	Labeobarbus cf. sandersi	Labeobarbus cf. sandersi	Labeobarbus sp.	Lower Guinea (LG)	Kouilou-Niari	riv. Niari (Kouilou) à Pont Niari, juste en aval du pont	-3.5595	12.34116667	Republic of the Congo	Emmanuel Vreven, Armel Ibala Zamba	39332	76	BOLD:ADH8287	162	198
A7-31-719	BCOVR225-17	MK074408	RMCA:fish:A7-31-P-2301_seqID:A7-31-719_indID:A7-31-719	Actinopterygii	Cypriniformes	Cyprinidae	Labeobarbus cf. sandersi	Labeobarbus cf. sandersi	Labeobarbus sp.	Lower Guinea (LG)	Kouilou-Niari	riv. Niari (Kouilou) à Pont Niari, juste en aval du pont	-3.5595	12.34116667	Republic of the Congo	Emmanuel Vreven, Armel Ibala Zamba	39332	76	BOLD:ADH8287	162	198
A5-36-115	BCOVR114-17	MK074398	RMCA:fish:A5-36-P-609-633_seqID:A5-36-115_indID:A5-36-127	Actinopterygii	Cypriniformes	Cyprinidae	Labeobarbus cf. semireticulatus	Labeobarbus cf. semireticulatus	Labeobarbus sp.	Lower Guinea (LG)	Kouilou-Niari	riv. Mbamba vers Les Bandas, bassin Kouilou-Niari	-4.216666667	12.55	Republic of the Congo	Victor Mamonekene, Emmanuel Vreven, Armel Ibala Zamba	38583	49	BOLD:ADH9505	182	157
A5-36-118	BCOVR117-17	MK074403	RMCA:fish:A5-36-P-609-633_seqID:A5-36-118_indID:A5-36-126	Actinopterygii	Cypriniformes	Cyprinidae	Labeobarbus cf. semireticulatus	Labeobarbus cf. semireticulatus	Labeobarbus sp.	Lower Guinea (LG)	Kouilou-Niari	riv. Mbamba vers Les Bandas, bassin Kouilou-Niari	-4.216666667	12.55	Republic of the Congo	Victor Mamonekene, Emmanuel Vreven, Armel Ibala Zamba	38583	49	BOLD:ADH9505	182	157
A7-31-650	BCOVR095-17	MK074378	RMCA:fish:A7-31-P-1969_seqID:A7-31-650_indID:A7-31-650	Actinopterygii	Cypriniformes	Cyprinidae	Labeobarbus compiniei	Labeobarbus compiniei	Labeobarbus compiniei	Lower Guinea (LG)	Ngongo_Ogowe	riv. Ngongo à Ngongo, juste en aval du pont	-2.6625	11.60116667	Republic of the Congo	Emmanuel Vreven, Armel Ibala Zamba	39326	42	BOLD:ADH9793	81	197
A5-36-107	BCOVR106-17	MK074376	RMCA:fish:A5-36-P-606-608_seqID:A5-36-107_indID:A5-36-115	Actinopterygii	Cypriniformes	Cyprinidae	Labeobarbus compiniei	Labeobarbus compiniei	Labeobarbus compiniei	Lower Guinea (LG)	Kouilou-Niari	fleuve Kouilou-Niari au Pont-du-Niari	-3.555166667	12.343	Republic of the Congo	Victor Mamonekene, Emmanuel Vreven, Armel Ibala Zamba	38582	42	BOLD:ADH9793	81	197
A5-36-87	BCOVR159-17	MK074375	RMCA:fish:A5-36-P-605_seqID:A5-36-87_indID:A5-36-96	Actinopterygii	Cypriniformes	Cyprinidae	Labeobarbus compiniei	Labeobarbus compiniei	Labeobarbus compiniei	Lower Guinea (LG)	Nyanga	riv. Nyanga à Nyanga-Pont	-2.911833333	11.89333333	Republic of the Congo	Victor Mamonekene, Emmanuel Vreven, Armel Ibala Zamba	38578	42	BOLD:ADH9793	81	197
A7-31-693	BCOVR201-17	MK074377	RMCA:fish:A7-31-P-1970_seqID:A7-31-693_indID:A7-31-693	Actinopterygii	Cypriniformes	Cyprinidae	Labeobarbus compiniei	Labeobarbus compiniei	Labeobarbus compiniei	Lower Guinea (LG)	Kouilou-Niari	riv. Niari (Kouilou) à Pont Niari, juste en aval du pont	-3.5595	12.34116667	Republic of the Congo	Emmanuel Vreven, Armel Ibala Zamba	39332	42	BOLD:ADH9793	81	197
A7-09-728	BCOVR627-17	MK074381	RMCA:fish:A7-09-P-501-502_seqID:A7-09-728_indID:A7-09-728	Actinopterygii	Cypriniformes	Cyprinidae	Labeobarbus macrolepidotus	Labeobarbus macrolepidotus	Labeobarbus macrolepidotus	Congo (CO)	Inkisi	riv. Inkisi, village Kinsende, Bas Congo	-5.386111111	15.25475	Democratic Republic of the Congo	Soleil Wamuini	38960	189	BOLD:ADH8288	102	199
A7-09-769	BCOVR657-17	MK074380	RMCA:fish:A7-09-P-10_seqID:A7-09-769_indID:A7-09-769	Actinopterygii	Cypriniformes	Cyprinidae	Labeobarbus macrolepidotus	Labeobarbus macrolepidotus	Labeobarbus macrolepidotus	Congo (CO)	Inkisi	riv. Inkisi, village Zongo, aval chute Bas-Congo	-4.7685	14.8775	Democratic Republic of the Congo	Soleil Wamuini	38990	189	BOLD:ADH8288	102	199
A7-09-895	BCOVR736-17	MK074379	RMCA:fish:A7-09-P-503-507_seqID:A7-09-895_indID:A7-09-895	Actinopterygii	Cypriniformes	Cyprinidae	Labeobarbus macrolepidotus	Labeobarbus macrolepidotus	Labeobarbus macrolepidotus	Congo (CO)	Inkisi	riv. Inkisi, village Nsanga, aval barrage, Bas-Congo	-4.844277778	14.95763889	Democratic Republic of the Congo	Soleil Wamuini	38983	189	BOLD:ADH8288	102	199
A7-31-694	BCOVR202-17	MK074382	RMCA:fish:A7-31-P-1967_seqID:A7-31-694_indID:A7-31-694	Actinopterygii	Cypriniformes	Cyprinidae	Labeobarbus progenys	Labeobarbus progenys	Labeobarbus progenys	Lower Guinea (LG)	Kouilou-Niari	riv. Niari (Kouilou) à Pont Niari, juste en aval du pont	-3.5595	12.34116667	Republic of the Congo	Emmanuel Vreven, Armel Ibala Zamba	39332	73	BOLD:ADH8627	161	181
A7-31-740	BCOVR242-17	MK074383	RMCA:fish:A7-31-P-1968_seqID:A7-31-740_indID:A7-31-740	Actinopterygii	Cypriniformes	Cyprinidae	Labeobarbus progenys	Labeobarbus progenys	Labeobarbus progenys	Lower Guinea (LG)	Kouilou-Niari	riv. Niari (Kouilou) à Pont Niari, juste en aval du pont	-3.5595	12.34116667	Republic of the Congo	Emmanuel Vreven, Armel Ibala Zamba	39333	73	BOLD:ADH8627	161	181
A7-09-734	BCOVR633-17	MK074385	RMCA:fish:A7-09-P-849_seqID:A7-09-734_indID:A7-09-734	Actinopterygii	Cypriniformes	Cyprinidae	Labeobarbus robertsi	Labeobarbus robertsi	Labeobarbus robertsi	Congo (CO)	Inkisi	riv. Bongolo, village Kinsende, bassin Inkisi, Bas Congo	-5.386305556	15.257	Democratic Republic of the Congo	Soleil Wamuini	38960	191	BOLD:ADI0872	104	173
A7-09-736	BCOVR635-17	MK074384	RMCA:fish:A7-09-P-481-485_seqID:A7-09-736_indID:A7-09-736	Actinopterygii	Cypriniformes	Cyprinidae	Labeobarbus robertsi	Labeobarbus robertsi	Labeobarbus robertsi	Congo (CO)	Inkisi	riv. Fidi, village Kiyenga, bassin Inkisi, Bas-Congo	-5.526055556	15.27805556	Democratic Republic of the Congo	Soleil Wamuini	38964	191	BOLD:ADI0872	104	173
A7-09-750	BCOVR643-17	MK074386	RMCA:fish:A7-09-P-1390_seqID:A7-09-750_indID:A7-09-750	Actinopterygii	Cypriniformes	Cyprinidae	Labeobarbus robertsi	Labeobarbus robertsi	Labeobarbus robertsi	Congo (CO)	Inkisi	riv. Fidi, village Kiyenga, bassin Inkisi, Bas-Congo	-5.526055556	15.27805556	Democratic Republic of the Congo	Soleil Wamuini	38966	191	BOLD:ADI0872	104	173
A7-31-714	BCOVR220-17	MK074390	RMCA:fish:A7-31-P-1962-1965_seqID:A7-31-714_indID:A7-31-714	Actinopterygii	Cypriniformes	Cyprinidae	Labeobarbus roylii	Labeobarbus roylii	Labeobarbus roylii	Lower Guinea (LG)	Kouilou-Niari	riv. Niari (Kouilou) à Pont Niari, juste en aval du pont	-3.5595	12.34116667	Republic of the Congo	Emmanuel Vreven, Armel Ibala Zamba	39332	77	BOLD:ADI0138	82	196
A7-31-715	BCOVR221-17	MK074387	RMCA:fish:A7-31-P-1966_seqID:A7-31-715_indID:A7-31-715	Actinopterygii	Cypriniformes	Cyprinidae	Labeobarbus roylii	Labeobarbus roylii	Labeobarbus roylii	Lower Guinea (LG)	Kouilou-Niari	riv. Niari (Kouilou) à Pont Niari, juste en aval du pont	-3.5595	12.34116667	Republic of the Congo	Emmanuel Vreven, Armel Ibala Zamba	39332	77	BOLD:ADI0138	82	196
A7-31-716	BCOVR222-17	MK074389	RMCA:fish:A7-31-P-1962-1965_seqID:A7-31-716_indID:A7-31-716	Actinopterygii	Cypriniformes	Cyprinidae	Labeobarbus roylii	Labeobarbus roylii	Labeobarbus roylii	Lower Guinea (LG)	Kouilou-Niari	riv. Niari (Kouilou) à Pont Niari, juste en aval du pont	-3.5595	12.34116667	Republic of the Congo	Emmanuel Vreven, Armel Ibala Zamba	39332	77	BOLD:ADI0138	82	196
A7-31-717	BCOVR223-17	MK074391	RMCA:fish:A7-31-P-1962-1965_seqID:A7-31-717_indID:A7-31-717	Actinopterygii	Cypriniformes	Cyprinidae	Labeobarbus roylii	Labeobarbus roylii	Labeobarbus roylii	Lower Guinea (LG)	Kouilou-Niari	riv. Niari (Kouilou) à Pont Niari, juste en aval du pont	-3.5595	12.34116667	Republic of the Congo	Emmanuel Vreven, Armel Ibala Zamba	39332	77	BOLD:ADI0138	82	196
A7-31-718	BCOVR224-17	MK074388	RMCA:fish:A7-31-P-1962-1965_seqID:A7-31-718_indID:A7-31-718	Actinopterygii	Cypriniformes	Cyprinidae	Labeobarbus roylii	Labeobarbus roylii	Labeobarbus roylii	Lower Guinea (LG)	Kouilou-Niari	riv. Niari (Kouilou) à Pont Niari, juste en aval du pont	-3.5595	12.34116667	Republic of the Congo	Emmanuel Vreven, Armel Ibala Zamba	39332	77	BOLD:ADI0138	82	196
A7-09-713	BCOVR617-17	MK074411	RMCA:fish:A7-09-P-815-817_seqID:A7-09-713_indID:A7-09-713	Actinopterygii	Cypriniformes	Cyprinidae	Labeobarbus sp. Inkisi	Labeobarbus sp. Inkisi	Labeobarbus sp.	Congo (CO)	Inkisi	riv. Bongolo, village Kinsende, bassin Inkisi, Bas Congo	-5.386305556	15.257	Democratic Republic of the Congo	Soleil Wamuini	38959	178	BOLD:AAH7894	80	174
A7-09-721	BCOVR622-17	MK074409	RMCA:fish:A7-09-P-1180_seqID:A7-09-721_indID:A7-09-721	Actinopterygii	Cypriniformes	Cyprinidae	Labeobarbus sp. Inkisi	Labeobarbus sp. Inkisi	Labeobarbus sp.	Congo (CO)	Inkisi	riv. Bongolo, village Kinsende, bassin Inkisi, Bas Congo	-5.386305556	15.257	Democratic Republic of the Congo	Soleil Wamuini	38959	178	BOLD:AAH7894	80	174
A7-09-729	BCOVR628-17	MK074407	RMCA:fish:A7-09-P-1361_seqID:A7-09-729_indID:A7-09-729	Actinopterygii	Cypriniformes	Cyprinidae	Labeobarbus sp. Inkisi	Labeobarbus sp. Inkisi	Labeobarbus sp.	Congo (CO)	Inkisi	riv. Inkisi, village Kinsende, Bas Congo	-5.386111111	15.25475	Democratic Republic of the Congo	Soleil Wamuini	38960	178	BOLD:AAH7894	80	174
A7-09-730	BCOVR629-17	MK074406	RMCA:fish:A7-09-P-822-825_seqID:A7-09-730_indID:A7-09-730	Actinopterygii	Cypriniformes	Cyprinidae	Labeobarbus sp. Inkisi	Labeobarbus sp. Inkisi	Labeobarbus sp.	Congo (CO)	Inkisi	riv. Inkisi, village Kinsende, Bas Congo	-5.386111111	15.25475	Democratic Republic of the Congo	Soleil Wamuini	38960	178	BOLD:AAH7894	80	174
A7-09-735	BCOVR634-17	MK074404	RMCA:fish:A7-09-P-818-820_seqID:A7-09-735_indID:A7-09-735	Actinopterygii	Cypriniformes	Cyprinidae	Labeobarbus sp. Inkisi	Labeobarbus sp. Inkisi	Labeobarbus sp.	Congo (CO)	Inkisi	riv. Fidi, village Kiyenga, bassin Inkisi, Bas-Congo	-5.526055556	15.27805556	Democratic Republic of the Congo	Soleil Wamuini	38964	178	BOLD:AAH7894	80	174
A7-09-861	BCOVR715-17	MK074410	RMCA:fish:A7-09-P-1377_seqID:A7-09-861_indID:A7-09-861	Actinopterygii	Cypriniformes	Cyprinidae	Labeobarbus sp. Inkisi	Labeobarbus sp. Inkisi	Labeobarbus sp.	Congo (CO)	Inkisi	riv. N'Soni, village Yanama, bassin Inkisi, Bas Congo	-5.322222222	15.28052778	Democratic Republic of the Congo	Soleil Wamuini	38915	178	BOLD:AAH7894	80	174
A7-09-877	BCOVR721-17	MK074402	RMCA:fish:A7-09-P-1386_seqID:A7-09-877_indID:A7-09-877	Actinopterygii	Cypriniformes	Cyprinidae	Labeobarbus sp. Inkisi	Labeobarbus sp. Inkisi	Labeobarbus sp.	Congo (CO)	Inkisi	riv. Luidi, village Kinua-Nsudi, bassin Inkisi, Bas Congo	-5.473	15.21975	Democratic Republic of the Congo	Soleil Wamuini	38918	178	BOLD:AAH7894	80	174
A7-09-878	BCOVR722-17	MK074401	RMCA:fish:A7-09-P-1195-1196_seqID:A7-09-878_indID:A7-09-878	Actinopterygii	Cypriniformes	Cyprinidae	Labeobarbus sp. Inkisi	Labeobarbus sp. Inkisi	Labeobarbus sp.	Congo (CO)	Inkisi	riv. Luidi, village Kinua-Nsudi, bassin Inkisi, Bas Congo	-5.473	15.21975	Democratic Republic of the Congo	Soleil Wamuini	38919	178	BOLD:AAH7894	80	174
A7-09-662	BCOVR582-17	MK074395	RMCA:fish:A7-09-P-856-860_seqID:A7-09-662_indID:A7-09-662	Actinopterygii	Cypriniformes	Cyprinidae	Labeobarbus sp. intermediate	Labeobarbus sp. intermediate	Labeobarbus sp.	Congo (CO)	Inkisi	riv. Lukusu, village Ngeba/Mboma, bassin Inkisi, Bas Congo	-5.226916667	15.21722222	Democratic Republic of the Congo	Soleil Wamuini	38952	178	BOLD:AAH7894	80	174
A7-09-663	BCOVR583-17	MK074392	RMCA:fish:A7-09-P-856-860_seqID:A7-09-663_indID:A7-09-663	Actinopterygii	Cypriniformes	Cyprinidae	Labeobarbus sp. intermediate	Labeobarbus sp. intermediate	Labeobarbus sp.	Congo (CO)	Inkisi	riv. Lukusu, village Ngeba/Mboma, bassin Inkisi, Bas Congo	-5.226916667	15.21722222	Democratic Republic of the Congo	Soleil Wamuini	38952	178	BOLD:AAH7894	80	174
A7-09-685	BCOVR598-17	MK074415	RMCA:fish:A7-09-P-851-852_seqID:A7-09-685_indID:A7-09-685	Actinopterygii	Cypriniformes	Cyprinidae	Labeobarbus sp. intermediate	Labeobarbus sp. intermediate	Labeobarbus sp.	Congo (CO)	Inkisi	rivière Ngeba/Ngufu, village Ngeba, affluent rivière Inkisi, Bas Congo	-5.18375	15.20641667	Democratic Republic of the Congo	Soleil Wamuini	38954	178	BOLD:AAH7894	80	174
A7-09-688	BCOVR600-17	MK074414	RMCA:fish:A7-09-P-851-852_seqID:A7-09-688_indID:A7-09-688	Actinopterygii	Cypriniformes	Cyprinidae	Labeobarbus sp. intermediate	Labeobarbus sp. intermediate	Labeobarbus sp.	Congo (CO)	Inkisi	rivière Ngeba/Ngufu, village Ngeba, affluent rivière Inkisi, Bas Congo	-5.18375	15.20641667	Democratic Republic of the Congo	Soleil Wamuini	38954	178	BOLD:AAH7894	80	174
A7-09-706	BCOVR611-17	MK074413	RMCA:fish:A7-09-P-1378_seqID:A7-09-706_indID:A7-09-706	Actinopterygii	Cypriniformes	Cyprinidae	Labeobarbus sp. intermediate	Labeobarbus sp. intermediate	Labeobarbus sp.	Congo (CO)	Inkisi	riv. Mingididi, village Mawunzi, bassin Inkisi, Bas Congo	-5.322222222	15.28052778	Democratic Republic of the Congo	Soleil Wamuini	38912	178	BOLD:AAH7894	80	174
A7-09-782	BCOVR667-17	MK074405	RMCA:fish:A7-09-P-853-855_seqID:A7-09-782_indID:A7-09-782	Actinopterygii	Cypriniformes	Cyprinidae	Labeobarbus sp. intermediate	Labeobarbus sp. intermediate	Labeobarbus sp.	Congo (CO)	Inkisi	riv. Nua, village Mawunzi, bassin Inkisi, Bas Congo	-5.313333333	15.27552778	Democratic Republic of the Congo	Soleil Wamuini	39127	178	BOLD:AAH7894	80	174
A7-09-813	BCOVR684-17	MK074396	RMCA:fish:A7-09-P-1372-375_seqID:A7-09-813_indID:A7-09-813	Actinopterygii	Cypriniformes	Cyprinidae	Labeobarbus sp. intermediate	Labeobarbus sp. intermediate	Labeobarbus sp.	Congo (CO)	Inkisi	riv. Muala, village Muala-Kinsende, bassin Inkisi, Bas-Congo	-5.269833333	14.96169444	Democratic Republic of the Congo	Soleil Wamuini	38909	178	BOLD:AAH7894	80	174
A7-09-835	BCOVR699-17	MK074397	RMCA:fish:A7-09-P-1376_seqID:A7-09-835_indID:A7-09-835	Actinopterygii	Cypriniformes	Cyprinidae	Labeobarbus sp. intermediate	Labeobarbus sp. intermediate	Labeobarbus sp.	Congo (CO)	Inkisi	riv. Mingididi, village Mawunzi, bassin Inkisi, Bas Congo	-5.322222222	15.28052778	Democratic Republic of the Congo	Soleil Wamuini	38912	178	BOLD:AAH7894	80	174
A7-09-838	BCOVR700-17	MK074393	RMCA:fish:A7-09-P-1382_seqID:A7-09-838_indID:A7-09-838	Actinopterygii	Cypriniformes	Cyprinidae	Labeobarbus sp. intermediate	Labeobarbus sp. intermediate	Labeobarbus sp.	Congo (CO)	Inkisi	riv. Nua, village Mawunzi, bassin Inkisi, Bas Congo	-5.313333333	15.27552778	Democratic Republic of the Congo	Soleil Wamuini	38913	178	BOLD:AAH7894	80	174
A7-09-891	BCOVR733-17	MK074394	RMCA:fish:A7-09-P-1141-1147_seqID:A7-09-891_indID:A7-09-891	Actinopterygii	Cypriniformes	Cyprinidae	Labeobarbus sp. intermediate	Labeobarbus sp. intermediate	Labeobarbus sp.	Congo (CO)	Inkisi	riv. Inkisi, village Nsanga, aval barrage, Bas-Congo	-4.844277778	14.95763889	Democratic Republic of the Congo	Soleil Wamuini	38983	178	BOLD:AAH7894	80	174
A7-09-896	BCOVR737-17	MK074412	RMCA:fish:A7-09-P-1173_seqID:A7-09-896_indID:A7-09-896	Actinopterygii	Cypriniformes	Cyprinidae	Labeobarbus sp. intermediate	Labeobarbus sp. intermediate	Labeobarbus sp.	Congo (CO)	Inkisi	riv. Inkisi, village Nsanga, aval barrage, Bas-Congo	-4.844277778	14.95763889	Democratic Republic of the Congo	Soleil Wamuini	38983	178	BOLD:AAH7894	80	174
A4-46-0003	BCOVR514-17	MK074440	RMCA:fish:notat/photograph_seqID:A4-46-0003_indID:A4-46-0003	Actinopterygii	Cypriniformes	Cyprinidae	Leptocypris sp.	Leptocypris sp.	Leptocypris sp.	Congo (CO)	LowerCOms	confluent Djoule et Congo			Republic of the Congo	Victor Mamonekene, Jos Snoeks, Emmanuel Vreven		165	BOLD:ACV4257	116	38
A7-31-625	BCOVR074-17	MK074524	RMCA:fish:A7-31-P-2040_seqID:A7-31-625_indID:A7-31-625	Actinopterygii	Cypriniformes	Cyprinidae	Opsaridium ubangiense	Opsaridium ubangiense	Opsaridium ubangiense	Lower Guinea (LG)	Nyanga	riv. Nyanga à Nyanga, juste en aval du pont	-2.923166667	11.8845	Republic of the Congo	Emmanuel Vreven, Armel Ibala Zamba	39324	34	BOLD:ADH9758	86	189
A7-31-648	BCOVR093-17	MK074520	RMCA:fish:A7-31-P-2041_seqID:A7-31-648_indID:A7-31-646	Actinopterygii	Cypriniformes	Cyprinidae	Opsaridium ubangiense	Opsaridium ubangiense	Opsaridium ubangiense	Lower Guinea (LG)	Ngongo_Ogowe	riv. Ngongo à Ngongo, juste en aval du pont	-2.6625	11.60116667	Republic of the Congo	Emmanuel Vreven, Armel Ibala Zamba	39326	41	BOLD:ADH9757	177	188
A7-31-655	BCOVR100-17	MK074523	RMCA:fish:A7-31-P-2042-2043_seqID:A7-31-655_indID:A7-31-655	Actinopterygii	Cypriniformes	Cyprinidae	Opsaridium ubangiense	Opsaridium ubangiense	Opsaridium ubangiense	Lower Guinea (LG)	Ngongo_Ogowe	riv. Ngongo à Ngongo, juste en aval du pont	-2.6625	11.60116667	Republic of the Congo	Emmanuel Vreven, Armel Ibala Zamba	39326	41	BOLD:ADH9757	177	188
A7-31-656	BCOVR168-17	MK074522	RMCA:fish:A7-31-P-2042-2043_seqID:A7-31-656_indID:A7-31-656	Actinopterygii	Cypriniformes	Cyprinidae	Opsaridium ubangiense	Opsaridium ubangiense	Opsaridium ubangiense	Lower Guinea (LG)	Ngongo_Ogowe	riv. Ngongo à Ngongo, juste en aval du pont	-2.6625	11.60116667	Republic of the Congo	Emmanuel Vreven, Armel Ibala Zamba	39326	41	BOLD:ADH9757	177	188
A7-31-700	BCOVR208-17	MK074521	RMCA:fish:A7-31-P-2044_seqID:A7-31-700_indID:A7-31-700	Actinopterygii	Cypriniformes	Cyprinidae	Opsaridium ubangiense	Opsaridium ubangiense	Opsaridium ubangiense	Lower Guinea (LG)	Kouilou-Niari	riv. Niari (Kouilou) à Pont Niari, juste en aval du pont	-3.5595	12.34116667	Republic of the Congo	Emmanuel Vreven, Armel Ibala Zamba	39332	34	BOLD:ADH9758	86	189
A7-31-581	BCOVR037-17	MK074612	RMCA:fish:A7-31-P-2035-2036_seqID:A7-31-581_indID:A7-31-581	Actinopterygii	Cypriniformes	Cyprinidae	Raiamas buchholzi	Raiamas buchholzi	Raiamas buchholzi	Lower Guinea (LG)	Nyanga	riv. Nyanga à Nyanga, juste en amont du pont	-2.91	11.89483333	Republic of the Congo	Emmanuel Vreven, Armel Ibala Zamba	39323	23	BOLD:ADI0992	87	84
A7-31-583	BCOVR038-17	MK074613	RMCA:fish:A7-31-P-2035-2036_seqID:A7-31-583_indID:A7-31-583	Actinopterygii	Cypriniformes	Cyprinidae	Raiamas buchholzi	Raiamas buchholzi	Raiamas buchholzi	Lower Guinea (LG)	Nyanga	riv. Nyanga à Nyanga, juste en amont du pont	-2.91	11.89483333	Republic of the Congo	Emmanuel Vreven, Armel Ibala Zamba	39323	23	BOLD:ADI0992	87	84
A7-31-626	BCOVR075-17	MK074609	RMCA:fish:A7-31-P-2037_seqID:A7-31-626_indID:A7-31-626	Actinopterygii	Cypriniformes	Cyprinidae	Raiamas buchholzi	Raiamas buchholzi	Raiamas buchholzi	Lower Guinea (LG)	Nyanga	riv. Nyanga à Nyanga, juste en amont du pont	-2.91	11.89483333	Republic of the Congo	Emmanuel Vreven, Armel Ibala Zamba	39324	23	BOLD:ADI0992	87	84
A7-31-653	BCOVR098-17	MK074611	RMCA:fish:A7-31-P-2038-2039_seqID:A7-31-653_indID:A7-31-653	Actinopterygii	Cypriniformes	Cyprinidae	Raiamas buchholzi	Raiamas buchholzi	Raiamas buchholzi	Lower Guinea (LG)	Ngongo_Ogowe	riv. Ngongo à Ngongo, juste en aval du pont	-2.6625	11.60116667	Republic of the Congo	Emmanuel Vreven, Armel Ibala Zamba	39326	23	BOLD:ADI0992	87	84
A7-31-654	BCOVR099-17	MK074610	RMCA:fish:A7-31-P-2038-2039_seqID:A7-31-654_indID:A7-31-654	Actinopterygii	Cypriniformes	Cyprinidae	Raiamas buchholzi	Raiamas buchholzi	Raiamas buchholzi	Lower Guinea (LG)	Ngongo_Ogowe	riv. Ngongo à Ngongo, juste en aval du pont	-2.6625	11.60116667	Republic of the Congo	Emmanuel Vreven, Armel Ibala Zamba	39326	23	BOLD:ADI0992	87	84
A7-31-924	BCOVR381-17	MK074518	RMCA:fish:A7-31-P-2009_seqID:A7-31-924_indID:A7-31-924	Actinopterygii	Cypriniformes	Cyprinidae	Raiamas christyi	Raiamas christyi	Raiamas christyi	Congo (CO)	Lefini	riv. Léfini, au confluent Léfini - Nambouli, rive gauche	-2.896	15.11433333	Republic of the Congo	Armel Ibala Zamba, Emmanuel Vreven	39353	130	BOLD:AAE0776	129	166
A7-31-Le-0462	BCOVR418-17	MK074519	RMCA:fish:A7-31-P-2304_seqID:A7-31-Le-0462_indID:A7-31-Le-0462	Actinopterygii	Cypriniformes	Cyprinidae	Raiamas christyi	Raiamas christyi	Raiamas christyi	Congo (CO)	Lefini	riv. Léfini, au confluent Léfini - Nambouli, rive gauche	-2.896	15.11433333	Republic of the Congo	Armel Ibala Zamba, Annette Ngoma Moutsinga	39194	130	BOLD:AAE0776	129	166
A7-09-652	BCOVR573-17	MK074623	RMCA:fish:A7-09-P-1021-033_seqID:A7-09-652_indID:A7-09-652	Actinopterygii	Cypriniformes	Cyprinidae	Raiamas kheeli	Raiamas kheeli	Raiamas kheeli	Congo (CO)	Inkisi	riv. Lukusu, village Ngeba/Mboma, bassin Inkisi, Bas Congo	-5.226916667	15.21722222	Democratic Republic of the Congo	Soleil Wamuini	38952	177	BOLD:AAF8486	132	167
A7-09-658	BCOVR578-17	MK074622	RMCA:fish:A7-09-P-1021-033_seqID:A7-09-658_indID:A7-09-658	Actinopterygii	Cypriniformes	Cyprinidae	Raiamas kheeli	Raiamas kheeli	Raiamas kheeli	Congo (CO)	Inkisi	riv. Lukusu, village Ngeba/Mboma, bassin Inkisi, Bas Congo	-5.226916667	15.21722222	Democratic Republic of the Congo	Soleil Wamuini	38952	177	BOLD:AAF8486	132	167
A7-09-683	BCOVR596-17	MK074614	RMCA:fish:A7-09-P-1105-107_seqID:A7-09-683_indID:A7-09-683	Actinopterygii	Cypriniformes	Cyprinidae	Raiamas kheeli	Raiamas kheeli	Raiamas kheeli	Congo (CO)	Inkisi	rivière Ngeba/Ngufu, village Ngeba, affluent rivière Inkisi, Bas Congo	-5.18375	15.20641667	Democratic Republic of the Congo	Soleil Wamuini	38954	177	BOLD:AAF8486	132	167
A7-09-684	BCOVR597-17	MK074621	RMCA:fish:A7-09-P-1105-107_seqID:A7-09-684_indID:A7-09-684	Actinopterygii	Cypriniformes	Cyprinidae	Raiamas kheeli	Raiamas kheeli	Raiamas kheeli	Congo (CO)	Inkisi	rivière Ngeba/Ngufu, village Ngeba, affluent rivière Inkisi, Bas Congo	-5.18375	15.20641667	Democratic Republic of the Congo	Soleil Wamuini	38954	177	BOLD:AAF8486	132	167
A7-09-705	BCOVR610-17	MK074620	RMCA:fish:A7-09-P-1090-091_seqID:A7-09-705_indID:A7-09-705	Actinopterygii	Cypriniformes	Cyprinidae	Raiamas kheeli	Raiamas kheeli	Raiamas kheeli	Congo (CO)	Inkisi	riv. Luguga, village Kiyanika, bassin Inkisi, Bas Congo	-5.27575	15.21008333	Democratic Republic of the Congo	Soleil Wamuini	38957	177	BOLD:AAF8486	132	167
A7-09-723	BCOVR623-17	MK074619	RMCA:fish:A7-09-P-1089_seqID:A7-09-723_indID:A7-09-723	Actinopterygii	Cypriniformes	Cyprinidae	Raiamas kheeli	Raiamas kheeli	Raiamas kheeli	Congo (CO)	Inkisi	riv. Bongolo, village Kinsende, bassin Inkisi, Bas Congo	-5.386305556	15.257	Democratic Republic of the Congo	Soleil Wamuini	38959	177	BOLD:AAF8486	132	167
A7-09-763	BCOVR653-17	MK074617	RMCA:fish:A7-09-P-1019_seqID:A7-09-763_indID:A7-09-763	Actinopterygii	Cypriniformes	Cyprinidae	Raiamas kheeli	Raiamas kheeli	Raiamas kheeli	Congo (CO)	Inkisi	riv. Inkisi, village Zongo, aval chute Bas-Congo	-4.7685	14.8775	Democratic Republic of the Congo	Soleil Wamuini	38989	177	BOLD:AAF8486	132	167
A7-09-801	BCOVR676-17	MK074616	RMCA:fish:A7-09-P-1103-104_seqID:A7-09-801_indID:A7-09-801	Actinopterygii	Cypriniformes	Cyprinidae	Raiamas kheeli	Raiamas kheeli	Raiamas kheeli	Congo (CO)	Inkisi	riv. Muala, village Muala- bassin Inkisi, Bas-Congo	-5.269833333	14.96169444	Democratic Republic of the Congo	Soleil Wamuini	38909	177	BOLD:AAF8486	132	167
A7-09-812	BCOVR683-17	MK074615	RMCA:fish:A7-09-P-1103-104_seqID:A7-09-812_indID:A7-09-812	Actinopterygii	Cypriniformes	Cyprinidae	Raiamas kheeli	Raiamas kheeli	Raiamas kheeli	Congo (CO)	Inkisi	riv. Muala, village Muala- bassin Inkisi, Bas-Congo	-5.269833333	14.96169444	Democratic Republic of the Congo	Soleil Wamuini	38909	177	BOLD:AAF8486	132	167
A7-09-893	BCOVR734-17	MK074618	RMCA:fish:A7-09-P-1055-1060_seqID:A7-09-893_indID:A7-09-893	Actinopterygii	Cypriniformes	Cyprinidae	Raiamas kheeli	Raiamas kheeli	Raiamas kheeli	Congo (CO)	Inkisi	riv. Inkisi, village Nsanga, aval barrage, Bas-Congo	-4.844277778	14.95763889	Democratic Republic of the Congo	Soleil Wamuini	38983	177	BOLD:AAF8486	132	167
A7-31-753	BCOVR253-17	MK074183	RMCA:fish:A7-31-P-2710_seqID:A7-31-753_indID:A7-31-753	Actinopterygii	Characiformes	Distichodontidae	Distichodus affinis	Distichodus affinis	Distichodus affinis	Congo (CO)	Lefini	riv. Lessio, au pont du camp PPG, bassin Léfini	-3.25	15.46666667	Republic of the Congo	Armel Ibala Zamba, Emmanuel Vreven	39342	86	BOLD:AAE0007	30	116
A4-46-0067	BCOVR550-17	MK074182	RMCA:fish:A4-46-P-878-879_seqID:A4-46-0067_indID:A4-46-0067	Actinopterygii	Characiformes	Distichodontidae	Distichodus affinis	Distichodus affinis	Distichodus affinis	Congo (CO)	Lefini	riv. Léfini, 3km en amont du confluent avec la Louna, Réserve naturelle Lésio-Louna, bassin fl. Congo	-3.65	15.83333333	Republic of the Congo	Victor Mamonekene, Jos Snoeks, Emmanuel Vreven	38247	86	BOLD:AAE0007	30	116
A4-46-0068	BCOVR551-17	MK074181	RMCA:fish:A4-46-P-878-879_seqID:A4-46-0068_indID:A4-46-0068	Actinopterygii	Characiformes	Distichodontidae	Distichodus affinis	Distichodus affinis	Distichodus affinis	Congo (CO)	Lefini	riv. Léfini, 3km en amont du confluent avec la Louna, Réserve naturelle Lésio-Louna, bassin fl. Congo	-3.65	15.83333333	Republic of the Congo	Victor Mamonekene, Jos Snoeks, Emmanuel Vreven	38247	86	BOLD:AAE0007	30	116
A4-46-0039	BCOVR528-17	MK074184	RMCA:fish:A4-46-P-1448_seqID:A4-46-0039_indID:A4-46-0039	Actinopterygii	Characiformes	Distichodontidae	Distichodus atroventralis	Distichodus atroventralis	Distichodus atroventralis	Congo (CO)	Lefini	lac Itsotso, rive gauche de la Louna, 5km en amont du confluent Léfini, Réserve naturelle Lésio-Louna, bassin fl. Congo	-3.05	15.81666667	Republic of the Congo	Victor Mamonekene, Jos Snoeks, Emmanuel Vreven	38246	170	BOLD:ABX6548	124	127
A7-31-Le-0524	BCOVR473-17	MK074186	RMCA:fish:A7-31-P-1812_seqID:A7-31-Le-0524_indID:A7-31-Le-0524	Actinopterygii	Characiformes	Distichodontidae	Distichodus fasciolatus	Distichodus fasciolatus	Distichodus fasciolatus	Congo (CO)	Lefini	riv. Léfini, au mont Epopé, rive droite	-3.0105	15.456	Republic of the Congo	Armel Ibala Zamba, Annette Ngoma Moutsinga	39204	148	BOLD:AAE8626	137	126
A7-31-Le-0526	BCOVR475-17	MK074185	RMCA:fish:A7-31-P-1813_seqID:A7-31-Le-0526_indID:A7-31-Le-0526	Actinopterygii	Characiformes	Distichodontidae	Distichodus fasciolatus	Distichodus fasciolatus	Distichodus fasciolatus	Congo (CO)	Lefini	riv. Léfini, au mont Epopé, rive droite	-3.0105	15.456	Republic of the Congo	Armel Ibala Zamba, Annette Ngoma Moutsinga	39205	148	BOLD:AAE8626	137	126
A7-31-593	BCOVR048-17	MK074194	RMCA:fish:A7-31-P-1946_seqID:A7-31-593_indID:A7-31-593	Actinopterygii	Characiformes	Distichodontidae	Distichodus hypostomatus	Distichodus hypostomatus	Distichodus hypostomatus	Lower Guinea (LG)	Nyanga	riv. Nyanga à Nyanga, juste au pont	-2.912	11.89333333	Republic of the Congo	Emmanuel Vreven, Armel Ibala Zamba	39324	25	BOLD:AAI9758	34	80
A7-31-634	BCOVR083-17	MK074188	RMCA:fish:A7-31-P-1947-953_seqID:A7-31-634_indID:A7-31-634	Actinopterygii	Characiformes	Distichodontidae	Distichodus hypostomatus	Distichodus hypostomatus	Distichodus hypostomatus	Lower Guinea (LG)	Ngongo_Ogowe	riv. Ngongo à Ngongo, juste en aval du pont	-2.6625	11.60116667	Republic of the Congo	Emmanuel Vreven, Armel Ibala Zamba	39326	25	BOLD:AAI9758	34	80
A7-31-635	BCOVR084-17	MK074189	RMCA:fish:A7-31-P-1947-953_seqID:A7-31-635_indID:A7-31-635	Actinopterygii	Characiformes	Distichodontidae	Distichodus hypostomatus	Distichodus hypostomatus	Distichodus hypostomatus	Lower Guinea (LG)	Ngongo_Ogowe	riv. Ngongo à Ngongo, juste en aval du pont	-2.6625	11.60116667	Republic of the Congo	Emmanuel Vreven, Armel Ibala Zamba	39326	25	BOLD:AAI9758	34	80
A7-31-649	BCOVR094-17	MK074195	RMCA:fish:A7-31-P-1954-955_seqID:A7-31-649_indID:A7-31-649	Actinopterygii	Characiformes	Distichodontidae	Distichodus hypostomatus	Distichodus hypostomatus	Distichodus hypostomatus	Lower Guinea (LG)	Ngongo_Ogowe	riv. Ngongo à Ngongo, juste en aval du pont	-2.6625	11.60116667	Republic of the Congo	Emmanuel Vreven, Armel Ibala Zamba	39326	25	BOLD:AAI9758	34	80
A5-36-86	BCOVR158-17	MK074191	RMCA:fish:A5-36-P-496_seqID:A5-36-86_indID:A5-36-95	Actinopterygii	Characiformes	Distichodontidae	Distichodus hypostomatus	Distichodus hypostomatus	Distichodus hypostomatus	Lower Guinea (LG)	Nyanga	riv. Nyanga à Nyanga-Pont	-2.911833333	11.89333333	Republic of the Congo	Victor Mamonekene, Emmanuel Vreven, Armel Ibala Zamba	38578	25	BOLD:AAI9758	34	80
A7-31-664	BCOVR176-17	MK074190	RMCA:fish:A7-31-P-1956-957_seqID:A7-31-664_indID:A7-31-664	Actinopterygii	Characiformes	Distichodontidae	Distichodus hypostomatus	Distichodus hypostomatus	Distichodus hypostomatus	Lower Guinea (LG)	Ngongo_Ogowe	riv. Ngongo à Ngongo, juste en aval du pont	-2.6625	11.60116667	Republic of the Congo	Emmanuel Vreven, Armel Ibala Zamba	39296	25	BOLD:AAI9758	34	80
A7-31-665	BCOVR177-17	MK074187	RMCA:fish:A7-31-P-1956-957_seqID:A7-31-665_indID:A7-31-665	Actinopterygii	Characiformes	Distichodontidae	Distichodus hypostomatus	Distichodus hypostomatus	Distichodus hypostomatus	Lower Guinea (LG)	Ngongo_Ogowe	riv. Ngongo à Ngongo, juste en aval du pont	-2.6625	11.60116667	Republic of the Congo	Emmanuel Vreven, Armel Ibala Zamba	39296	25	BOLD:AAI9758	34	80
A7-31-698	BCOVR206-17	MK074192	RMCA:fish:A7-31-P-1958-959_seqID:A7-31-698_indID:A7-31-698	Actinopterygii	Characiformes	Distichodontidae	Distichodus hypostomatus	Distichodus hypostomatus	Distichodus hypostomatus	Lower Guinea (LG)	Kouilou-Niari	riv. Niari (Kouilou) à Pont Niari, juste en aval du pont	-3.5595	12.34116667	Republic of the Congo	Emmanuel Vreven, Armel Ibala Zamba	39332	25	BOLD:AAI9758	34	80
A7-31-699	BCOVR207-17	MK074193	RMCA:fish:A7-31-P-1958-959_seqID:A7-31-699_indID:A7-31-699	Actinopterygii	Characiformes	Distichodontidae	Distichodus hypostomatus	Distichodus hypostomatus	Distichodus hypostomatus	Lower Guinea (LG)	Kouilou-Niari	riv. Niari (Kouilou) à Pont Niari, juste en aval du pont	-3.5595	12.34116667	Republic of the Congo	Emmanuel Vreven, Armel Ibala Zamba	39332	25	BOLD:AAI9758	34	80
A7-31-802	BCOVR294-17	MK074196	RMCA:fish:A7-31-P-2311_seqID:A7-31-802_indID:A7-31-802	Actinopterygii	Characiformes	Distichodontidae	Distichodus noboli	Distichodus noboli	Distichodus noboli	Congo (CO)	Lefini	lac Bleu, bassin de la Léfini	-3.317833333	15.479	Republic of the Congo	Armel Ibala Zamba, Emmanuel Vreven	39344	111	BOLD:AAF5304	33	137
A7-31-806	BCOVR297-17	MK074200	RMCA:fish:A7-31-P-2314-2316_seqID:A7-31-806_indID:A7-31-806	Actinopterygii	Characiformes	Distichodontidae	Distichodus noboli	Distichodus noboli	Distichodus noboli	Congo (CO)	Lefini	lac Bleu, bassin de la Léfini	-3.317833333	15.479	Republic of the Congo	Armel Ibala Zamba, Emmanuel Vreven	39345	111	BOLD:AAF5304	33	137
A7-31-807	BCOVR298-17	MK074199	RMCA:fish:A7-31-P-2314-2316_seqID:A7-31-807_indID:A7-31-807	Actinopterygii	Characiformes	Distichodontidae	Distichodus noboli	Distichodus noboli	Distichodus noboli	Congo (CO)	Lefini	lac Bleu, bassin de la Léfini	-3.317833333	15.479	Republic of the Congo	Armel Ibala Zamba, Emmanuel Vreven	39345	111	BOLD:AAF5304	33	137
A7-31-899	BCOVR366-17	MK074202	RMCA:fish:A7-31-P-2310_seqID:A7-31-899_indID:A7-31-899	Actinopterygii	Characiformes	Distichodontidae	Distichodus noboli	Distichodus noboli	Distichodus noboli	Congo (CO)	Lefini	riv. Léfini, à 2,4km en aval du campement Malina, rive gauche	-2.987166667	15.196	Republic of the Congo	Armel Ibala Zamba, Emmanuel Vreven	39350	111	BOLD:AAF5304	33	137
A7-31-Le-0478	BCOVR433-17	MK074197	RMCA:fish:A7-31-P-2308-2309_seqID:A7-31-Le-0478_indID:A7-31-Le-0478	Actinopterygii	Characiformes	Distichodontidae	Distichodus noboli	Distichodus noboli	Distichodus noboli	Congo (CO)	Lefini	riv. Léfini, au confluent Léfini - Nambouli, rive gauche	-2.896	15.11433333	Republic of the Congo	Armel Ibala Zamba, Annette Ngoma Moutsinga	39195	111	BOLD:AAF5304	33	137
A7-31-Le-0479	BCOVR434-17	MK074198	RMCA:fish:A7-31-P-2308-2309_seqID:A7-31-Le-0479_indID:A7-31-Le-0479	Actinopterygii	Characiformes	Distichodontidae	Distichodus noboli	Distichodus noboli	Distichodus noboli	Congo (CO)	Lefini	riv. Léfini, au confluent Léfini - Nambouli, rive gauche	-2.896	15.11433333	Republic of the Congo	Armel Ibala Zamba, Annette Ngoma Moutsinga	39195	111	BOLD:AAF5304	33	137
A4-46-0040	BCOVR529-17	MK074201	RMCA:fish:A4-46-P-869_seqID:A4-46-0040_indID:A4-46-0040	Actinopterygii	Characiformes	Distichodontidae	Distichodus noboli	Distichodus noboli	Distichodus noboli	Congo (CO)	Lefini	riv. Léfini, 3km en amont du confluent avec la Louna, Réserve naturelle Lésio-Louna, bassin fl. Congo	-3	15.5	Republic of the Congo	Victor Mamonekene, Jos Snoeks, Emmanuel Vreven	38246	111	BOLD:AAF5304	33	137
A7-31-589	BCOVR044-17	MK074209	RMCA:fish:A7-31-P-2020-2021_seqID:A7-31-589_indID:A7-31-589	Actinopterygii	Characiformes	Distichodontidae	Distichodus notospilus	Distichodus notospilus	Distichodus notospilus	Lower Guinea (LG)	Nyanga	riv. Nyanga à Nyanga, juste au pont	-2.912	11.89333333	Republic of the Congo	Emmanuel Vreven, Armel Ibala Zamba	39324	24	BOLD:AAX8850	31	117
A7-31-590	BCOVR045-17	MK074210	RMCA:fish:A7-31-P-2020-2021_seqID:A7-31-590_indID:A7-31-590	Actinopterygii	Characiformes	Distichodontidae	Distichodus notospilus	Distichodus notospilus	Distichodus notospilus	Lower Guinea (LG)	Nyanga	riv. Nyanga à Nyanga, juste au pont	-2.912	11.89333333	Republic of the Congo	Emmanuel Vreven, Armel Ibala Zamba	39324	24	BOLD:AAX8850	31	117
A7-31-609	BCOVR060-17	MK074214	RMCA:fish:A7-31-P-1327-328_seqID:A7-31-609_indID:A7-31-609	Actinopterygii	Characiformes	Distichodontidae	Distichodus notospilus	Distichodus notospilus	Distichodus notospilus	Lower Guinea (LG)	Nyanga	riv. Nyanga à Nyanga, juste en amont du pont	-2.91	11.89483333	Republic of the Congo	Emmanuel Vreven, Armel Ibala Zamba	39324	24	BOLD:AAX8850	31	117
A7-31-610	BCOVR061-17	MK074204	RMCA:fish:A7-31-P-1327-328_seqID:A7-31-610_indID:A7-31-610	Actinopterygii	Characiformes	Distichodontidae	Distichodus notospilus	Distichodus notospilus	Distichodus notospilus	Lower Guinea (LG)	Nyanga	riv. Nyanga à Nyanga, juste en amont du pont	-2.91	11.89483333	Republic of the Congo	Emmanuel Vreven, Armel Ibala Zamba	39324	24	BOLD:AAX8850	31	117
A7-31-646	BCOVR091-17	MK074208	RMCA:fish:A7-31-P-2087-2112_seqID:A7-31-646_indID:A7-31-644	Actinopterygii	Characiformes	Distichodontidae	Distichodus notospilus	Distichodus notospilus	Distichodus notospilus	Lower Guinea (LG)	Ngongo_Ogowe	riv. Ngongo à Ngongo, juste en aval du pont	-2.6625	11.60116667	Republic of the Congo	Emmanuel Vreven, Armel Ibala Zamba	39326	24	BOLD:AAX8850	31	117
A7-31-647	BCOVR092-17	MK074207	RMCA:fish:A7-31-P-2087-2112_seqID:A7-31-647_indID:A7-31-645	Actinopterygii	Characiformes	Distichodontidae	Distichodus notospilus	Distichodus notospilus	Distichodus notospilus	Lower Guinea (LG)	Ngongo_Ogowe	riv. Ngongo à Ngongo, juste en aval du pont	-2.6625	11.60116667	Republic of the Congo	Emmanuel Vreven, Armel Ibala Zamba	39326	24	BOLD:AAX8850	31	117
A7-31-657	BCOVR169-17	MK074206	RMCA:fish:A7-31-P-1325-326_seqID:A7-31-657_indID:A7-31-657	Actinopterygii	Characiformes	Distichodontidae	Distichodus notospilus	Distichodus notospilus	Distichodus notospilus	Lower Guinea (LG)	Ngongo_Ogowe	riv. Ngongo à Ngongo, juste en aval du pont	-2.6625	11.60116667	Republic of the Congo	Emmanuel Vreven, Armel Ibala Zamba	39692	24	BOLD:AAX8850	31	117
A7-31-658	BCOVR170-17	MK074211	RMCA:fish:A7-31-P-1325-326_seqID:A7-31-658_indID:A7-31-658	Actinopterygii	Characiformes	Distichodontidae	Distichodus notospilus	Distichodus notospilus	Distichodus notospilus	Lower Guinea (LG)	Ngongo_Ogowe	riv. Ngongo à Ngongo, juste en aval du pont	-2.6625	11.60116667	Republic of the Congo	Emmanuel Vreven, Armel Ibala Zamba	39692	24	BOLD:AAX8850	31	117
A7-31-696	BCOVR204-17	MK074213	RMCA:fish:A7-31-P-2113-2114_seqID:A7-31-696_indID:A7-31-696	Actinopterygii	Characiformes	Distichodontidae	Distichodus notospilus	Distichodus notospilus	Distichodus notospilus	Lower Guinea (LG)	Kouilou-Niari	riv. Niari (Kouilou) à Pont Niari, juste en aval du pont	-3.5595	12.34116667	Republic of the Congo	Emmanuel Vreven, Armel Ibala Zamba	39332	24	BOLD:AAX8850	31	117
A7-31-697	BCOVR205-17	MK074212	RMCA:fish:A7-31-P-2113-2114_seqID:A7-31-697_indID:A7-31-697	Actinopterygii	Characiformes	Distichodontidae	Distichodus notospilus	Distichodus notospilus	Distichodus notospilus	Lower Guinea (LG)	Kouilou-Niari	riv. Niari (Kouilou) à Pont Niari, juste en aval du pont	-3.5595	12.34116667	Republic of the Congo	Emmanuel Vreven, Armel Ibala Zamba	39332	24	BOLD:AAX8850	31	117
A7-31-731	BCOVR234-17	MK074203	RMCA:fish:A7-31-P-2022-2023_seqID:A7-31-731_indID:A7-31-731	Actinopterygii	Characiformes	Distichodontidae	Distichodus notospilus	Distichodus notospilus	Distichodus notospilus	Lower Guinea (LG)	Kouilou-Niari	riv. Niari (Kouilou) à Pont Niari, juste en aval du pont	-3.5595	12.34116667	Republic of the Congo	Emmanuel Vreven, Armel Ibala Zamba	39333	24	BOLD:AAX8850	31	117
A7-31-732	BCOVR235-17	MK074205	RMCA:fish:A7-31-P-2022-2023_seqID:A7-31-732_indID:A7-31-732	Actinopterygii	Characiformes	Distichodontidae	Distichodus notospilus	Distichodus notospilus	Distichodus notospilus	Lower Guinea (LG)	Kouilou-Niari	riv. Niari (Kouilou) à Pont Niari, juste en aval du pont	-3.5595	12.34116667	Republic of the Congo	Emmanuel Vreven, Armel Ibala Zamba	39333	24	BOLD:AAX8850	31	117
A7-31-Le-0506	BCOVR458-17	MK074215	RMCA:fish:A7-31-P-348-349_seqID:A7-31-Le-0506_indID:A7-31-Le-0506	Actinopterygii	Characiformes	Distichodontidae	Distichodus teugelsi	Distichodus teugelsi	Distichodus teugelsi	Congo (CO)	Lefini	riv. Léfini, à 2,4km en aval du campement Malina, rive gauche	-2.987166667	15.196	Republic of the Congo	Armel Ibala Zamba, Annette Ngoma Moutsinga	39198	144	BOLD:AAE8625	32	138
A7-31-Le-0507	BCOVR459-17	MK074216	RMCA:fish:A7-31-P-348-349_seqID:A7-31-Le-0507_indID:A7-31-Le-0507	Actinopterygii	Characiformes	Distichodontidae	Distichodus teugelsi	Distichodus teugelsi	Distichodus teugelsi	Congo (CO)	Lefini	riv. Léfini, à 2,4km en aval du campement Malina, rive gauche	-2.987166667	15.196	Republic of the Congo	Armel Ibala Zamba, Annette Ngoma Moutsinga	39198	144	BOLD:AAE8625	32	138
A7-31-Le-0495	BCOVR448-17	MK074284	RMCA:fish:A7-31-P-1329_seqID:A7-31-Le-0495_indID:A7-31-Le-0495	Actinopterygii	Characiformes	Distichodontidae	Eugnathichthys macroterolepis	Eugnathichthys macroterolepis	Eugnathichthys macroterolepis	Congo (CO)	Lefini	riv. Léfini, au confluent Léfini - Nambouli, rive gauche	-2.896	15.11433333	Republic of the Congo	Armel Ibala Zamba, Annette Ngoma Moutsinga	39176	142	BOLD:ABW2212	35	49
A4-46-0090	BCOVR562-17	MK074283	RMCA:fish:A4-46-P-817-819_seqID:A4-46-0090_indID:A4-46-0090	Actinopterygii	Characiformes	Distichodontidae	Eugnathichthys macroterolepis	Eugnathichthys macroterolepis	Eugnathichthys macroterolepis	Congo (CO)	Lefini	riv. Léfini, 3km en amont du confluent avec la Louna, Réserve naturelle Lésio-Louna, bassin fl. Congo	-3	15.5	Republic of the Congo	Victor Mamonekene, Jos Snoeks, Emmanuel Vreven	38248	142	BOLD:ABW2212	35	49
A7-31-794	BCOVR289-17	MK074482	RMCA:fish:A7-31-P-1816_seqID:A7-31-794_indID:A7-31-794	Actinopterygii	Characiformes	Distichodontidae	Mesoborus crocodilus	Mesoborus crocodilus	Mesoborus crocodilus	Congo (CO)	Lefini	riv. Liya, affl. riv. Lessio, bassin Léfini	-3.258333333	15.48	Republic of the Congo	Armel Ibala Zamba, Emmanuel Vreven	39343	107	BOLD:AAF8716	156	48
A7-31-867	BCOVR342-17	MK074479	RMCA:fish:A7-31-P-1818_seqID:A7-31-867_indID:A7-31-867	Actinopterygii	Characiformes	Distichodontidae	Mesoborus crocodilus	Mesoborus crocodilus	Mesoborus crocodilus	Congo (CO)	Lefini	riv. Léfini, ± 3km en amont du confluent Léfini-Loubilika, rive droite	-3.019833333	15.23733333	Republic of the Congo	Armel Ibala Zamba, Emmanuel Vreven	39348	107	BOLD:AAF8716	156	48
A7-31-891	BCOVR358-17	MK074480	RMCA:fish:A7-31-P-1819_seqID:A7-31-891_indID:A7-31-891	Actinopterygii	Characiformes	Distichodontidae	Mesoborus crocodilus	Mesoborus crocodilus	Mesoborus crocodilus	Congo (CO)	Lefini	riv. Léfini, ± 3km en amont du confulent Léfini-Loubilika, rive droite	-3.019833333	15.23733333	Republic of the Congo	Armel Ibala Zamba, Emmanuel Vreven	39349	107	BOLD:AAF8716	156	48
A7-31-Le-0469	BCOVR425-17	MK074477	RMCA:fish:A7-31-P-1814-815_seqID:A7-31-Le-0469_indID:A7-31-Le-0469	Actinopterygii	Characiformes	Distichodontidae	Mesoborus crocodilus	Mesoborus crocodilus	Mesoborus crocodilus	Congo (CO)	Lefini	riv. Léfini, au confluent Léfini - Nambouli, rive gauche	-2.896	15.11433333	Republic of the Congo	Armel Ibala Zamba, Annette Ngoma Moutsinga	39195	107	BOLD:AAF8716	156	48
A7-31-Le-0470	BCOVR426-17	MK074481	RMCA:fish:A7-31-P-1814-815_seqID:A7-31-Le-0470_indID:A7-31-Le-0470	Actinopterygii	Characiformes	Distichodontidae	Mesoborus crocodilus	Mesoborus crocodilus	Mesoborus crocodilus	Congo (CO)	Lefini	riv. Léfini, au confluent Léfini - Nambouli, rive gauche	-2.896	15.11433333	Republic of the Congo	Armel Ibala Zamba, Annette Ngoma Moutsinga	39195	107	BOLD:AAF8716	156	48
A4-46-0049	BCOVR536-17	MK074478	RMCA:fish:A4-46-P-761-762_seqID:A4-46-0049_indID:A4-46-0049	Actinopterygii	Characiformes	Distichodontidae	Mesoborus crocodilus	Mesoborus crocodilus	Mesoborus crocodilus	Congo (CO)	Lefini	riv. Léfini, 3km en amont du confluent avec la Louna, Réserve naturelle Lésio-Louna, bassin fl. Congo	-3	15.5	Republic of the Congo	Victor Mamonekene, Jos Snoeks, Emmanuel Vreven	38247	107	BOLD:AAF8716	156	48
A5-36-55	BCOVR018-17	MK074495	RMCA:fish:A5-36-P-1743_seqID:A5-36-55_indID:A5-36-55	Actinopterygii	Characiformes	Distichodontidae	Nannocharax parvus	Nannocharax parvus	Nannocharax parvus	Lower Guinea (LG)	Nyanga	riv. Doutsila à Bihongo, bassin Nyanga	-2.805166667	11.76616667	Republic of the Congo	Victor Mamonekene, Emmanuel Vreven, Armel Ibala Zamba	38576	12	BOLD:ADI0746	201	44
A5-36-57	BCOVR019-17	MK074496	RMCA:fish:A5-36-P-1680_seqID:A5-36-57_indID:A5-36-66	Actinopterygii	Characiformes	Distichodontidae	Nannocharax sp. Nyanga	Nannocharax sp. Nyanga	Nannocharax sp.	Lower Guinea (LG)	Nyanga	riv. Doutsila à Bihongo, bassin Nyanga	-2.805166667	11.76616667	Republic of the Congo	Victor Mamonekene, Emmanuel Vreven, Armel Ibala Zamba	38576	13	BOLD:ADI0111	202	103
A5-36-21	BCOVR133-17	MK074497	RMCA:fish:A5-36-P-1744_seqID:A5-36-21_indID:A5-36-21	Actinopterygii	Characiformes	Distichodontidae	Nannocharax sp. parvus-like	Nannocharax sp. parvus-like	Nannocharax sp.	Lower Guinea (LG)	Polo_Ogowe	riv. Polo vers Moussogo, bassin Ogooué	-2.716	11.676	Republic of the Congo	Victor Mamonekene, Emmanuel Vreven, Armel Ibala Zamba	38575	57	BOLD:ADH7994	186	104
A4-46-0101	BCOVR570-17	MK074511	RMCA:fish:notat/photograph_seqID:A4-46-0101_indID:A4-46-0101	Actinopterygii	Characiformes	Distichodontidae	Neolebias trilineatus	Neolebias trilineatus	Neolebias trilineatus	Congo (CO)	Lefini	Marigots tout près du confluent	-2.99	15.5	Republic of the Congo	Victor Mamonekene, Jos Snoeks, Emmanuel Vreven		175	BOLD:ADH8748	130	10
A4-46-0102	BCOVR571-17	MK074510	RMCA:fish:notat/photograph_seqID:A4-46-0102_indID:A4-46-0102	Actinopterygii	Characiformes	Distichodontidae	Neolebias trilineatus	Neolebias trilineatus	Neolebias trilineatus	Congo (CO)	Lefini	Marigots tout près du confluent	-2.99	15.5	Republic of the Congo	Victor Mamonekene, Jos Snoeks, Emmanuel Vreven		175	BOLD:ADH8748	130	10
A7-31-795	BCOVR290-17	MK074591	RMCA:fish:A7-31-P-1223_seqID:A7-31-795_indID:A7-31-795	Actinopterygii	Characiformes	Distichodontidae	Phago boulengeri	Phago boulengeri	Phago boulengeri	Congo (CO)	Lefini	riv. Liya, affl. riv. Lessio, bassin Léfini	-3.258333333	15.48	Republic of the Congo	Armel Ibala Zamba, Emmanuel Vreven	39343	108	BOLD:AAF5158	36	47
A7-31-904	BCOVR369-17	MK074592	RMCA:fish:A7-31-P-1227_seqID:A7-31-904_indID:A7-31-904	Actinopterygii	Characiformes	Distichodontidae	Phago boulengeri	Phago boulengeri	Phago boulengeri	Congo (CO)	Lefini	riv. Léfini, à 2,4km en aval du campement Malina, rive gauche	-2.987166667	15.196	Republic of the Congo	Armel Ibala Zamba, Emmanuel Vreven	39351	108	BOLD:AAF5158	36	47
A7-31-929	BCOVR383-17	MK074590	RMCA:fish:A7-31-P-1222_seqID:A7-31-929_indID:A7-31-929	Actinopterygii	Characiformes	Distichodontidae	Phago boulengeri	Phago boulengeri	Phago boulengeri	Congo (CO)	Lefini	riv. Léfini, au confluent Léfini - Nambouli, rive gauche	-2.896	15.11433333	Republic of the Congo	Armel Ibala Zamba, Emmanuel Vreven	39354	108	BOLD:AAF5158	36	47
A7-31-Le-0496	BCOVR449-17	MK074593	RMCA:fish:A7-31-P-1224-225_seqID:A7-31-Le-0496_indID:A7-31-Le-0496	Actinopterygii	Characiformes	Distichodontidae	Phago boulengeri	Phago boulengeri	Phago boulengeri	Congo (CO)	Lefini	riv. Léfini, à 2,4km en aval du campement Malina, rive gauche	-2.987166667	15.196	Republic of the Congo	Armel Ibala Zamba, Annette Ngoma Moutsinga	39197	108	BOLD:AAF5158	36	47
A7-31-Le-0502	BCOVR455-17	MK074589	RMCA:fish:A7-31-P-1224-225_seqID:A7-31-Le-0502_indID:A7-31-Le-0502	Actinopterygii	Characiformes	Distichodontidae	Phago boulengeri	Phago boulengeri	Phago boulengeri	Congo (CO)	Lefini	riv. Léfini, à 2,4km en aval du campement Malina, rive gauche	-2.987166667	15.196	Republic of the Congo	Armel Ibala Zamba, Annette Ngoma Moutsinga	39197	108	BOLD:AAF5158	36	47
A4-46-0048	BCOVR535-17	MK074594	RMCA:fish:A4-46-P-780-782_seqID:A4-46-0048_indID:A4-46-0048	Actinopterygii	Characiformes	Distichodontidae	Phago boulengeri	Phago boulengeri	Phago boulengeri	Congo (CO)	Lefini	riv. Léfini, 3km en amont du confluent avec la Louna, Réserve naturelle Lésio-Louna, bassin fl. Congo	-3	15.5	Republic of the Congo	Victor Mamonekene, Jos Snoeks, Emmanuel Vreven	38246	108	BOLD:AAF5158	36	47
A7-31-751	BCOVR251-17	MK074688	RMCA:fish:A7-31-P-518-519_seqID:A7-31-751_indID:A7-31-751	Actinopterygii	Characiformes	Distichodontidae	Xenocharax sp. spilurus-like	Xenocharax sp. spilurus-like	Xenocharax sp.	Congo (CO)	Lefini	riv. Lessio, au pont du camp PPG, bassin Léfini	-3.25	15.46666667	Republic of the Congo	Armel Ibala Zamba, Emmanuel Vreven	39342	85	BOLD:AAF4794	37	65
A7-31-752	BCOVR252-17	MK074682	RMCA:fish:A7-31-P-518-519_seqID:A7-31-752_indID:A7-31-752	Actinopterygii	Characiformes	Distichodontidae	Xenocharax sp. spilurus-like	Xenocharax sp. spilurus-like	Xenocharax sp.	Congo (CO)	Lefini	riv. Lessio, au pont du camp PPG, bassin Léfini	-3.25	15.46666667	Republic of the Congo	Armel Ibala Zamba, Emmanuel Vreven	39342	85	BOLD:AAF4794	37	65
A7-31-820	BCOVR306-17	MK074685	RMCA:fish:A7-31-P-516-517_seqID:A7-31-820_indID:A7-31-820	Actinopterygii	Characiformes	Distichodontidae	Xenocharax sp. spilurus-like	Xenocharax sp. spilurus-like	Xenocharax sp.	Congo (CO)	Lefini	lac Bleu, bassin de la Léfini	-3.317833333	15.479	Republic of the Congo	Armel Ibala Zamba, Emmanuel Vreven	39345	85	BOLD:AAF4794	37	65
A7-31-827	BCOVR313-17	MK074683	RMCA:fish:A7-31-P-516-517_seqID:A7-31-827_indID:A7-31-827	Actinopterygii	Characiformes	Distichodontidae	Xenocharax sp. spilurus-like	Xenocharax sp. spilurus-like	Xenocharax sp.	Congo (CO)	Lefini	lac Bleu, bassin de la Léfini	-3.317833333	15.479	Republic of the Congo	Armel Ibala Zamba, Emmanuel Vreven	39345	85	BOLD:AAF4794	37	65
A7-31-856	BCOVR335-17	MK074684	RMCA:fish:A7-31-P-520_seqID:A7-31-856_indID:A7-31-856	Actinopterygii	Characiformes	Distichodontidae	Xenocharax sp. spilurus-like	Xenocharax sp. spilurus-like	Xenocharax sp.	Congo (CO)	Lefini	riv. Léfini, ± 3km en amont du confluent Léfini-Loubilika, rive droite	-3.019833333	15.23733333	Republic of the Congo	Armel Ibala Zamba, Emmanuel Vreven	39348	85	BOLD:AAF4794	37	65
A7-31-Le-0473	BCOVR428-17	MK074686	RMCA:fish:A7-31-P-524-525_seqID:A7-31-Le-0473_indID:A7-31-Le-0473	Actinopterygii	Characiformes	Distichodontidae	Xenocharax sp. spilurus-like	Xenocharax sp. spilurus-like	Xenocharax sp.	Congo (CO)	Lefini	riv. Léfini, au confluent Léfini - Nambouli, rive gauche	-2.896	15.11433333	Republic of the Congo	Armel Ibala Zamba, Annette Ngoma Moutsinga	39195	85	BOLD:AAF4794	37	65
A4-46-0065	BCOVR548-17	MK074687	RMCA:fish:A4-46-P-1536_seqID:A4-46-0065_indID:A4-46-0065	Actinopterygii	Characiformes	Distichodontidae	Xenocharax sp. spilurus-like	Xenocharax sp. spilurus-like	Xenocharax sp.	Congo (CO)	Lefini	lac Itsotso, rive gauche de la Louna, 5km en amont du confluent Léfini, Réserve naturelle Lésio-Louna, bassin fl. Congo	-3.05	15.81666667	Republic of the Congo	Victor Mamonekene, Jos Snoeks, Emmanuel Vreven	38247	85	BOLD:AAF4794	37	65
A5-36-36	BCOVR009-17	MK074691	RMCA:fish:A5-36-P-584_seqID:A5-36-36_indID:A5-36-52	Actinopterygii	Characiformes	Distichodontidae	Xenocharax spilurus	Xenocharax spilurus	Xenocharax spilurus	Lower Guinea (LG)	Polo_Ogowe	riv. Polo vers Moussogo, bassin Ogooué	-2.716	11.676	Republic of the Congo	Victor Mamonekene, Emmanuel Vreven, Armel Ibala Zamba	38575	5	BOLD:ADH9059	39	64
A7-31-631	BCOVR080-17	MK074692	RMCA:fish:A7-31-P-2062_seqID:A7-31-631_indID:A7-31-631	Actinopterygii	Characiformes	Distichodontidae	Xenocharax spilurus	Xenocharax spilurus	Xenocharax spilurus	Lower Guinea (LG)	Nyanga	riv. Nyanga à Nyanga, juste en aval du pont	-2.923166667	11.8845	Republic of the Congo	Emmanuel Vreven, Armel Ibala Zamba	39325	5	BOLD:ADH9059	39	64
A5-36-99	BCOVR167-17	MK074690	RMCA:fish:A5-36-P-1751_seqID:A5-36-99_indID:A5-36-99	Actinopterygii	Characiformes	Distichodontidae	Xenocharax spilurus	Xenocharax spilurus	Xenocharax spilurus	Lower Guinea (LG)	Nyanga	riv. Nyanga à Nyanga-Pont	-2.911833333	11.89333333	Republic of the Congo	Victor Mamonekene, Emmanuel Vreven, Armel Ibala Zamba	38578	64	BOLD:ADH9059	38	64
A7-31-735	BCOVR237-17	MK074689	RMCA:fish:A7-31-P-2063_seqID:A7-31-735_indID:A7-31-735	Actinopterygii	Characiformes	Distichodontidae	Xenocharax spilurus	Xenocharax spilurus	Xenocharax spilurus	Lower Guinea (LG)	Kouilou-Niari	riv. Niari (Kouilou) à Pont Niari, juste en aval du pont	-3.5595	12.34116667	Republic of the Congo	Emmanuel Vreven, Armel Ibala Zamba	39333	64	BOLD:ADH9059	38	64
A4-46-0079	BCOVR555-17	MK074374	RMCA:fish:A4-46-P-3_seqID:A4-46-0079_indID:A4-46-0079	Actinopterygii	Perciformes	Eleotridae	Kribia nana	Kribia nana	Kribia nana	Congo (CO)	Lefini	riv. Léfini, au confluent avec la Louna, au camp Projet Gorille, Réserve naturelle Lésio-Louna, bassin fl. Congo	-3.65	15.83333333	Republic of the Congo	Victor Mamonekene, Jos Snoeks, Emmanuel Vreven	38247	174	BOLD:ABW4330	126	3
A5-36-30	BCOVR005-17	MK074338	RMCA:fish:A5-36-P-797_seqID:A5-36-30_indID:A5-36-46	Actinopterygii	Characiformes	Hepsetidae	Hepsetus lineatus	Hepsetus sp. odoe-likeLG	Hepsetus lineatus	Lower Guinea (LG)	Polo_Ogowe	riv. Polo vers Moussogo, bassin Ogooué	-2.716	11.676	Republic of the Congo	Victor Mamonekene, Emmanuel Vreven, Armel Ibala Zamba	38574	3	BOLD:AAD0464	28	42
A5-36-31	BCOVR006-17	MK074339	RMCA:fish:A5-36-P-510-512_seqID:A5-36-31_indID:A5-36-47	Actinopterygii	Characiformes	Hepsetidae	Hepsetus lineatus	Hepsetus sp. odoe-likeLG	Hepsetus lineatus	Lower Guinea (LG)	Polo_Ogowe	riv. Polo vers Moussogo, bassin Ogooué	-2.716	11.676	Republic of the Congo	Victor Mamonekene, Emmanuel Vreven, Armel Ibala Zamba	38575	3	BOLD:AAD0464	28	42
A7-31-572	BCOVR030-17	MK074345	RMCA:fish:A7-31-P-1615_seqID:A7-31-572_indID:A7-31-572	Actinopterygii	Characiformes	Hepsetidae	Hepsetus lineatus	Hepsetus sp. odoe-likeLG	Hepsetus lineatus	Lower Guinea (LG)	Nyanga	riv. Nyanga à Nyanga, juste en amont	-2.91	11.89483333	Republic of the Congo	Emmanuel Vreven, Armel Ibala Zamba	39323	3	BOLD:AAD0464	28	42
A7-31-603	BCOVR056-17	MK074344	RMCA:fish:A7-31-P-1617_seqID:A7-31-603_indID:A7-31-603	Actinopterygii	Characiformes	Hepsetidae	Hepsetus lineatus	Hepsetus sp. odoe-likeLG	Hepsetus lineatus	Lower Guinea (LG)	Nyanga	riv. Nyanga à Nyanga, juste en amont du pont	-2.91	11.89483333	Republic of the Congo	Emmanuel Vreven, Armel Ibala Zamba	39324	3	BOLD:AAD0464	28	42
A7-31-637	BCOVR086-17	MK074343	RMCA:fish:A7-31-P-1616_seqID:A7-31-637_indID:A7-31-637	Actinopterygii	Characiformes	Hepsetidae	Hepsetus lineatus	Hepsetus sp. odoe-likeLG	Hepsetus lineatus	Lower Guinea (LG)	Ngongo_Ogowe	riv. Ngongo à Ngongo, juste en aval du pont	-2.6625	11.60116667	Republic of the Congo	Emmanuel Vreven, Armel Ibala Zamba	39326	3	BOLD:AAD0464	28	42
A5-36-68	BCOVR147-17	MK074337	RMCA:fish:A5-36-P-513_seqID:A5-36-68_indID:A5-36-77	Actinopterygii	Characiformes	Hepsetidae	Hepsetus lineatus	Hepsetus sp. odoe-likeLG	Hepsetus lineatus	Lower Guinea (LG)	Nyanga	riv. Doutsila à Bihongo, bassin Nyanga	-2.805166667	11.76616667	Republic of the Congo	Victor Mamonekene, Emmanuel Vreven, Armel Ibala Zamba	38576	3	BOLD:AAD0464	28	42
A5-36-73	BCOVR152-17	MK074341	RMCA:fish:A5-36-P-574_seqID:A5-36-73_indID:A5-36-82	Actinopterygii	Characiformes	Hepsetidae	Hepsetus lineatus	Hepsetus lineatus	Hepsetus lineatus	Lower Guinea (LG)	Nyanga	riv. Itsivou vers Pémo, bassin Nyanga	-2.8605	11.82916667	Republic of the Congo	Victor Mamonekene, Emmanuel Vreven, Armel Ibala Zamba	38577	3	BOLD:AAD0464	28	42
A5-36-94	BCOVR163-17	MK074340	RMCA:fish:A5-36-P-794-796_seqID:A5-36-94_indID:A5-36-103	Actinopterygii	Characiformes	Hepsetidae	Hepsetus lineatus	Hepsetus lineatus	Hepsetus lineatus	Lower Guinea (LG)	Kouilou-Niari	riv. Mouhoula à Loubetsi, bassin Kouilou-Niari	-3.237166667	12.28733333	Republic of the Congo	Victor Mamonekene, Emmanuel Vreven, Armel Ibala Zamba	38581	3	BOLD:AAD0464	28	42
A7-31-707	BCOVR213-17	MK074342	RMCA:fish:A7-31-P-1614_seqID:A7-31-707_indID:A7-31-707	Actinopterygii	Characiformes	Hepsetidae	Hepsetus lineatus	Hepsetus lineatus	Hepsetus lineatus	Lower Guinea (LG)	Kouilou-Niari	riv. Niari (Kouilou) à Pont Niari, juste en aval du pont	-3.5595	12.34116667	Republic of the Congo	Emmanuel Vreven, Armel Ibala Zamba	39332	3	BOLD:AAD0464	28	42
A7-31-810	BCOVR301-17	MK074346	RMCA:fish:A7-31-P-273_seqID:A7-31-810_indID:A7-31-810	Actinopterygii	Characiformes	Hepsetidae	Hepsetus microlepis	Hepsetus sp. odoe-likeCO	Hepsetus microlepis	Congo (CO)	Lefini	lac Bleu, bassin de la Léfini	-3.317833333	15.479	Republic of the Congo	Armel Ibala Zamba, Emmanuel Vreven	39345	113	BOLD:ABW1941	157	43
A7-31-Le-0468	BCOVR424-17	MK074348	RMCA:fish:A7-31-P-276_seqID:A7-31-Le-0468_indID:A7-31-Le-0468	Actinopterygii	Characiformes	Hepsetidae	Hepsetus microlepis	Hepsetus sp. odoe-likeCO	Hepsetus microlepis	Congo (CO)	Lefini	riv. Léfini, au confluent Léfini - Nambouli, rive gauche	-2.896	15.11433333	Republic of the Congo	Armel Ibala Zamba, Annette Ngoma Moutsinga	39195	138	BOLD:ADJ8002	140	43
A4-46-0064	BCOVR547-17	MK074347	RMCA:fish:A4-46-P-799-800_seqID:A4-46-0064_indID:A4-46-0064	Actinopterygii	Characiformes	Hepsetidae	Hepsetus microlepis	Hepsetus sp. odoe-likeCO	Hepsetus microlepis	Congo (CO)	Lefini	lac Itsotso, rive gauche de la Louna, 5km en amont du confluent Léfini, Réserve naturelle Lésio-Louna, bassin fl. Congo	-3.05	15.81666667	Republic of the Congo	Victor Mamonekene, Jos Snoeks, Emmanuel Vreven	38247	113	BOLD:ABW1941	157	43
A7-31-727	BCOVR232-17	MK074442	RMCA:fish:A7-31-P-54-55_seqID:A7-31-727_indID:A7-31-727	Actinopterygii	Siluriformes	Malapteruridae	Malapterurus beninensis	Malapterurus beninensis	Malapterurus beninensis	Lower Guinea (LG)	Kouilou-Niari	riv. Niari (Kouilou) à Pont Niari, juste en aval du pont	-3.5595	12.34116667	Republic of the Congo	Emmanuel Vreven, Armel Ibala Zamba	39333	50	BOLD:ADH9018	13	187
A7-31-728	BCOVR233-17	MK074441	RMCA:fish:A7-31-P-54-55_seqID:A7-31-728_indID:A7-31-728	Actinopterygii	Siluriformes	Malapteruridae	Malapterurus beninensis	Malapterurus beninensis	Malapterurus beninensis	Lower Guinea (LG)	Kouilou-Niari	riv. Niari (Kouilou) à Pont Niari, juste en aval du pont	-3.5595	12.34116667	Republic of the Congo	Emmanuel Vreven, Armel Ibala Zamba	39333	50	BOLD:ADH9018	13	187
A5-36-117	BCOVR116-17	MK074443	RMCA:fish:A5-36-P-120_seqID:A5-36-117_indID:A5-36-125	Actinopterygii	Siluriformes	Malapteruridae	Malapterurus cf. beninensis	Malapterurus cf. beninensis	Malapterurus sp.	Lower Guinea (LG)	Kouilou-Niari	fleuve Kouilou-Niari au Pont-du-Niari	-3.555166667	12.343	Republic of the Congo	Victor Mamonekene, Emmanuel Vreven, Armel Ibala Zamba	38582	50	BOLD:ADH9018	13	187
A5-36-40	BCOVR013-17	MK074444	RMCA:fish:A5-36-P-521_seqID:A5-36-40_indID:A5-36-56	Actinopterygii	Siluriformes	Malapteruridae	Malapterurus cf. oguensis	Malapterurus cf. oguensis	Malapterurus sp.	Lower Guinea (LG)	Polo_Ogowe	riv. Polo vers Moussogo, bassin Ogooué	-2.716	11.676	Republic of the Congo	Victor Mamonekene, Emmanuel Vreven, Armel Ibala Zamba	38575	8	BOLD:ADI0551	193	186
A7-31-893	BCOVR360-17	MK074460	RMCA:fish:A7-31-P-2124-2125_seqID:A7-31-893_indID:A7-31-893	Actinopterygii	Synbranchiformes	Mastacembelidae	Mastacembelus congicus	Mastacembelus congicus	Mastacembelus congicus	Congo (CO)	Lefini	riv. Léfini, ± 3km en amont du confluent Léfini-Loubilika, rive droite	-3.019833333	15.23733333	Republic of the Congo	Armel Ibala Zamba, Emmanuel Vreven	39349	126	BOLD:ABW2241	51	25
A7-31-894	BCOVR361-17	MK074458	RMCA:fish:A7-31-P-2124-2125_seqID:A7-31-894_indID:A7-31-894	Actinopterygii	Synbranchiformes	Mastacembelidae	Mastacembelus congicus	Mastacembelus congicus	Mastacembelus congicus	Congo (CO)	Lefini	riv. Léfini, ± 3km en amont du confluent Léfini-Loubilika, rive droite	-3.019833333	15.23733333	Republic of the Congo	Armel Ibala Zamba, Emmanuel Vreven	39349	126	BOLD:ABW2241	51	25
A7-31-Le-0467	BCOVR423-17	MK074459	RMCA:fish:A7-31-P-2123_seqID:A7-31-Le-0467_indID:A7-31-Le-0467	Actinopterygii	Synbranchiformes	Mastacembelidae	Mastacembelus congicus	Mastacembelus congicus	Mastacembelus congicus	Congo (CO)	Lefini	bras rive gauche de la Léfini, ± 200m amont du campement Oteni	-2.8375	15.77983333	Republic of the Congo	Armel Ibala Zamba, Annette Ngoma Moutsinga	39231	126	BOLD:ABW2241	51	25
A4-46-0066	BCOVR549-17	MK074457	RMCA:fish:A4-46-P-773-774_seqID:A4-46-0066_indID:A4-46-0066	Actinopterygii	Synbranchiformes	Mastacembelidae	Mastacembelus congicus	Mastacembelus congicus	Mastacembelus congicus	Congo (CO)	Lefini	riv. Léfini, 3km en amont du confluent avec la Louna, Réserve naturelle Lésio-Louna, bassin fl. Congo	-3	15.5	Republic of the Congo	Victor Mamonekene, Jos Snoeks, Emmanuel Vreven	38247	126	BOLD:ABW2241	51	25
A4-46-0071	BCOVR552-17	MK074461	RMCA:fish:A4-46-P-773-774_seqID:A4-46-0071_indID:A4-46-0071	Actinopterygii	Synbranchiformes	Mastacembelidae	Mastacembelus congicus	Mastacembelus congicus	Mastacembelus congicus	Congo (CO)	Lefini	riv. Léfini, 3km en amont du confluent avec la Louna, Réserve naturelle Lésio-Louna, bassin fl. Congo	-3	15.5	Republic of the Congo	Victor Mamonekene, Jos Snoeks, Emmanuel Vreven	38247	126	BOLD:ABW2241	51	25
A4-46-0091	BCOVR563-17	MK074456	RMCA:fish:A4-46-P-775-776_seqID:A4-46-0091_indID:A4-46-0091	Actinopterygii	Synbranchiformes	Mastacembelidae	Mastacembelus congicus	Mastacembelus congicus	Mastacembelus congicus	Congo (CO)	Lefini	riv. Léfini, 3km en amont du confluent avec la Louna, Réserve naturelle Lésio-Louna, bassin fl. Congo	-3	15.5	Republic of the Congo	Victor Mamonekene, Jos Snoeks, Emmanuel Vreven	38248	126	BOLD:ABW2241	51	25
A5-36-102	BCOVR103-17	MK074464	RMCA:fish:A5-36-P-145-146_seqID:A5-36-102_indID:A5-36-110	Actinopterygii	Synbranchiformes	Mastacembelidae	Mastacembelus marchei	Mastacembelus marchei	Mastacembelus marchei	Lower Guinea (LG)	Kouilou-Niari	fleuve Kouilou-Niari au Pont-du-Niari	-3.555166667	12.343	Republic of the Congo	Victor Mamonekene, Emmanuel Vreven, Armel Ibala Zamba	38582	45	BOLD:ADH8328	180	27
A5-36-103	BCOVR104-17	MK074463	RMCA:fish:A5-36-P-145-146_seqID:A5-36-103_indID:A5-36-111	Actinopterygii	Synbranchiformes	Mastacembelidae	Mastacembelus marchei	Mastacembelus marchei	Mastacembelus marchei	Lower Guinea (LG)	Kouilou-Niari	fleuve Kouilou-Niari au Pont-du-Niari	-3.555166667	12.343	Republic of the Congo	Victor Mamonekene, Emmanuel Vreven, Armel Ibala Zamba	38582	45	BOLD:ADH8328	180	27
A5-36-112	BCOVR111-17	MK074468	RMCA:fish:A5-36-P-147-148_seqID:A5-36-112_indID:A5-36-120	Actinopterygii	Synbranchiformes	Mastacembelidae	Mastacembelus marchei	Mastacembelus marchei	Mastacembelus marchei	Lower Guinea (LG)	Kouilou-Niari	fleuve Kouilou-Niari au Pont-du-Niari	-3.555166667	12.343	Republic of the Congo	Victor Mamonekene, Emmanuel Vreven, Armel Ibala Zamba	38582	45	BOLD:ADH8328	180	27
A5-36-113	BCOVR112-17	MK074467	RMCA:fish:A5-36-P-147-148_seqID:A5-36-113_indID:A5-36-121	Actinopterygii	Synbranchiformes	Mastacembelidae	Mastacembelus marchei	Mastacembelus marchei	Mastacembelus marchei	Lower Guinea (LG)	Kouilou-Niari	fleuve Kouilou-Niari au Pont-du-Niari	-3.555166667	12.343	Republic of the Congo	Victor Mamonekene, Emmanuel Vreven, Armel Ibala Zamba	38582	45	BOLD:ADH8328	180	27
A5-36-18	BCOVR131-17	MK074462	RMCA:fish:A5-36-P-810_seqID:A5-36-18_indID:A5-36-40	Actinopterygii	Synbranchiformes	Mastacembelidae	Mastacembelus marchei	Mastacembelus marchei	Mastacembelus marchei	Lower Guinea (LG)	Polo_Ogowe	riv. Polo vers Moussogo, bassin Ogooué	-2.716	11.676	Republic of the Congo	Victor Mamonekene, Emmanuel Vreven, Armel Ibala Zamba	38574	258	BOLD:ADH8328	189	26
A7-31-720	BCOVR226-17	MK074466	RMCA:fish:A7-31-P-52-53_seqID:A7-31-720_indID:A7-31-720	Actinopterygii	Synbranchiformes	Mastacembelidae	Mastacembelus marchei	Mastacembelus marchei	Mastacembelus marchei	Lower Guinea (LG)	Kouilou-Niari	riv. Niari (Kouilou) à Pont Niari, juste au pont	-3.555166667	12.343	Republic of the Congo	Emmanuel Vreven, Armel Ibala Zamba	39332	45	BOLD:ADH8328	180	27
A7-31-721	BCOVR227-17	MK074465	RMCA:fish:A7-31-P-52-53_seqID:A7-31-721_indID:A7-31-721	Actinopterygii	Synbranchiformes	Mastacembelidae	Mastacembelus marchei	Mastacembelus marchei	Mastacembelus marchei	Lower Guinea (LG)	Kouilou-Niari	riv. Niari (Kouilou) à Pont Niari, juste au pont	-3.555166667	12.343	Republic of the Congo	Emmanuel Vreven, Armel Ibala Zamba	39332	45	BOLD:ADH8328	180	27
A7-31-737	BCOVR239-17	MK074469	RMCA:fish:A7-31-P-51_seqID:A7-31-737_indID:A7-31-737	Actinopterygii	Synbranchiformes	Mastacembelidae	Mastacembelus marchei	Mastacembelus marchei	Mastacembelus marchei	Lower Guinea (LG)	Kouilou-Niari	riv. Niari (Kouilou) à Pont Niari, juste au pont	-3.5595	12.34116667	Republic of the Congo	Emmanuel Vreven, Armel Ibala Zamba	39333	45	BOLD:ADH8328	180	27
A5-36-27	BCOVR002-17	MK074473	RMCA:fish:A5-36-P-805-809_seqID:A5-36-27_indID:A5-36-43	Actinopterygii	Synbranchiformes	Mastacembelidae	Mastacembelus niger	Mastacembelus niger	Mastacembelus niger	Lower Guinea (LG)	Polo_Ogowe	riv. Polo vers Moussogo, bassin Ogooué	-2.716	11.676	Republic of the Congo	Victor Mamonekene, Emmanuel Vreven, Armel Ibala Zamba	38574	1	BOLD:ADH7692	171	162
A5-36-29	BCOVR004-17	MK074472	RMCA:fish:A5-36-P-805-809_seqID:A5-36-29_indID:A5-36-45	Actinopterygii	Synbranchiformes	Mastacembelidae	Mastacembelus niger	Mastacembelus niger	Mastacembelus niger	Lower Guinea (LG)	Polo_Ogowe	riv. Polo vers Moussogo, bassin Ogooué	-2.716	11.676	Republic of the Congo	Victor Mamonekene, Emmanuel Vreven, Armel Ibala Zamba	38574	1	BOLD:ADH7692	171	162
A5-36-114	BCOVR113-17	MK074474	RMCA:fish:A5-36-P-140-144_seqID:A5-36-114_indID:A5-36-123	Actinopterygii	Synbranchiformes	Mastacembelidae	Mastacembelus niger	Mastacembelus niger	Mastacembelus niger	Lower Guinea (LG)	Kouilou-Niari	fleuve Kouilou-Niari au Pont-du-Niari	-3.555166667	12.343	Republic of the Congo	Victor Mamonekene, Emmanuel Vreven, Armel Ibala Zamba	38582	48	BOLD:ADH7693	50	119
A5-36-116	BCOVR115-17	MK074476	RMCA:fish:A5-36-P-140-144_seqID:A5-36-116_indID:A5-36-124	Actinopterygii	Synbranchiformes	Mastacembelidae	Mastacembelus niger	Mastacembelus niger	Mastacembelus niger	Lower Guinea (LG)	Kouilou-Niari	fleuve Kouilou-Niari au Pont-du-Niari	-3.555166667	12.343	Republic of the Congo	Victor Mamonekene, Emmanuel Vreven, Armel Ibala Zamba	38582	48	BOLD:ADH7693	50	119
A5-36-97	BCOVR166-17	MK074471	RMCA:fish:A5-36-P-140-144_seqID:A5-36-97_indID:A5-36-106	Actinopterygii	Synbranchiformes	Mastacembelidae	Mastacembelus niger	Mastacembelus niger	Mastacembelus niger	Lower Guinea (LG)	Kouilou-Niari	fleuve Kouilou-Niari au Pont-du-Niari	-3.555166667	12.343	Republic of the Congo	Victor Mamonekene, Emmanuel Vreven, Armel Ibala Zamba	38582	48	BOLD:ADH7693	50	119
A7-31-843	BCOVR326-17	MK074475	RMCA:fish:A7-31-P-1495_seqID:A7-31-843_indID:A7-31-843	Actinopterygii	Synbranchiformes	Mastacembelidae	Mastacembelus niger	Mastacembelus niger	Mastacembelus niger	Congo (CO)	Lefini	riv. Ntiene, affl. riv. Lessio, bassin Léfini	-3.264833333	15.476	Republic of the Congo	Armel Ibala Zamba, Emmanuel Vreven	39345	119	BOLD:ABW4958	158	163
A7-09-777	BCOVR663-17	MK074470	RMCA:fish:A7-09-P-416_seqID:A7-09-777_indID:A7-09-777	Actinopterygii	Synbranchiformes	Mastacembelidae	Mastacembelus niger	Mastacembelus niger	Mastacembelus niger	Congo (CO)	Inkisi	riv. Bongolo, village Kinsende, bassin Inkisi, Bas Congo	-5.386305556	15.257	Democratic Republic of the Congo	Soleil Wamuini	38959	200	BOLD:ADH7691	95	118
A7-31-673	BCOVR185-17	MK073986	RMCA:fish:A7-31-P-2824_seqID:A7-31-673_indID:A7-31-673	Actinopterygii	Siluriformes	Mochokidae	Atopochilus cf. savorgnani	Atopochilus cf. savorgnani	Atopochilus sp.	Lower Guinea (LG)	Ngongo_Ogowe	riv. Ngongo à Ngongo, juste en aval du pont	-2.6625	11.60116667	Republic of the Congo	Emmanuel Vreven, Armel Ibala Zamba	39327	66	BOLD:ADH9913	145	23
A7-31-594	BCOVR049-17	MK073985	RMCA:fish:A7-31-P-1960-961_seqID:A7-31-594_indID:A7-31-594	Actinopterygii	Siluriformes	Mochokidae	Atopochilus savorgnani	Atopochilus savorgnani	Atopochilus savorgnani	Lower Guinea (LG)	Nyanga	riv. Nyanga à Nyanga, juste au pont	-2.912	11.89333333	Republic of the Congo	Emmanuel Vreven, Armel Ibala Zamba	39324	26	BOLD:ADH9913	12	23
A7-31-595	BCOVR050-17	MK073983	RMCA:fish:A7-31-P-1960-961_seqID:A7-31-595_indID:A7-31-595	Actinopterygii	Siluriformes	Mochokidae	Atopochilus savorgnani	Atopochilus savorgnani	Atopochilus savorgnani	Lower Guinea (LG)	Nyanga	riv. Nyanga à Nyanga, juste au pont	-2.912	11.89333333	Republic of the Congo	Emmanuel Vreven, Armel Ibala Zamba	39324	26	BOLD:ADH9913	12	23
A7-31-695	BCOVR203-17	MK073984	RMCA:fish:A7-31-P-2825_seqID:A7-31-695_indID:A7-31-695	Actinopterygii	Siluriformes	Mochokidae	Atopochilus savorgnani	Atopochilus savorgnani	Atopochilus savorgnani	Lower Guinea (LG)	Kouilou-Niari	riv. Niari (Kouilou) à Pont Niari, juste en aval du pont	-3.5595	12.34116667	Republic of the Congo	Emmanuel Vreven, Armel Ibala Zamba	39332	26	BOLD:ADH9913	12	23
A7-31-D1	BCOVR385-17	MK074038	RMCA:fish:A7-31-P-2814_seqID:A7-31-D1_indID:A7-31-D1	Actinopterygii	Siluriformes	Mochokidae	Chiloglanis cf. batesii	Chiloglanis cf. batesii	Chiloglanis sp.	Congo (CO)	Djoue	riv. Djoué, juste en aval du barrage	-4.300461111	15.20731944	Republic of the Congo	Armel Ibala Zamba, Emmanuel Vreven	39339	132	BOLD:ADH8466	11	22
A7-31-D2	BCOVR386-17	MK074039	RMCA:fish:A7-31-P-2817_seqID:A7-31-D2_indID:A7-31-D2	Actinopterygii	Siluriformes	Mochokidae	Chiloglanis cf. batesii	Chiloglanis cf. batesii	Chiloglanis sp.	Congo (CO)	Djoue	riv. Djoué, juste en aval du barrage	-4.300461111	15.20731944	Republic of the Congo	Armel Ibala Zamba, Emmanuel Vreven	39339	132	BOLD:ADH8466	11	22
A7-31-D3	BCOVR387-17	MK074040	RMCA:fish:A7-31-P-2815_seqID:A7-31-D3_indID:A7-31-D3	Actinopterygii	Siluriformes	Mochokidae	Chiloglanis cf. batesii	Chiloglanis cf. batesii	Chiloglanis sp.	Congo (CO)	Djoue	riv. Djoué, juste en aval du barrage	-4.300461111	15.20731944	Republic of the Congo	Armel Ibala Zamba, Emmanuel Vreven	39339	132	BOLD:ADH8466	11	22
A7-31-D5	BCOVR388-17	MK074041	RMCA:fish:A7-31-P-2816_seqID:A7-31-D5_indID:A7-31-D5	Actinopterygii	Siluriformes	Mochokidae	Chiloglanis cf. batesii	Chiloglanis cf. batesii	Chiloglanis sp.	Congo (CO)	Djoue	riv. Djoué, juste en aval du barrage	-4.300461111	15.20731944	Republic of the Congo	Armel Ibala Zamba, Emmanuel Vreven	39339	132	BOLD:ADH8466	11	22
A5-36-58	BCOVR020-17	MK074653	RMCA:fish:A5-36-P-32-47_seqID:A5-36-58_indID:A5-36-67	Actinopterygii	Siluriformes	Mochokidae	Synodontis batesii	Synodontis batesii	Synodontis batesii	Lower Guinea (LG)	Nyanga	riv. Doutsila à Bihongo, bassin Nyanga	-2.805166667	11.76616667	Republic of the Congo	Victor Mamonekene, Emmanuel Vreven, Armel Ibala Zamba	38576	14	BOLD:ADH8667	1	111
A7-31-596	BCOVR051-17	MK074648	RMCA:fish:A7-31-P-21_seqID:A7-31-596_indID:A7-31-596	Actinopterygii	Siluriformes	Mochokidae	Synodontis batesii	Synodontis batesii	Synodontis batesii	Lower Guinea (LG)	Nyanga	riv. Nyanga à Nyanga, juste en amont du pont	-2.91	11.89483333	Republic of the Congo	Emmanuel Vreven, Armel Ibala Zamba	39324	14	BOLD:ADH8667	1	111
A7-31-623	BCOVR072-17	MK074651	RMCA:fish:A7-31-P-22-23_seqID:A7-31-623_indID:A7-31-623	Actinopterygii	Siluriformes	Mochokidae	Synodontis batesii	Synodontis batesii	Synodontis batesii	Lower Guinea (LG)	Nyanga	riv. Nyanga à Nyanga, juste en amont du pont	-2.91	11.89483333	Republic of the Congo	Emmanuel Vreven, Armel Ibala Zamba	39324	14	BOLD:ADH8667	1	111
A7-31-624	BCOVR073-17	MK074649	RMCA:fish:A7-31-P-22-23_seqID:A7-31-624_indID:A7-31-624	Actinopterygii	Siluriformes	Mochokidae	Synodontis batesii	Synodontis batesii	Synodontis batesii	Lower Guinea (LG)	Nyanga	riv. Nyanga à Nyanga, juste en amont du pont	-2.91	11.89483333	Republic of the Congo	Emmanuel Vreven, Armel Ibala Zamba	39324	14	BOLD:ADH8667	1	111
A5-36-59	BCOVR139-17	MK074652	RMCA:fish:A5-36-P-32-47_seqID:A5-36-59_indID:A5-36-68	Actinopterygii	Siluriformes	Mochokidae	Synodontis batesii	Synodontis batesii	Synodontis batesii	Lower Guinea (LG)	Nyanga	riv. Doutsila à Bihongo, bassin Nyanga	-2.805166667	11.76616667	Republic of the Congo	Victor Mamonekene, Emmanuel Vreven, Armel Ibala Zamba	38576	14	BOLD:ADH8667	1	111
A7-31-671	BCOVR183-17	MK074650	RMCA:fish:A7-31-P-19-20_seqID:A7-31-671_indID:A7-31-671	Actinopterygii	Siluriformes	Mochokidae	Synodontis batesii	Synodontis batesii	Synodontis batesii	Lower Guinea (LG)	Ngongo_Ogowe	riv. Ngongo à Ngongo, juste en aval du pont	-2.6625	11.60116667	Republic of the Congo	Emmanuel Vreven, Armel Ibala Zamba	39327	14	BOLD:ADH8667	1	111
A7-31-672	BCOVR184-17	MK074647	RMCA:fish:A7-31-P-19-20_seqID:A7-31-672_indID:A7-31-672	Actinopterygii	Siluriformes	Mochokidae	Synodontis batesii	Synodontis batesii	Synodontis batesii	Lower Guinea (LG)	Ngongo_Ogowe	riv. Ngongo à Ngongo, juste en aval du pont	-2.6625	11.60116667	Republic of the Congo	Emmanuel Vreven, Armel Ibala Zamba	39327	14	BOLD:ADH8667	1	111
A7-13-407	BCOVR028-17	MK074654	RMCA:fish:A7-13-P-6_seqID:A7_13_407_indID:A7_13_407	Actinopterygii	Siluriformes	Mochokidae	Synodontis carineae	Synodontis carineae	Synodontis carineae	Lower Guinea (LG)	Kouilou-Niari	Pont du Niari, fleuve Kouilou-Niari, au pont sur la route Dolisie-Nyanga	-3.555166667	12.343	Republic of the Congo	Armel Ibala Zamba, Emmanuel Vreven	38984	19	BOLD:ADI1109	204	128
A7-13-408	BCOVR029-17	MK074660	RMCA:fish:A7-13-P-7_seqID:A7_13_408_indID:A7_13_408	Actinopterygii	Siluriformes	Mochokidae	Synodontis carineae	Synodontis carineae	Synodontis carineae	Lower Guinea (LG)	Kouilou-Niari	Pont du Niari, fleuve Kouilou-Niari, au pont sur la route Dolisie-Nyanga	-3.555166667	12.343	Republic of the Congo	Armel Ibala Zamba, Emmanuel Vreven	38984	19	BOLD:ADI1109	204	128
A5-36-108	BCOVR107-17	MK074659	RMCA:fish:A5-36-P-31_seqID:A5-36-108_indID:A5-36-116	Actinopterygii	Siluriformes	Mochokidae	Synodontis carineae	Synodontis carineae	Synodontis carineae	Lower Guinea (LG)	Kouilou-Niari	fleuve Kouilou-Niari au Pont-du-Niari	-3.555166667	12.343	Republic of the Congo	Victor Mamonekene, Emmanuel Vreven, Armel Ibala Zamba	38582	19	BOLD:ADI1109	204	128
A7-31-680B	BCOVR190-17	MK074655	RMCA:fish:A7-31-P-7-11_seqID:A7-31-680B_indID:A7-31-680B	Actinopterygii	Siluriformes	Mochokidae	Synodontis carineae	Synodontis carineae	Synodontis carineae	Lower Guinea (LG)	Kouilou-Niari	riv. Niari (Kouilou) à Pont Niari, juste en aval du pont	-3.5595	12.34116667	Republic of the Congo	Emmanuel Vreven, Armel Ibala Zamba	39332	19	BOLD:ADI1109	204	128
A7-31-681B	BCOVR191-17	MK074656	RMCA:fish:A7-31-P-7-11_seqID:A7-31-681B_indID:A7-31-681B	Actinopterygii	Siluriformes	Mochokidae	Synodontis carineae	Synodontis carineae	Synodontis carineae	Lower Guinea (LG)	Kouilou-Niari	riv. Niari (Kouilou) à Pont Niari, juste en aval du pont	-3.5595	12.34116667	Republic of the Congo	Emmanuel Vreven, Armel Ibala Zamba	39332	19	BOLD:ADI1109	204	128
A7-31-682B	BCOVR192-17	MK074657	RMCA:fish:A7-31-P-7-11_seqID:A7-31-682B_indID:A7-31-682B	Actinopterygii	Siluriformes	Mochokidae	Synodontis carineae	Synodontis carineae	Synodontis carineae	Lower Guinea (LG)	Kouilou-Niari	riv. Niari (Kouilou) à Pont Niari, juste en aval du pont	-3.5595	12.34116667	Republic of the Congo	Emmanuel Vreven, Armel Ibala Zamba	39332	19	BOLD:ADI1109	204	128
A7-31-683	BCOVR193-17	MK074658	RMCA:fish:A7-31-P-7-11_seqID:A7-31-683_indID:A7-31-683	Actinopterygii	Siluriformes	Mochokidae	Synodontis carineae	Synodontis carineae	Synodontis carineae	Lower Guinea (LG)	Kouilou-Niari	riv. Niari (Kouilou) à Pont Niari, juste en aval du pont	-3.5595	12.34116667	Republic of the Congo	Emmanuel Vreven, Armel Ibala Zamba	39332	19	BOLD:ADI1109	204	128
A7-31-866	BCOVR341-17	MK074662	RMCA:fish:A7-31-P-2321_seqID:A7-31-866_indID:A7-31-866	Actinopterygii	Siluriformes	Mochokidae	Synodontis contractus	Synodontis contractus	Synodontis contractus	Congo (CO)	Lefini	riv. Léfini, ± 3km en amont du confluent Léfini-Loubilika, rive droite	-3.019833333	15.23733333	Republic of the Congo	Armel Ibala Zamba, Emmanuel Vreven	39348	123	BOLD:ABW3889	2	109
A7-31-920	BCOVR379-17	MK074663	RMCA:fish:A7-31-P-24_seqID:A7-31-920_indID:A7-31-920	Actinopterygii	Siluriformes	Mochokidae	Synodontis contractus	Synodontis contractus	Synodontis contractus	Congo (CO)	Lefini	riv. Léfini, à 2,4km en aval du campement Malina, rive gauche	-2.987166667	15.196	Republic of the Congo	Armel Ibala Zamba, Emmanuel Vreven	39352	123	BOLD:ABW3889	2	109
A7-31-923	BCOVR380-17	MK074661	RMCA:fish:A7-31-P-25_seqID:A7-31-923_indID:A7-31-923	Actinopterygii	Siluriformes	Mochokidae	Synodontis contractus	Synodontis contractus	Synodontis contractus	Congo (CO)	Lefini	riv. Léfini, au confluent Léfini - Nambouli, rive gauche	-2.896	15.11433333	Republic of the Congo	Armel Ibala Zamba, Emmanuel Vreven	39353	123	BOLD:ABW3889	2	109
A7-31-914	BCOVR375-17	MK074664	RMCA:fish:A7-31-P-26_seqID:A7-31-914_indID:A7-31-914	Actinopterygii	Siluriformes	Mochokidae	Synodontis flavitaeniatus	Synodontis flavitaeniatus	Synodontis flavitaeniatus	Congo (CO)	Lefini	riv. Léfini, à 2,4km en aval du campement Malina, rive gauche	-2.987166667	15.196	Republic of the Congo	Armel Ibala Zamba, Emmanuel Vreven	39352	129	BOLD:ABW4673	128	176
A7-31-Le-0505	BCOVR457-17	MK074667	RMCA:fish:A7-31-P-120_seqID:A7-31-Le-0505_indID:A7-31-Le-0505	Actinopterygii	Siluriformes	Mochokidae	Synodontis flavitaeniatus	Synodontis flavitaeniatus	Synodontis flavitaeniatus	Congo (CO)	Lefini	riv. Léfini, à 2,4km en aval du campement Malina, rive gauche	-2.987166667	15.196	Republic of the Congo	Armel Ibala Zamba, Annette Ngoma Moutsinga	39197	129	BOLD:ABW4673	128	176
A4-46-0058	BCOVR543-17	MK074666	RMCA:fish:A4-46-P-658_seqID:A4-46-0058_indID:A4-46-0058	Actinopterygii	Siluriformes	Mochokidae	Synodontis flavitaeniatus	Synodontis flavitaeniatus	Synodontis flavitaeniatus	Congo (CO)	Lefini	riv. Léfini, 3km en amont du confluent avec la Louna, Réserve naturelle Lésio-Louna, bassin fl. Congo	-3	15.5	Republic of the Congo	Victor Mamonekene, Jos Snoeks, Emmanuel Vreven	38246	129	BOLD:ABW4673	128	176
A4-46-0087	BCOVR560-17	MK074665	RMCA:fish:A4-46-P-660_seqID:A4-46-0087_indID:A4-46-0087	Actinopterygii	Siluriformes	Mochokidae	Synodontis flavitaeniatus	Synodontis flavitaeniatus	Synodontis flavitaeniatus	Congo (CO)	Lefini	lac Itsotso, rive gauche de la Louna, 5km en amont du confluent Léfini, Réserve naturelle Lésio-Louna, bassin fl. Congo	-3.05	15.81666667	Republic of the Congo	Victor Mamonekene, Jos Snoeks, Emmanuel Vreven	38248	129	BOLD:ABW4673	128	176
A7-31-597	BCOVR052-17	MK074669	RMCA:fish:A7-31-P-15_seqID:A7-31-597_indID:A7-31-597	Actinopterygii	Siluriformes	Mochokidae	Synodontis ngouniensis	Synodontis ngouniensis	Synodontis ngouniensis	Lower Guinea (LG)	Nyanga	riv. Nyanga à Nyanga, juste en amont du pont	-2.91	11.89483333	Republic of the Congo	Emmanuel Vreven, Armel Ibala Zamba	39324	27	BOLD:ADI1062	3	110
A7-31-668	BCOVR180-17	MK074670	RMCA:fish:A7-31-P-14_seqID:A7-31-668_indID:A7-31-668	Actinopterygii	Siluriformes	Mochokidae	Synodontis ngouniensis	Synodontis ngouniensis	Synodontis ngouniensis	Lower Guinea (LG)	Ngongo_Ogowe	riv. Ngongo à Ngongo, juste en aval du pont	-2.6625	11.60116667	Republic of the Congo	Emmanuel Vreven, Armel Ibala Zamba	39327	27	BOLD:ADI1062	3	110
A7-31-669	BCOVR181-17	MK074668	RMCA:fish:A7-31-P-16-18_seqID:A7-31-669_indID:A7-31-669	Actinopterygii	Siluriformes	Mochokidae	Synodontis ngouniensis	Synodontis ngouniensis	Synodontis ngouniensis	Lower Guinea (LG)	Ngongo_Ogowe	riv. Ngongo à Ngongo, juste en aval du pont	-2.6625	11.60116667	Republic of the Congo	Emmanuel Vreven, Armel Ibala Zamba	39327	27	BOLD:ADI1062	3	110
A7-31-670	BCOVR182-17	MK074671	RMCA:fish:A7-31-P-16-18_seqID:A7-31-670_indID:A7-31-670	Actinopterygii	Siluriformes	Mochokidae	Synodontis ngouniensis	Synodontis ngouniensis	Synodontis ngouniensis	Lower Guinea (LG)	Ngongo_Ogowe	riv. Ngongo à Ngongo, juste en aval du pont	-2.6625	11.60116667	Republic of the Congo	Emmanuel Vreven, Armel Ibala Zamba	39327	27	BOLD:ADI1062	3	110
MH1497	BCOVR021-17	MK074672	RMCA:fish:A7-33-P-3_seqID:MH1497_indID:1496	Actinopterygii	Siluriformes	Mochokidae	Synodontis notatus	Synodontis notatus	Synodontis notatus	Congo (CO)	Pool-Malebo	ile Mipongo, Pool Malebo	-4.274666667	15.5115	Democratic Republic of the Congo	Marc Hanssens, Musuambole, Lufungula	39335	15	BOLD:ACI1356	203	175
A5-36-60	BCOVR140-17	MK074673	RMCA:fish:A5-36-P-2-3_seqID:A5-36-60_indID:A5-36-69	Actinopterygii	Siluriformes	Mochokidae	Synodontis punu	Synodontis punu	Synodontis punu	Lower Guinea (LG)	Nyanga	riv. Doutsila à Bihongo, bassin Nyanga	-2.805166667	11.76616667	Republic of the Congo	Victor Mamonekene, Emmanuel Vreven, Armel Ibala Zamba	38576	58	BOLD:ADH9658	190	68
A5-36-61	BCOVR141-17	MK074674	RMCA:fish:A5-36-P-2-3_seqID:A5-36-61_indID:A5-36-70	Actinopterygii	Siluriformes	Mochokidae	Synodontis punu	Synodontis punu	Synodontis punu	Lower Guinea (LG)	Nyanga	riv. Doutsila à Bihongo, bassin Nyanga	-2.805166667	11.76616667	Republic of the Congo	Victor Mamonekene, Emmanuel Vreven, Armel Ibala Zamba	38576	58	BOLD:ADH9658	190	68
A7-31-741	BCOVR243-17	MK073996	RMCA:fish:A7-31-P-2282-2283_seqID:A7-31-741_indID:A7-31-741	Actinopterygii	Osteoglossiformes	Mormyridae	Brienomyrus brachyistius	Brienomyrus brachyistius	Brienomyrus brachyistius	Lower Guinea (LG)	Kouilou-Niari	riv. Niari (Kouilou) à Pont Niari, juste en aval du pont	-3.5595	12.34116667	Republic of the Congo	Emmanuel Vreven, Armel Ibala Zamba	39333	80	BOLD:ADH9852	68	24
A7-31-742	BCOVR244-17	MK073995	RMCA:fish:A7-31-P-2282-2283_seqID:A7-31-742_indID:A7-31-742	Actinopterygii	Osteoglossiformes	Mormyridae	Brienomyrus brachyistius	Brienomyrus brachyistius	Brienomyrus brachyistius	Lower Guinea (LG)	Kouilou-Niari	riv. Niari (Kouilou) à Pont Niari, juste en aval du pont	-3.5595	12.34116667	Republic of the Congo	Emmanuel Vreven, Armel Ibala Zamba	39333	80	BOLD:ADH9852	68	24
A7-31-857	BCOVR336-17	MK074301	RMCA:fish:A7-31-P-1993-1994_seqID:A7-31-857_indID:A7-31-857	Actinopterygii	Osteoglossiformes	Mormyridae	Gnathonemus echidnorhynchus	Gnathonemus echidnorhynchus	Gnathonemus echidnorhynchus	Congo (CO)	Lefini	riv. Léfini, ± 3km en amont du confluent Léfini-Loubilika, rive droite	-3.019833333	15.23733333	Republic of the Congo	Armel Ibala Zamba, Emmanuel Vreven	39348	122	BOLD:ACV4846	63	139
A7-31-858	BCOVR337-17	MK074302	RMCA:fish:A7-31-P-1993-1994_seqID:A7-31-858_indID:A7-31-858	Actinopterygii	Osteoglossiformes	Mormyridae	Gnathonemus echidnorhynchus	Gnathonemus echidnorhynchus	Gnathonemus echidnorhynchus	Congo (CO)	Lefini	riv. Léfini, ± 3km en amont du confluent Léfini-Loubilika, rive droite	-3.019833333	15.23733333	Republic of the Congo	Armel Ibala Zamba, Emmanuel Vreven	39348	122	BOLD:ACV4846	63	139
A7-31-835	BCOVR403-17	MK074300	RMCA:fish:A7-31-P-1995_seqID:A7-31-835_indID:A7-31-835	Actinopterygii	Osteoglossiformes	Mormyridae	Gnathonemus echidnorhynchus	Gnathonemus echidnorhynchus	Gnathonemus echidnorhynchus	Congo (CO)	Lefini	riv. Léfini, au confluent Léfini - Nambouli, rive gauche	-2.896	15.11433333	Republic of the Congo	Armel Ibala Zamba, Annette Ngoma Moutsinga	39196	122	BOLD:ACV4846	63	139
A7-31-Le-0487	BCOVR442-17	MK074299	RMCA:fish:A7-31-P-1992_seqID:A7-31-Le-0487_indID:A7-31-Le-0487	Actinopterygii	Osteoglossiformes	Mormyridae	Gnathonemus echidnorhynchus	Gnathonemus echidnorhynchus	Gnathonemus echidnorhynchus	Congo (CO)	Lefini	riv. Léfini, ± 3km en amont du confluent Léfini-Loubilika, rive droite	-3.019833333	15.23733333	Republic of the Congo	Armel Ibala Zamba, Annette Ngoma Moutsinga	39195	122	BOLD:ACV4846	63	139
A7-31-Le-0488	BCOVR443-17	MK074303	RMCA:fish:A7-31-P-1996_seqID:A7-31-Le-0488_indID:A7-31-Le-0488	Actinopterygii	Osteoglossiformes	Mormyridae	Gnathonemus petersii	Gnathonemus petersii	Gnathonemus petersii	Congo (CO)	Lefini	riv. Léfini, au confluent Léfini - Nambouli, rive gauche	-2.896	15.11433333	Republic of the Congo	Armel Ibala Zamba, Annette Ngoma Moutsinga	39196	140	BOLD:AAE7054	64	113
A7-31-Le-0569	BCOVR489-17	MK074305	RMCA:fish:A7-31-P-0244_seqID:A7-31-Le-0569_indID:A7-31-Le-0569	Actinopterygii	Osteoglossiformes	Mormyridae	Gnathonemus petersii	Gnathonemus petersii	Gnathonemus petersii	Congo (CO)	Lefini	bras rive gauche de la Léfini, ± 200m amont du campement Oteni	-2.8375	15.77983333	Republic of the Congo	Armel Ibala Zamba, Annette Ngoma Moutsinga	39224	140	BOLD:AAE7054	64	113
A4-46-0027	BCOVR523-17	MK074304	RMCA:fish:A4-46-P-1011_seqID:A4-46-0027_indID:A4-46-0027	Actinopterygii	Osteoglossiformes	Mormyridae	Gnathonemus petersii	Gnathonemus petersii	Gnathonemus petersii	Congo (CO)	Lefini	lac Itsotso, rive gauche de la Louna, 5km en amont du confluent Léfini, Réserve naturelle Lésio-Louna, bassin fl. Congo	-3.05	15.81666667	Republic of the Congo	Victor Mamonekene, Jos Snoeks, Emmanuel Vreven	38246	140	BOLD:AAE7054	64	113
A4-46-0062	BCOVR545-17	MK074306	RMCA:fish:notat/photograph_seqID:A4-46-0062_indID:A4-46-0062	Actinopterygii	Osteoglossiformes	Mormyridae	Gnathonemus petersii	Gnathonemus petersii	Gnathonemus petersii	Congo (CO)	Lefini	lac Itsotso	-3.03	15.49	Republic of the Congo	Victor Mamonekene, Emmanuel Vreven, Armel Ibala Zamba	38247	140	BOLD:AAE7054	64	113
A7-09-669	BCOVR587-17	MK074361	RMCA:fish:A7-09-P-1362-1371_seqID:A7-09-669_indID:A7-09-669	Actinopterygii	Osteoglossiformes	Mormyridae	Hippopotamyrus cf. ansorgii	Hippopotamyrus cf. ansorgii	Hippopotamyrus sp.	Congo (CO)	Inkisi	riv. Lukusu, village Ngeba/Mboma, bassin Inkisi, Bas Congo	-5.226916667	15.21722222	Democratic Republic of the Congo	Soleil Wamuini	38953	180	BOLD:ADH7624	60	66
A7-09-670	BCOVR588-17	MK074357	RMCA:fish:A7-09-P-1362-1371_seqID:A7-09-670_indID:A7-09-670	Actinopterygii	Osteoglossiformes	Mormyridae	Hippopotamyrus cf. ansorgii	Hippopotamyrus cf. ansorgii	Hippopotamyrus sp.	Congo (CO)	Inkisi	riv. Lukusu, village Ngeba/Mboma, bassin Inkisi, Bas Congo	-5.226916667	15.21722222	Democratic Republic of the Congo	Soleil Wamuini	38953	180	BOLD:ADH7624	60	66
A7-09-694	BCOVR604-17	MK074352	RMCA:fish:A7-09-P-0982-0988_seqID:A7-09-694_indID:A7-09-694	Actinopterygii	Osteoglossiformes	Mormyridae	Hippopotamyrus cf. ansorgii	Hippopotamyrus cf. ansorgii	Hippopotamyrus sp.	Congo (CO)	Inkisi	rivière Ngeba/Ngufu, village Ngeba, affluent rivière Inkisi, Bas Congo	-5.18375	15.20641667	Democratic Republic of the Congo	Soleil Wamuini	38955	180	BOLD:ADH7624	60	66
A7-09-695	BCOVR605-17	MK074354	RMCA:fish:A7-09-P-0982-0988_seqID:A7-09-695_indID:A7-09-695	Actinopterygii	Osteoglossiformes	Mormyridae	Hippopotamyrus cf. ansorgii	Hippopotamyrus cf. ansorgii	Hippopotamyrus sp.	Congo (CO)	Inkisi	rivière Ngeba/Ngufu, village Ngeba, affluent rivière Inkisi, Bas Congo	-5.18375	15.20641667	Democratic Republic of the Congo	Soleil Wamuini	38955	180	BOLD:ADH7624	60	66
A7-09-707	BCOVR612-17	MK074355	RMCA:fish:A7-09-P-0989-0994_seqID:A7-09-707_indID:A7-09-707	Actinopterygii	Osteoglossiformes	Mormyridae	Hippopotamyrus cf. ansorgii	Hippopotamyrus cf. ansorgii	Hippopotamyrus sp.	Congo (CO)	Inkisi	riv. Luguga, village Kiyanika, bassin Inkisi, Bas Congo	-5.27575	15.21008333	Democratic Republic of the Congo	Soleil Wamuini	38957	180	BOLD:ADH7624	60	66
A7-09-726	BCOVR626-17	MK074353	RMCA:fish:A7-09-P-1061-1063_seqID:A7-09-726_indID:A7-09-726	Actinopterygii	Osteoglossiformes	Mormyridae	Hippopotamyrus cf. ansorgii	Hippopotamyrus cf. ansorgii	Hippopotamyrus sp.	Congo (CO)	Inkisi	riv. Bongolo, village Kinsende, bassin Inkisi, Bas Congo	-5.386305556	15.257	Democratic Republic of the Congo	Soleil Wamuini	38960	180	BOLD:ADH7624	60	66
A7-09-841	BCOVR703-17	MK074362	RMCA:fish:A7-09-P-1066_seqID:A7-09-841_indID:A7-09-841	Actinopterygii	Osteoglossiformes	Mormyridae	Hippopotamyrus cf. ansorgii	Hippopotamyrus cf. ansorgii	Hippopotamyrus sp.	Congo (CO)	Inkisi	riv. Nua, village Mawunzi, bassin Inkisi, Bas Congo	-5.313333333	15.27552778	Democratic Republic of the Congo	Soleil Wamuini	38913	180	BOLD:ADH7624	60	66
A7-09-849	BCOVR708-17	MK074356	RMCA:fish:A7-09-P-1067_seqID:A7-09-849_indID:A7-09-849	Actinopterygii	Osteoglossiformes	Mormyridae	Hippopotamyrus cf. ansorgii	Hippopotamyrus cf. ansorgii	Hippopotamyrus sp.	Congo (CO)	Inkisi	riv. Mingididi, village Mawunzi, bassin Inkisi, Bas Congo	-5.322222222	15.28052778	Democratic Republic of the Congo	Soleil Wamuini	38913	180	BOLD:ADH7624	60	66
A7-09-881	BCOVR724-17	MK074360	RMCA:fish:A7-09-P-0977-0980_seqID:A7-09-881_indID:A7-09-881	Actinopterygii	Osteoglossiformes	Mormyridae	Hippopotamyrus cf. ansorgii	Hippopotamyrus cf. ansorgii	Hippopotamyrus sp.	Congo (CO)	Inkisi	riv. Luidi, village Kinua-Nsudi, bassin Inkisi, Bas Congo	-5.473	15.21975	Democratic Republic of the Congo	Soleil Wamuini	38919	180	BOLD:ADH7624	60	66
A7-09-882	BCOVR725-17	MK074359	RMCA:fish:A7-09-P-0981_seqID:A7-09-882_indID:A7-09-882	Actinopterygii	Osteoglossiformes	Mormyridae	Hippopotamyrus cf. ansorgii	Hippopotamyrus cf. ansorgii	Hippopotamyrus sp.	Congo (CO)	Inkisi	riv. Luidi, village Kinua-Nsudi, bassin Inkisi, Bas Congo	-5.473	15.21975	Democratic Republic of the Congo	Soleil Wamuini	38919	180	BOLD:ADH7624	60	66
A7-09-883	BCOVR726-17	MK074358	RMCA:fish:A7-09-P-0977-0980_seqID:A7-09-883_indID:A7-09-883	Actinopterygii	Osteoglossiformes	Mormyridae	Hippopotamyrus cf. ansorgii	Hippopotamyrus cf. ansorgii	Hippopotamyrus sp.	Congo (CO)	Inkisi	riv. Inkisi, village Zongo, aval chute Bas-Congo	-4.7685	14.8775	Democratic Republic of the Congo	Soleil Wamuini	38989	180	BOLD:ADH7624	60	66
A7-31-790	BCOVR285-17	MK074363	RMCA:fish:A7-31-P-0350-0351_seqID:A7-31-790_indID:A7-31-790	Actinopterygii	Osteoglossiformes	Mormyridae	Hippopotamyrus weeksii	Hippopotamyrus weeksii	Hippopotamyrus weeksii	Congo (CO)	Lefini	riv. Lessio, au pont du camp PPG, bassin Léfini	-3.25	15.46666667	Republic of the Congo	Armel Ibala Zamba, Emmanuel Vreven	39343	105	BOLD:ACV4761	154	67
A7-31-791	BCOVR286-17	MK074368	RMCA:fish:A7-31-P-0350-0351_seqID:A7-31-791_indID:A7-31-791	Actinopterygii	Osteoglossiformes	Mormyridae	Hippopotamyrus weeksii	Hippopotamyrus weeksii	Hippopotamyrus weeksii	Congo (CO)	Lefini	riv. Lessio, au pont du camp PPG, bassin Léfini	-3.25	15.46666667	Republic of the Congo	Armel Ibala Zamba, Emmanuel Vreven	39343	105	BOLD:ACV4761	154	67
A7-31-851	BCOVR332-17	MK074364	RMCA:fish:A7-31-P-0356-0357_seqID:A7-31-851_indID:A7-31-851	Actinopterygii	Osteoglossiformes	Mormyridae	Hippopotamyrus weeksii	Hippopotamyrus weeksii	Hippopotamyrus weeksii	Congo (CO)	Lefini	riv. Léfini, ± 3km en amont du confluent Léfini-Loubilika, rive droite	-3.019833333	15.23733333	Republic of the Congo	Armel Ibala Zamba, Emmanuel Vreven	39348	105	BOLD:ACV4761	154	67
A7-31-852	BCOVR333-17	MK074365	RMCA:fish:A7-31-P-0356-0357_seqID:A7-31-852_indID:A7-31-852	Actinopterygii	Osteoglossiformes	Mormyridae	Hippopotamyrus weeksii	Hippopotamyrus weeksii	Hippopotamyrus weeksii	Congo (CO)	Lefini	riv. Léfini, ± 3km en amont du confluent Léfini-Loubilika, rive droite	-3.019833333	15.23733333	Republic of the Congo	Armel Ibala Zamba, Emmanuel Vreven	39348	105	BOLD:ACV4761	154	67
A7-31-884	BCOVR352-17	MK074367	RMCA:fish:A7-31-P-1997_seqID:A7-31-884_indID:A7-31-884	Actinopterygii	Osteoglossiformes	Mormyridae	Hippopotamyrus weeksii	Hippopotamyrus weeksii	Hippopotamyrus weeksii	Congo (CO)	Lefini	riv. Léfini, ± 3km en amont du confluent Léfini-Loubilika, rive droite	-3.019833333	15.23733333	Republic of the Congo	Armel Ibala Zamba, Emmanuel Vreven	39348	105	BOLD:ACV4761	154	67
A7-31-Le-0525	BCOVR474-17	MK074369	RMCA:fish:A7-31-P-0352-0353_seqID:A7-31-Le-0525_indID:A7-31-Le-0525	Actinopterygii	Osteoglossiformes	Mormyridae	Hippopotamyrus weeksii	Hippopotamyrus weeksii	Hippopotamyrus weeksii	Congo (CO)	Lefini	riv. Léfini, au mont Epopé, rive droite	-3.0105	15.456	Republic of the Congo	Armel Ibala Zamba, Annette Ngoma Moutsinga	39205	105	BOLD:ACV4761	154	67
A7-31-Le-0527	BCOVR476-17	MK074370	RMCA:fish:A7-31-P-0352-0353_seqID:A7-31-Le-0527_indID:A7-31-Le-0527	Actinopterygii	Osteoglossiformes	Mormyridae	Hippopotamyrus weeksii	Hippopotamyrus weeksii	Hippopotamyrus weeksii	Congo (CO)	Lefini	riv. Léfini, au mont Epopé, rive droite	-3.0105	15.456	Republic of the Congo	Armel Ibala Zamba, Annette Ngoma Moutsinga	39205	105	BOLD:ACV4761	154	67
A4-46-0034	BCOVR525-17	MK074366	RMCA:fish:A4-46-P-1007_seqID:A4-46-0034_indID:A4-46-0034	Actinopterygii	Osteoglossiformes	Mormyridae	Hippopotamyrus weeksii	Hippopotamyrus weeksii	Hippopotamyrus weeksii	Congo (CO)	Lefini	lac Itsotso, rive gauche de la Louna, 5km en amont du confluent Léfini, Réserve naturelle Lésio-Louna, bassin fl. Congo	-3.05	15.81666667	Republic of the Congo	Victor Mamonekene, Jos Snoeks, Emmanuel Vreven	38246	105	BOLD:ACV4761	154	67
A7-31-691	BCOVR199-17	MK074372	RMCA:fish:A7-31-P-2159_seqID:A7-31-691_indID:A7-31-691	Actinopterygii	Osteoglossiformes	Mormyridae	Ivindomyrus sp. elongateKouilou	Ivindomyrus sp. elongateKouilou	Ivindomyrus sp.	Lower Guinea (LG)	Kouilou-Niari	riv. Niari (Kouilou) à Pont Niari, juste en aval du pont	-3.5595	12.34116667	Republic of the Congo	Emmanuel Vreven, Armel Ibala Zamba	39332	71	BOLD:ADH9853	147	78
A7-31-692	BCOVR200-17	MK074373	RMCA:fish:A7-31-P-2160_seqID:A7-31-692_indID:A7-31-692	Actinopterygii	Osteoglossiformes	Mormyridae	Ivindomyrus sp. shortKouilou	Ivindomyrus sp. shortKouilou	Ivindomyrus sp.	Lower Guinea (LG)	Kouilou-Niari	riv. Niari (Kouilou) à Pont Niari, juste en aval du pont	-3.5595	12.34116667	Republic of the Congo	Emmanuel Vreven, Armel Ibala Zamba	39332	72	BOLD:ACR9685	160	79
A7-31-761	BCOVR259-17	MK074448	RMCA:fish:A7-31-P-1867_seqID:A7-31-761_indID:A7-31-761	Actinopterygii	Osteoglossiformes	Mormyridae	Marcusenius kutuensis	Marcusenius kutuensis	Marcusenius kutuensis	Congo (CO)	Lefini	riv. Lessio, au pont du camp PPG, bassin Léfini	-3.25	15.46666667	Republic of the Congo	Armel Ibala Zamba, Emmanuel Vreven	39342	91	BOLD:AAK7714	61	179
A7-31-883	BCOVR351-17	MK074446	RMCA:fish:A7-31-P-0447_seqID:A7-31-883_indID:A7-31-883	Actinopterygii	Osteoglossiformes	Mormyridae	Marcusenius kutuensis	Marcusenius kutuensis	Marcusenius kutuensis	Congo (CO)	Lefini	riv. Léfini, ± 3km en amont du confluent Léfini-Loubilika, rive droite	-3.019833333	15.23733333	Republic of the Congo	Armel Ibala Zamba, Emmanuel Vreven	39348	91	BOLD:AAK7714	61	179
A4-46-0050	BCOVR537-17	MK074447	RMCA:fish:A4-46-P-0920-0930_seqID:A4-46-0050_indID:A4-46-0050	Actinopterygii	Osteoglossiformes	Mormyridae	Marcusenius kutuensis	Marcusenius kutuensis	Marcusenius kutuensis	Congo (CO)	Lefini	riv. Léfini, 3km en amont du confluent avec la Louna, Réserve naturelle Lésio-Louna, bassin fl. Congo	-3	15.5	Republic of the Congo	Victor Mamonekene, Jos Snoeks, Emmanuel Vreven	38246	91	BOLD:AAK7714	61	179
A4-46-0089	BCOVR561-17	MK074445	RMCA:fish:A4-46-P-0931-0935_seqID:A4-46-0089_indID:A4-46-0089	Actinopterygii	Osteoglossiformes	Mormyridae	Marcusenius kutuensis	Marcusenius kutuensis	Marcusenius kutuensis	Congo (CO)	Lefini	riv. Léfini, 3km en amont du confluent avec la Louna, Réserve naturelle Lésio-Louna, bassin fl. Congo	-3	15.5	Republic of the Congo	Victor Mamonekene, Jos Snoeks, Emmanuel Vreven	38248	91	BOLD:AAK7714	61	179
A7-31-607	BCOVR058-17	MK074452	RMCA:fish:A7-31-P-2161-2162_seqID:A7-31-607_indID:A7-31-607	Actinopterygii	Osteoglossiformes	Mormyridae	Marcusenius moorii	Marcusenius moorii	Marcusenius moorii	Lower Guinea (LG)	Nyanga	riv. Nyanga à Nyanga, juste en amont du pont	-2.91	11.89483333	Republic of the Congo	Emmanuel Vreven, Armel Ibala Zamba	39324	32	BOLD:AAJ1999	62	180
A7-31-608	BCOVR059-17	MK074454	RMCA:fish:A7-31-P-2161-2162_seqID:A7-31-608_indID:A7-31-608	Actinopterygii	Osteoglossiformes	Mormyridae	Marcusenius moorii	Marcusenius moorii	Marcusenius moorii	Lower Guinea (LG)	Nyanga	riv. Nyanga à Nyanga, juste en amont du pont	-2.91	11.89483333	Republic of the Congo	Emmanuel Vreven, Armel Ibala Zamba	39324	32	BOLD:AAJ1999	62	180
A7-31-690	BCOVR198-17	MK074450	RMCA:fish:A7-31-P-2284_seqID:A7-31-690_indID:A7-31-690	Actinopterygii	Osteoglossiformes	Mormyridae	Marcusenius moorii	Marcusenius moorii	Marcusenius moorii	Lower Guinea (LG)	Kouilou-Niari	riv. Niari (Kouilou) à Pont Niari, juste en aval du pont	-3.5595	12.34116667	Republic of the Congo	Emmanuel Vreven, Armel Ibala Zamba	39332	32	BOLD:AAJ1999	62	180
A7-31-771	BCOVR269-17	MK074449	RMCA:fish:A7-31-P-1869-1875_seqID:A7-31-771_indID:A7-31-771	Actinopterygii	Osteoglossiformes	Mormyridae	Marcusenius moorii	Marcusenius moorii	Marcusenius moorii	Congo (CO)	Lefini	riv. Tiémi, affl. riv. Lessio, bassin Léfini	-3.25	15.46666667	Republic of the Congo	Armel Ibala Zamba, Emmanuel Vreven	38612	32	BOLD:ADI0285	149	180
A7-31-772	BCOVR270-17	MK074455	RMCA:fish:A7-31-P-1869-1875_seqID:A7-31-772_indID:A7-31-772	Actinopterygii	Osteoglossiformes	Mormyridae	Marcusenius moorii	Marcusenius moorii	Marcusenius moorii	Congo (CO)	Lefini	riv. Tiémi, affl. riv. Lessio, bassin Léfini	-3.25	15.46666667	Republic of the Congo	Armel Ibala Zamba, Emmanuel Vreven	38612	32	BOLD:AAJ1999	62	180
A7-31-838	BCOVR321-17	MK074453	RMCA:fish:A7-31-P-1896-1897_seqID:A7-31-838_indID:A7-31-838	Actinopterygii	Osteoglossiformes	Mormyridae	Marcusenius moorii	Marcusenius moorii	Marcusenius moorii	Congo (CO)	Lefini	riv. Ntiene, affl. riv. Lessio, bassin Léfini	-3.264833333	15.476	Republic of the Congo	Armel Ibala Zamba, Emmanuel Vreven	39345	32	BOLD:ADI0285	149	180
A7-31-839	BCOVR322-17	MK074451	RMCA:fish:A7-31-P-1896-1897_seqID:A7-31-839_indID:A7-31-839	Actinopterygii	Osteoglossiformes	Mormyridae	Marcusenius moorii	Marcusenius moorii	Marcusenius moorii	Congo (CO)	Lefini	riv. Ntiene, affl. riv. Lessio, bassin Léfini	-3.264833333	15.476	Republic of the Congo	Armel Ibala Zamba, Emmanuel Vreven	39345	32	BOLD:AAJ1999	62	180
A7-09-765	BCOVR655-17	MK074494	RMCA:fish:A7-09-P-0997_seqID:A7-09-765_indID:A7-09-765	Actinopterygii	Osteoglossiformes	Mormyridae	Mormyrops anguilloides	Mormyrops anguilloides	Mormyrops anguilloides	Congo (CO)	Inkisi	riv. Inkisi, village Zongo, aval chute Bas-Congo	-4.7685	14.8775	Democratic Republic of the Congo	Soleil Wamuini	38989	198	BOLD:ACM4360	109	20
A7-31-769	BCOVR267-17	MK074486	RMCA:fish:A7-31-P-1998-1999_seqID:A7-31-769_indID:A7-31-769	Actinopterygii	Osteoglossiformes	Mormyridae	Mormyrops furcidens	Mormyrops furcidens	Mormyrops furcidens	Congo (CO)	Lefini	riv. Tiémi, affl. riv. Lessio, bassin Léfini	-3.25	15.46666667	Republic of the Congo	Armel Ibala Zamba, Emmanuel Vreven	39342	95	BOLD:AAH0517	67	145
A7-31-770	BCOVR268-17	MK074485	RMCA:fish:A7-31-P-1998-1999_seqID:A7-31-770_indID:A7-31-770	Actinopterygii	Osteoglossiformes	Mormyridae	Mormyrops furcidens	Mormyrops furcidens	Mormyrops furcidens	Congo (CO)	Lefini	riv. Tiémi, affl. riv. Lessio, bassin Léfini	-3.25	15.46666667	Republic of the Congo	Armel Ibala Zamba, Emmanuel Vreven	39342	95	BOLD:AAH0517	67	145
A7-31-Le-0509	BCOVR461-17	MK074487	RMCA:fish:A7-31-P-1825_seqID:A7-31-Le-0509_indID:A7-31-Le-0509	Actinopterygii	Osteoglossiformes	Mormyridae	Mormyrops furcidens	Mormyrops furcidens	Mormyrops furcidens	Congo (CO)	Lefini	riv. Léfini, à 2,4km en aval du campement Malina, rive gauche	-2.987166667	15.196	Republic of the Congo	Armel Ibala Zamba, Annette Ngoma Moutsinga	39198	95	BOLD:AAH0517	67	145
A7-31-766	BCOVR264-17	MK074488	RMCA:fish:A7-31-P-1829-1832_seqID:A7-31-766_indID:A7-31-766	Actinopterygii	Osteoglossiformes	Mormyridae	Mormyrops nigricans	Mormyrops nigricans	Mormyrops nigricans	Congo (CO)	Lefini	riv. Tiémi, affl. riv. Lessio, bassin Léfini	-3.25	15.46666667	Republic of the Congo	Armel Ibala Zamba, Emmanuel Vreven	39342	93	BOLD:AAK6579	164	142
A7-31-767	BCOVR265-17	MK074489	RMCA:fish:A7-31-P-1829-1832_seqID:A7-31-767_indID:A7-31-767	Actinopterygii	Osteoglossiformes	Mormyridae	Mormyrops nigricans	Mormyrops nigricans	Mormyrops nigricans	Congo (CO)	Lefini	riv. Tiémi, affl. riv. Lessio, bassin Léfini	-3.25	15.46666667	Republic of the Congo	Armel Ibala Zamba, Emmanuel Vreven	39342	93	BOLD:AAK6579	164	142
A7-31-816	BCOVR304-17	MK074490	RMCA:fish:A7-31-P-1834_seqID:A7-31-816_indID:A7-31-816	Actinopterygii	Osteoglossiformes	Mormyridae	Mormyrops nigricans	Mormyrops nigricans	Mormyrops nigricans	Congo (CO)	Lefini	lac Bleu, bassin de la Léfini	-3.317833333	15.479	Republic of the Congo	Armel Ibala Zamba, Emmanuel Vreven	39345	93	BOLD:AAK6579	164	142
A7-31-768	BCOVR266-17	MK074491	RMCA:fish:A7-31-P-2802_seqID:A7-31-768_indID:A7-31-768	Actinopterygii	Osteoglossiformes	Mormyridae	Mormyrops sirenoides	Mormyrops sirenoides	Mormyrops sirenoides	Congo (CO)	Lefini	riv. Tiémi, affl. riv. Lessio, bassin Léfini	-3.25	15.46666667	Republic of the Congo	Armel Ibala Zamba, Emmanuel Vreven	39342	94	BOLD:AAG9764	148	144
A7-31-773	BCOVR271-17	MK074492	RMCA:fish:A7-31-P-0247_seqID:A7-31-773_indID:A7-31-773	Actinopterygii	Osteoglossiformes	Mormyridae	Mormyrops zanclirostris	Mormyrops zanclirostris	Mormyrops zanclirostris	Congo (CO)	Lefini	riv. Tiémi, affl. riv. Lessio, bassin Léfini	-3.25	15.46666667	Republic of the Congo	Armel Ibala Zamba, Emmanuel Vreven	39342	96	BOLD:ADH8205	150	177
A7-31-Le-0518	BCOVR467-17	MK074493	RMCA:fish:A7-31-P-2000_seqID:A7-31-Le-0518_indID:A7-31-Le-0518	Actinopterygii	Osteoglossiformes	Mormyridae	Mormyrus caballus	Mormyrus caballus	Mormyrus caballus	Congo (CO)	Lefini	riv. Léfini, ± 3km en amont du confluent Léfini-Loubilika, rive droite	-3.019833333	15.23733333	Republic of the Congo	Armel Ibala Zamba, Annette Ngoma Moutsinga	39200	145	BOLD:ABW2801	134	16
A7-09-766	BCOVR656-17	MK074484	RMCA:fish:A7-09-P-0880_seqID:A7-09-766_indID:A7-09-766	Actinopterygii	Osteoglossiformes	Mormyridae	Myomyrus macrodon	Myomyrus macrodon	Myomyrus macrodon	Congo (CO)	Inkisi	riv. Inkisi, village Zongo, aval chute Bas-Congo	-4.7685	14.8775	Democratic Republic of the Congo	Soleil Wamuini	38989	197	BOLD:ABW9497	108	143
A7-31-774	BCOVR272-17	MK074538	RMCA:fish:A7-31-P-0254-0260_seqID:A7-31-774_indID:A7-31-774	Actinopterygii	Osteoglossiformes	Mormyridae	Oxymormyrus boulengeri	Oxymormyrus boulengeri	Oxymormyrus boulengeri	Congo (CO)	Lefini	riv. Tiémi, affl. riv. Lessio, bassin Léfini	-3.25	15.46666667	Republic of the Congo	Armel Ibala Zamba, Emmanuel Vreven	39342	97	BOLD:ADH9417	151	178
A7-31-Le-0508	BCOVR460-17	MK074537	RMCA:fish:A7-31-P-0261_seqID:A7-31-Le-0508_indID:A7-31-Le-0508	Actinopterygii	Osteoglossiformes	Mormyridae	Oxymormyrus boulengeri	Oxymormyrus boulengeri	Oxymormyrus boulengeri	Congo (CO)	Lefini	riv. Lessio, au pont du camp PPG, bassin Léfini	-3.25	15.46666667	Republic of the Congo	Armel Ibala Zamba, Emmanuel Vreven	39342	97	BOLD:ADH9417	151	178
A7-09-671	BCOVR589-17	MK074555	RMCA:fish:A7-09-P-0033-0036_seqID:A7-09-671_indID:A7-09-671	Actinopterygii	Osteoglossiformes	Mormyridae	Paramormyrops cf. kingsleyae	Paramormyrops cf. kingsleyae	Paramormyrops sp.	Congo (CO)	Inkisi	riv. Lukusu, village Ngeba/Mboma, bassin Inkisi, Bas Congo	-5.226916667	15.21722222	Democratic Republic of the Congo	Soleil Wamuini	38953	181	BOLD:ADI0736	65	123
A7-09-672	BCOVR590-17	MK074558	RMCA:fish:A7-09-P-0033-0036_seqID:A7-09-672_indID:A7-09-672	Actinopterygii	Osteoglossiformes	Mormyridae	Paramormyrops cf. kingsleyae	Paramormyrops cf. kingsleyae	Paramormyrops sp.	Congo (CO)	Inkisi	riv. Lukusu, village Ngeba/Mboma, bassin Inkisi, Bas Congo	-5.226916667	15.21722222	Democratic Republic of the Congo	Soleil Wamuini	38953	181	BOLD:ADI0736	65	123
A7-09-744	BCOVR640-17	MK074556	RMCA:fish:A7-09-P-0107-0108_seqID:A7-09-744_indID:A7-09-744	Actinopterygii	Osteoglossiformes	Mormyridae	Paramormyrops cf. kingsleyae	Paramormyrops cf. kingsleyae	Paramormyrops sp.	Congo (CO)	Inkisi	riv. Fidi, village Kiyenga, bassin Inkisi, Bas-Congo	-5.526055556	15.27805556	Democratic Republic of the Congo	Soleil Wamuini	38966	181	BOLD:ADI0736	65	123
A7-09-823	BCOVR691-17	MK074560	RMCA:fish:A7-09-P-0096_seqID:A7-09-823_indID:A7-09-823	Actinopterygii	Osteoglossiformes	Mormyridae	Paramormyrops cf. kingsleyae	Paramormyrops cf. kingsleyae	Paramormyrops sp.	Congo (CO)	Inkisi	riv. Muala, village Muala-Kinsende, bassin Inkisi, Bas-Congo	-5.269833333	14.96169444	Democratic Republic of the Congo	Soleil Wamuini	38910	181	BOLD:ADI0736	65	123
A7-09-850	BCOVR709-17	MK074557	RMCA:fish:A7-09-P-0015-0018_seqID:A7-09-850_indID:A7-09-850	Actinopterygii	Osteoglossiformes	Mormyridae	Paramormyrops cf. kingsleyae	Paramormyrops cf. kingsleyae	Paramormyrops sp.	Congo (CO)	Inkisi	riv. Mingididi, village Mawunzi, bassin Inkisi, Bas Congo	-5.322222222	15.28052778	Democratic Republic of the Congo	Soleil Wamuini	38913	181	BOLD:ADI0736	65	123
A7-09-886	BCOVR729-17	MK074559	RMCA:fish:A7-09-P-0073_seqID:A7-09-886_indID:A7-09-886	Actinopterygii	Osteoglossiformes	Mormyridae	Paramormyrops cf. kingsleyae	Paramormyrops cf. kingsleyae	Paramormyrops sp.	Congo (CO)	Inkisi	riv. Luidi, village Kinua-Nsudi, bassin Inkisi, Bas Congo	-5.473	15.21975	Democratic Republic of the Congo	Soleil Wamuini	38919	181	BOLD:ADI0736	65	123
A5-36-28	BCOVR003-17	MK074553	RMCA:fish:A5-36-P-0585-0602_seqID:A5-36-28_indID:A5-36-44	Actinopterygii	Osteoglossiformes	Mormyridae	Paramormyrops kingsleyae	Paramormyrops kingsleyae	Paramormyrops kingsleyae	Lower Guinea (LG)	Polo_Ogowe	riv. Polo vers Moussogo, bassin Ogooué	-2.716	11.676	Republic of the Congo	Victor Mamonekene, Emmanuel Vreven, Armel Ibala Zamba	38574	2	BOLD:ADI0630	172	122
A5-36-14	BCOVR128-17	MK074552	RMCA:fish:A5-36-P-0585-0602_seqID:A5-36-14_indID:A5-36-37	Actinopterygii	Osteoglossiformes	Mormyridae	Paramormyrops kingsleyae	Paramormyrops kingsleyae	Paramormyrops kingsleyae	Lower Guinea (LG)	Polo_Ogowe	riv. Polo vers Moussogo, bassin Ogooué	-2.716	11.676	Republic of the Congo	Victor Mamonekene, Emmanuel Vreven, Armel Ibala Zamba	38574	2	BOLD:ADI0630	172	122
A5-36-9	BCOVR162-17	MK074554	RMCA:fish:A5-36-P-0585-0602_seqID:A5-36-9_indID:A5-36-33	Actinopterygii	Osteoglossiformes	Mormyridae	Paramormyrops kingsleyae	Paramormyrops kingsleyae	Paramormyrops kingsleyae	Lower Guinea (LG)	Polo_Ogowe	riv. Polo vers Moussogo, bassin Ogooué	-2.716	11.676	Republic of the Congo	Victor Mamonekene, Emmanuel Vreven, Armel Ibala Zamba	38574	2	BOLD:ADI0630	172	122
A7-31-Le-0528	BCOVR477-17	MK074575	RMCA:fish:A7-31-P-1335_seqID:A7-31-Le-0528_indID:A7-31-Le-0528	Actinopterygii	Osteoglossiformes	Mormyridae	Petrocephalus binotatus	Petrocephalus binotatus	Petrocephalus binotatus	Congo (CO)	Lefini	riv. Léfini, au mont Epopé, rive droite	-3.0105	15.456	Republic of the Congo	Armel Ibala Zamba, Annette Ngoma Moutsinga	39205	149	BOLD:ADH9289	138	158
A7-31-781	BCOVR278-17	MK074586	RMCA:fish:A7-31-P-0362-0363_seqID:A7-31-781_indID:A7-31-781	Actinopterygii	Osteoglossiformes	Mormyridae	Petrocephalus cf. christyi	Petrocephalus cf. christyi	Petrocephalus sp.	Congo (CO)	Lefini	riv. Tiémi, affl. riv. Lessio, bassin Léfini	-3.25	15.46666667	Republic of the Congo	Armel Ibala Zamba, Emmanuel Vreven	39342	100	BOLD:ADH9768	57	112
A7-31-782	BCOVR279-17	MK074584	RMCA:fish:A7-31-P-0362-0363_seqID:A7-31-782_indID:A7-31-782	Actinopterygii	Osteoglossiformes	Mormyridae	Petrocephalus cf. christyi	Petrocephalus cf. christyi	Petrocephalus sp.	Congo (CO)	Lefini	riv. Tiémi, affl. riv. Lessio, bassin Léfini	-3.25	15.46666667	Republic of the Congo	Armel Ibala Zamba, Emmanuel Vreven	39342	100	BOLD:ADH9768	57	112
A7-31-892	BCOVR359-17	MK074587	RMCA:fish:A7-31-P-2175_seqID:A7-31-892_indID:A7-31-892	Actinopterygii	Osteoglossiformes	Mormyridae	Petrocephalus cf. christyi	Petrocephalus cf. christyi	Petrocephalus sp.	Congo (CO)	Lefini	riv. Léfini, ± 3km en amont du confluent Léfini-Loubilika, rive droite	-3.019833333	15.23733333	Republic of the Congo	Armel Ibala Zamba, Emmanuel Vreven	39349	100	BOLD:ADH9768	57	112
A7-31-910	BCOVR373-17	MK074585	RMCA:fish:A7-31-P-2167_seqID:A7-31-910_indID:A7-31-910	Actinopterygii	Osteoglossiformes	Mormyridae	Petrocephalus cf. christyi	Petrocephalus cf. christyi	Petrocephalus sp.	Congo (CO)	Lefini	riv. Léfini, à 2,4km en aval du campement Malina, rive gauche	-2.987166667	15.196	Republic of the Congo	Armel Ibala Zamba, Emmanuel Vreven	39351	100	BOLD:ADH9768	57	112
A4-46-0045	BCOVR532-17	MK074588	RMCA:fish:A4-46-P-1564-1573_seqID:A4-46-0045_indID:A4-46-0045	Actinopterygii	Osteoglossiformes	Mormyridae	Petrocephalus cf. christyi	Petrocephalus cf. christyi	Petrocephalus sp.	Congo (CO)	Lefini	riv. Léfini, 3km en amont du confluent avec la Louna, Réserve naturelle Lésio-Louna, bassin fl. Congo	-3	15.5	Republic of the Congo	Victor Mamonekene, Jos Snoeks, Emmanuel Vreven	38247	100	BOLD:ADH9768	57	112
A4-46-0098	BCOVR567-17	MK074583	RMCA:fish:A4-46-P-1574_seqID:A4-46-0098_indID:A4-46-0098	Actinopterygii	Osteoglossiformes	Mormyridae	Petrocephalus cf. microphthalmus	Petrocephalus cf. microphthalmus	Petrocephalus sp.	Congo (CO)	Lefini	riv. Léfini, 3km en amont du confluent avec la Louna, Réserve naturelle Lésio-Louna, bassin fl. Congo	-3	15.5	Republic of the Congo	Victor Mamonekene, Jos Snoeks, Emmanuel Vreven	38248	101	BOLD:AAI4843	152	19
A7-31-873	BCOVR346-17	MK074577	RMCA:fish:A7-31-P-2173-2174_seqID:A7-31-873_indID:A7-31-873	Actinopterygii	Osteoglossiformes	Mormyridae	Petrocephalus christyi	Petrocephalus christyi	Petrocephalus christyi	Congo (CO)	Lefini	riv. Léfini, ± 3km en amont du confluent Léfini-Loubilika, rive droite	-3.019833333	15.23733333	Republic of the Congo	Armel Ibala Zamba, Emmanuel Vreven	39348	124	BOLD:AAL3059	58	146
A7-31-909	BCOVR372-17	MK074576	RMCA:fish:A7-31-P-2172_seqID:A7-31-909_indID:A7-31-909	Actinopterygii	Osteoglossiformes	Mormyridae	Petrocephalus christyi	Petrocephalus christyi	Petrocephalus christyi	Congo (CO)	Lefini	riv. Léfini, à 2,4km en aval du campement Malina, rive gauche	-2.987166667	15.196	Republic of the Congo	Armel Ibala Zamba, Emmanuel Vreven	39351	124	BOLD:AAL3059	58	146
A7-31-872	BCOVR395-17	MK074578	RMCA:fish:A7-31-P-2173-2174_seqID:A7-31-872_indID:A7-31-872	Actinopterygii	Osteoglossiformes	Mormyridae	Petrocephalus christyi	Petrocephalus christyi	Petrocephalus christyi	Congo (CO)	Lefini	riv. Léfini, ± 3km en amont du confluent Léfini-Loubilika, rive droite	-3.019833333	15.23733333	Republic of the Congo	Armel Ibala Zamba, Emmanuel Vreven	39348	124	BOLD:AAL3059	58	146
A7-31-783	BCOVR280-17	MK074579	RMCA:fish:A7-31-P-2176_seqID:A7-31-783_indID:A7-31-783	Actinopterygii	Osteoglossiformes	Mormyridae	Petrocephalus microphthalmus	Petrocephalus microphthalmus	Petrocephalus microphthalmus	Congo (CO)	Lefini	riv. Tiémi, affl. riv. Lessio, bassin Léfini	-3.25	15.46666667	Republic of the Congo	Armel Ibala Zamba, Emmanuel Vreven	39342	101	BOLD:AAI4843	152	19
A7-31-675	BCOVR186-17	MK074581	RMCA:fish:A7-31-P-2285_seqID:A7-31-675_indID:A7-31-675	Actinopterygii	Osteoglossiformes	Mormyridae	Petrocephalus simus	Petrocephalus simus	Petrocephalus simus	Lower Guinea (LG)	Ngongo_Ogowe	riv. Ngongo à Ngongo, juste en aval du pont	-2.6625	11.60116667	Republic of the Congo	Emmanuel Vreven, Armel Ibala Zamba	39327	67	BOLD:ADH8779	146	159
A7-31-724	BCOVR230-17	MK074582	RMCA:fish:A7-31-P-2286-2287_seqID:A7-31-724_indID:A7-31-724	Actinopterygii	Osteoglossiformes	Mormyridae	Petrocephalus simus	Petrocephalus simus	Petrocephalus simus	Lower Guinea (LG)	Kouilou-Niari	riv. Niari (Kouilou) à Pont Niari, juste en aval du pont	-3.5595	12.34116667	Republic of the Congo	Emmanuel Vreven, Armel Ibala Zamba	39333	79	BOLD:ADH8860	59	160
A7-31-725	BCOVR231-17	MK074580	RMCA:fish:A7-31-P-2286-2287_seqID:A7-31-725_indID:A7-31-725	Actinopterygii	Osteoglossiformes	Mormyridae	Petrocephalus simus	Petrocephalus simus	Petrocephalus simus	Lower Guinea (LG)	Kouilou-Niari	riv. Niari (Kouilou) à Pont Niari, juste en aval du pont	-3.5595	12.34116667	Republic of the Congo	Emmanuel Vreven, Armel Ibala Zamba	39333	79	BOLD:ADH8860	59	160
A7-31-758	BCOVR258-17	MK074601	RMCA:fish:A7-31-P-1337-1338_seqID:A7-31-758_indID:A7-31-758	Actinopterygii	Osteoglossiformes	Mormyridae	Pollimyrus cf. nigripinnis	Pollimyrus cf. nigripinnis	Pollimyrus sp.	Congo (CO)	Lefini	riv. Lessio, au pont du camp PPG, bassin Léfini	-3.25	15.46666667	Republic of the Congo	Armel Ibala Zamba, Emmanuel Vreven	39342	90	BOLD:AAH7803	166	85
A7-31-779	BCOVR276-17	MK074600	RMCA:fish:A7-31-P-2178_seqID:A7-31-779_indID:A7-31-779	Actinopterygii	Osteoglossiformes	Mormyridae	Pollimyrus nigripinnis	Pollimyrus nigripinnis	Pollimyrus nigripinnis	Congo (CO)	Lefini	riv. Tiémi, affl. riv. Lessio, bassin Léfini	-3.25	15.46666667	Republic of the Congo	Armel Ibala Zamba, Emmanuel Vreven	39342	99	BOLD:AAH7804	66	148
A7-31-780	BCOVR277-17	MK074598	RMCA:fish:A7-31-P-2177_seqID:A7-31-780_indID:A7-31-780	Actinopterygii	Osteoglossiformes	Mormyridae	Pollimyrus nigripinnis	Pollimyrus nigripinnis	Pollimyrus nigripinnis	Congo (CO)	Lefini	riv. Tiémi, affl. riv. Lessio, bassin Léfini	-3.25	15.46666667	Republic of the Congo	Armel Ibala Zamba, Emmanuel Vreven	39342	99	BOLD:AAH7804	66	148
A7-31-Le-0523	BCOVR472-17	MK074599	RMCA:fish:A7-31-P-2003_seqID:A7-31-Le-0523_indID:A7-31-Le-0523	Actinopterygii	Osteoglossiformes	Mormyridae	Pollimyrus nigripinnis	Pollimyrus nigripinnis	Pollimyrus nigripinnis	Congo (CO)	Lefini	riv. Léfini, ± 3km en amont du mont Epopé, rive gauche	-3.032833333	15.39516667	Republic of the Congo	Armel Ibala Zamba, Annette Ngoma Moutsinga	39203	147	BOLD:ABW3880	136	147
A5-36-13	BCOVR127-17	MK074646	RMCA:fish:A5-36-P-0603_seqID:A5-36-13_indID:A5-36-36	Actinopterygii	Osteoglossiformes	Mormyridae	Stomatorhinus walkeri	Stomatorhinus walkeri	Stomatorhinus walkeri	Lower Guinea (LG)	Polo_Ogowe	riv. Polo vers Moussogo, bassin Ogooué	-2.716	11.676	Republic of the Congo	Victor Mamonekene, Emmanuel Vreven, Armel Ibala Zamba	38574	55	BOLD:ADH7541	188	21
A7-31-L1	BCOVR389-17	MK074278	RMCA:fish:A7-31-P-2830_seqID:A7-31-L1_indID:A7-31-L1	Actinopterygii	Cyprinodontiformes	Nothobranchiidae	Epiplatys multifasciatus	Epiplatys multifasciatus	Epiplatys multifasciatus	Congo (CO)	Lefini	petit affl. de la rivière Léssio, à l'entrée du camp PPG, bassin Léfini	-3.25	15.46666667	Republic of the Congo	Armel Ibala Zamba, Emmanuel Vreven	39341	133	BOLD:ADH7846	56	169
A7-31-L2	BCOVR390-17	MK074277	RMCA:fish:A7-31-P-2831_seqID:A7-31-L2_indID:A7-31-L2	Actinopterygii	Cyprinodontiformes	Nothobranchiidae	Epiplatys multifasciatus	Epiplatys multifasciatus	Epiplatys multifasciatus	Congo (CO)	Lefini	petit affl. de la rivière Léssio, à l'entrée du camp PPG, bassin Léfini	-3.25	15.46666667	Republic of the Congo	Armel Ibala Zamba, Emmanuel Vreven	39341	133	BOLD:ADH7846	56	169
A7-31-L3	BCOVR391-17	MK074276	RMCA:fish:A7-31-P-2832_seqID:A7-31-L3_indID:A7-31-L3	Actinopterygii	Cyprinodontiformes	Nothobranchiidae	Epiplatys multifasciatus	Epiplatys multifasciatus	Epiplatys multifasciatus	Congo (CO)	Lefini	petit affl. de la rivière Léssio, à l'entrée du camp PPG, bassin Léfini	-3.25	15.46666667	Republic of the Congo	Armel Ibala Zamba, Emmanuel Vreven	39341	133	BOLD:ADH7846	56	169
A7-31-L4	BCOVR392-17	MK074282	RMCA:fish:A7-31-P-2833_seqID:A7-31-L4_indID:A7-31-L4	Actinopterygii	Cyprinodontiformes	Nothobranchiidae	Epiplatys multifasciatus	Epiplatys multifasciatus	Epiplatys multifasciatus	Congo (CO)	Lefini	petit affl. de la rivière Léssio, à l'entrée du camp PPG, bassin Léfini	-3.25	15.46666667	Republic of the Congo	Armel Ibala Zamba, Emmanuel Vreven	39341	133	BOLD:ADH7846	56	169
A7-31-L5	BCOVR393-17	MK074280	RMCA:fish:A7-31-P-2834_seqID:A7-31-L5_indID:A7-31-L5	Actinopterygii	Cyprinodontiformes	Nothobranchiidae	Epiplatys multifasciatus	Epiplatys multifasciatus	Epiplatys multifasciatus	Congo (CO)	Lefini	petit affl. de la rivière Léssio, à l'entrée du camp PPG, bassin Léfini	-3.25	15.46666667	Republic of the Congo	Armel Ibala Zamba, Emmanuel Vreven	39341	133	BOLD:ADH7846	56	169
A4-46-0078	BCOVR554-17	MK074279	RMCA:fish:uncatalogued_seqID:A4-46-0078_indID:A4-46-0078	Actinopterygii	Cyprinodontiformes	Nothobranchiidae	Epiplatys multifasciatus	Epiplatys multifasciatus	Epiplatys multifasciatus	Congo (CO)	Lefini	devant le campement			Republic of the Congo	Victor Mamonekene, Jos Snoeks, Emmanuel Vreven	38247	173	BOLD:ADH7847	55	170
A4-46-0082	BCOVR557-17	MK074281	RMCA:fish:uncatalogued_seqID:A4-46-0082_indID:A4-46-0082	Actinopterygii	Cyprinodontiformes	Nothobranchiidae	Epiplatys multifasciatus	Epiplatys multifasciatus	Epiplatys multifasciatus	Congo (CO)	Lefini	marigots un peu en amont du confluent			Republic of the Congo	Victor Mamonekene, Jos Snoeks, Emmanuel Vreven	38247	173	BOLD:ADH7847	55	170
A4-46-0083	BCOVR558-17	MK074275	RMCA:fish:uncatalogued_seqID:A4-46-0083_indID:A4-46-0083	Actinopterygii	Cyprinodontiformes	Nothobranchiidae	Epiplatys multifasciatus	Epiplatys multifasciatus	Epiplatys multifasciatus	Congo (CO)	Lefini	marigots un peu en amont du confluent			Republic of the Congo	Victor Mamonekene, Jos Snoeks, Emmanuel Vreven	38247	173	BOLD:ADH7847	55	168
A7-31-906	BCOVR397-17	MK074542	RMCA:fish:A7-31-P-2319_seqID:A7-31-906_indID:A7-31-906	Actinopterygii	Osteoglossiformes	Notopteridae	Papyrocranus congoensis	Papyrocranus congoensis	Papyrocranus congoensis	Congo (CO)	Lefini	riv. Léfini, à 2,4km en aval du campement Malina, rive gauche	-2.987166667	15.196	Republic of the Congo	Armel Ibala Zamba, Emmanuel Vreven	39351	134	BOLD:AAF7869	139	6
A7-31-759	BCOVR399-17	MK074701	RMCA:fish:A7-31-P-310-314_seqID:A7-31-759_indID:A7-31-759	Actinopterygii	Osteoglossiformes	Notopteridae	Xenomystus nigri	Xenomystus nigri	Xenomystus nigri	Congo (CO)	Lefini	riv. Lessio, au pont du camp PPG, bassin Léfini	-3.25	15.46666667	Republic of the Congo	Armel Ibala Zamba, Emmanuel Vreven	39342	135	BOLD:AAF4657	70	7
A7-31-760	BCOVR400-17	MK074693	RMCA:fish:A7-31-P-310-314_seqID:A7-31-760_indID:A7-31-760	Actinopterygii	Osteoglossiformes	Notopteridae	Xenomystus nigri	Xenomystus nigri	Xenomystus nigri	Congo (CO)	Lefini	riv. Lessio, au pont du camp PPG, bassin Léfini	-3.25	15.46666667	Republic of the Congo	Armel Ibala Zamba, Emmanuel Vreven	39342	135	BOLD:AAF4657	70	7
A7-31-811	BCOVR401-17	MK074699	RMCA:fish:A7-31-P-336-342_seqID:A7-31-811_indID:A7-31-811	Actinopterygii	Osteoglossiformes	Notopteridae	Xenomystus nigri	Xenomystus nigri	Xenomystus nigri	Congo (CO)	Lefini	lac Bleu, bassin de la Léfini	-3.317833333	15.479	Republic of the Congo	Armel Ibala Zamba, Emmanuel Vreven	39345	135	BOLD:AAF4657	70	7
A7-31-812	BCOVR402-17	MK074698	RMCA:fish:A7-31-P-336-342_seqID:A7-31-812_indID:A7-31-812	Actinopterygii	Osteoglossiformes	Notopteridae	Xenomystus nigri	Xenomystus nigri	Xenomystus nigri	Congo (CO)	Lefini	lac Bleu, bassin de la Léfini	-3.317833333	15.479	Republic of the Congo	Armel Ibala Zamba, Emmanuel Vreven	39345	135	BOLD:AAF4657	70	7
A7-31-875	BCOVR404-17	MK074696	RMCA:fish:A7-31-P-2117-2118_seqID:A7-31-875_indID:A7-31-875	Actinopterygii	Osteoglossiformes	Notopteridae	Xenomystus nigri	Xenomystus nigri	Xenomystus nigri	Congo (CO)	Lefini	riv. Léfini, ± 3km en amont du confluent Léfini-Loubilika, rive droite	-3.019833333	15.23733333	Republic of the Congo	Armel Ibala Zamba, Emmanuel Vreven	39348	135	BOLD:AAF4657	70	7
A7-31-Le-0476	BCOVR431-17	MK074700	RMCA:fish:A7-31-P-317-38_seqID:A7-31-Le-0476_indID:A7-31-Le-0476	Actinopterygii	Osteoglossiformes	Notopteridae	Xenomystus nigri	Xenomystus nigri	Xenomystus nigri	Congo (CO)	Lefini	riv. Léfini, au confluent Léfini - Nambouli, rive gauche	-2.896	15.11433333	Republic of the Congo	Armel Ibala Zamba, Annette Ngoma Moutsinga	39195	135	BOLD:AAF4657	70	7
A7-31-Le-0477	BCOVR432-17	MK074697	RMCA:fish:A7-31-P-317-318_seqID:A7-31-Le-0477_indID:A7-31-Le-0477	Actinopterygii	Osteoglossiformes	Notopteridae	Xenomystus nigri	Xenomystus nigri	Xenomystus nigri	Congo (CO)	Lefini	riv. Léfini, au confluent Léfini - Nambouli, rive gauche	-2.896	15.11433333	Republic of the Congo	Armel Ibala Zamba, Annette Ngoma Moutsinga	39195	135	BOLD:AAF4657	70	7
A4-46-0051	BCOVR538-17	MK074695	RMCA:fish:A4-46-P-730-737_seqID:A4-46-0051_indID:A4-46-0051	Actinopterygii	Osteoglossiformes	Notopteridae	Xenomystus nigri	Xenomystus nigri	Xenomystus nigri	Congo (CO)	Lefini	riv. Léfini, 3km en amont du confluent avec la Louna, Réserve naturelle Lésio-Louna, bassin fl. Congo	-3	15.5	Republic of the Congo	Victor Mamonekene, Jos Snoeks, Emmanuel Vreven	38246	135	BOLD:AAF4657	70	7
A4-46-0052	BCOVR539-17	MK074694	RMCA:fish:A4-46-P-730-737_seqID:A4-46-0052_indID:A4-46-0052	Actinopterygii	Osteoglossiformes	Notopteridae	Xenomystus nigri	Xenomystus nigri	Xenomystus nigri	Congo (CO)	Lefini	riv. Léfini, 3km en amont du confluent avec la Louna, Réserve naturelle Lésio-Louna, bassin fl. Congo	-3	15.5	Republic of the Congo	Victor Mamonekene, Jos Snoeks, Emmanuel Vreven	38246	135	BOLD:AAF4657	70	7
A7-31-Le-0497	BCOVR450-17	MK074541	RMCA:fish:A7-31-P-1130-131_seqID:A7-31-Le-0497_indID:A7-31-Le-0497	Actinopterygii	Osteoglossiformes	Pantodontidae	Pantodon buchholzi	Pantodon buchholzi	Pantodon buchholzi	Congo (CO)	Lefini	riv. Léfini, à 2,4km en aval du campement Malina, rive gauche	-2.987166667	15.196	Republic of the Congo	Armel Ibala Zamba, Annette Ngoma Moutsinga	39197	143	BOLD:ABW2196	89	4
A7-31-Le-0501	BCOVR454-17	MK074539	RMCA:fish:A7-31-P-1130-131_seqID:A7-31-Le-0501_indID:A7-31-Le-0501	Actinopterygii	Osteoglossiformes	Pantodontidae	Pantodon buchholzi	Pantodon buchholzi	Pantodon buchholzi	Congo (CO)	Lefini	riv. Léfini, à 2,4km en aval du campement Malina, rive gauche	-2.987166667	15.196	Republic of the Congo	Armel Ibala Zamba, Annette Ngoma Moutsinga	39197	143	BOLD:ABW2196	89	4
A4-46-0081	BCOVR556-17	MK074540	RMCA:fish:A4-46-P-821-823_seqID:A4-46-0081_indID:A4-46-0081	Actinopterygii	Osteoglossiformes	Pantodontidae	Pantodon buchholzi	Pantodon buchholzi	Pantodon buchholzi	Congo (CO)	Lefini	marécage rive droite de la Léfini, au confluent avec la Louna, Réserve Naturelle Lésio-Louna, bassin fl. Congo-	-3.65	15.83333333	Republic of the Congo	Victor Mamonekene, Jos Snoeks, Emmanuel Vreven	38247	143	BOLD:ABW2196	89	4
A5-36-25	BCOVR001-17	MK074597	RMCA:fish:A5-36-P-1745_seqID:A5-36-25_indID:A5-36-25	Actinopterygii	Cyprinodontiformes	Poeciliidae	Plataplochilus chalcopyrus	Plataplochilus chalcopyrus	Plataplochilus chalcopyrus	Lower Guinea (LG)	Polo_Ogowe	riv. Polo vers Moussogo, bassin Ogooué	-2.716	11.676	Republic of the Congo	Victor Mamonekene, Emmanuel Vreven, Armel Ibala Zamba	38575	0	BOLD:ADH9956	170	2
A7-31-Le-0519	BCOVR468-17	MK074602	RMCA:fish:A7-31-P-615_seqID:A7-31-Le-0519_indID:A7-31-Le-0519	Actinopterygii	Polypteriformes	Polypteridae	Polypterus mokelembembe	Polypterus mokelembembe	Polypterus mokelembembe	Congo (CO)	Lefini	riv. Léfini, ± 3km en amont du mont Epopé, rive gauche	-3.032833333	15.39516667	Republic of the Congo	Armel Ibala Zamba, Annette Ngoma Moutsinga	39202	146	BOLD:ACA0741	135	31
A7-31-Lu-0537	BCOVR492-17	MK074603	RMCA:fish:A7-31-P-1181-188_seqID:A7-31-Lu-0537_indID:A7-31-Lu-0537	Actinopterygii	Polypteriformes	Polypteridae	Polypterus polli	Polypterus polli	Polypterus polli	Congo (CO)	Luki	riv. Luki, ± 2,5km de Kiwéléwélé	-5.718333333	12.95016667	Democratic Republic of the Congo	Armel Ibala Zamba	39268	154	BOLD:ACA0517	88	17
A7-31-Lu-0538	BCOVR493-17	MK074604	RMCA:fish:A7-31-P-1181-188_seqID:A7-31-Lu-0538_indID:A7-31-Lu-0538	Actinopterygii	Polypteriformes	Polypteridae	Polypterus polli	Polypterus polli	Polypterus polli	Congo (CO)	Luki	riv. Luki, ± 2,5km de Kiwéléwélé	-5.718333333	12.95016667	Democratic Republic of the Congo	Armel Ibala Zamba	39268	154	BOLD:ACA0517	88	17
A4-46-0038	BCOVR527-17	MK074605	RMCA:fish:A4-46-P-772_seqID:A4-46-0038_indID:A4-46-0038	Actinopterygii	Polypteriformes	Polypteridae	Polypterus weeksii	Polypterus weeksii	Polypterus weeksii	Congo (CO)	Lefini	lac Itsotso, rive gauche de la Louna, 5km en amont du confluent Léfini, Réserve naturelle Lésio-Louna, bassin fl. Congo	-3.05	15.81666667	Republic of the Congo	Victor Mamonekene, Jos Snoeks, Emmanuel Vreven	38246	169	BOLD:ADH8726	123	32
A7-31-Le-0564	BCOVR487-17	MK074606	RMCA:fish:A7-31-P-1806-811_seqID:A7-31-Le-0564_indID:A7-31-Le-0564	Sarcopterygii	Lepidosireniformes	Protopteridae	Protopterus dolloi	Protopterus dolloi	Protopterus dolloi	Congo (CO)	Lefini	riv. Léfini, village Biafra	-2.936166667	15.56683333	Republic of the Congo	Armel Ibala Zamba, Annette Ngoma Moutsinga	39675	152	BOLD:ADF1076	69	1
A7-31-Le-0666	BCOVR490-17	MK074607	RMCA:fish:A7-31-P-1806-811_seqID:A7-31-Le-0666_indID:A7-31-Le-0566	Sarcopterygii	Lepidosireniformes	Protopteridae	Protopterus dolloi	Protopterus cf. dolloi	Protopterus dolloi	Congo (CO)	Lefini	riv. Léfini, village Biafra	-2.936166667	15.56683333	Republic of the Congo	Armel Ibala Zamba, Annette Ngoma Moutsinga	39675	152	BOLD:ADF1076	69	1
A7-31-Le-0667	BCOVR491-17	MK074608	RMCA:fish:A7-31-P-1806-811_seqID:A7-31-Le-0667_indID:A7-31-Le-0567	Sarcopterygii	Lepidosireniformes	Protopteridae	Protopterus dolloi	Protopterus cf. dolloi	Protopterus dolloi	Congo (CO)	Lefini	riv. Léfini, village Biafra	-2.936166667	15.56683333	Republic of the Congo	Armel Ibala Zamba, Annette Ngoma Moutsinga	39675	152	BOLD:ADF1076	69	1
A7-31-755	BCOVR255-17	MK074571	RMCA:fish:A7-31-P-178_seqID:A7-31-755_indID:A7-31-755	Actinopterygii	Siluriformes	Schilbeidae	Pareutropius debauwi	Pareutropius debauwi	Pareutropius debauwi	Congo (CO)	Lefini	riv. Lessio, au pont du camp PPG, bassin Léfini	-3.25	15.46666667	Republic of the Congo	Armel Ibala Zamba, Emmanuel Vreven	39342	88	BOLD:AAI5970	6	81
A7-31-788	BCOVR284-17	MK074569	RMCA:fish:A7-31-P-179_seqID:A7-31-788_indID:A7-31-788	Actinopterygii	Siluriformes	Schilbeidae	Pareutropius debauwi	Pareutropius debauwi	Pareutropius debauwi	Congo (CO)	Lefini	riv. Lessio, au pont du camp PPG, bassin Léfini	-3.25	15.46666667	Republic of the Congo	Armel Ibala Zamba, Emmanuel Vreven	39343	88	BOLD:AAI5970	6	81
A7-31-836	BCOVR319-17	MK074568	RMCA:fish:A7-31-P-199-200_seqID:A7-31-836_indID:A7-31-836	Actinopterygii	Siluriformes	Schilbeidae	Pareutropius debauwi	Pareutropius debauwi	Pareutropius debauwi	Congo (CO)	Lefini	riv. Ntiene, affl. riv. Lessio, bassin Léfini	-3.264833333	15.476	Republic of the Congo	Armel Ibala Zamba, Emmanuel Vreven	39345	88	BOLD:AAI5970	6	81
A7-31-837	BCOVR320-17	MK074572	RMCA:fish:A7-31-P-199-200_seqID:A7-31-837_indID:A7-31-837	Actinopterygii	Siluriformes	Schilbeidae	Pareutropius debauwi	Pareutropius debauwi	Pareutropius debauwi	Congo (CO)	Lefini	riv. Ntiene, affl. riv. Lessio, bassin Léfini	-3.264833333	15.476	Republic of the Congo	Armel Ibala Zamba, Emmanuel Vreven	39345	88	BOLD:AAI5970	6	81
A7-31-869	BCOVR344-17	MK074570	RMCA:fish:A7-31-P-182_seqID:A7-31-869_indID:A7-31-869	Actinopterygii	Siluriformes	Schilbeidae	Pareutropius debauwi	Pareutropius debauwi	Pareutropius debauwi	Congo (CO)	Lefini	riv. Léfini, ± 3km en amont du confluent Léfini-Loubilika, rive droite	-3.019833333	15.23733333	Republic of the Congo	Armel Ibala Zamba, Emmanuel Vreven	39348	88	BOLD:AAI5970	6	81
A7-31-684	BCOVR194-17	MK074574	RMCA:fish:A7-31-P-2819-820_seqID:A7-31-684_indID:A7-31-684	Actinopterygii	Siluriformes	Schilbeidae	Pareutropius sp. debauwi-like	Pareutropius sp. debauwi-like	Pareutropius sp.	Lower Guinea (LG)	Kouilou-Niari	riv. Niari (Kouilou) à Pont Niari, juste en aval du pont	-3.5595	12.34116667	Republic of the Congo	Emmanuel Vreven, Armel Ibala Zamba	39332	69	BOLD:ADI0142	7	82
A7-31-685	BCOVR195-17	MK074573	RMCA:fish:A7-31-P-2819-820_seqID:A7-31-685_indID:A7-31-685	Actinopterygii	Siluriformes	Schilbeidae	Pareutropius sp. debauwi-like	Pareutropius sp. debauwi-like	Pareutropius sp.	Lower Guinea (LG)	Kouilou-Niari	riv. Niari (Kouilou) à Pont Niari, juste en aval du pont	-3.5595	12.34116667	Republic of the Congo	Emmanuel Vreven, Armel Ibala Zamba	39332	69	BOLD:ADI0142	7	82
A7-31-853	BCOVR334-17	MK074629	RMCA:fish:A7-31-P-2219_seqID:A7-31-853_indID:A7-31-853	Actinopterygii	Siluriformes	Schilbeidae	Schilbe grenfelli	Schilbe grenfelli	Schilbe grenfelli	Congo (CO)	Lefini	riv. Léfini, ± 3km en amont du confluent Léfini-Loubilika, rive droite	-3.019833333	15.23733333	Republic of the Congo	Armel Ibala Zamba, Emmanuel Vreven	39348	121	BOLD:ACV3717	5	83
A7-31-Le-0516	BCOVR465-17	MK074630	RMCA:fish:A7-31-P-2220_seqID:A7-31-Le-0516_indID:A7-31-Le-0516	Actinopterygii	Siluriformes	Schilbeidae	Schilbe grenfelli	Schilbe grenfelli	Schilbe grenfelli	Congo (CO)	Lefini	riv. Léfini, ± 3km en amont du confluent Léfini-Loubilika, rive droite	-3.019833333	15.23733333	Republic of the Congo	Armel Ibala Zamba, Annette Ngoma Moutsinga	39198	121	BOLD:ADL2606	5	83
A7-09-759	BCOVR650-17	MK074627	RMCA:fish:A7-09-P-861-862_seqID:A7-09-759_indID:A7-09-759	Actinopterygii	Siluriformes	Schilbeidae	Schilbe grenfelli	Schilbe grenfelli	Schilbe grenfelli	Congo (CO)	Inkisi	riv. Inkisi, village Zongo, aval chute Bas-Congo	-4.7685	14.8775	Democratic Republic of the Congo	Soleil Wamuini	38988	121	BOLD:ADL2606	5	83
A7-09-760	BCOVR651-17	MK074628	RMCA:fish:A7-09-P-863-864_seqID:A7-09-760_indID:A7-09-760	Actinopterygii	Siluriformes	Schilbeidae	Schilbe grenfelli	Schilbe grenfelli	Schilbe grenfelli	Congo (CO)	Inkisi	riv. Inkisi, village Zongo, aval chute Bas-Congo	-4.7685	14.8775	Democratic Republic of the Congo	Soleil Wamuini	38989	121	BOLD:ADL2606	5	83
A7-31-846	BCOVR327-17	MK074636	RMCA:fish:A7-31-P-2225-226_seqID:A7-31-846_indID:A7-31-846	Actinopterygii	Siluriformes	Schilbeidae	Schilbe marmoratus	Schilbe marmoratus	Schilbe marmoratus	Congo (CO)	Lefini	riv. Ntiene, affl. riv. Lessio, bassin Léfini	-3.264833333	15.476	Republic of the Congo	Armel Ibala Zamba, Emmanuel Vreven	39345	120	BOLD:ABW4924	4	39
A7-31-847	BCOVR328-17	MK074635	RMCA:fish:A7-31-P-2225-226_seqID:A7-31-847_indID:A7-31-847	Actinopterygii	Siluriformes	Schilbeidae	Schilbe marmoratus	Schilbe marmoratus	Schilbe marmoratus	Congo (CO)	Lefini	riv. Ntiene, affl. riv. Lessio, bassin Léfini	-3.264833333	15.476	Republic of the Congo	Armel Ibala Zamba, Emmanuel Vreven	39345	120	BOLD:ABW4924	4	39
A7-31-868	BCOVR343-17	MK074638	RMCA:fish:A7-31-P-2227_seqID:A7-31-868_indID:A7-31-868	Actinopterygii	Siluriformes	Schilbeidae	Schilbe marmoratus	Schilbe marmoratus	Schilbe marmoratus	Congo (CO)	Lefini	riv. Léfini, ± 3km en amont du confluent Léfini-Loubilika, rive droite	-3.019833333	15.23733333	Republic of the Congo	Armel Ibala Zamba, Emmanuel Vreven	39348	120	BOLD:ABW4924	4	39
A7-31-Le-0474	BCOVR429-17	MK074631	RMCA:fish:A7-31-P-2221-222_seqID:A7-31-Le-0474_indID:A7-31-Le-0474	Actinopterygii	Siluriformes	Schilbeidae	Schilbe marmoratus	Schilbe marmoratus	Schilbe marmoratus	Congo (CO)	Lefini	riv. Léfini, au confluent Léfini - Nambouli, rive gauche	-2.896	15.11433333	Republic of the Congo	Armel Ibala Zamba, Annette Ngoma Moutsinga	39195	120	BOLD:ABW4924	4	39
A7-31-Le-0475	BCOVR430-17	MK074632	RMCA:fish:A7-31-P-2221-222_seqID:A7-31-Le-0475_indID:A7-31-Le-0475	Actinopterygii	Siluriformes	Schilbeidae	Schilbe marmoratus	Schilbe marmoratus	Schilbe marmoratus	Congo (CO)	Lefini	riv. Léfini, au confluent Léfini - Nambouli, rive gauche	-2.896	15.11433333	Republic of the Congo	Armel Ibala Zamba, Annette Ngoma Moutsinga	39195	120	BOLD:ABW4924	4	39
A7-31-Le-0493	BCOVR447-17	MK074634	RMCA:fish:A7-31-P-2223_seqID:A7-31-Le-0493_indID:A7-31-Le-0493	Actinopterygii	Siluriformes	Schilbeidae	Schilbe marmoratus	Schilbe marmoratus	Schilbe marmoratus	Congo (CO)	Lefini	riv. Léfini, au confluent Léfini - Nambouli, rive gauche	-2.896	15.11433333	Republic of the Congo	Armel Ibala Zamba, Annette Ngoma Moutsinga	39196	120	BOLD:ABW4924	4	39
A4-46-0055	BCOVR542-17	MK074633	RMCA:fish:A4-46-P-692-695_seqID:A4-46-0055_indID:A4-46-0055	Actinopterygii	Siluriformes	Schilbeidae	Schilbe marmoratus	Schilbe marmoratus	Schilbe marmoratus	Congo (CO)	Lefini	riv. Léfini, 3km en amont du confluent avec la Louna, Réserve naturelle Lésio-Louna, bassin fl. Congo	-3	15.5	Republic of the Congo	Victor Mamonekene, Jos Snoeks, Emmanuel Vreven	38246	120	BOLD:ABW4924	4	39
A4-46-0092	BCOVR564-17	MK074637	RMCA:fish:A4-46-P-709-711_seqID:A4-46-0092_indID:A4-46-0092	Actinopterygii	Siluriformes	Schilbeidae	Schilbe marmoratus	Schilbe marmoratus	Schilbe marmoratus	Congo (CO)	Lefini	riv. Léfini, 3km en amont du confluent avec la Louna, Réserve naturelle Lésio-Louna, bassin fl. Congo	-3	15.5	Republic of the Congo	Victor Mamonekene, Jos Snoeks, Emmanuel Vreven	38248	120	BOLD:ABW4924	4	39
A7-31-604	BCOVR057-17	MK074640	RMCA:fish:A7-31-P-2818_seqID:A7-31-604_indID:A7-31-604	Actinopterygii	Siluriformes	Schilbeidae	Schilbe multitaeniatus	Schilbe multitaeniatus	Schilbe multitaeniatus	Lower Guinea (LG)	Nyanga	riv. Nyanga à Nyanga, juste en amont du pont	-2.91	11.89483333	Republic of the Congo	Emmanuel Vreven, Armel Ibala Zamba	39324	31	BOLD:ADH8807	197	41
A5-36-88	BCOVR160-17	MK074639	RMCA:fish:A5-36-P-515-518_seqID:A5-36-88_indID:A5-36-97	Actinopterygii	Siluriformes	Schilbeidae	Schilbe multitaeniatus	Schilbe multitaeniatus	Schilbe multitaeniatus	Lower Guinea (LG)	Nyanga	riv. Nyanga à Nyanga-Pont	-2.911833333	11.89333333	Republic of the Congo	Victor Mamonekene, Emmanuel Vreven, Armel Ibala Zamba	38578	31	BOLD:ADH8807	197	41
A5-36-89	BCOVR161-17	MK074641	RMCA:fish:A5-36-P-515-518_seqID:A5-36-89_indID:A5-36-98	Actinopterygii	Siluriformes	Schilbeidae	Schilbe multitaeniatus	Schilbe multitaeniatus	Schilbe multitaeniatus	Lower Guinea (LG)	Nyanga	riv. Nyanga à Nyanga-Pont	-2.911833333	11.89333333	Republic of the Congo	Victor Mamonekene, Emmanuel Vreven, Armel Ibala Zamba	38578	31	BOLD:ADH8807	197	41
A7-09-711	BCOVR616-17	MK074643	RMCA:fish:A7-09-P-945_seqID:A7-09-711_indID:A7-09-711	Actinopterygii	Siluriformes	Schilbeidae	Schilbe zairensis	Schilbe zairensis	Schilbe zairensis	Congo (CO)	Inkisi	riv. Luguga, village Kiyanika, bassin Inkisi, Bas Congo	-5.27575	15.21008333	Democratic Republic of the Congo	Soleil Wamuini	38957	186	BOLD:ADI0719	100	40
A7-09-900	BCOVR741-17	MK074642	RMCA:fish:A7-09-P-946-970_seqID:A7-09-900_indID:A7-09-900	Actinopterygii	Siluriformes	Schilbeidae	Schilbe zairensis	Schilbe zairensis	Schilbe zairensis	Congo (CO)	Inkisi	riv. Inkisi, village Nsanga, aval barrage, Bas-Congo	-5.27575	15.21008333	Democratic Republic of the Congo	Soleil Wamuini	38984	186	BOLD:ADI0719	100	40
A7-31-Le-0490	BCOVR445-17	MK074675	RMCA:fish:A7-31-P-2322_seqID:A7-31-Le-0490_indID:A7-31-Le-0490	Actinopterygii	Tetraodontiformes	Tetraodontidae	Tetraodon miurus	Tetraodon miurus	Tetraodon miurus	Congo (CO)	Lefini	riv. Léfini, au confluent Léfini - Nambouli, rive gauche	-2.896	15.11433333	Republic of the Congo	Armel Ibala Zamba, Annette Ngoma Moutsinga	39196	141	BOLD:ABW4280	144	5
