# Supplementary material for: SPEDE‐sampler: An R Shiny application to assess how methodological choices and taxon sampling can affect Generalized Mixed Yule Coalescent output and interpretation
Source: Mol Ecol Resour. 2022 Feb 16;22(5):2054–69. doi: 10.1111/1755-0998.13591 (PMC9306842; doi:10.1111/1755-0998.13591)
Supplement: Supplementary file 7 — Data S7 [file MEN-22-2054-s014.csv]

predefined_group	sum	mean
Belvosia Woodley01	10	100
Belvosia Woodley05	10	100
Belvosia Woodley06	10	100
Belvosia Woodley08	10	100
Belvosia Woodley09	10	100
Belvosia Woodley10	10	100
Belvosia Woodley11	2	20
Belvosia Woodley13	10	100
Belvosia Woodley14	10	100
Belvosia Woodley15	10	100
Belvosia Woodley16	10	100
Belvosia Woodley17	4	40
Belvosia Woodley18	10	100
Belvosia Woodley19	10	100
Belvosia Woodley20	10	100
