# Supplementary material for: SPEDE‐sampler: An R Shiny application to assess how methodological choices and taxon sampling can affect Generalized Mixed Yule Coalescent output and interpretation
Source: Mol Ecol Resour. 2022 Feb 16;22(5):2054–69. doi: 10.1111/1755-0998.13591 (PMC9306842; doi:10.1111/1755-0998.13591)
Supplement: Supplementary file 8 — Data S8 [file MEN-22-2054-s009.csv]

GMYC_spec	sample_name	ids
34	MK074565	Parauchenoglanis sp. balayi-like
34	MK074566	Parauchenoglanis sp. balayi-like
34	MK074567	Parauchenoglanis cf. pantherinus
52	MK074441	Malapterurus beninensis
52	MK074443	Malapterurus cf. beninensis
52	MK074442	Malapterurus beninensis
63	MK074525	Oreochromis niloticus
63	MK074528	Oreochromis niloticus
63	MK074526	Oreochromis niloticus
63	MK074531	Oreochromis niloticus
63	MK074527	Oreochromis niloticus
63	MK074529	Oreochromis niloticus
63	MK074530	Oreochromis niloticus
63	MK074533	Oreochromis niloticus
63	MK074532	Oreochromis niloticus
63	MK074626	Sarotherodon galilaeus
70	MK074131	Coptodon congicus
70	MK074135	Coptodon congicus
70	MK074140	Coptodon congicus
70	MK074137	Coptodon congicus
70	MK074132	Coptodon congicus
70	MK074134	Coptodon congicus
70	MK074133	Coptodon congicus
70	MK074139	Coptodon congicus
70	MK074136	Coptodon congicus
70	MK074155	Coptodon tholloni
70	MK074138	Coptodon congicus
70	MK074150	Coptodon tholloni
70	MK074151	Coptodon tholloni
70	MK074158	Coptodon tholloni
70	MK074152	Coptodon tholloni
70	MK074157	Coptodon tholloni
70	MK074153	Coptodon tholloni
70	MK074154	Coptodon tholloni
70	MK074156	Coptodon tholloni
70	MK074159	Coptodon tholloni
83	MK074160	Ctenopoma acutirostre
83	MK074176	Ctenopoma ocellatum
83	MK074164	Ctenopoma acutirostre
83	MK074172	Ctenopoma ocellatum
83	MK074178	Ctenopoma sp. Lefini
83	MK074180	Ctenopoma cf. maculatum
83	MK074161	Ctenopoma acutirostre
83	MK074173	Ctenopoma ocellatum
83	MK074163	Ctenopoma acutirostre
83	MK074174	Ctenopoma ocellatum
83	MK074175	Ctenopoma ocellatum
83	MK074177	Ctenopoma ocellatum
104	MK074579	Petrocephalus microphthalmus
104	MK074583	Petrocephalus cf. microphthalmus
123	MK074392	Labeobarbus sp. intermediate
123	MK074414	Labeobarbus sp. intermediate
123	MK074396	Labeobarbus sp. intermediate
123	MK074415	Labeobarbus sp. intermediate
123	MK074413	Labeobarbus sp. intermediate
123	MK074395	Labeobarbus sp. intermediate
123	MK074397	Labeobarbus sp. intermediate
123	MK074393	Labeobarbus sp. intermediate
123	MK074410	Labeobarbus sp. Inkisi
123	MK074402	Labeobarbus sp. Inkisi
123	MK074405	Labeobarbus sp. intermediate
123	MK074401	Labeobarbus sp. Inkisi
123	MK074407	Labeobarbus sp. Inkisi
123	MK074409	Labeobarbus sp. Inkisi
123	MK074394	Labeobarbus sp. intermediate
123	MK074406	Labeobarbus sp. Inkisi
123	MK074404	Labeobarbus sp. Inkisi
123	MK074411	Labeobarbus sp. Inkisi
