# Supplementary material for: SPEDE‐sampler: An R Shiny application to assess how methodological choices and taxon sampling can affect Generalized Mixed Yule Coalescent output and interpretation
Source: Mol Ecol Resour. 2022 Feb 16;22(5):2054–69. doi: 10.1111/1755-0998.13591 (PMC9306842; doi:10.1111/1755-0998.13591)
Supplement: Supplementary file 9 — Data S9 [file MEN-22-2054-s004.csv]

predefined_group	sum	mean percentage
Alestes liebrechtsii	10	100
Alestes macrophthalmus	10	100
Alestopetersius nigropterus	10	100
Amphilius cf. nigricaudatus	10	100
Amphilius nigricaudatus	10	100
Atopochilus savorgnani	10	100
Brachypetersius altus	10	100
Brienomyrus brachyistius	10	100
Brycinus grandisquamis	10	100
Brycinus poptae	10	100
Bryconaethiops boulengeri	10	100
Bryconalestes barthoni	10	100
Bryconalestes longipinnis	10	100
Bryconalestes tholloni	10	100
Channallabes apus	10	100
Chilochromis sp. dupontideep	10	100
Chilochromis sp. dupontielongate	10	100
Chilochromis sp. dupontiOgowe	10	100
Chiloglanis cf. batesii	10	100
Chrysichthys dageti	10	100
Chrysichthys habereri	10	100
Chrysichthys ornatus	10	100
Chrysichthys punctatus	10	100
Chrysichthys thonneri	10	100
Citharinus macrolepis	10	100
Clarias buthupogon	10	100
Clarias gabonensis	10	100
Clarias gariepinus	10	100
Clypeobarbus pleuropholis	10	100
Congoglanis alula	10	100
Congolapia bilineata	10	100
Congolapia crassa	10	100
Coptodon cf. rendalli	10	100
Ctenopoma kingsleyae	10	100
Distichodus affinis	10	100
Distichodus fasciolatus	10	100
Distichodus noboli	10	100
Distichodus teugelsi	10	100
Doumea typica	10	100
Enteromius camptacanthus	10	100
Enteromius diamouanganai	10	100
Enteromius guirali	10	100
Enteromius martorelli	10	100
Enteromius miolepis	10	100
Enteromius prionacanthus	10	100
Enteromius rubrostigma	10	100
Enteromius sp. argenteus-like	10	100
Enteromius sp. Luki	10	100
Enteromius sp. miolepis-likeInkisi	10	100
Enteromius sp. miolepis-likeLuki	10	100
Enteromius sp. unitaeniatus-Inkisi	10	100
Eugnathichthys macroterolepis	10	100
Garra cf. congoensis	10	100
Gnathonemus echidnorhynchus	10	100
Gnathonemus petersii	10	100
Hemichromis stellifer	10	100
Hepsetus lineatus	10	100
Hepsetus microlepis	10	100
Heterochromis multidens	10	100
Hippopotamyrus cf. ansorgii	7	70
Hippopotamyrus weeksii	10	100
Labeo cf. annectens	10	100
Labeo cf. batesii	10	100
Labeo macrostoma	10	100
Labeobarbus cf. sandersi	10	100
Labeobarbus cf. semireticulatus	10	100
Labeobarbus compiniei	10	100
Labeobarbus macrolepidotus	10	100
Labeobarbus progenys	10	100
Labeobarbus robertsi	10	100
Labeobarbus roylii	10	100
Marcusenius kutuensis	10	100
Mastacembelus congicus	10	100
Mastacembelus marchei	10	100
Mesoborus crocodilus	10	100
Mormyrops furcidens	10	100
Mormyrops nigricans	10	100
Nannopetersius mutambuei	10	100
Neolebias trilineatus	10	100
Notoglanidium pembetadi	10	100
Opsaridium ubangiense	10	100
Oreochromis schwebischi	10	100
Oxymormyrus boulengeri	10	100
Pantodon buchholzi	10	100
Parachanna insignis	10	100
Parachanna obscura	10	100
Paramormyrops cf. kingsleyae	10	100
Paramormyrops kingsleyae	10	100
Parauchenoglanis punctatus	10	100
Pareutropius debauwi	10	100
Pareutropius sp. debauwi-like	10	100
Petrocephalus cf. christyi	10	100
Petrocephalus christyi	10	100
Petrocephalus simus	10	100
Phago boulengeri	10	100
Pollimyrus nigripinnis	10	100
Polypterus polli	10	100
Protopterus dolloi	10	100
Raiamas buchholzi	10	100
Raiamas christyi	10	100
Raiamas kheeli	10	100
Rhabdalestes yokai	10	100
Schilbe grenfelli	10	100
Schilbe marmoratus	10	100
Schilbe multitaeniatus	10	100
Schilbe zairensis	10	100
Steatocranus cf. tinanti	10	100
Synodontis batesii	10	100
Synodontis carineae	10	100
Synodontis contractus	10	100
Synodontis flavitaeniatus	10	100
Synodontis ngouniensis	10	100
Synodontis punu	10	100
Tylochromis lateralis	10	100
Xenocharax sp. spilurus-like	10	100
Xenomystus nigri	10	100
