# Supplementary material for: SPEDE‐sampler: An R Shiny application to assess how methodological choices and taxon sampling can affect Generalized Mixed Yule Coalescent output and interpretation
Source: Mol Ecol Resour. 2022 Feb 16;22(5):2054–69. doi: 10.1111/1755-0998.13591 (PMC9306842; doi:10.1111/1755-0998.13591)
Supplement: Supplementary file 10 — Data S10 [file MEN-22-2054-s005.csv]

GMYC species	Sample ID	Morphospecies
4	DQ176202	Leptogenys m2
4	DQ176259	Leptogenys m4
16	DQ176200	Tetraponera m1
16	DQ176252	Odontomachus m1
20	DQ176253	Hypoponera m1
20	DQ176269	Hypoponera m4
23	DQ176106	Paratrechina m1
23	DQ176171	Tetraponera m7
46	DQ176070	Crematogaster m1
46	DQ176117	Crematogaster m1
46	DQ176153	Crematogaster m1
46	DQ176310	Crematogaster m1
46	DQ176316	Pheidole m2
52	DQ176053	Pheidole m2
52	DQ176057	Cataulacus m2
58	DQ176055	Leptothorax m1
58	DQ176056	Cataulacus m2
58	DQ176162	Cataulacus m2
