# Supplementary material for: SPEDE‐sampler: An R Shiny application to assess how methodological choices and taxon sampling can affect Generalized Mixed Yule Coalescent output and interpretation
Source: Mol Ecol Resour. 2022 Feb 16;22(5):2054–69. doi: 10.1111/1755-0998.13591 (PMC9306842; doi:10.1111/1755-0998.13591)
Supplement: Supplementary file 11 — Data S11 [file MEN-22-2054-s007.csv]

predefined_group	sum	mean percentage
Anochetus m1	10	100
Aphaenogaster m1	10	100
Camponotus m1	10	100
Camponotus m2	10	100
Camponotus m4	10	100
Camponotus m6	10	100
Camponotus m7	10	100
Camponotus m8	10	100
Camponotus m9	10	100
Cerapachys m3	10	100
Crematogaster m1	10	100
Eutetramorium m1	10	100
Hypoponera m1	10	100
Leptogenys m4	10	100
Leptogenys m5	10	100
Leptothorax m2	10	100
Monomorium m1	10	100
Pachycondyla m4	10	100
Paratrechina m2	10	100
Pheidole m1	10	100
Pheidole m8	10	100
Plagiolepis m1	10	100
Strumigenys m1	10	100
Terataner m1	10	100
Tetramorium m1	10	100
Tetramorium m2	10	100
Tetraponera m3	10	100
Tetraponera m4	10	100
Tetraponera m6	10	100
