# Supplementary material for: SPEDE‐sampler: An R Shiny application to assess how methodological choices and taxon sampling can affect Generalized Mixed Yule Coalescent output and interpretation
Source: Mol Ecol Resour. 2022 Feb 16;22(5):2054–69. doi: 10.1111/1755-0998.13591 (PMC9306842; doi:10.1111/1755-0998.13591)
Supplement: Supplementary file 12 — Data S12 [file MEN-22-2054-s002.zip › men13591-sup-0012-DataS12.fasta]

>DQ348085
NNNNNNNNNNNNNNNt-ttatttttggagcttgatcaagaataattggaacttctttaagaatattaattcgaattgaattaggtcatccaggttcattaattggaaatgatcaaatttataatgtaattgttacagctcatgcatttattataattttttttatagtaataccaattataattggaggatttggaaattgattaattcctttaatattaggagctccagatatagcttttcctcgaataaataatataagcttttgattacttcctcctgctttaattcttttattgataagcagaatagtggaaaatggagctggaacaggttgaactgtttatcctcctttatcttctattattgctcatggaggagcttctgttgatttagcaattttttctcttcatttagcaggaatttcttctattttaggagcagtaaattttattacaactgtaattaatatacgatcaataggaattacatttgatcgaataccattatttgtttgatctgttgctattacagcattattacttcttttatctttaccagttttagcaggtgcaattactatactattaacagatcgaaatttaaatacatcattttttgaccttgctggnggaggagNNNNNNNNNNNNNNNNNNNNNNNNNNNNNN
>DQ348086
NNNNNNNNNNNNNNNt-ttatttttggagcttgatcaagaataattggaacttctttaagaatattaattcgaattgaattaggtcatccaggttcattaattggaaatgatcaaatttataatgtaattgttacagctcatgcatttattataattttttttatagtaataccaattataattggaggatttggaaattgattaattcctttaatattaggagctccagatatagcttttcctcgaataaataatataagcttttgattacttcctcctgctttaattcttttattgataagcagaatagtggaaaatggagctggaacaggttgaactgtttatcctcctttatcttctattattgctcatggaggagcttctgttgatttagcaattttttctcttcatttagcaggaatttcttctattttaggagcagtaaattttattacaactgtaattaatatacgatcaataggaattacatttgatcgaataccattatttgtttgatctgttgctattacagcattattacttcttttatctttaccagttttagcaggtgcaattactatactattaacagatcgaaatttaaatacatcattttttgaccctgctggaggaggagatccaattctatatcaacatttatttNNNN
>DQ348087
NNNNNNNNNNNNNNNNNNNNNNNNNNNNNNNNNNNNNNNNNNNNNNNNaacttctttaagaatattaattcgaattgaattaggtcatccaggttcattaattggaaatgatcaaatttataatgtaattgttacagctcatgcatttattataattttttttatagtaataccaattataattggaggatttggaaattgattaattcctttaatattaggagctccagatatagcttttcctcgaataaataatataagcttttgattacttcctcctgctttaattcttttattgataagcagaatagtggaaaatggagctggaacaggttgaactgtttatcctcctttatcttctattattgctcatggaggagcttctgttgatttagcaattttttctcttcatttagcaggaatttcttctattttaggagcagtaaattttattacaactgtaattaatatacgatcaataggaattacatttgatcgaataccattatttgtttgatctgttgctattacagcattattacttcttttatctttaccagttttagcaggtgcaattactatactattaacagatcgaaatttaaatacatcattttttgaccctgctggaggaggagatccaattctatatcaacatttattttgat
>DQ348088
NNNNNaactttatatt-ttatttttggagcttgatcaagaataattggaacttctttaagaatattaattcgaattgaattaggtcatccaggttcattaattggaaatgatcaaatttataatgtaattgttacagctcatgcatttattataattttttttatagtaataccaattataattggaggatttggaaattgattaattcctttaatattaggagctccagatatagcttttcctcgaataaataatataagcttttgattacttcctcctgctttaattcttttattgataagcagaatagtggaaaatggagctggaacaggttgaactgtttatcctcctttatcttctattattgctcatggaggagcttctgttgatttagcaattttttctcttcatttagcaggaatttcttctattttaggagcagtaaattttattacaactgtaattaatatacgatcaataggaattacatttgatcgaataccattatttgtttgatctgttgctattacagcattattacttcttttatctttaccagttttagcaggtgcaattactatactattaacagatcgaaatttaaatacatcattttttgaccctgctggaggaggagatccaattctatatcaacatttattttgat
>DQ348089
NNNNNaactttatatt-ttatttttggagcttgatcaagaataattggaacttctttaagaatattaattcgaattgaattaggtcatccaggttcattaattggaaatgatcaaatttataatgtaattgttacagctcatgcatttattataattttttttatagtaataccaattataattggaggatttggaaattgattaattcctttaatattaggagctccagatatagcttttcctcgaataaataatataagcttttgattacttcctcctgctttaattcttttattgataagcagaatagtggaaaatggagctggaacaggttgaactgtttatcctcctttatcttctattattgctcatggaggagcttctgttgatttagcaattttttctcttcatttagcaggaatttcttctattttaggagcagtaaattttattacaactgtaattaatatacgatcaataggaattacatttgatcgaataccattatttgtttgatctgttgctattacagcattattacttcttttatctttaccagttttagcaggtgcaattactatactattaacagatcgaaatttaaatacatcattttttgacccNNNNNNNNNNNNNNNNNNNNNNNNNNNNNNNNNNNNNNNNNNNN
>DQ348090
NNNNNNNNNNNNNNNNNNNNNNNNNNNNNNNNNNNNNNNNNNNNNNNNNNNNNNNNNNagaatattaattcgaattgaattaggtcatccaggttcattaattggaaatgatcaaatttataatgtaattgttacagctcatgcatttattataattttttttatagtaataccaattataattggaggatttggaaattgattaattcctttaatattaggagctccagatatagcttttcctcgaataaataatataagcttttgattacttcctcctgctttaattcttttattgataagcagaatagtggaaaatggagctggaacaggttgaactgtttatcctcctttatcttctattattgctcatggaggagcttctgttgatttagcaattttttctcttcatttagcaggaatttcttctattttaggagcagtaaattttattacaactgtaattaatatacgatcaataggaattacatttgatcgaataccattatttgtttgatctgttgctattacagcattattacttcttttatctttaccagttttagcaggtgcaattactatactattaacagatcgaaatttaaatacatcattttttgNNNNNNNNNNNNNNNNNNNNNNNNNNNNNNNNNNNNNNNNNNNNNNNN
>DQ348091
NNNNNNNNNNNNNNNNNNNNNNNNNNNNNNNNNNNNNNNNNNNNNNNNNNcctctttaagaatattaattcgaattgaattaggtcatccaggttcattaattggaaatgatcaaatttataatgtaattgttacagctcatgcatttattataattttttttatagtaataccaattataattggaggatttggaaattgattaattcctttaatattaggagctccagatatagcttttcctcgaataaataatataagcttttgattacttcctcctgctttaattcttttattgataagcagaatagtggaaaatggagctggaacaggttgaactgtttatcctcctttatcttctattattgctcatggaggagcttctgttgatttagcaattttttctcttcatttagcaggaatttcttctattttaggagcagtaaattttattacaactgtaattaatatacgatcaataggaattacatttgatcgaataccattatttgtttgatctgttgctattacagcattattacttcttttatctttaccagttttagcaggtgcaattactatactattaacagatcgaaatttaaatacatcattttttgaccctgctggaggaggagatccaattctatatcaacatttatttNNNN
>DQ348092
NNNNNaactttatatt-ttatttttggagcttggtcaagaataattggaacttctttaagaatattaattcgaattgaattaggtcatccaggttcattaattggaaatgatcaaatttataatgtaattgttacagctcatgcatttattataattttttttatagtaataccaattataattggaggatttggaaattgattaattcctttaatattaggagctccagatatagcttttcctcgaataaataatataagcttttgattacttcctcctgctttaattcttttattgataagcagaatagtggaaaatggagctggaacaggttgaactgtttatcctcctttatcttctattattgctcatggaggagcttctgttgatttagcaattttttctctccatttagcaggaatttcttctattttaggagcagtaaattttattacaactgtaattaatatacgatcaataggaattacatttgatcgaataccattatttgtttgatctgttgctattacagcattattacttcttttatctttaccagttttagcaggtgcaattactatactattaacagatcgaaatttaaatacatcattttttgNNNNNNNNNNNNNNNNNNNNNNNNNNNNNNNNNNNNNNNNNNNNNNNN
>DQ348093
NNNNNNNNNNNNNNNNNNNNNNNNNNNNNNNNNNNNNNNNNNNNNtggaacttctttaagaatattaattcgaattgaattaggtcatccaggttcattaattggaaatgatcaaatttataatgtaattgttacagctcatgcatttattataattttttttatagtaataccaattataattggaggatttggaaattgattaattcctttaatattaggagctccagatatagcttttcctcgaataaataatataagcttttgattacttcctcctgctttaattcttttattgataagcagaatagtggaaaatggagctggaacaggttgaactgtttatcctcctttatcttctattattgctcatggaggagcttctgttgatttagcaattttttctcttcatttagcaggaatttcttctattttaggagcagtaaattttattacaactgtaattaatatacgatcaataggaattacatttgatcgaataccattatttgtttgatctgttgctattacagcattattacttcttttatctttaccagttttagcaggtgcaattactatactattaacagatcgaaatttaaatacatcattttttgNNNNNNNNNNNNNNNNNNNNNNNNNNNNNNNNNNNNNNNNNNNNNNNN
>DQ348094
NNNNNaactttatatt-ttatttttggagcttgatcaagaataattggaacttctttaagaatattaattcgaattgaattaggtcatccaggttcattaattggaaatgatcaaatttataatgtaattgttacagctcatgcatttattataattttttttatagtaataccaattataattggaggatttggaaattgattaattcctttaatattaggagctccagatatagcttttcctcgaataaataatataagcttttgattacttcctcctgctttaattcttttattgataagcagaatagtggaaaatggagctggaacaggttgaactgtttatcctcctttatcttctattattgctcatggaggagcttctgttgatttagcaattttttctcttcatttagcaggaatttcttctattttaggagcagtaaattttattacaactgtaattaatatacgatcaataggaattacatttgatcgaataccattatttgtttgatctgttgctattacagcattattacttcttttatctttaccagttttagcaggtgcaattactatactattaacagatcgaaatttaaatacatcattttttgaccctgctggaggaggagatccaattctatatcaacatttattttgat
>DQ348095
NNNNNaactttatatt-ttatttttggagcttgatcaagaataattggaacttctttaagaatattaattcgaattgaattaggtcatccaggttcattaattggaaatgatcaaatttataatgtaattgttacagctcatgcatttattataattttttttatagtaataccaattataattggaggatttggaaattgattaattcctttaatattaggagctccagatatagcttttcctcgaataaataatataagcttttgattacttcctcctgctttaattcttttattgataagcagaatagtggaaaatggagctggaacaggttgaactgtttatcctcctttatcttctattattgctcatggaggagcttctgttgatttagcaattttttctcttcatttagcaggaatttcttctattttaggagcagtaaattttattacaactgtaattaatatacgatcaataggaattacatttgatcgaataccattatttgtttgatctgttgctattacagcattattacttcttttatctttaccagttttagcaggtgcaattactatactattaacagatcgaaatttaaatacatcattttttgaccctgctggaggaggagatccaattctataccaacatttattttgat
>DQ348096
NNNNNaactttatatt-ttatttttggagcttgatcaagaataattggaacttctttaagaatattaattcgaattgaattaggtcatccaggttcattaattggaaatgatcaaatttataatgtaattgttacagctcatgcatttattataattttttttatagtaataccaattataattggaggatttggaaattgattaattcctttaatattaggagctccagatatagcttttcctcgaataaataatataagcttttgattacttcctcctgctttaattcttttattgataagcagaatagtggaaaatggagctggaacaggttgaactgtttatcctcctttatcttctattattgctcatggaggagcttctgttgatttagcaattttttctcttcatttagcaggaatttcttctattttaggagcagtaaattttattacaactgtaattaatatacgatcaataggaattacatttgatcgaataccattatttgtttgatctgttgctattacagcattattacttcttttatctttaccagttttagcaggtgcaattactatactattaacagatcgaaatttaaatacatcattttttgaccctgctggaggaggagatccaattctatatcaacatttattttgat
>DQ348097
NNNNNaactttatatt-ttatttttggagcttgatcaagaataattggaacttctttaagaatattaattcgaattgaattaggtcatccaggttcattaattggaaatgatcaaatttataatgtaattgttacagctcatgcatttattataattttttttatagtaataccaattataattggaggatttggaaattgattaattcctttaatattaggagctccagatatagcttttcctcgaataaataatataagcttttgattacttcctcctgctttaattcttttattgataagcagaatagtggaaaatggagctggaacaggttgaactgtttatcctcctttatcttctattattgctcatggaggagcttctgttgatttagcaattttttctcttcatttagcaggaatttcttctattttaggagcagtaaattttattacaactgtaattaatatacgatcaataggaattacatttgatcgaataccattatttgtttgatctgttgctattacagcattattacttcttttatctttaccagttttagcaggtgcaattactatactattaacagatcgaaatttaaatacatcattttttgaccctgctgNNNNNNNNNNNNNNNNNNNNNNNNNNNNNNNNNNNNNNN
>DQ348098
NNNNNaactttatatt-ttatttttggagcttgatcaagaataattggaacttctttaagaatattaattcgaattgaattaggtcatccaggttcattaattggaaatgatcaaatttataatgtaattgttacagctcatgcatttattataattttttttatagtaataccaattataattggaggatttggaaattgattaattcctttaatattaggagctccagatatagcttttcctcgaataaataatataagcttttgattacttcctcctgctttaattcttttattgataagcagaatagtggaaaatggagctggaacaggttgaactgtttatcctcctttatcttctattattgctcatggaggagcttctgttgatttagcaattttttctcttcatttagcaggaatttcttctattttaggagcagtaaattttattacaactgtaattaatatacgatcaataggaattacatttgatcgaataccattatttgtttgatctgttgctattacagcattattacttcttttatctttaccagttttagcaggtgcaattactatactattaacagatcgaaatttaaatacatcattttttgaccctgctggaggaggagatccaattctatatcaacatttattttgat
>DQ348099
NNNNNaactttatatt-ttatttttggagcttgatcaagaataattggaacttctttaagaatattaattcgaattgaattaggtcatccaggttcattaattggaaatgatcaaatttataatgtaattgttacagctcatgcatttattataattttttttatagtaataccaattataattggaggatttggaaattgattaattcctttaatattaggagctccagatatagcttttcctcgaataaataatataagcttttgattacttcctcctgctttaattcttttattgataagcagaatagtggaaaatggagctggaacaggttgaactgtttatcctcctttatcttctattattgctcatggaggagcttctgttgatttagcaattttttctcttcatttagcaggaatttcttctattttaggagcagtaaattttattacaactgtaattaatatacgatcaataggaattacatttgatcgaataccattatttgtttgatctgttgctattacagcattattacttcttttatctttaccagttttagcaggtgcaattactatactattaacagatcgaaatttaaatacatcattttttgaccctgctggaggaggagatccaattctatatcaacatttattttgat
>DQ348100
NNNNNNNNNNNNNNNNNNNNNNNNNNNNNNNNNNNNNNNNNNNNNNNNNNNNNNNNNNNNNNNNNNNNNNNNNNNNNNNNNNNNNNNNNNNNNNNNNNNNNNNNNNNNNNNNNNNNNNNNNNNNNNNNNNNNNNNNNNNNNNNNNNNNNNNNNNNNNNNNNNNNNNNNNNNNNNNNNNNNNNNNNNNNNNNNNNNNNNNNNNNNNNNNNNNNNNNNNNNNNNNNNNNNNNNNNNNNNNNNNNNNNgaataaataatataagcttttgattacttcctcctgctttaattcttttattgataagcagaatagtggaaaatggagctggaacaggttgaactgtttatcctcctttatcttctattattgctcatggaggagcttctgttgatttagcaattttttctcttcatttagcaggaatttcttctattttaggagcagtaaattttattacaactgtaattaatatacgatcaataggaattacatttgatcgaataccattatttgtttgatctgttgctattacagcattattacttcttttatctttaccagttttagcaggtgcaattactatactattaacagatcgaaatttaaatacatcattttttgNNNNNNNNNNNNNNNNNNNNNNNNNNNNNNNNNNNNNNNNNNNNNNNN
>DQ348101
NNNNNaactttatatt-ttatttttggagcttgatcaagaataattggaacttctttaagaatattaattcgaattgaattaggtcatccaggttcattaattggaaatgatcaaatttataatgtaattgttacagctcatgcatttattataattttttttatagtaataccaattataattggaggatttggaaattgattaattcctttaatattaggagctccagatatagcttttcctcgaataaataatataagcttttgattacttcctcctgctttaattcttttattgataagcagaatagtggaaaatggagctggaacaggttgaactgtttatcctcctttatcttctattattgctcatggaggagcttctgttgatttagcaattttttctcttcatttagcaggaatttcttctattttaggagcagtaaattttattacaactgtaattaatatacgatcaataggaattacatttgatcgaataccattatttgtttgatctgttgctattacagcattattacttcttttatctttaccagttttagcaggtgcaattactatactattaacagatcgaaatttaaatacatcattttttgaccctgctggaggaggagatccaattctatatcaacatttattttgat
>DQ348102
NNNNNaactttatatt-ttatttttggagcttgatcaagaataattggaacttctttaagaatattaattcgaattgaattaggtcatccaggttcattaattggaaatgatcaaatttataatgtaattgttacagctcatgcatttattataattttttttatagtaataccaattataattggaggatttggaaattgattaattcctttaatattaggagctccagatatagcttttcctcgaataaataatataagcttttgattacttcctcctgctttaattcttttattgataagcagaatagtggaaaatggagctggaacaggttgaactgtttatcctcctttatcttctattattgctcatggaggagcttctgttgatttagcaattttttctcttcatttagcaggaatttcttctattttaggagcagtaaattttattacaactgtaattaatatacgatcaataggaattacatttgatcgaataccattatttgtttgatctgttgctattacagcattattacttcttttatctttaccagttttagcaggtgcaattactatactattaacagatcgaaatttaaatacatcattttttgaccctgctggaggaggagatccaattctataccaacatttattttgat
>DQ348103
NNNNNaactttatatt-ttatttttggagcttgatcaagaataattggaacttctttaagaatattaattcgaattgaattaggtcatccaggttcattaattggaaatgatcaaatttataatgtaattgttacagctcatgcatttattataattttttttatagtaataccaattataattggaggatttggaaattgattaattcctttaatattaggagctccagatatagcttttcctcgaataaataatataagcttttgattacttcctcctgctttaattcttttattgataagcagaatagtggaaaatggagctggaacaggttgaactgtttatcctcctttatcttctattattgctcatggaggagcttctgttgatttagcaattttttctcttcatttagcaggaatttcttctattttaggagcagtaaattttattacaactgtaattaatatacgatcaataggaattacatttgatcgaataccattatttgtttgatctgttgctattacagcattattacttcttttatctttaccagttttagcaggtgcaattactatactattaacagatcgaaatttaaatacatcattttttgaccctgctggaggaggagatccaattctatatcaacatttattttgat
>DQ348084
NNNNNNNNNNNNNNNNNNNNNNNNNNNNNNNNNNNNNNNNNtaattggaacttctttaagaatattaattcgaattgaattaggtcatccaggttcattaattggaaatgatcaaatttataatgtaattgttacagctcatgcatttattataattttttttatagtaataccaattataattggaggatttggaaattgattaattcctttaatattaggagctccagatatagcttttcctcgaataaataatataagcttttgattacttcctcctgctttaattcttttattgataagcagaatagtggaaaatggagctggaacaggttgaactatttatcctcctttatcttctattattgctcatggaggagcttctgttgatttagcaattttttctcttcatttagcaggaatttcttctattttaggagcagtaaattttattacaactgtaattaatatacgatcaataggaattacatttgatcgaataccattatttgtttgatctgttgctattacagcattattacttcttttatctttaccagttttagcaggtgcaattactatactattaacagatcgaaatttaaatacatcattttttgaccctgctggaggaggagatccaattctatatcaacatttatttNNNN
>DQ348083
NNNNNNNNNNNNNNNNNNNNNNNNNNNNNNNNNNNNNNNNNtaattggaacttctttaagaatattaattcgaattgaattaggtcatccaggttcattaattggaaatgatcaaatttataatgtaattgttacagctcatgcatttattataattttttttatagtaataccaattataattggaggatttggaaattgattaattcctttaatattaggagctccagatatagcttttcctcgaataaataatataagcttttgattacttcctcctgctttaattcttttattgataagcagaatagtggaaaatggagctggaacaggttgaactgtttatcctcctttatcttctattattgctcatggaggagcttctgttgatttagcaattttttctcttcatttagcaggaatttcttctattttaggagcagtaaattttattacaactgtaattaatatacgatcaataggaattacatttgatcgaataccattatttgtttgatctgttgctattacagcattattacttcttttatctttaccagttttagcaggtgcaattactatactattaacagatcgaaatttaaatacatcattttttgaccctgctggaggaggagatccanttctatatcaacatttatttNNNN
>DQ348107
NNNNNNNNNNNNNNNNNNNNNNNNNNNNNNNNNNNNNNgtataattggaacttctttaagaatattaattcgaattgaattagntcatccaggttcattaattggaaatgatcaaatttataatgtaattgtaacagctcatgcatttattataattttttttatagttataccaattataattggaggatttggaaattgattagttcctttaatattaggagctccagatatagcttttcctcgaataaataatataagtttttgattacttcctcctgctttaattcttttattaataagtagaatagtggaaagtggagctggaacaggttgaactgtttatcctcccttatcttctattattgctcatggaggagcttctgttgatttagcaattttttctttacatttagcaggaatttcttctattttaggagcagtaaattttattacaactgtaattaatatacgatcaacaggaattacatttgatcgaataccattatttgtttgatcagttgctattacagctttacttcttcttttatctttaccagttttagcaggtgcaattactatattattaacagatcgaaatttaaatacatcattttttgatcctgctggaggaggagatccaattttatatcaacatttatttNNNN
>DQ348123
NNNNNNNNNNNNNNNNNNNNNNNNNNNNNNNNNNNNNNggataattggaacttctttaagaatattaattcgaattgaattaggtcatccaggttcattaattggaaatgatcaaatttataatgtanntgtaacagctcatgcatttattataattttttttatagttataccaattataattggaggatttggaaattgattagttcctttaatattaggagctccagatatagcttttcctcgaataaataatataagtttttgattacttcctcctgctttaattcttttattaataagtagaatagtggaaagtggagctggaacaggttgaactgtttatcctcccttatcttctattattgctcatggaggagcttctgttgatttagcaattttttctttacatttagcaggaatttcttctattttaggagcagnaaattttattacaactgtaattaatatacgatcaacaggaattacatttgatcgaataccattatttgtttgatcagttgctattacagctttacttcttcttttatctttaccagttttagcaggtgcaattactatattattaacagatcgaaatttaaatacatcattttttgatcctgctggaggaggagatccaattttatatcaacatttatttNNNN
>DQ348124
NNNNNNNNNNNNNNNNNNNNNNNNNNNNNNNNNNNNNagganaattggaacttctttaanaatattaattcgaattgaattaggtcatccaggttcattaattggaaatgatcaaatttataatgtaattgtaacagctcatgcatttattataattttttttatagttataccaattataattggaggatttggaaattgattagttcctttaatattaggagctccagatatagcttttcctcgaataaataatataagtttttgattacttcctcctgctttaattcttttattaataagtagaatagtggaaagtggagctggaacaggttgaactgtttatcctcccttatcttctattattgctcatggaggagcttctgttgatttagcaattttttctttacatttagcaggaatttctnctattttaggagcantaaattttattacaactgtaattaatatacgatcaacaggaattacatttgatcgaataccattatttgtttgatcagttgctattacagctttacttcttcttttatctttaccagttttagcaggtgcaattactatattattaacagatcgaaatttaaatacctcattttttgatcctgctggaggaggagatccaattttatatcaacatttatttNNNN
>DQ348125
NNNNNaactttatatt-ttatttttggagcctgatccagtataattggaacttctttaagaatattaattcgaattgaattaggtcatccaggttcattaattggaaatgatcaaatttataatgtaattgtaacagctcatgcatttattataattttttttatagttataccaattataattggaggatttggaaattgattagttcctttaatattaggagctccagatatagcttttcctcgaataaataatataagtttttgattacttcctcctgctttaattcttttattaataagtagaatagtggaaagtggagctggaacaggttgaactgtttatcctcccttatcttctattattgctcatggaggagcttctgttgatttagcaattttttctttacatttagcaggaatttcttctattttaggagcagtaaattttattacaactgtaattaatatacgatcaacaggaattacatttgatcgaataccattatttgtttgatcagttgctattacagctttacttcttcttttatctttaccagttttagcaggtgcaattactatattattaacagatcgaaatttaaatacatcattttttgatcctgctggaggaggagatccaattttatatcaacatttattttgat
>DQ348126
NNNNNNNNNNNatat----------------------------attggaacttctttaagaatattaattcgaattgaattaggtcatccaggttcattaattggaaatgatcaaatttataatgtaattgtaacagctcatgcatttattataattttttttatagttataccaattataattggaggatttggaaattgattagttcctttaatattaggagctccagatatagcttttcctcgaataaataatataagtttttgattacttcctcctgctttaattcttttattaataagtagaatagtggaaagtggagctggaacaggttgaactgtttatcctcccttatcttctattattactcatggaggagcttctgttgatttagcaattttttctttacatttagcaggaatttcttctattttaggagcagtaaattttattacaactgtaattaatatacgatcaacaggaattacatttgatcgaataccattatttgtttgatcagttgctattacagctttacttcttcttttatctttaccagttttagcaggtgcaattactatattattaacagatcgaaatttaaatacatcattttttgNNNNNNNNNNNNNNNNNNNNNNNNNNNNNNNNNNNNNNNNNNNNNNNN
>DQ348127
NNNNNNNNNNNNNNNNNNNNNNNNNNNNNNNNNNNNNNNNNNNNNtggaacttctttaagaatattaattcgaattgaattaggtcatccaggttcattaattggaaatgatcaaatttataatgtaattgtaacagctcatgcatttattataattttttttatagttataccaattataattggaggatttggaaattgattagttcctttaatattaggagctccagatatagcttttcctcgaataaataatataagtttttgattacttcctcctgctttaattcttttattaataagtagaatagtagaaagtggagctggaacaggttgaactgtttatcctcccttatcttctattattgctcatggaggagcttctgttgatttagcaattttttctttacatttagcaggaatttcttctattttaggggcagtaaattttattacaactgtaattaatatacgatcaacaggaattacatttgatcgaataccattatttgtttgatcagttgctattacagctttacttcttcttttatctttaccagttttagcaggtgcaattactatattattaacagatcgaaatttaaatacatcattttttgNNNNNNNNNNNNNNNNNNNNNNNNNNNNNNNNNNNNNNNNNNNNNNNN
>DQ348128
NNNNNNNNNNNNNNNNNNNNNNNNNNNNNNNNNNNNNNNtataattggaacttctttaagaatattaattcgaattgaattaggtcatccaggttcattaattggaaatgatcaaatttataatgtaattgtaacagctcatgcatttattataattttttttatagttataccaattataattggaggatttggaaattgattagttcctttaatattaggagctccagatatagcttttcctcgaataaataatataagtttttgattacttcctcctgctttaattcttttattaataagtagaatagtggaaagtggagctggaacaggttgaactgtttatcctcccttatcttctattattactcatggaggagcttctgttgatttagcaattttttctttacatttagcaggaatttcttctattttaggagcagtaaattttattacaactgtaattaatatacgatcaacaggaattacatttgatcgaataccattatttgtttgatcagttgctattacagctttacttcttcttttatctttaccagttttagcaggtgcaattactatattattaacagatcgaaatttaaatacatcattttttgatcctgctggaggaggagatccaattttatatcaacatttatttNNNN
>DQ348129
NNNNNNNNNNNNNNNNNNNNNNNNNNNNNNNNNNNNNNNtataattggaacttctttaagaatattaattcgaattgaattaggtcatccaggttcattaattggaaatgatcaaatttataatgtaattgtaacagctcatgcatttattataattttttttatagttataccaattataattggaggatttggaaattgattagttcctttaatattaggagctccagatatagcttttcctcgaataaataatataagtttttgattacttcctcctgctttaattcttttattaataagtagaatagtggaaagtggagctggaacaggttgaactgtttatcctcccttatcttctattattgctcatggaggagcttctgttgatttagcaattttttctttacatttagcaggaatttcttctattttaggagcagtaaattttattacaactgtaattaatatacgatcaacaggaattacatttgatcgaataccattatttgtttgatcagttgctattacagctttacttcttcttttatctttaccagttttagcaggtgcaattactatattattaacagatcgaaatttaaatacatcattttttgatcctgctggaggaggagatccaattttatatcaacatttatttNNNN
>DQ348130
NNNNNaactttatatt-ttatttttggagcttgatccagtataattggaacttctttaagaatattaattcgaattgaattaggtcatccaggttcattaattggaaatgatcaaatttataatgtaattgtaacagctcatgcatttattataattttttttatagttataccaattataattggaggatttggaaattgattagttcctttaatattaggagctccagatatagcttttcctcgaataaataatataagtttttgattacttcctcctgctttaattcttttattaataagtagaatagtggaaagtggagctggaacaggttgaactgtttatcctcccttatcttctattattgctcatggaggagcttctgttgatttagcaattttttctttacatttagcaggaatttcttctattttaggagcagtaaattttattacaactgtaattaatatacgatcaacaggaattacatttgatcgaataccattatttgtttgatcagttgctattacagctttacttcttcttttatctttaccagttttagcaggtgcaattactatattattaacagatcgaaatttaaatacatcattttttgatcctgctggaggaggagatccaattttatatcaacatttattttgat
>DQ348131
NNNNNaactttatatt-ttatttttggagcctgatccagtataattggaacttctttaagaatattaattcgaattgaattaggtcatccaggttcattaattggaaatgatcaaatttataatgtaattgtaacagctcatgcatttattataattttttttatagttataccaattataattggaggatttggaaattgattagttcctttaatattaggagctccagatatagcttttcctcgaataaataatataagtttttgattacttcctcctgctttaattcttttattaataagtagaatagtggaaagtggagctggaacaggttgaactgtttatcctcccttatcttctattattgctcatggaggagcttctgttgatttagcaattttttctttacatttagcaggaatttcttctattttaggagcagtaaattttattacaactgtaattaatatacgatcaacaggaattacatttgatcgaataccattatttgtttgatcagttgctattacagctttacttcttcttttatctttaccagttttagcaggtgcaattactatattattaacagatcgaaatttaaatacatcattttttgatcctgctggaggaggagatccaattttatatcaacatttattttgat
>DQ348132
NNNNNaactttatatt-ttatttttggagcttgatccagtataattggaacttctttaagaatattaattcgaattgaattgggtcatccaggttcattaattggaaatgatcaaatttataatgtaattgtaacagctcatgcatttattataattttttttatagttataccaattataattggaggatttggaaattgattagttcctttaatattaggagctccagatatagcttttcctcgaataaataatataagtttttgattacttcctcctgctttaattcttttattaataagtagaatagtggaaagtggagctggaacaggttgaactgtttatcctcccttatcttctattattgctcatggaggagcttctgttgatttagcaattttttctttacatttagcaggaatttcttctattttaggagcagtaaattttattacaactgtaattaatatacgatcaacaggaattacatttgatcgaataccattatttgtttgatcagttgctattacagctttacttcttcttttatctttaccagttttagcaggtgcaattactatattattaacagatcgaaatttaaatacatcatttttNNNNNNNNNNNNNNNNNNNNNNNNNNNNNNNNNNNNNNNNNNNNNNNNNN
>DQ348133
NNNNNNNNNNNNNNNNNNNNNNNNNNNNNNNNNNNNNNNNNNNNNNNNNNNNNNNNNNNNNNNNNNNNNNNNNNNNNNNNNNNNNNNNNNNNNNNNNNNNNNNNNNNNNNNNNNNNNNNNNNNNNNNNNNNNNNNNNNNNNNNNNNNNNNNNNNNNNNNNNNNNNNNNNNNNNNNNNNNNNNNNNNNNNNNNNNNNNNNNNNNNNNNNNNNNNNNNNNNNNNNNNNNNNNNNNNNNNNNNNNNNNgaataaataatataagtttttgattacttcctcctgctttaattcttttattaataagtagaatagtggaaagtggagctggaacaggttgaactgtttatcctcccttatcttctattattgctcatggaggagcttctgttgatttagcaattttttctttacatttagcaggaatttcttctattttaggagcagtaaattttattacaactgtaattaatatacgatcaacaggaattacatttgatcgaataccattatttgtttgatcagttgctattacagctttacttcttcttttatctttaccagttttagcaggtgcaattacNNNNNNNNNNNNNNNNNNNNNNNNNNNNNNNNNNNNNNNNNNNNNNNNNNNNNNNNNNNNNNNNNNNNNNNNNNNNNNNNNNNNNNNNN
>DQ348134
NNNNNaactttatatt-ttatttttggagcttgatccagtataattggaacttctttaagaatattaattcgaattgaattgggtcatccaggttcattaattggaaatgatcaaatttataatgtaattgtaacagctcatgcatttattataattttttttatagttataccaattataattggaggatttggaaattgattagttcctttaatattaggagctccagatatagcttttcctcgaataaataatataagtttttgattacttcctcctgctttaattcttttattaataagtagaatagtggaaagtggagctggaacaggttgaactgtttatcctcccttatcttctattattgctcatggaggagcttctgttgatttagcaattttttctttacatttagcaggaatttcttctattttaggagcagtaaattttattacaactgtaattaatatacgatcaacaggaattacatttgatcgaataccattatttgtttgatcagttgctattacagctttacttcttcttttatctttaccagttttagcaggtgcaattactatattattaacagatcgaaatttaaatacatcattttttgatcctgctggaggaggagatccaattttatatccacatttattttgat
>DQ348135
NNNNNaactttatatt-ttatttttggagcctgatccagtataattggaacttctttaagaatattaattcgaattgaattaggtcatccaggttcattaattggaaatgatcaaatttataatgtaattgtaacagctcatgcatttattataattttttttatagttataccaattataattggaggatttggaaattgattagttcctttaatattaggagctccagatatagcttttcctcgaataaataatataagtttttgattacttcctcctgctttaattcttttattaataagtagaatagtggaaagtggagctggaacaggttgaactgtttatcctcccttatcttctattattgctcatggaggagcttctgttgatttagcaattttttctttacatttagcaggaatttcttctattttaggagcagtaaattttattacaactgtaattaatatacgatcaacaggaattacatttgatcgaataccattatttgtttgatcagttgctattacagctttacttcttcttttatctttaccagttttagcaggtgcaattactatattattaacagatcgaaatttaaatacatcattttttgatcctgctggaggaggagatccaattttatatcaacatttattttgat
>DQ348136
NNNNNaactttatatt-tcatttttggagcttgatccagtataattggaacttctttaagaatattaattcgaattgaattaggtcatccaggttcattaattggaaatgatcaaatttataatgtaattgtaacagctcatgcatttattataattttttttatagttataccaattataattggaggatttggaaattgattagttcctttaatattaggagctccagatatagcttttcctcgaataaataatataagtttttgattacttcctcctgctttaattcttttattaataagtagaatagtggaaagtggagctggaacaggttgaactgtttatcctcccttatcttctattattgctcatggaggagcttctgttgatttagcaattttttctttacatttagcaggaatttcttctattttaggagcagtaaattttattacaactgtaattaatatacgatcaacaggaattacatttgatcgaataccattatttgtttgatcagttgctattacagctttacttcttcttttatctttaccagttttagcaggtgcaattactatattattaacagatcgaaatttaaatacatcattttttgatcctgctggaggaggagatccaattttatatcaacatttattttgat
>DQ348137
NNNNNaactttatatt-ttatttttggagcctgatccagtataattggaacttctttaagaatattaattcgaattgaattaggtcatccaggttcattaattggaaatgatcaaatttataatgtaattgtaacagctcatgcatttattataattttttttatagttataccaattataattggaggatttggaaattgattagttcctttaatattaggagctccagatatagcttttcctcgaataaataatataagtttttgattacttcctcctgctttaattcttttattaataagtagaatagtggaaagtggagctggaacaggttgaactgtttatcctcccttatcttctattattgctcatggaggagcttctgttgatttagcaattttttctttacatttagcaggaatttcttctattttaggagcagtaaattttattacaactgtaattaatatacgatcaacaggaattacatttgatcgaataccattatttgtttgatcagttgctattacagctttacttcttcttttatctttaccagttttagcaggtgcaatcactatattattaacagatcgaaatttaaatacatcattttttgatcctgctggaggaggagatccaattttatatcaacatttattttgat
>DQ348138
NNNNNaactttatatt-ttatttttggagcttgatccagtataattggaacttctttaagaatattaattcgaattgaattaggtcatccaggttcattaattggaaatgatcaaatttataatgtaattgtaacagctcatgcatttattataattttttttatagttataccaattataattggaggatttggaaattgattagttcctttaatattaggagctccagatatagcttttcctcgaataaataatataagtttttgattacttcctcctgctttaattcttttattaataagtagaatagtggaaagtggagctggaacaggttgaactgtttatcctcccttatcttctattattgctcatggaggagcttctgttgatttagcaattttttctttacatttagcaggaatttcttctattttaggagcagtaaattttattacaactgtaattaatatacgatcaacaggaattacatttgatcgaataccattatttgtttgatcagttgctattacagctttacttcttcttttatctttaccagttttagcaggtgcaattactatattattaacagatcgaaatttaaatacatcattttttgatcctgctggaggaggagatccaattttatatcaacatttatttNNNN
>DQ348139
NNNNNaactttatatt-ttatttttggagcttgatccagtataattggaacttctttaagaatattaattcgaattgaattgggtcatccaggttcattaattggaaatgatcaaatttataatgtaattgtaacagctcatgcatttattataattttttttatagttataccaattataattggaggatttggaaattgattagttcctttaatattaggagctccagatatagcttttcctcgaataaataatataagtttttgattacttcctcctgctttaattcttttattaataagtagaatagtggaaagtggagctggaacaggttgaactgtttatcctcccttatcttctattattgctcatggaggagcttctgttgatttagcaattttttctttacatttagcaggaatttcttctattttaggagcagtaaattttattacaactgtaattaatatacgatcaacaggaattacatttgatcgaataccattatttgtttgatcagttgctattacagctttacttcttcttttatctttaccagttttagcaggtgcaattactatattattaacagatcgaaatttaaatacatcattttttgatcctgctggaggaggagatccaattttatatcaacatttattttgat
>DQ348140
NNNNNNNNNNNNNNNNNNNNNNNNNNNNNNNNNNNNNNNNNNNNNNNNNNNNNNNNNNNNNNNNNNNNNNNNNNNNNNNNNNNNNNNNNNNNNNNNNNNNNNNNNNNNNNNNNNNNNNNNNNNNNNNNNNNNNNNNNNNNNNNNNNNNNNNNNNNNNNNNNNNNNNNNNNNNNNNNNNNNNNNNNNNNNNNNNNNNNNNNNNNNNNNNNNNNNNNNNNNNNNNNNNNNNNNNNNNNNNNNNNNNNgaataaataatataagtttttgattacttcctcctgctttaattcttttattaataagtagaatagtggaaagtggagctggaacaggttgaactgtttatcctcccttatcttctattattgctcatggaggagcttctgttgatttagcaattttttctttacatttagcaggaatttcttctattttaggagcagtaaattttattacaactgtaattaatatacgatcaacaggaattacatttgatcgaataccattatttgtttgatcagttgctattacagctttacttcttcttttatctttaccagttttagcaggtgcaattactatattattaacagatcgaaatttaaatacatcattttttgNNNNNNNNNNNNNNNNNNNNNNNNNNNNNNNNNNNNNNNNNNNNNNNN
>DQ348141
NNNNNaactttatatt-ttatttttggagcttgatccagtataattggaacttctttaagaatattaattcgaattgaattaggtcatccaggttcattaattggaaatgatcaaatttataatgtaattgtaacagctcatgcatttattataattttttttatagttataccaattataattggaggatttggaaattgattagttcctttaatattaggagctccagatatagcttttcctcgaataaataatataagtttttgattacttcctcctgctttaattcttttattaataagtagaatagtggaaagtggagctggaacaggttgaactgtttatcctcccttatcttctattattgctcatggaggagcttctgttgatttagcaattttttctttacatttagcaggaatttcttctattttaggagcagtaaattttattacaactgtaattaatatacgatcaacaggaattacatttgatcgaataccattatttgtttgatcagttgctattacagctttacttcttcttttatctttaccagttttagcaggtgcaattactatattattaacagatcgaaatttaaatacatcattttttgatcctgctggaggaggagatccaattttatatcaacatttattttgat
>DQ348122
NNNNNNNNNNNNNNNNNNNNNNNNNNNNNNNNNNNNNNNNNNNNNNNNNNNNNNNNNNNNNNNNNNNNNNNNNNNNNNNNNNNNNNNNNNNNNNNNNNNNNNNNNNNNNNNNNNNNNNNNNNNNNNNNNNNNNNNNNNNNNNNNNNNNNNNNNNNNNNNNNNNNNNNNNNNNNNNNNNNNNNNNNNNNNNNNNNNNNNNNNNNNNNNNNNNNNNNNNNNNNNNNNNNNNNNNNNtgctttcccacgaataaataatataagtttttgattacttcctcctgctttaattcttttattaataagtagaatagtggaaagtggagctggaacaggttgaactgtttatcctcccttatcttctattattgctcatggaggagcttctgttgatttagcaattttttctttacatttagcaggaatttcttctattttaggagcagtaaattttattacaactgtaattaatatacgatcaacaggaattacatttgatcgaataccattatttgtttgatcagttgctattacagctttacttcttcttttatctttaccagttttagcaggtgcaattactatattattaacagatcgaaatttaaatacatcattttttgatcctgctggaggaggagatccaattttatatcaacatttatttNNNN
>DQ348121
NNNNNNNNNNNNNNNNNNNNNNNNNNNNNNNNNNNNNNgtataattggaacttctttaagaatattaattcgaattgaattaggtcatccaggttcattaattggaaatgatcaaatttataatgtaattgtaacagctcatgcatttattataattttttttatagttataccaattataattggaggatttggaaattgattagttcctttaatattaggagctccagatatagcttttcctcgaataaataatataagtttttgattacttcctcctgctttaattcttttattaataagtagaatagtggaaagtggagctggaacaggttgaactgtttatcctcccttatcttctattattgctcatggaggagcttctgttgatttagcaattttttctttacatttagcaggaatttcttctattttaggagcagtaaattttattacaactgtaattaatatacgatcaacaggaattacatttgatcgaataccattatttgtttgatcagttgctattacagctttacttcttcttttatctttaccagttttagcaggtgcaattactatattattaacagatcgaaatttaaatacatcattttttgatcctgctggaggaggagatccaattttatatcaacatttatttNNNN
>DQ348120
NNNNNNNNNNNNNNNNNNNNNNNNNNNNNNNNNNNNNNgtataattggaacttctttaagaatattaattcgaattgaattaggtcatccaggttcattaattggaaatgatcaaatttataatgtaattgtaacagctcatgcatttattataattttttttatagttataccaattataattggaggatttggaaattgattagttcctttaatattaggagctccagatatagcttttcctcgaataaataatataagtttttgattacttcctcctgctttaattcttttattaataagtagaatagtggaaagtggagctggaacaggttgaactgtttatcctcccttatcttctattattgctcatggaggagcttctgttgatttagcaattttttctttacatttagcaggaatttcttctattttaggagcagtaaattttattacaactgtaattaatatacgatcaacaggaattacatttgatcgaataccattatttgtttgatcagttgctattacagctttacttcttcttttatctttaccagttttagcaggtgcaattactatattattaacagatcgaaatttaaatacatcattttttgatcctgctggaggaggagatccaattttatatcaacatttatttNNNN
>DQ348119
NNNNNNNNNNNNNNNNNNNNNNNNNNNNNNNNNNNNNNgtataattggaacttctttaagaatattaattcgaattgaattaggtcatccaggttcattaattggaaatgatcaaatttataatgtaattgtaacagctcatgcatttattataattttttttatagttataccaattataattggaggatttggaaattgattagttcctttaatattaggagctccagatatagcttttcctcgaataaataatataagtttttgattacttcctcctgctttaattcttttattaataagtagaatagtggaaagtggagctggaacaggttgaactgtttatcctcccttatcttctattattgctcatggaggagcttctgttgatttagcaattttttctttacatttagcaggaatttcttctattttaggagcagtaaattttattacaactgtaattaatatacgatcaacaggaattacatttgatcgaataccattatttgtttgatcagttgctattacagctttacttcttcttttatctttaccagttttagcaggtgcaattactatattattaacagatcgaaatttaaatacatcattttttgatcctgctggaggaggagatccaattttatatcaacatttatttNNNN
>DQ348118
NNNNNNNNNNNNNNNNNNNNNNNNNNNNNNNNNNNNNNNNataattggaacttctttaagaatattaattcgaattgaattaggtcatccaggttcattaattggaaatgatcaaatttataatgtaattgtaacagctcatgcatttattataattttttttatagttataccaattataattggaggatttggaaattgattagttcctttaatattaggagctccagatatagcttttcctcgaataaataatataagtttttgattacttcctcctgctttaattcttttattaataagtagaatagtggaaagtggagctggaacaggttgaactgtttatcctcccttatcttctattattgctcatggaggagcttctgttgatttagcaattttttctttacatttagcaggaatttcttctattttaggagcagtaaattttattacaactgtaattaatatacgatcaacaggaattacatttgatcgaataccattatttgtttgatcagttgctattacagctttacttcttcttttatctttaccagttttagcaggtgcaattactatattattaacagatcgaaatttaaatacatcattttttgatcctgctggaggaggagatccaattttatatcaacatttatttNNNN
>DQ348117
NNNNNNNNNNNNNNNNNNNNNNNNNNNNNNNNNNNNNNgtataattggaacttctttaagaatattaattcgaattgaattaggtcatccaggttcattaattggaaatgatcaaatttataatgtaattgtaacagctcatgcatttattataattttttttatagttataccaattataattggaggatttggaaattgattagttcctttaatattaggagctccagatatagcttttcctcgaataaataatataagtttttgattacttcctcctgctttaattcttttattaataagtagaatagtggaaagtggagctggaacaggttgaactgtttatcctcccttatcttctattattgctcatggaggagcttctgttgatttagcaattttttctttacatttagcaggaatttcttctattttaggagcagtaaattttattacaactgtaattaatatacgatcaacaggaattacatttgatcgaataccattatttgtttgatcagttgctattacagctttacttcttcttttatctttaccagttttagcaggtgcaattactatattattaacagatcgaaatttaaatacatcattttttgatcctgctggaggaggagatccaattttatatcaacatttatttNNNN
>DQ348116
NNNNNNNNNNNNNNNNNNNNNNNNNNNNNNNNNNNNNNgtataattggaacttctttaagaatattaattcgaattgaattaggtcatccaggttcattaattggaaatgatcaaatttataatgtaattgtaacagctcatgcatttattataattttttttatagttataccaattataattggaggatttggaaattgattagttcctttaatattaggagctccagatatagcttttcctcgaataaataatataagtttttgattacttcctcctgctttaattcttttattaataagtagaatagtggaaagtggagctggaacaggttgaactgtttatcctcccttatcttctattattgctcatggaggagcttctgttgatttagcaattttttctttacatttagcaggaatttcttctattttaggagcagtaaattttattacaactgtaattaatatacgatcaacaggaattacatttgatcgaataccattatttgtttgatcagttgctattacagctttacttcttcttttatctttaccagttttagcaggtgcaattactatattattaacagatcgaaatttaaatacatcattttttgatcctgctggaggaggagatccnattttatatcaacatttatttNNNN
>DQ348115
NNNNNNNNNNNNNNNNNNNNNNNNNNNNNNNNNNNNNNgtataattggaacttctttaagaatattaattcgaattgaattgggtcatccaggttcattaattggaaatgatcaaatttataatgtaattgtaacagctcatgcatttattataattttttttatagttataccaattataattggaggatttggaaattgattagttcctttaatattaggagctccagatatagcttttcctcgaataaataatataagtttttgattacttcctcctgctttaattcttttattaataagtagaatagtggaaagtggagctggaacaggttgaactgtttatcctcccttatcttctattattgctcatggaggagcttctgttgatttagcaattttttctttacatttagcaggaatttcttctattttaggagcagtaaattttattacaactgtaattaatatacgatcaacaggaattacatttgatcgaataccattatttgtttgatcagttgctattacagctttacttcttcttttatctttaccagttttagcaggtgcaattactatattattaacagatcgaaatttaaatacatcattttttgatcctgctggaggaggagatccanttttatatcaacatttatttNNNN
>DQ348114
NNNNNNNNNNNNNNNNNNNNNNNNNNNNNNNNNNNNNNgtataattggaacttctttaagaatattaattcgaattgaattaggtcatccaggttcattaattggaaatgatcaaatttataatgtaattgtaacagctcatgcatttattataattttttttatagttataccaattataattggaggatttggaaattgattagttcctttaatattaggagctccagatatagcttttcctcgaataaataatataagtttttgattacttcctcctgctttaattcttttattaataagtagaatagtggaaagtggagctggaacaggttgaactgtttatcctcccttatcttctattattgctcatggaggagcttctgttgatttagcaattttttctttacatttagcaggaatttcttctattttaggagcagtaaattttattacaactgtaattaatatacgatcaacaggaattacatttgatcgaataccattatttgtttgatcagttgctattacagctttacttcttcttttatctttaccagttttagcaggtgcaattactatattattaacagatcgaaatttaaatacatcattttttgatcctgctggaggaggagatccanttttatatcaacatttatttNNNN
>DQ348113
NNNNNNNNNNNNNNNNNNNNNNNNNNNNNNNNNNNNNNNNataattggaacttctttaagaatattaattcgaattgaattaggtcatccaggttcattaattggaaatgatcaaatttataatgtaattgtaacagctcatgcatttattataattttttttatagttataccaattataattggaggatttggaaattgattagttcctttaatattaggagctccagatatagcttttcctcgaataaataatataagtttttgattacttcctcctgctttaattcttttattaataagtagaatagtggaaagtggagctggaacaggttgaactgtttatcctcccttatcttctattattgctcatggaggagcttctgttgatttagcaattttttctttacatttagcaggaatttcttctattttaggagcagtaaattttattacaactgtaattaatatacgatcaacaggaattacatttgatcgaataccattatttgtttgatcagttgctattacagctttacttcttcttttatctttaccagttttagcaggtgcaattactatattattaacagatcgaaatttaaatacatcattttttgatcctgctggaggaggagatccaattttatatcaacatttatttNNNN
>DQ348112
NNNNNNNNNNNNNNNNNNNNNNNNNNNNNNNNNNNNNNgtataattggaacttctttaagaatattaattcgaattgaattaggtcatccaggttcattaattggaaatgatcaaatttataatgtaattgtaacagctcatgcatttattataattttttttatagttataccaattataattggaggatttggaaattgattagttcctttaatattaggagctccagatatagcttttccccgaataaataatataagtttttgattacttcctcctgctttaattcttttattaataagtagaatagtggaaagtggagctggaacaggttgaactgtttatcctcccttatcttctattattgctcatggaggagcttctgttgatttagcaattttttctttacatttagcaggaatttcttctattttaggagcagtaaattttattacaactgtaattaatatacgatcaacaggaattacatttgatcgaataccattatttgtttgatcagttgctattacagctttacttcttcttttatctttaccagttttagcaggtgcaattactwtattattaacagatcgaaatttaaatacatcattttttgatcctgctggaggaggagatccaattttatatcaacatttatttNNNN
>DQ348111
NNNNNNNNNNNNNNNNNNNNNNNNNNNNNNNNNNNNNNgtataattggaacttctttaagaatattaattcgaattgaattaggtcatccaggttcattaattggaaatgatcaaatttataatgtaattgtaacagctcatgcatttattataattttttttatagttataccaattataattggaggatttggaaattgattagttcctttaatattaggagctccagatatagcttttcctcgaataaataatataagtttttgattacttcctcctgctttaattcttttattaataagtagaatagtggaaagtggagctggaacaggttgaactgtttatcctcccttatcttctattattgctcatggaggagcttctgttgatttagcaattttttctttacatttagcaggaatttcttctattttaggagcagtaaattttattacaactgtaattaatatacgatcaacaggaattacatttgatcgaataccattatttgtttgatcagttgctattacagctttacttcttcttttatctttaccagttttagcaggtgcaattactatattattaacagatcgaaatttaaatacatcattttttgatcctgctggaggaggagatccnattttatatcaacatttatttNNNN
>DQ348110
NNNNNNNNNNNNNNNNNNNNNNNNNNNNNNNNNNNNNNNNataattggaacttctttaagaatattaattcgaattgaattaggtcatccaggttcattaattggaaatgatcaaatttataatgtaattgtaacagctcatgcatttattataattttttttatagttataccaattataattggaggatttggaaattgattagttcctttaatattaggagctccagatatagcttttcctcgaataaataatataagtttttgattacttcctcctgctttaattcttttattaataagtagaatagtggaaagtggagctggaacaggttgaactgtttatcctcccttatcttctattattgctcatggaggagcttctgttgatttagcaattttttctttacatttagcaggaatttcttctattttaggagcagtaaattttattacaactgtaattaatatacgatcaacaggaattacatttgatcgaataccattatttgtttgatcagttgctattacagctttacttcttcttttatctttaccagttttagcaggtgcaattactatattattaacagatcgaaatttaaatacatcattttttgatcctgctggaggaggagatccaattttatatcaacatttatttNNNN
>DQ348109
NNNNNNNNNNNNNNNNNNNNNNNNNNNNNNNNNNNNNNNtataattggaacttctttaagaatattaattcgaattgaattaggtcatccaggttcattaattggaaatgatcaaatttataatgtaattgtaacagctcatgcatttattataattttttttatagttataccaattataattggaggatttggaaattgattagttcctttaatattaggagctccagatatagcttttcctcgaataaataatataagtttttgattacttcctcctgctttaattcttttattaataagtagaatagtggaaagtggagctggaacaggttgaactgtttatcctcccttatcttctattattgctcatggaggagcttctgttgatttagcaattttttctttacatttagcaggaatttcttctattttaggagcagtaaattttattacaactgtaattaatatacgatcaacaggaattacatttgatcgaataccattatttgtttgatcagttgctattacagctttacttcttcttttatctttaccagttttagcaggtgcaattactatattattaacagatcgaaatttaaatacatcattttttgatcctgctggaggaggagatccaattttatatcaacatttatttNNNN
>DQ348108
NNNNNNNNNNNNNNNNNNNNNNNNNNNNNNNNNNNNNNNNNNNNNNNNNNNNNNNNNNNNNNNNNNNNNNNNNNNNNNNNNNNNNNNNNNNNNNNNNNNNNNNNNNNNNNNNNNNNNNNNNNNNNNNNNNNNNNNNNNNNNNNNNNNNNNNNNNNNNNNNNNNNNNNNNNNNNNNNNNNNNNNNNNNNNNNNNNNNNNNNNNNNNNNNNNNNNNNNNNNNNNNNNNNNNNNNNNNNNNNNNNNNNgaataaataatataagtttttgattacttcctcctgctttaattcttttattaataagtagaatagtggaaagtggagctggaacaggttgaactgtttatcctcccttatcttctattattgctcatggaggagcttctgttgatttagcaattttttctttacatttagcaggaatttcttctattttaggagcagtaaattttattacaactgtaattaatatacgatcaacaggaattacatttgatcgaataccattatttgtttgatcagttgctattacagctttacttcttcttttatctttaccagttttagcaggtgcaattactatattattaacngatcgaaatttaaatacatcattttttgatcctgctggaggaggagatccaattttatatcaacatttatttNNNN
>DQ348106
NNNNNNNNNNNNNNNNNNNNNNNNNNNNNNNNNNNNNNNNNNNNNNNNNNNNNNNNNNNNNNNNNNNNNNNNNNNNNNNNNNNNNNNNNNNNNNNNNNNNNNNNNNNNNNNNNNNNNNNNNNNNNNNNNNNNNNNNNNNNNNNNNNNNNNNNNNNNNNNNNNNNNNNNNNNNNNNNNNNNNNNNNNNNNNNNNNNNNNNNNNNNNNNNNNNNNNNNNNNNNNNNNNNNNNNNNNNNNNNNNNNNNgaataaataatataagtttttgattacttcctcctgctttaattcttttattaataagtagaatagtggaaagtggagctggaacaggttgaactgtttatcctcccttatcttctattattgctcatggaggagcttctgttgatttagcaattttttctttacatttagcaggaatttcttctattttaggagcagtaaattttattacaactgtaattaatatacgatcaacaggaattacatttgatcgaataccattatttgtttgatcagttgctattacagctttacttcttcttttatctttaccagttttagcaggtgcaattactatattattaacagatcgaaatttaaatacatcattttttgatcctgctggaggaggagatccaattttatatcaacatttatttNNNN
>DQ348105
NNNNNNNNNNNNNNNNNNNNNNNNNNNNNNNNNNNNNNgtataattggaacttctttaagaatattaattcgaattgaattaggtcatccaggttcattaattggaaatgatcaaatttataatgtaattgtaacagctcatgcatttattataattttttttatagttataccaattataattggaggatttggaaattgattagttcctttaatattaggagctccagatatagcttttcctcgaataaataatataagtttttgattacttcctcctgctttaattcttttattaataagtagaatagtggaaagtggagctggaacaggttgaactgtttatcctcccttatcttctattattgctcatggaggagcttctgttgatttagcaattttttctttacatttagcaggaatttcttctattttaggagcagtaaattttattacaactgtaattaatatacgatcaacaggaattacatttgatcgaataccattatttgtttgatcagttgctattacagctttacttcttcttttatctttaccagttttagcaggtgcaattactatattattaacagatcgaaatttaaatacatcattttttgatcctgctggaggaggagatccaattttatatcaacatttatttNNNN
>DQ348104
NNNNNNNNNNNNNNNNNNNNNNNNNNNNNNNNNNNNNNgtataattggaacttctttaagaatattaattcgaattgaattaggtcatccaggttcattaattggaaatgatcaaatttataatgtaattgtaacagctcatgcatttattataattttttttatagttataccaattataattggaggatttggaaattgattagttcctttaatattaggagctccagatatagcttttcctcgaataaataatataagtttttgattacttcctcctgctttaattcttttattaataagtagaatagtggaaagtggagctggaacaggttgaactgtttatcctcccttatcttctattattgctcatggaggagcttctgttgatttagcaattttttctttacatttagcaggaatttcttctattttaggagcagtaaattttattacaactgtaattaatatacgatcaacaggaattacatttgatcgaataccattatttgtttgatcagttgctattacagctttacttcttcttttatctttaccagttttagcaggtgcaattactatattattaacagatcgaaatttaaatacatcattttttgatcctgctggaggaggagatccaattttatatcaacatttatttNNNN
>DQ348142
NNNNNNNNNNNNNNNNNNNNNNNNNggagcttgatcaagaataattggaacttctttaagaatattaattcgaattgaattaggtcatccaggttctttaattggaaatgatcaaatttataatgtaattgtaacagctcatgcatttattataattttttttatagtaataccaattataattggaggatttggaaattgattagttcctttaatattaggagctccagatatagcttttcctcgaataaataatataagtttttgactacttcctcctgctttaattctcttattaataagtagtatagtagaaagtggagctggaacaggatgaacggtttaccctcctttatcttctgttattgctcatggaggagcttctgttgatttagcaattttttctttgcatttagcaggaatttcttctattttaggagcagtaaattttattacaactgtaattaatatacgttcaacaggaattacatttgatcgaatacctttatttgtttgatcagttgctattacagcattattgcttcttttatctttaccagttttagcgggtgctattactatattattaacagatcgaaatttaaatacatcattttttgaccctgctggaggaggagatccaatcttatatcaacatttatttNNNN
>DQ348143
NNNNNtactttatatt-ttatttttggagcttgatcaagaataattggaacttctttaagaatattaattcgaattgaattaggtcatccaggttctttaattggaaatgatcaaatttataatgtaattgtaacagctcatgcatttattataattttttttatagtaataccaattataattggaggatttggaaattgattagttcctttaatattaggagctccagatatagcttttcctcgaataaataatataagtttttgactacttcctcctgctttaattctcttattaataagtagtatagtagaaagtggagctggaacaggatgaacggtttaccctcctttatcttctgttattgctcatggaggagcttctgttgatttagcaattttttctttgcatttagcaggaatttcttctattttaggagcagtaaattttattacaactgtaattaatatacgttcaacaggaattacatttgatcgaatacctttatttgtttgatyagttgctattacagcattattgcttcttttatctttaccagttttagcgggtgctattactatattattaacagatcgaaatttaaatacatcattttttgaccctgctggaggNNNNNNNNNNNNNNNNNNNNNNNNNNNNNNNNNNN
>DQ348144
NNNNNNNNNNNNNNNNNNNNNNNNNNNNNNNNNNNNNNNNNtaattggaacttctttaagaatattaattcgaattgaattaggtcatccaggttctttaattggaaatgatcaaatttataatgtaattgtaacagctcatgcatttattataattttttttatagtaataccaattataattggaggatttggaaattgattagttcctttaatattaggagctccagatatagcttttcctcgaataaataatataagtttttgactacttcctcctgctttaattctcttattaataagtagtatagtagaaagtggagctggaacaggatgaacggtttaccctcctttatcttctgttattgctcatggaggagcttctgttgatttagcaattttttctttgcatttagcaggaatttcttctattttaggagcagtaaattttattacaactgtaattaatatacgttcaacaggaattacatttgatcgaatacctttatttgtttgatcagttgctattacagcattattgcttcttttatctttaccagttttagcgggtgctattactatattattaacagatcgaaatttaaatacatcattttttgaccctgcNNNNNNNNNNNNNNNNNNNNNNNNNNNNNNNNNNNNNNNNN
>DQ348145
NNNNNtactttatatt-ttatttttggagcttgatcaagaataattggaacttctttaagaatattaattcgaattgaattaggtcatccaggttctttaattggaaatgatcaaatttataatgtaattgtaacagctcatgcatttattataattttttttatagtaataccaattataattggaggatttggaaattgattagttcctttaatattaggagctccagatatagcttttcctcgaataaataatataagtttttgactacttcctcctgctttaattctcttattaataagtagtatagtagaaagtggagctggaacaggatgaacggtttaccctcctttatcttctgttattgctcatggaggagcttctgttgatttagcaattttttctttgcatttagcaggaatttcttctattttaggagcagtaaattttattacaactgtaattaatatacgttcaacaggaattacatttgatcgaatacctttatttgtttgatcagttgctattacagcattattgcttcttttatctttaccagttttagcgggtgctattactatattattaacagatcgaaatttaaatacatcattttttgaccctgctggaggaggagatccaatcttatatcaacatttatttNNNN
>DQ348146
NNNNNtactttatatt-ttatttttggagcttgatcaagaataattggaacttctttaagaatattaattcgaattgaattaggtcatccaggttctttaattggaaatgatcaaatttataatgtaattgtaacagctcatgcatttattataattttttttatagtaataccaattataattggaggatttggaaattgattagttcctttaatattaggagctccagatatagcttttcctcgaataaataatataagtttttgactacttcctcctgctttaattctcttattaataagtagtatagtagaaagtggagctggaacaggatgaacggtttaccctcctttatcttctgttattgctcatggaggagcttctgttgatttagcaattttttctttgcatttagcaggaatttcttctattttaggagcagtaaattttattacaactgtaattaatatacgttcaacaggaattacatttgatcgaatacctttatttgtttgatcagttgctattacagcattattgcttcttttatctttaccagttttagcgggtgctattactatattattaacagatcgaaatttaaatacatcattttttgaccctgctggaggaggagatccaatcttatatcaacatttatttNNNN
>DQ348147
NNNNNNNNNNNNNNNNNNNNNNNNNNNagcttgatcaagaataattggaacttctttaagaatattaattcgaattgaattaggtcatccaggttctttaattggaaatgatcaaatttataatgtaattgtaacagctcatgcatttattataattttttttatagtaataccaattataattggaggatttggaaattgattagttcctttaatattaggagctccagatatagcttttcctcgaataaataatataagtttttgactacttcctcctgctttaattctcttattaataagtagtatagtagaaagtggagctggaacaggatgaacggtttaccctcctttatcttctgttattgctcatggaggagcttctgttgatttagcaattttttctttgcatttagcaggaatttcttctattttaggagcagtaaattttattacaactgtaattaatatacgttcaacaggaattacatttgatcgaatacctttatttgtttgatcagttgctattacagcattattgcttcttttatctttaccagttttagcgggtgctattactatattattaacagatcgaaatttaaatacatcattttttgaccctgcNNNNNNNNNNNNNNNNNNNNNNNNNNNNNNNNNNNNNNNNN
>DQ348148
NNNNNtactttatatt-ttatttttggagcttgatcaagaataattggaacttctttaagaatattaattcgaattgaattaggtcatccaggttctttaattggaaatgatcaaatttataatgtaattgtaacagctcatgcatttattataattttttttatagtaataccaattataattggaggatttggaaattgattagttcctttaatattaggagctccagatatagcttttcctcgaataaataatataagtttttgactacttcctcctgctttaattctcttattaataagtagtatagtagaaagtggagctggaacaggatgaacggtttaccctcctttatcttctgttattgctcatggaggagcttctgttgatttagcaattttttctttgcatttagcaggaatttcttctattttaggagcagtaaattttattacaactgtaattaatatacgttcaacaggaattacatttgatcgaatacctttatttgtttgatcagttgctattacagcattattgcttcttttatctttaccagttttagcgggtgctattactatattattaacagatcgaaatttaaatacatcattttttgaccctgctggaggaggagatccaatcttatatcaacatttatttNNNN
>DQ348149
NNNNNNNNNNNNNNNNNNNNNNNNNNNNNNNNNNNNNNNNataattggaacttctttaagaatattaattcgaattgaattaggtcatccaggttctttaattggaaatgatcaaatttataatgtaattgtaacagctcatgcatttattataattttttttatagtaataccaattataattggaggatttggaaattgattagttcctttaatattaggagctccagatatagcttttcctcgaataaataatataagtttttgactacttcctcctgctttaattctcttattaataagtagtatagtagaaagtggagctggaacaggatgaacggtttaccctcctttatcttctgttattgctcatggaggagcttctgttgatttagcaattttttctttgcatttagcaggaatttcttctattttaggagcagtaaattttattacaactgtaattaatatacgttcaacaggaattacatttgatcgaatacctttatttgtttgatcagttgctattacagcattattgcttcttttatctttaccagttttagcgggtgctattactatattattaacagatcgaaatttaaatacatcattttttgacccNNNNNNNNNNNNNNNNNNNNNNNNNNNNNNNNNNNNNNNNNNNN
>DQ348150
NNNNNNNNNNNNNNNNNNNNNNNNNggagcttgatcaagaataattggaacttctttaagaatattaattcgaattgaattaggtcatccaggttctttaattggaaatgatcaaatttataatgtaattgtaacagctcatgcatttattataattttttttatagtaataccaattataattggaggatttggaaattgattagttcctttaatattaggagctccagatatagcttttcctcgaataaataatataagtttttgactacttcctcctgctttaattctcttattaataagtagtatagtagaaagtggagctggaacaggatgaacggtttaccctcctttatcttctgttattgctcatggaggagcttctgttgatttagcaattttttctttgcatttagcaggaatttcttctattttaggagcagtaaattttattacaactgtaattaatatacgttcaacaggaattacatttgatcgaatacctttatttgtttgatcagttgctattacagcattattgcttcttttatctttaccagttttagcgggtgctattactatattattaacagatcgaaatttaaatacatcattttttgaccctgctggaggaggagNNNNNNNNNNNNNNNNNNNNNNNNNNNNNN
>DQ348151
NNNNNNNNNNNNNNNNNNNNNNNNNNNNNNNNNNNNNNNNNtaattggaacttctttaagaatattaattcgaattgaattaggtcatccaggttctttaattggaaatgatcaaatttataatgtaattgtaacagctcatgcatttattataattttttttatagtaataccaattataattggaggatttggaaattgattagttcctttaatattaggagctccagatatagcttttcctcgaataaataatataagtttttgactacttcctcctgctttaattctcttattaataagtagtatagtagaaagtggagctggaacaggatgaacggtttaccctcctttatcttctgttattgctcatggaggagcttctgttgatttagcaattttttctttgcatttagcaggaatttcttctattttaggagcagtaaattttattacaactgtaattaatatacgttcaacaggaattacatttgatcgaatacctttatttgtttgatcagttgctattacagcattattgcttcttttatctttaccagttttagcgggtgctattactatattattaacagatcgaaatttaaatacatcattttttNNNNNNNNNNNNNNNNNNNNNNNNNNNNNNNNNNNNNNNNNNNNNNNNN
>DQ348153
NNNNNNNNNNNNNNNNNNNNNNNNNNNNNNNNNNNNNNNNNNaattggaacttctttaagaatattaattcgaattgaattaggtcatccaggttctttaattggaaatgatcaaatttataatgtaattgtaacagctcatgcatttattataattttttttatagtaataccaattataattggaggatttggaaattgattagttcctttaatattaggagctccagatatagcttttcctcgaataaataatataagtttttgactacttcctcctgctttaattctcttattaataagtagtatagtagaaagtggagctggaacaggatgaacggtttaccctcctttatcttctgttattgctcatggaggagcttctgttgatttagcaattttttctttgcatttagcaggaatttcttctattttaggagcagtaaattttattacaactgtaattaatatacgttcaacaggaattacatttgatcgaatacctttatttgtttgatcagttgctattacagcattattgcttcttttatctttaccagttttagcgggtgctattactatattattaacagatcgaaatttaaatacatcattttttgaccctgctggaggaggagatccaatcttatatcaacatttatttNNNN
>DQ348154
NNNNNNNNNNNNNNNNNNNNNNNNNNNNNNNNNNNNNNNNNNaattggaacttctttaagaatattaattcgaattgaattaggtcatccaggttctttaattggaaatgatcaaatttataatgtaattgtaacagctcatgcatttattataattttttttatagtaataccaattataattggaggatttggaaattgattagttcctttaatattaggagctccagatatagcttttcctcgaataaataatataagtttttgactacttcctcctgctttaattctcttattaataagtagtatagtagaaagtggagctggaacaggatgaacggtttaccctcctttatcttctgttattgctcatggaggagcttctgttgatttagcaattttttctttgcatttagcaggaatttcttctattttaggagcagtaaattttattacaactgtaattaatatacgttcaacaggaattacatttgatcgaatacctttatttgtttgatcagttgctattacagcattattgcttcttttatctttaccagttttagcgggtgctattactatattattaacagatcgaaatttaaatacatcattttttgaccctgctggaggaggagatccaatcttatatcaacatttatttNNNN
>DQ348155
NNNNNNNNNNNNNNNNNNNNNNNNNNNNNNNNNNNNNNNNNtaattggaacttctttaagaatattaattcgaattgaattaggtcatccaggttctttaattggaaatgatcaaatttataatgtaattgtaacagctcatgcatttattataattttttttatagtaataccaattataattggaggatttggaaattgattagttcctttaatattaggagctccagatatagcttttcctcgaataaataatataagtttttgactacttcctcctgctttaattctcttattaataagtagtatagtagaaagtggagctggaacaggatgaacggtttaccctcctttatcttctgttattgctcatggaggagcttctgttgatttagcaattttttctttgcatttagcaggaatttcttctattttaggagcagtaaattttattacaactgtaattaatatacgttcaacaggaattacatttgatcgaatacctttatttgtttgatcagttgctattacagcattattgcttcttttatctttaccagttttagcgggtgctattactatattattaacagatcgaaatttaaatacatcattttttgaccctgctggaggaggagatccaatcttatatcaacatttatttNNNN
>DQ348156
NNNNNNNNNNNNNNNNNNNNNNNNNNNNNNNNNNNNNNNNNNaattggaacttctttaagaatattaattcgaattgaattaggtcatccaggttctttaattggaaatgatcaaatttataatgtaattgtaacagctcatgcatttattataattttttttatagtaataccaattataattggaggatttggaaattgattagttcctttaatattaggagctccagatatagcttttcctcgaataaataatataagtttttgactacttcctcctgctttaattctcttattaataagtagtatagtagaaagtggagctggaacaggatgaacggtttaccctcctttatcttctgttattgctcatggaggagcttctgttgatttagcaattttttctttgcatttagcaggaatttcttctattttaggagcagtaaattttattacaactgtaattaatatacgttcaacaggaattacatttgatcgaatacctttatttgtttgatcagttgctattacagcattattgcttcttttatctttaccagttttagcgggtgctattactatattattaacagatcgaaatttaaatacatcattttttgaccctgctggaggaggagatccaatcttatatcaacatttatttNNNN
>DQ348157
NNNNNNNNNNNNNNNNNNNNNNNNNNNNNNNNNNNNNNNNNNaattggaacttctttaagaatattaattcgaattgaattaggtcatccaggttctttaattggaaatgatcaaatttataatgtaattgtaacagctcatgcatttattataattttttttatagtaataccaattataattggaggatttggaaattgattagttcctttaatattaggagctccagatatagcttttcctcgaataaataatataagtttttgactacttcctcctgctttaattctcttattaataagtagtatagtagaaagtggagctggaacaggatgaacggtttaccctcctttatcttctgttattgctcatggaggagcttctgttgatttagcaattttttctttgcatttagcaggaatttcttctattttaggagcagtaaattttattacaactgtaattaatatacgttcaacaggaattacatttgatcgaatacctttatttgtttgatcagttgctattacagcattattgcttcttttatctttaccagttttagcgggtgctattactatattattaacagatcgaaatttaaatacatcattttttgaccctgctggaggaggagatccaatcttatatcaacatttatttNNNN
>DQ348158
NNNNNNNNNNNNNNNNNNNNNNNNNNNNNNNNNNNNNNNNNNNNNtggaacttctttaagaatattaattcgaattgaattaggtcatccaggttctttaattggaaatgatcaaatttataatgtaattgtaacagctcatgcatttattataattttttttatagtaataccaattataattggaggatttggaaattgattagttcctttaatattaggagctccagatatagcttttcctcgaataaataatataagtttttgactacttcctcctgctttaattctcttattaataagtagtatagtagaaagtggagctggaacaggatgaacggtttaccctcctttatcttctgttattgctcatggaggagcttctgttgatttagcaattttttctttgcatttagcaggaatttcttctattttaggagcagtaaattttattacaactgtaattaatatacgttcaacaggaattacatttgatcgaatacctttatttgtttgatcagttgctattacagcattattgcttcttttatctttaccagttttagcgggtgctattactatattattaacagatcgaaatttaaatacatcattttttgaccctgctggaggaggagatccaatcttatatcaacatttatttNNNN
>DQ348159
NNNNNNNNNNNNNNNNNNNNNNNNNNNNNNNNNNNNNNNNNNNNNNNNNNcttctttaagaatattaattcgaattgaattaggtcatccaggttctttaattggaaatgatcaaatttataatgtaattgtaacagctcatgcatttattataattttttttatagtaataccaattataattggaggatttggaaattgattagttcctttaatattaggagctccagatatagcttttcctcgaataaataatataagtttttgactacttcctcctgctttaattctcttattaataagtagtatagtagaaagtggagctggaacaggatgaacggtttaccctcctttatcttctgttattgctcatggaggagcttctgttgatttagcaattttttctttgcatttagcaggaatttcttctattttaggagcagtaaattttattacaactgtaattaatatacgttcaacaggaattacatttgatcgaatacctttatttgtttgatcagttgctattacagcattattgcttcttttatctttaccagttttagcgggtgctattactatattattaacagatcgaaatttaaatacatcattttttgaccctgctggaggaggagatccaatcttatatcaacatttatttNNNN
>DQ348160
NNNNNtactttatatt-ttatttttggagcttgatcaagaataattggaacttctttaagaatattaattcgaattgaattaggtcatccaggttcattaattggaaatgatcaaatttataatgtaattgtaacagctcatgcatttgttataattttttttatagttataccaattataattggaggatttggaaattgactagttcctttaatattaggagctccagatatagctttcccccgaataaataatataagtttttgattacttcctcctgctctaattcttttattaataagtagtatagtagaaagtggagctggaacaggttgaacagtttaccctcctttatcttctgttattgctcatggaggagcttctgttgatttagcaattttttctttacatttagcaggaatttcttctattttaggagcagtaaattttattacaactgtaattaatatacgatcaacaggaattacatttgatcgaatacctttatttgtttgatcagttgctattacagcattattacttcttttatctttaccagttttagcgggtgcaattactatattattaacagatcgaaatttaaatacatcattttttgatcctgctggaggaggagatccaattttatatcaacatttattttgat
>DQ348161
NNNNNtactttatatt-ttatttttggggcttgatcaagaataatcggaacttctttaagaatattaattcgaattgaattaggtcatccaggttcattaattggaaatgaccaaatttataacgtaattgtaacagctcatgcatttgttataattttttttatagttataccaattataattggaggattcggaaattgattagttcctttaatattaggagctccagatatagctttcccccgaataaataatataagtttttgattacttcctcctgctctaattcttttattaataagtagtatagtagaaagtggagctggaacaggttgaacggtttaccctcctttatcttctattattgctcatggaggagcttctgttgatttagcaattttttctttacatttagcaggaatttcttctattttaggagcagtaaattttattacaactgtaattaatatacgatcaacaggaattacatttgatcgaatacctttatttgtttgatcagttgctattacagcattattacttcttttatctttaccagttttagcgggtgcaattactatattattaacagatcgaaatttaaatacatcattttttgatcctgctggaggaggagacccaattttatatcaacatttattttgat
>DQ348162
NNNNNtactttatatt-ttatttttggagcttgatcaagaataattggaacttctttaagaatattaattcgaattgaattaggtcatccaggttcattaattggaaatgatcaaatttataatgtaattgtaacagctcatgcatttgttataattttttttatagttataccaattataattggaggatttggaaattgactagttcctttaatattaggagctccagatatagctttcccccgaataaataatataagtttttgattacttcctcctgctctaattcttttattaataagtagtatagtagaaagtggagctggaacaggttgaacagtttaccctcctttatcttctgttattgctcatggaggagcttctgttgatttagcaattttttctttacatttagcaggaatttcttctattttaggagcagtaaattttattacaactgtaattaatatacgatcaacaggaattacatttgatcgaatacctttatttgtttgatcagttgctattacagcattattacttcttttatctttaccagttttagcgggtgcaattactatattattaacagatcgaaatttaaatacatcattttttgatcctgctggaggaggagatccaattttataccaacatttattttgat
>DQ348163
NNNNNtactttatatt-ttatttttggggcttgatcaagaataattggaacttctttaagaatattaattcgaattgaattaggtcatccaggttcattaattggaaatgatcaaatttataacgtaattgtaacagctcatgcatttgttataattttttttatagttataccaattataattggaggattcggaaattgattagttcctttaatattaggagctccagatatagcttttccccgaataaataatataagtttttgattacttcctcctgctctaattcttttattaataagtagtatagtagaaagtggagctggaacaggttgaacggtttaccctcctttatcttctgttattgctcatggaggagcttctgttgatttagcaattttttctttacatttagcaggaatttcttctattttaggagcagtaaattttattacaactgtaattaatatacgatcaacaggaattacatttgatcgaatacctttatttgtttgatcagttgctattacagcattattacttcttttatctttaccagttttagcgggtgcaattactatattattaacagatcgaaatttaaatacatcattttttgatcctgctggaggaggagacccaattttataccaacatttattttgat
>DQ348164
NNNNNtactttatatt-ttatttttggagcttgatcaagaataattggaacttctttaagaatattaattcgaattgaattaggtcatccaggttcattaattggaaatgatcaaatttataatgtaattgtaacagctcatgcatttgttataattttttttatagttataccaattataattggaggatttggaaattgactagttcctttaatattaggagctccagatatagctttcccccgaataaataatataagtttttgattacttcctcctgctctaattcttttattaataagtagtatagtagaaagtggagctggaacaggttgaacagtttaccctcctttatcttctgttattgctcatggaggagcttctgttgatttagcaattttttctttacatttagcaggaatttcttctattttaggagcagtaaattttattacaactgtaattaatatacgatcaacaggaattacatttgatcgaatacctttatttgtttgatcagttgctattacagcattattacttcttttatctttaccagttttagcgggtgcaattactatattattaacagatcgaaatttaaatacatcattttttgatcctgctggaggaggagatccaattttatatcaacatttattttgat
>DQ348165
NNNNNtactttatatt-ttatttttggagcttgatcaagaataattggaacttctttaagaatattaattcgaattgaattaggtcatccaggttcattaattggaaatgatcaaatttataatgtaattgtaacagctcatgcatttgttataattttttttatagttataccaattataattggaggatttggaaattgactagttcctttaatattaggagctccagatatagctttcccccgaataaataatataagtttttgattacttcctcctgctctaattcttttattaataagtagtatagtagaaagtggagctggaacaggttgaacagtttaccctcctttatcttctgttattgctcatggaggagcttctgttgatttagcaattttttctttacatttagcaggaatttcttctattttaggagcagtaaattttattacaactgtaattaatatacgatcaacaggaattacatttgatcgaatacctttatttgtttgatcagttgctattacagcattattacttcttttatctttaccagttttagcgggtgcaattactatattattaacagatcgaaatttaaatacatcattttttgatcctgctggaggaggagatccaattttatatcaacatttattttgat
>DQ348166
NNNNNNNNNNNNNNNNNNNNNNNNNNNNNNttgatcaagaataattggaacttctttaagaatattaattcgaattgaattaggtcatccaggttcattaattggaaatgatcaaatttataatgtaattgtaacagctcatgcatttgttataattttttttatagttataccaattataattggaggatttggaaattgactagttcctttaatattaggagctccagatatagctttcccccgaataaataatataagtttttgattacttcctcctgctctaattcttttattaataagtagtatagtagaaagtggagctggaacaggttgaacagtttaccctcctttatcttctgttattgctcatggaggagcttctgttgatttagcaattttttctttacatttagcaggaatttcttctattttaggagcagtaaattttattacaactgtaattaatatacgatcaacaggaattacatttgatcgaatacctttatttgtttgatcagttgctattacagcattattacttcttttatctttaccagttttagcgggtgcaattactatattattaacagatcgaaatttaaatacatcattttttgatcctgctggaggaggagatccaattttatatcaacatttatttNNNN
>DQ348167
NNNNNtactttatatt-ttatttttggagcttgatcaagaataattggaacttctttaagaatattaattcgaattgaattaggtcatccaggttcattaattggaaatgatcaaatttataatgtaattgtaacagctcatgcatttgttataattttttttatagttataccaattataattggaggatttggaaattgactagttcctttaatattaggagctccagatatagctttcccccgaataaataatataagtttttgattacttcctcctgctctaattcttttattaataagtagtatagtagaaagtggagctggaacaggttgaacagtttaccctcctttatcttctgttattgctcatggaggagcttctgttgatttagcaattttttctttacatttagcaggaatttcttctattttaggagcagtaaattttattacaactgtaattaatatacgatcaacaggaattacatttgatcgaatacctttatttgtttgatcagttgctattacagcattattacttcttttatctttaccagttttagcgggtgcaattactatattattaacagatcgaaatttaaatacatcattttttgatcctgctggaggaggagatccaattttatatcaacatttattttgat
>DQ348168
NNNNNNNNNNNNNNNNNNNNNNNNNNNNNNNNNNNNNNNNNNNNNNNNNacttctttaagaatattaattcgaattgaattaggtcatccaggttcattaattggaaatgatcaaatttataatgtaattgtaacagctcatgcatttgttataattttttttatagttataccaattataattggaggatttggaaattgactagttcctttaatattaggagctccagatatagctttcccccgaataaataatataagtttttgattacttcctcctgctctaattcttttattaataagtagtatagtagaaagtggagctggaacaggttgaacagtttaccctcctttatcttctgttattgctcatggaggagcttctgttgatttagcaattttttctttacatttagcaggaatttcttctattttaggagcagtaaattttattacaactgtaattaatatacgatcaacaggaattacatttgatcgaatacctttatttgtttgatcagttgctattacagcattattacttcttttatctttaccagttttagcgggtgcaattactatattattaacagatcgaaatttaaatacatcattttttgatcctgctggagggggagatccaattttatatcaacatttatttNNNN
>DQ348169
NNNNNtactttatatt-ttatttttggagcttgatcaagaataattggaacttctttaagaatattaattcgaattgaattaggtcatccaggttcattaattggaaatgatcaaatttataatgtaattgtaacagctcatgcatttgttataattttttttatagttataccaattataattggaggatttggaaattgactagttcctttaatattaggagctccagatatagctttcccccgaataaataatataagtttttgattacttcctcctgctctaattcttttattaataagtagtatagtagaaagtggagctggaacaggttgaacagtttaccctcctttatcttctgttattgctcatggaggagcttctgttgatttagcaattttttctttacatttagcaggaatttcttctattttaggagcagtaaattttattacaactgtaattaatatacgatcaacaggaattacatttgatcgaatacctttatttgtttgatcagttgctattacagcattattacttcttttatctttaccagttttagcgggtgcaattactatattattaacagatcgaaatttaaatacatcattttttgatcctgctggaggaggagatccaattttatatcaacatttattttgat
>DQ348170
NNNNNtactttatatt-ttatttttggagcttgatcaagaataattggaacttctttaagaatattaattcgaattgaattaggtcatccaggttcattaattggaaatgatcaaatttataatgtaattgtaacagctcatgcatttgttataattttttttatagttataccaattataattggaggatttggaaattgactagttcctttaatattaggagctccagatatagctttcccccgaataaataatataagtttttgattacttcctcctgctctaattcttttattaataagtagtatagtagaaagtggagctggaacaggttgaacagtttaccctcctttatcttctgttattgctcatggaggagcttctgttgatttagcaattttttctttacatttagcaggaatttcttctattttaggagcagtaaattttattacaactgtaattaatatacgatcaacaggaattacatttgatcgaatacctttatttgtttgatcagttgctattacagcattattacttcttttatctttaccagttttagcgggtgcaattaccatattattaacagatcgaaatttaaatacatcattttttgatcctgctggaggaggagatccaattttatatcaacatttattttgat
>DQ348171
NNNNNNNNNNNNNNNNNNNNNNNNNNNagcttgatcaagaataattggaacttctttaagaatattaattcgaattgaattaggtcatccaggttcattaattggaaatgatcaaatttataatgtaattgtaacagctcatgcatttgttataattttttttatagttataccaattataattggaggatttggaaattgactagttcctttaatattaggagctccagatatagctttcccccgaataaataatataagtttttgattacttcctcctgctctaattcttttattaataagtagtatagtagaaagtggagctggaacaggttgaacagtttaccctcctttatcttctgttattgctcatggaggagcttctgttgatttagcaattttttctttacatttagcaggaatttcttctattttaggagcagtaaattttattacaactgtaattaatatacgatcaacaggaattacatttgatcgaatacctttatttgtttgatcagttgctattacagcattattacttcttttatctttaccagttttagcgggtgcaattactatattattaacagatcgaaatttaaatacatcattttttgatcctgctggaggaggagatccaattttatatcaacatttatttNNNN
>DQ348172
attggtactttatatt-ttatttttggagcttgatcaagaataattggaacttctttaagaatattaattcgaattgaattaggtcatccaggttcattaattggaaatgatcaaatttataatgtaattgtaacagctcatgcatttgttataattttttttatagttataccaattataattggaggatttggaaattgactagttcctttaatattaggagctccagatatagctttcccccgaataaataatataagtttttgattacttcctcctgctctaattcttttattaataagtagtatagtagaaagtggagctggaacaggttgaacagtttaccctcctttatcttctgttattgctcatggaggagcttctgttgatttagcaattttttctttacatttagcaggaatttcttctattttaggagcagtaaattttattacaactgtaattaatatacgatcaacaggaattacatttgatcgaatacctttatttgtttgatcagttgctattacagcattattacttcttttatctttaccagttttagcgggtgcaattaccatattattaacagatcgaaatttaaatacatcattttttgaNNNNNNNNNNNNNNNNNNNNNNNNNNNNNNNNNNNNNNNNNNNNNNN
>DQ348173
NNNNNtactttatatt-ttatttttggagcttgatcaagaataattggaacttctttaagaatattaattcgaattgaattaggtcatccaggttcattaattggaaatgatcaaatttataatgtaattgtaacagctcatgcatttgttataattttttttatagttataccaattataattggaggatttggaaattgactagttcctttaatattaggagctccagatatagctttcccccgaataaataatataagtttttgattacttcctcctgctctaattcttttattaataagtagtatagtagaaagtggagctggaacaggttgaacagtttaccctcctttatcttctgttattgctcatggaggagcttctgttgatttagcaattttttctttacatttagcaggaatttcttctattttaggagcagtaaattttattacaactgtaattaatatacgatcaacaggaattacatttgatcgaatacctttatttgtttgatcagttgctattacagcattattacttcttttatctttaccagttttagcgggtgcaattaccatattattaacagatcgaaatttaaatacatcattttttgatcctgctggaggaggagatccaattttatatcaacatttatttNNNN
>DQ348174
attggtactttatatt-ttatttttggagcttgatcaagaataattggaacttctttaagaatattaattcgaattgaattaggtcatccaggttcattaattggaaatgatcaaatttataatgtaattgtaacagctcatgcatttgttataattttttttatagttataccaattataattggaggatttggaaattgactagttcctttaatattaggagctccagatatagctttcccccgaataaataatataagtttttgattacttcctcctgctctaattcttttattaataagtagtatagtagaaagtggagctggaacaggttgaacagtttaccctcctttatcttctgttattgctcatggaggagcttctgttgatttagcaattttttctttacatttagcaggaatttcttctattttaggagcagtaaattttattacaactgtaattaatatacgatcaacaggaattacatttgatcgaatacctttatttgtttgatcagttgctattacagcattattacttcttttatctttaccagttttagcgggtgcaattactatattattaacagatcgaaatttaaatacatcattttttgatcctgctggaggaggagatccaattttatatcaacatttatttNNNN
>DQ348175
attggtactttatatt-ttatttttggagcttgatcaagaataattggaacttctttaagaatattaattcgaattgaattaggtcatccaggttcattaattggaaatgatcaaatttataatgtaattgtaacagctcatgcatttgttataattttttttatagttataccaattataattggaggatttggaaattgactagttcctttaatattaggagctccagatatagctttcccccgaataaataatataagtttttgattacttcctcctgctctaattcttttattaataagtagtatagtagaaagtggagctggaacaggttgaacagtttaccctcctttatcttctgttattgctcatggaggagcttctgttgatttagcaattttttctttacatttagcaggaatttcttctattttaggagcagtaaattttattacaactgtaattaatatacgatcaacaggaattacatttgatcgaatacctttatttgtttgatcagttgctattacagcattattacttcttttatctttaccagttttagcgggtgcaattactatattattaacagatcgaaatttaaatacatcattttttgatcctgctggaggaggagatccaattttatatcaacatttatttNNNN
>DQ348176
NNNNNNNNNNNNNNNNNNNNNNNNNNNNNNNNNNNNNNNNNNNNttggaacttctttaagaatattaattcgaattgaattaggtcatccaggttcattaattggaaatgatcaaatttataatgtaattgtaacagctcatgcatttgttataattttttttatagttataccaattataattggaggatttggaaattgactagttcctttaatattaggagctccagatatagctttcccccgaataaataatataagtttttgattacttcctcctgctctaattcttttattaataagtagtatagtagaaagtggagctggaacaggttgaacagtttaccctcctttatcttctgttattgctcatggaggagcttctgttgatttagcaattttttctttacatttagcaggaatttcttctattttaggagcagtaaattttattacaactgtaattaatatacgatcaacaggaattacatttgatcgaatacctttatttgtttgatcagttgctattacagcattattacttcttttatctttaccagttttagcgggtgcaattactatattattaacagatcgaaatttaaatacatcattttttgatcctgctggaggaggagatccaattttatatcaacatttatttNNNN
>DQ348177
NNNggtactttatatt-ttatttttggagcttggtcaagaataattggaacttctttaagaatattaattcgaattgaattaggtcatccaggttcattaattggaaatgatcaaatttataatgtaattgtaacagctcatgcatttgttataattttttttatagttataccaattataattggaggatttggaaattgactagttcctttaatattaggagctccagatatagctttcccccgaataaataatataagtttttgattacttcctcctgctctaattcttttattaataagtagtatagtagaaagtggagctggaacaggttgaacagtttaccctcctttatcttctgttattgctcatggaggagcttctgttgatttagcaattttttctttacatttagcaggaatttcttctattttaggagcagtaaattttattacaactgtaattaatatacgatcaacaggaattacatttgatcgaatacctttatttgtttgatcagttgctattacagcattattacttcttttatctttaccagttttagcgggtgcaattactatattattaacagatcgaaatttaaatacatcattttttgatcctgctggaggaggagatccaattttatatcaacatttatttNNNN
>DQ348179
NNNNNtactttatatt-ttatttttggagcttgatcaagaataattggaacttctttaagaatattaattcgaattgaattgggtcatccaggttcattaattggaaatgatcaaatttataacgtaattgtaacagctcatgcatttgttataattttttttatagttataccaattataattggaggattcggaaattgattgatccctttaatattaggagctccagatatagctttccctcgaataaataatataagtttttgactacttcctcctgctctaattcttttattaataagtagtatagtagaaagtggggctggaacaggttgaacagtttaccctcctttatcttctgttattgcacatagaggagcttctgttgatttagcaattttttctttacatttagcaggaatttcttctattttaggagcagtaaactttattacaactgtaattaatatacgatcaacaggaattacatttgatcgaatacctttatttgtttgatcagttgctattacagcattactacttcttttatctttaccagttttagcaggtgcaattactatattattaacagatcgaaatttaaatacatcattttttgatcccgctggagggggagatccaattttatatcaacatttattctgat
>DQ348180
NNNNNtactttatatt-ttatttttggagcttgatcaagaataattggaacttctttaagaatattaattcgaattgaattaggtcatccaggttcattaattggaaatgatcaaatttataacgtaattgtaacagctcatgcatttgttataattttttttatagttataccaattataattggaggatttggaaattgattggtccctttaatattaggagctccagatatagctttccctcgaataaataatataagtttttgactacttcctcctgctctaattcttttattaataagtagtatagtagaaagtggggctggaacaggttgaacagtttaccctcctttatcttctgttattgcacatggaggagcttctgttgatttagcaattttttctttacatttagcaggaatttcttctattttaggagcagtaaactttattacaactgtaattaatatacgatcaacaggaattacatttgatcgaatacctttatttgtttgatcagttgctattacagcattactacttcttttatctttaccagttttagcaggtgcaattactatattattaacagatcgaaatttaaatacatcattttttgatcccgctggagggggagatccaattttatatcaacatttattctgat
>DQ348181
NNNNNtactttatatt-ttatttttggagcttgatcaagaataattggaacttctttaagaatattaattcgaattgaattaggtcatccaggttcattaattggaaatgatcaaatttataacgtaattgtaacagctcatgcatttgttataattttttttatagttataccaattataattggaggatttggaaattgattggtccctttaatattaggagctccagatatagctttccctcgaataaataatataagtttttgactacttcctcctgctctaattcttttattaataagtagtatagtagaaagtggggctggaacaggttgaacagtttaccctcctttatcttctgttattgcacatggaggagcttctgttgatttagcaattttttctttacatttagcaggaatttcttctattttaggagcagtaaactttattacaactgtaattaatatacgatcaacaggaattacatttgatcgaatacctttatttgtttgatcagttgctattacagcattactacttcttttatctttaccagttttagcaggtgcaattactatattattaacagatcgaaatttaaatacatcattttttgatcccgctgggaggggggaNNNNNNNNNNNNNNNNNNNNNNNNNNNNN
>DQ348182
NNNNNtactttatatt-ttatttttggagcttgatcaagaataattggaacttctttaagaatattaattcgaattgaattaggtcatccaggttcattaattggaaatgatcaaatttataacgtaattgtaacagctcatgcatttgttataattttttttatagttataccaattataattggaggatttggaaattgattagtccctttaatattaggagctccagatatagctttccctcgaataaataatataagtttttgactacttcctcctgctctaattcttttattaataagtagtatagtagaaagtggggctggaacaggttgaacagtttaccctcctttatcttctgttattgcacatggaggagcttctgttgatttagcaattttttctttacatttagcaggaatttcttctattttaggagcagtaaactttattacaactgtaattaatatacgatcaacaggaattacatttgatcgaatacctttatttgtttgatcagttgctattacagcattactacttcttttatctttaccagttttagcaggtgcaattactatattattaacagatcgaaatttaaatacatcattttttgatcccgctggagggggagatccaattttatatcaacatttattctgat
>DQ348183
NNNNNNNNNNNNNNNNNNNNNNNNNNNNNNNNNNNNNNNNNNNNNNNNNNNNNNNNNNNNNNNNNNNNNNNNNNNNNNNNNNNNNNNNNNNNNNNNNNNNNNNNNNNNNNNNNNNNNNNNNNNNNNNNNNNNNNNNNNNNNNNNNNNNNNNNNNNNNNNNNNNNNNNNNNNNNNNNNNNNNNNNNNNNNNNNNNNNNNNNNNNNNNNNNNNNNNNNNNNNNNNNNNNNNNNNNNNNNNNNNNNNNgaataantaatataagtttttgactacttcctcctgctctaattcttttattaataagtagtatagtagaaagtggggctggaacaggttgaacagtttaccctcctttatcttctgttattgcacatggaggagcttctgttgatttagcaattttttctttacatttagcaggaatttcttctattttaggagcagtaaactttattacaactgtaattaatatacgatcaacaggaattacatttgatcgaatacctttatttgtttgatcagttgctattacagcattactacttcttttatctttaccagttttagcaggtgcaattactatattattaacagatcgaaatttaaatacatcattttttgNNNNNNNNNNNNNNNNNNNNNNNNNNNNNNNNNNNNNNNNNNNNNNNN
>DQ348184
NNNNNNNNNNNNNNNNNNNNNNNNNNNNNNNNNNNNNNNNNNNNNNNNNacttctttaagaatattaattcgaattgaattaggtcatccaggttcattaattggaaatgatcaaatttataacgtaattgtaacagctcatgcatttgttataattttttttatagttataccaattataattggaggatttggaaattgattggtccctttaatattaggagctccagatatagctttccctcgaataaataatataagtttttgactacttcctcctgctctaattcttttattaataagtagtatagtagaaagtggggctggaacaggttgaacagtttaccctcctttatcttctgttattgcacatggaggagcttctgttgatttagcaattttttctttacatttagcaggaatttcttctattttaggagcagtaaactttattacaactgtaattaatatacgatcaacaggaattacatttgatcgaatacctttatttgtttgatcagttgctattacagcattactacttcttttatctttaccagttttagcaggtgcaattactatattattaacagatcgaaatttaaatacatcattttttgatcccgctggagggggagatccaattttatatcaacatttattcNNNN
>DQ348185
NNNNNtactttatatt-ttatttttggagcttgatcaagaataattggaacttctttaagaatattaattcgaattgaattaggtcatccaggttcattaattggaaatgatcaaatttataacgtaattgtaacagctcatgcatttgttataattttttttatagttataccaattataattggaggatttggaaattgattggtccctttaatattaggagctccagatatagctttccctcgaataaataatataagtttttgactacttcctcctgctctaattcttttattaataagtagtatagtagaaagtggggctggaacaggttgaacagtttaccctcctttatcttctgttattgcacatggaggagcttctgttgatttagcaattttttctttacatttagcaggaatttcttctattttaggagcagtaaactttattacaactgtaattaatatacgatcaacaggaattacatttgatcgaatacctttatttgtttgatcagttgctattacagcattactacttcttttatctttaccagttttagcaggtgcaattactatattattaacagatcgaaatttaaatacatcattttttgatcccgctggagggggagatccaattttatatcaacatttattcNNNN
>DQ348186
NNNNNtactttatatt-ttatttttggagcttgatcaagaataattggaacttctttaagaatattaattcgaattgaattgggtcatccaggttcattaattggaaatgatcaaatttataacgtaattgtaacagctcatgcatttgttataattttttttatagttataccaattataattggaggatttggaaattgattggtccctttaatattaggagctccagatatagctttccctcgaataaataatataagtttttgactacttcctcctgctctaattcttttattaataagtagtatagtagaaagtggggctggaacaggttgaacagtttaccctcctttatcttctgttattgcacatggaggagcttctgttgatttagcaattttttctttacatttagcaggaatttcttctattttaggagcagtaaactttattacaactgtaattaatatacgatcaacaggaattacatttgatcgaatacctttatttgtttgatcagttgctattacagcattactacttcttttatctttaccagttttagcaggtgcaattactatattattaacagatcgaaatttaaatacatcattttttgatcccgctggagggggagatccaattttatatcaacatttattcNNNN
>DQ348187
NNNNNtactttatatt-ttatttttggagcttgatcaagaataattggaacttctttaagaatattaattcgaattgaattgggtcatccaggttcattaattggaaatgatcaaatttataacgtaattgtaacagctcatgcatttgttataattttttttatagttataccaattataattggaggattcggaaattgattggtccctttaatattaggagctccagatatagctttccctcgaataaataatataagtttttgactacttcctcctgctctaattcttttattaataagtagtatagtagaaagtggggctggaacaggttgaacagtttaccctcctttatcttctgttattgcacatggaggagcttctgttgatttagcaattttttctttacatttagcaggaatttcttctattttaggagcagtaaactttattacaactgtaattaatatacgatcaacaggaattacatttgatcgaatacctttatttgtttgatcagttgctattacagcattactacttcttttatctttaccagttttagcaggtgcaattactatattattaacagatcgaaatttaaatacatcattttttgatcccgctggagggggagatccaattttataccaacatttattcNNNN
>DQ348188
NNNNNNNNNNNNNNNNNNNNNNNNNNNagcttgatcaagaataattggaacttctttaagaatattaattcgaattgaattgggtcatccaggttcattaattggaaatgatcaaatttataacgtaattgtaacagctcatgcatttgttataattttttttatagttataccaattataattggaggattcggaaattgattgatccctttaatattaggagctccagatatagctttccctcgaataaataatataagtttttgactacttcctcctgctctaattcttttattaataagtagtatagtagaaagtggggctggaacaggttgaacagtttaccctcctttatcttctgttattgcacatagaggagcttctgttgatttagcaattttttctttacatttagcaggaatttcttctattttaggagcagtaaactttattacaactgtaattaatatacgatcaacaggaattacatttgatcgaatacctttatttgtttgatcagttgctattacagcattactacttcttttatctttaccagttttagcaggtgcaattactatattattaacagatcgaaatttaaatacatcattttttgatcccgctggagggggagatccaattttatatcaacatttattcNNNN
>DQ348189
NNNNNtactttatatt-ttatttttggagcttgatcaagaataattggaacttctttaagaatattaattcgaattgaattgggtcatccaggttcattaattggaaatgatcaaatttataacgtaattgtaacagctcatgcatttgttataattttttttatagttataccaattataattggaggattcggaaattgattggtccctttaatattaggagctccagatatagctttccctcgaataaataatataagtttttgactacttcctcctgctctaattcttttattaataagtagtatagtagaaagtggggctggaacaggttgaacagtttaccctcctttatcttctgttattgcacatggaggagcttctgttgatttagcaattttttctttacatttagcaggaatttcttctattttaggagcagtaaactttattacaactgtaattaatatacgatcaacaggaattacatttgatcgaatacctttatttgtttgatcagttgctattacagcattactacttcttttatctttaccagttttagcaggtgcaattactatattattaacagatcgaaatttaaatacatcattttttgatcccgctggagggggagatccaattttataccaacatttattcNNNN
>DQ348190
NNNNNtactttatatt-ttatttttggagcttgatcaagaataattggaacttctttaagaatattaattcgaattgaattaggtcatccaggttcattaattggaaatgatcaaatttataacgtaattgtaacagctcatgcatttgttataattttttttatagttataccaattataattggaggatttggaaattgattggtccctttaatattaggagctccagatatagctttccctcgaataaataatataagtttttgactacttcctcctgctctaattcttttattaataagtagtatagtagaaagtggggctggaacaggttgaacagtttaccctcctttatcttctgttattgcacatggaggagcttctgttgatttagcaattttttctttacatttagcaggaatttcttctattttaggagcagtaaactttattacaactgtaattaatatacgatcaacaggaattacatttgatcgaatacctttatttgtttgatcagttgctattacagcattactacttcttttatctttaccagttttagcaggtgcaattactatattattaacagatcgaaatttaaatacatcattttttgatcccgctggagggggagatccaattttatatcaacatttattcNNNN
>DQ348191
attggtactttatatt-ttatttttggagcttgatcaagaataattggaacttctttaagaatattaattcgaattgaattaggtcatccaggttcattaattggaaatgatcaaatttataacgtaattgtaacagctcatgcatttgttataattttttttatagttataccaattataattggaggatttggaaattgattagtccctttaatattaggagctccagatatagctttccctcgaataaataatataagtttttgactacttcctcctgctctaattcttttattaataagtagtatagtagaaagtggggctggaacaggttgaacagtttaccctcctttatcttctgttattgcacatggaggagcttctgttgatttagcaattttttctttacatttagcaggaatttcttctattttaggagcagtaaactttattacaactgtaattaatatacgatcaacaggaattacatttgatcgaatacctttatttgtttgatcagttgctattacagcattactacttcttttatctttaccagttttagcaggtgcaattactatattattaacagatcgaaatttaaatacatcattttttgNNNNNNNNNNNNNNNNNNNNNNNNNNNNNNNNNNNNNNNNNNNNNNNN
>DQ348192
NNNNNtactttatatt-ttatttttggagcttgatcaagaataattggaacttctttaagaatattaattcgaattgaattaggtcatccaggttcattaattggaaatgatcaaatttataacgtaattgtaacagctcatgcatttgttataattttttttatagttataccaattataattggaggatttggaaattgattagtccctttaatattaggagctccagatatagctttccctcgaataaataatataagtttttgactacttcctcctgctctaattcttttattaataagtagtatagtagaaagtggggctggaacaggttgaacagtttaccctcctttatcttctgttattgcacatggaggagcttctgttgatttagcaattttttctttacatttagcaggaatttcttctattttaggagcagtaaactttattacaactgtaattaatatacgatcaacaggaattacatttgatcgaatacctttatttgtttgatcagttgctattacagcattactacttcttttatctttaccagttttagcaggtgcaattactatattattaacagatcgaaatttaaatacatcattttttgatcccgctggagggggagatccaattttatatcaacatttattcNNNN
>DQ348193
NNNNNtactttatatt-ttatttttggagcttgatcaagaataattggaacttctttaagaatattaattcgaattgaattgggtcatccaggttcattaattggaaatgatcaaatttataacgtaattgtaacagctcatgcatttgttataattttttttatagttataccaattataattggaggattcggaaattgattggtccctttaatattaggagctccagatatagctttccctcgaataaataatataagtttttgactacttcctcctgctctaattcttttattaataagtagtatagtagaaagtggggctggaacaggttgaacagtttaccctcctttatcttctgttattgcacatggaggagcttctgttgatttagcaattttttctttacatttagcaggaatttcttctattttaggagcagtaaactttattacaactgtaattaatatacgatcaacaggaattacatttgatcgaatacctttatttgtttgatcagttgctattacagcattactacttcttttatctttaccagttttagcaggtgcaattactatattattaacagatcgaaatttaaatacatcattttttgatcccgctggagggggagatccaattttatatcaacatttattcNNNN
>DQ348194
NNNNNNNNNNNNNNNNNNNNNNNNNNNNNNNNNNNNNNNNNNNNNNNNNNNNNNNNNNNNNNNNNNNNNNNNNNNNNNNNNNNNNNNNNNNNNNNNNNNNNNNNNNNNNNNNNNNNNNNNNNNNNNNNNNNNNNNNNNNNNNNNNNNNNNNNNNNNNNNNNNNNNNNNNNNNNNNNNNNNNNNNNNNNNNNNNNNNNNNNNNNNNNNNNNNNNNNNNNNNNNNNNNNNNNNNNNNNNNNNNNNNNNNNNNNNNNNNNtaagtttttgactacttcctcctgctctaattcttttattaataagtagtatagtagaaagtggggctggaacaggttgaacagtttaccctcctttatcttctgttattgcacatggaggagcttctgttgatttagcaattttttctttacatttagcaggaatttcttctattttaggagcagtaaactttattacaactgtaattaatatacgatcaacaggaattacatttgatcgaatacctttatttgtttgatcagttgctattacagcattactacttcttttatctttaccagttttagcaggtgcaattactatattattaacagatcgaaatttaaatacatcattttttgatcNNNNNNNNNNNNNNNNNNNNNNNNNNNNNNNNNNNNNNNNNNNNN
>DQ348195
NNNNNNNNNNNNNNNNNNNNNNNNNNNNNNNNNNNNNNNNNNNNNtggaacttctttaagaatattaattcgaattgaattgggtcatccaggttcattaattggaaatgatcaaatttataacgtaattgtaacagctcatgcatttgttataattttttttatagttataccaattataattggaggatttggaaattgattggtccctttaatattaggagctccagatatagctttccctcgaataaataatataagtttttgactacttcctcctgctctaattcttttattaataagtagtatagtagaaagtggggctggaacaggttgaacagtttaccctcctttatcttctgttattgcacatggaggagcttctgttgatttagcaattttttctttacatttagcaggaatttcttctattttaggagcagtaaactttattacaactgtaattaatatacgatcaacaggaattacatttgatcgaatacctttatttgtttgatcagttgctattacagcattactacttcttttatctttaccagttttagcaggtgcaattactatattattaacagatcgaaatttaaatacatcattttttgatcccgcNNNNNNNNNNNNNNNNNNNNNNNNNNNNNNNNNNNNNNNNN
>DQ348196
NNNNNNNNNNNNNNNNNNNNNNNNNNNNNNNNNNNNNNNNNtaattggaacttctttaagaatattaattcgaattgaattgggtcatccaggttcattaattggaaatgatcaaatttataacgtaattgtaacagctcatgcatttgttataattttttttatagttataccaattataattggaggattcggaaattgattggtccctttaatattaggagctccagatatagctttccctcgaataaataatataagtttttgactacttcctcctgctctaattcttttattaataagtagtatagtagaaagtggggctggaacaggttgaacagtttaccctcctttatcttctgttattgcacatggaggagcttctgttgatttagcaattttttctttacatttagcaggaatttcttctattttaggagcagtaaactttattacaactgtaattaatatacgatcaacaggaattacatttgatcgaatacctttatttgtttgatcagttgctattacagcattactacttcttttatctttaccagttttagcaggtgcaattactatattattaacagatcgaaatttaaatacatcattttttgatcccgctggaggNNNNNNNNNNNNNNNNNNNNNNNNNNNNNNNNNNN
>DQ348197
NNNNNNNNNNNNNNNNNNNNNNNNNNNNNNNNNNNNNNNNNNaattggaacttctttaagaatattaattcgaattgaattaggtcatccaggttcattaattggaaatgatcaaatttataacgtaattgtaacagctcatgcatttgttataattttttttatagttataccaattataattggaggatttggaaattgattggtccctttaatattaggagctccagatatagctttccctcgaataaataatataagtttttgactacttcctcctgctctaattcttttattaataagtagtatagtagaaagtggggctggaacaggttgaacagtttaccctcctttatcttctgttattgcacatggaggagcttctgttgatttagcaattttttctttacatttagcaggaatttcttctattttaggagcagtaaactttattacaactgtaattaatatacgatcaacaggaattacatttgatcgaatacctttatttgtttgatcagttgctattacagcattactacttcttttatctttaccagttttagcaggtgcaattactatattattaacagatcgaaatttaaatacatcNNNNNNNNNNNNNNNNNNNNNNNNNNNNNNNNNNNNNNNNNNNNNNNNNNNNNNNN
>DQ348198
NNNNNNNNNNNNNNNNNNNNNNNNNNNNNNNNNNNNNNNNataattggaacttctttaagaatattaattcgaattgaattgggtcatccaggttcattaattggaaatgatcaaatttataacgtaattgtaacagctcatgcatttgttataattttttttatagttataccaattataattggaggatttggaaattgattggtccctttaatattaggagctccagatatagctttccctcgaataaataatataagtttttgactacttcctcctgctctaattcttttattaataagtagtatagtagaaagtggggctggaacaggttgaacagtttaccctcctttatcttctgttattgcacatggaggagcttctgttgatttagcaattttttctttacatttagcaggaatttcttctattttaggagcagtaaactttattacaactgtaattaatatacgatcaacaggaattacatttgatcgaatacctttatttgtttgatcagttgctattacagcattactacttcttttatctttaccagttttagcaggtgcaattactatattattaacagatcgaaatttaaatacatcattttttgatcccgctggaggNNNNNNNNNNNNNNNNNNNNNNNNNNNNNNNNNNN
>DQ348199
NNNNNNNNNNNNNNNNNNNNNNNNNggagcttgatcaagaataattggaacttctttaagaatattaattcgaattgaattgggtcatccaggttcattaattggaaatgatcaaatttataacgtaattgtaacagctcatgcatttgttataattttttttatagttataccaattataattggaggatttggaaattgattggtccctttaatattaggagctccagatatagctttccctcgaataaataatataagtttttgactacttcctcctgctctaattcttttattaataagtagtatagtagaaagtggggctggaacaggttgaacagtttaccctcctttatcttctgttattgcacatggaggagcttctgttgatttagcaattttttctttacatttagcaggaatttcttctattttaggagcagtaaactttattacaactgtaattaatatacgatcaacaggaattacatttgatcgaatacctttatttgtttgatcagttgctattacagcattactacttcttttatctttaccagttttagcaggtgcaattactatattattaacagatcgaaatttaaatacatcattttttgatcccgctggagggggNNNNNNNNNNNNNNNNNNNNNNNNNNNNNNNN
>DQ348200
NNNNNNNNNNNNNNNNNNNNNNNNNNNNNNNNNNNNNNNNNtaattggaacttctttaagaatattaattcgaattgaattgggtcatccaggttcattaattggaaatgatcaaatttataacgtaattgtaacagctcatgcatttgttataattttttttatagttataccaattataattggaggattcggaaattgattggtccctttaatattaggagctccagatatagctttccctcgaataaataatataagtttttgactacttcctcctgctctaattcttttattaataagtagtatagtagaaagtggggctggaacaggttgaacagtttaccctcctttatcttctgttattgcacatggaggagcttctgttgatttagcaattttttctttacatttagcaggaatttcttctattttaggagcagtaaactttattacaactgtaattaatatacgatcaacaggaattacatttgatcgaatacctttatttgtttgatcagttgctattacagcattactacttcttttatctttaccagttttagcaggtgcaattactatattattaacagatcgaaatttaaatacatcattttttgatcccgctNNNNNNNNNNNNNNNNNNNNNNNNNNNNNNNNNNNNNNNN
>DQ348201
NNNNNNNNNNNNNNNNNNNNNNNNNNNNNNNNNNNNNNNNNNaattggaacttctttaagaatattaattcgaattgaattaggtcatccaggttcattaattggaaatgatcaaatttataacgtaattgtaacagctcatgcatttgttataattttttttatagttataccaattataattggaggatttggaaattgattggtccctttaatattaggagctccagatatagctttccctcgaataaataatataagtttttgactacttcctcctgctctaattcttttattaataagtagtatagtagaaagtggggctggaacaggttgaacagtttaccctcctttatcttctgttattgcacatggaggagcttctgttgatttagcaattttttctttacatttagcaggaatttcttctattttaggagcagtaaactttattacaactgtaattaatatacgatcaacaggaattacatttgatcgaatacctttatttgtttgatcagttactattacagcattactacttcttttatctttaccagttttagcaggtgcaattactatattattaacagatcgaaatttaaatacatcattttttgatccNNNNNNNNNNNNNNNNNNNNNNNNNNNNNNNNNNNNNNNNNNNN
>DQ348202
NNNNNNNNNNNNNNNNNNNNNNNNNNNNNNNNNNNNNNNNNNNNNNNNNNNNNNNNNNNNNNNNNNNNNNNNNNNNNNNNNNNNNNNNNNNNNNNNNNNNNNNNNNNNNNNNNNNNNNNNNNNNNNNNNNNNNNNNNNNNNNNNNNNNNNNNNNNNNNNNNNNNNNNNNNNNNNNNNNNNNNNNNNNNNNNNNNNNNNNNNNNNNNNNNNNNNNNNNNNNNNNNNNNNNNNNNNNNNNNNNNNNNNaataaataatataagtttttgactacttcctcctgctctaattcttttattaataagtagtatagtagaaagtggggctggaacaggttgaacagtttaccctcctttatcttctgttattgcacatggaggagcttctgttgatttagcaattttttctttacatttagcaggaatttcttctattttaggagcagtaaactttattacaactgtaattaatatacgatcaacaggaattacatttgatcgaatacctttatttgtttgatcagttgctattacagcattactacttcttttatctttaccagttttagcaggtgcaattactatattattaacagatcgaaatttaaatacatcattttttgatcccgctggagggggagatccaattttatatcaacatttattcNNNN
>DQ348203
NNNNNNNNNNNNNNNNNNNNNNNNNNNNNNNNNNNNNNNNNtaattggaacttctttaagaatattaattcgaattgaattgggtcatccaggttcattaattggaaatgatcaaatttataacgtaattgtaacagctcatgcatttgttataattttttttatagttataccaattataattggaggattcggaaattgattggtccctttaatattaggagctccagatatagctttccctcgaataaataatataagtttttgactacttcctcctgctctaattcttttattaataagtaatatagtagaaagtggggctggaacaggttgaacagtttaccctcctttatcttctgttattgcacatagaggagcttctgttgatttagcaattttttctttacatttagcaggaatttcttctattttaggagcagtaaactttattacaactgtaattaatatacgatcaacaggaattacatttgatcgaatacctttatttgtttgatcagttgctattacagcattactacttcttttatctttaccagttttagcaggtgcaattactatattattaacagatcgaaatttaaatacatcattttttgatcccgctggagggggagatccaattttatatcaacatttattcNNNN
>DQ348204
NNNNNNNNNNNNNNNNNNNNNNNNNNNNNNNNNNNNNNNNNtaattggaacttctttaagaatattaattcgaattgaattgggtcatccaggttcattaattggaaatgatcaaatttataacgtaattgtaacagctcatgcatttgttataattttttttatagttataccaattataattggaggattcggaaattgattggtccctttaatattaggagctccagatatagctttccctcgaataaataatataagtttttgactacttcctcctgctctaattcttttattaataagtagtatagtagaaagtggggctggaacaggttgaacagtttaccctcctttatcttctgttattgcacatggaggagcttctgttgatttagcaattttttctttacatttagcaggaatttcttctattttaggagcagtaaactttattacaactgtaattaatatacgatcaacaggaattacatttgatcgaatacctttatttgtttgatcagttgctattacagcattactacttcttttatctttaccagttttagcaggtgcaattactatattattaacagatcgaaatttaaatacatcattttttgatcccgctggagggggagatccaattttataccaacatttattcNNNN
>DQ348205
NNNNNNNNNNNNNNNNNNNNNNNNNNNNNNNNNNNNNNNNNtaattggaacttctttaagaatattaattcgaattgaattgggtcatccaggttcattaattggaaatgatcaaatttataacgtaattgtaacagctcatgcatttgttataattttttttatagttataccaattataattggaggattcggaaattgattggtccctttaatattaggagctccagatatagctttccctcgaataaataatataagtttttgactacttcctcctgctctaattcttttattaataagtagtatagtagaaagtggggctggaacaggttgaacagtttaccctcctttatcttctgttattgcacatggaggagcttctgttgatttagcaattttttctttacatttagcaggaatttcttctattttaggagcagtaaactttattacaactgtaattaatatacgatcaacaggaattacatttgatcgaatacctttatttgtttgatcagttgctattacagcattactacttcttttatctttaccagttttagcaggtgcaattactatattattaacagatcgaaatttaaatacatcattttttgatcccgctggagggggagatccaattttataccaacatttattcNNNN
>DQ348206
NNNNNNNNNNNNNNNNNNNNNNNNNNNNNNNNNNNNNNNNNNNNNNNNNNNNNNNNNNNNNNNNNNNNNNNNNNNNNNNNNNNNNNNNNNNNNNNNNNNNNNNNNNNNNNNNNNNNNNNNNNNNNNNNNNNNNNNNNNNNNNNNNNNNNNNNNNNNNNNNNNNNNNNNNNNNNNNNNNNNNNNNNNNNNNNNNNNNNNNNNNNNNNNNNNNNNNNNNNNNNNNNNNNNNNNNNNNNNNNNNNNNNNaataaataatataagtttttgactacttcctcctgctctaattcttttattaataagtagtatagtagaaagtggggctggaacaggttgaacagtttaccctcctttatcttctgttattgcacatggaggagcttctgttgatttagcaattttttctttacatttagcaggaatttcttctattttaggagcagtaaactttattacaactgtaattaatatacgatcaacaggaattacatttgatcgaatacctttatttgtttgatcagttgctattacagcattactacttcttttatctttaccagttttagcaggtgcaattactatattattaacagatcgaaatttaaatacatcattttttgatcccgctggagggggagatccaattttatatcaacatttattctNNN
>DQ348207
NNNNNNNNNNNNNNNNNNNNNNNNNNNNNNNNNNNNNNNNNNNNNNNNNNNNNNNNNNNNNNNNNNNNNNNNNNNNNNNNNNNNNNNNNNNNNNNNNNNNNNNNNNNNNNNNNNNNNNNNNNNNNNNNNNNNNNNNNNNNNNNNNNNNNNNNNNNNNNNNNNNNNNNNNNNNNNNNNNNNNNNNNNNNNNNNNNNNNNNNNNNNNNNNNNNNNNNNNNNNNNNNNNNNNNNNNNNNNNNNNNNNNNaataaataatataagtttttgactacttcctcctgctctaattcttttattaataagtagtatagtagaaagtggggctggaacaggttgaacagtttaccctcctttatcttctgttattgcacatggaggagcttctgttgatttagcaattttttctttacatttagcaggaatttcttctattttaggagcagtaaactttattacaactgtaattaatatacgatcaacaggaattacatttgatcgaatacctttatttgtttgatcagttgctattacagcattactacttcttttatctttaccagttttagcaggtgcaattactatattattaacagatcgaaatttaaatacatcattttttgatcccgctggagggggagatccaattttatatcaacatttattcNNNN
>DQ348208
NNNNNNNNNNNNNNNNNNNNNNNNNNNNNNNNNNNNNNNNNNNNNNNNNNNNNNNNNNNNNNNNNNNNNNNNNNNNNNNNNNNNNNNNNNNNNNNNNNNNNNNNNNNNNNNNNNNNNNNNNNNNNNNNNNNNNNNNNNNNNNNNNNNNNNNNNNNNNNNNNNNNNNNNNNNNNNNNNNNNNNNNNNNNNNNNNNNNNNNNNNNNNNNNNNNNNNNNNNNNNNNNNNNNNNNNNNNNNNNNNNNNNNNNNNNNNNNNNNNNNNNNNNNNNNNNNNNNNNNNNNNNNNNNNNNNNNNNNNNNNNNNNNNNNNNNNNNNNNNNNggctggaacaggttgaacaggttaccctcctttancttctgttattgcacatggaggagcttctgttgatttagcaattttttctttacatttagcaggaatttcttctattttaggagcagtaaactttattacaactgtaattaatatacgatcaacaggaattacatttgatcgaatacctttatttgtttgatcagttgctattacagcattactacttcttttatctttaccagttttagcnggtgcaattactatantattaacagancgaaatttaaatacatcattttttgatcccgctggagggggagatccaattttatatcaacatttattcNNNN
>DQ348209
NNNNNNNNNNNNNNNNNNNNNNNNNNNNNNNNNNNNNNNNNNNNNtggaacttctttaagaatattaattcgaattgaattgggtcatccaggttcattaattggaaatgatcaaatttataacgtaattgtaacagctcatgcatttgttataattttttttatagttataccaattataattggaggatttggaaattgattggtccctttaatattaggagctccagatatagctttccctcgaataaataatataagtttttgactacttcctcctgctctaattcttttattaataagtagtatagtagaaagtggggctggaacaggttgaacagtttaccctcctttatcttctgttattgcacatggaggagcttctgttgatttagcaattttttctttacatttagcaggaatttcttctattttaggagcagtaaactttattacaactgtaattaatatacgatcaacaggaattacatttgatcgaatacctttatttgtttgatcagttgctattacagcattactacttcttttatctttaccagttttagcaggtgcaattactatattattaacagatcgaaatttaaatacatcattttttgatcccgctggagggggagatccaattttatatcaacatttattcNNNN
>DQ348210
NNNNNNNNNNNNNNNNNNNNNNNNNNNNNNNNNNNNNNNNNNNNttggaacttctttaagaatattaattcgaattgaattaggtcatccaggttcattaattggaaatgatcaaatttataacgtaattgtaacagctcatgcatttgttataattttttttatagttataccaattataattggaggatttggaaattgattggtccctttaatattaggagctccagatatagctttccctcgaataaataatataagtttttgactacttcctcctgctctaattcttttattaataagtagtatagtagaaagtggggctggaacaggttgaacagtttaccctcctttatcttctgttattgcacatggaggagcttctgttgatttagcaattttttctttacatttagcaggaatttcttctattttaggagcagtaaactttattacaactgtaattaatatacgatcaacaggaattacatttgatcgaatacctttatttgtttgatcagttgctattacagcattactacttcttttatctttaccagttttagcaggtgcaattactatattattaacagatcgaaatttaaatacatcattttttgatcccgctggagggggagatccaattttatatcaacatttattcNNNN
>DQ348211
NNNNNNNNNNNNNNNNNNNNNNNNNNNNNNNNNNNNNNNNNNNNNNNNNNNNNNNNNNNNNNNNNNNNNNNNNNNNNNNNNNNNNNNNNNNNNNNNNNNNNNNNNNNNNNNNNNNNNNNNNNNNNNNNNNNNNNNNNNNNNNNNNNNNNNNNNNNNNNNNNNNNNNNNNNNNNNNNNNNNNNNNNNNNNNNNNNNNNNNNNNNNNNNNNNNNNNNNNNNNNNNNNNNNNNNNNNNNNNNNNNNNNNaataaataatataagtttttgactacttcctcctgctctaattcttttattaataagtagtatagtagaaagtggggctggaacaggttgaacagtttaccctcctttatcttctgttattgcacatggaggagcttctgttgatttagcaattttttctttacatttagcaggaatttcttctattttaggagcagtaaactttattacaactgtaattaatatacgatcaacaggaattacatttgatcgaatacctttatttgtttgatcagttgctattacagcattactacttcttttatctttaccagttttagcaggtgcaattactatattattaacagatcgaaatttaaatacatcattttttgatcccgctggagggggagatccaattttatatcaacatttattcNNNN
>DQ348212
NNNNNtactttatatt-ttatttttggagcttgatcaagaataattggaacttctttaagaatattaattcgaattgaattgggtcatccaggttcattaattggaaatgatcaaatttataacgtaattgtaacagctcatgcatttgttataattttttttatagttataccaattataattggaggattcggaaattgattggtccctttaatattaggagctccagatatagctttccctcgaataaataatataagtttttgactacttcctcctgctctaattcttttattaataagtagtatagtagaaagtggggctggaacaggttgaacagtttaccctcctttatcttctgttattgcacatggaggagcttctgttgatttagcaattttttctttacatttagcaggaatttcttctattttaggagcagtaaactttattacaactgtaattaatatacgatcaacaggaattacatttgatcgaatacctttatttgtttgatcagttgctattacagcattactacttcttttatctttaccagttttagcaggtgcaattactatattattaacagatcgaaatttaaatacatcattttttgatcccgctggagggggagatccNNNNNNNNNNNNNNNNNNNNNNNNNN
>DQ348213
NNNNNtactttatatt-ttatttttggagcttgatcaagaataattggaacttctttaagaatattaattcgaattgaattgggtcatccaggttcattaattggaaatgatcaaatttataacgtaattgtaacagctcatgcatttgttataattttttttatagttataccaattataattggaggattcggaaattgattggtccctttaatattaggagctccagatatagctttccctcgaataaataatataagtttttgactacttcctcctgctctaattcttttattaataagtagtatagtagaaagtggggctggaacaggttgaacagtttaccctcctttatcttctgttattgcacatggaggagcttctgttgatttagcaattttttctttacatttagcaggaatttcttctattttaggagcagtaaactttattacaactgtaattaatatacgatcaacaggaattacatttgatcgaatacctttatttgtttgatcagttgctattacagcattactacttcttttatctttaccagttttagcaggtgcaattactatattattaacagatcgaaatttaaatacatcattttttgatcccgctggagggggagatccNNNNNNNNNNNNNNNNNNNNNNNNNN
>DQ348214
NNNNNtactttatatt-ttatttttggagcttgatcaagaataattggaacttctttaagaatattaattcgaattgaattgggtcatccaggttcattaattggaaatgatcaaatttataacgtaattgtaacagctcatgcatttgttataattttttttatagttataccaattataattggaggattcggaaattgattggtccctttaatattaggagctccagatatagctttccctcgaataaataatataagtttttgactacttcctcctgctctaattcttttattaataagtagtatagtagaaagtggggctggaacaggttgaacagtttaccctcctttatcttctgttattgcacatggaggagcttctgttgatttagcaattttttctttacatttagcaggaatttcttctattttaggagcagtaaactttattacaactgtaattaatatacgatcaacaggaattacatttgatcgaatacctttatttgtttgatcagttgctattacagcattactacttcttttatctttaccagttttagcaggtgcaattactatattattaacagatcgaaatttaaatacatcattttttgatcccgctggagggggagatccNNNNNNNNNNNNNNNNNNNNNNNNNN
>DQ348215
NNNNNtactttatatt-ttatttttggagcttgatcaagaataattggaacttctttaagaatattaattcgaattgaattgggtcatccaggttcattaattggaaatgatcaaatttataacgtaattgtaacagctcatgcatttgttataattttttttatagttataccaattataattggaggattcggaaattgattggtccctttaatattaggagctccagatatagctttccctcgaataaataatataagtttttgactacttcctcctgctctaattcttttattaataagtagtatagtagaaagtggggctggaacaggttgaacagtttaccctcctttatcttctgttattgcacatggaggagcttctgttgatttagcaattttttctttacatttagcaggaatttcttctattttaggagcagtaaactttattacaactgtaattaatatacgatcaacaggaattacatttgatcgaatacctttatttgtttgatcagttgctattacagcattactacttcttttatctttaccagttttagcaggtgcaattactatattattaacagatcgaaatttaaatacatcattttttgatcccgctggagggggagatccNNNNNNNNNNNNNNNNNNNNNNNNNN
>DQ348216
NNNNNtactttatatt-ttatttttggagcttgatcaagaataattggaacttctttaagaatattaattcgaattgaattgggtcatccaggttcattaattggaaatgatcaaatttataacgtaattgtaacagctcatgcatttgttataattttttttatagttataccaattataattggaggatttggaaattgattggtccctttaatattaggagctccagatatagctttccctcgaataaataatataagtttttgactacttcctcctgctctaattcttttattaataagtagtatagtagaaagtggggctggaacaggttgaacagtttaccctcctttatcttctgttattgcacatggaggagcttctgttgatttagcaattttttctttacatttagcaggaatttcttctattttaggagcagtaaactttattacaactgtaattaatatacgatcaacaggaattacatttgatcgaatacctttatttgtttgatcagttgctattacagcattactacttcttttatctttaccagttttagcaggtgcaattactatattattaacagatcgaaatttaaatacatcattttttgatcccgctggagggggagatccanntttatatcaacatttattcNNNN
>DQ348217
NNNNNNNNNNNNNNNNNNNNNNNNNNNNNNNNNNNNNNNNNNNattggaacttctttaagaatattaattcgaattgaattgggtcatccaggttcattaattggaaatgatcaaatttataacgtaattgtaacagctcatgcatttgttataattttttttatagttataccaattataattggaggattcggaaattgattggtccctttaatattaggagctccagatatagctttccctcgaataaataatataagtttttgactacttcctcctgctctaattcttttattaataagtagtatagtagaaaatggagctggaacaggttgaacagtttaccctcctttatcttctgttattgcacatggaggagcttctgttgatttagcaattttttctttacatttagcaggaatttcttctattttaggagcagtaaactttattacaactgtaattaatatacgatcaacaggaattacatttgatcgaatacctttatttgtttgatcagttgctattacagcattactacttcttttatctttaccagttttagcaggtgcaattactatattattaacagatcgaaatttaaatacatcattttttgntcccgcnggaggNNNNNNNNNNNNNNNNNNNNNNNNNNNNNNNNNNN
>DQ348218
NNNNNtactttatatt-ttatttttggagcttgatcaagaataattggaacttctttaagaatattaattcgaattgaattgggtcatccaggttcattaattggaaatgatcaaatttataacgtaattgtaacagctcatgcatttgttataattttttttatagttataccaattataattggaggattcggaaattgattggtccctttaatattaggagctccagatatagctttccctcgaataaataatataagtttttgactacttcctcctgctctaattcttttattaataagtagtatagtagaaagtggggctggaacaggttgaacagtttaccctcctttatcttctgttattgcacatggaggagcttctgttgatttagcaattttttctttacatttagcaggaatttcttctattttaggagcagtaaactttattacaactgtaattaatatacgatcaacaggaattacatttgatcgaatacctttatttgtttgatcagttgctattacagcattactacttcttttatctttaccagttttagcaggtgcaattactatattattaacagatcgaaatttaaatacatcattttttgatcccgctggagggggagatccNNNNNNNNNNNNNNNNNNNNNNNNNN
>DQ348219
NNNNNtactttatatt-ttatttttggagcttgatcaagaataattggaacttctttaagaatattaattcgaattgaattgggtcatccaggttcattaattggaaatgatcaaatttataacgtaattgtaacagctcatgcatttgttataattttttttatagttataccaattataattggaggatttggaaattgattggtccctttaatattaggagctccagatatagctttccctcgaataaataatataagtttttgactacttcctcctgctctaattcttttattaataagtagtatagtagaaagtggggctggaacaggttgaacagtttaccctcctttatcttctgttattgcacatggaggagcttctgttgatttagcaattttttctttacatttagcaggaatttcttctattttaggagcagtaaactttattacaactgtaattaatatacgatcaacaggaattacatttgatcgaatacctttatttgtttgatcagttgctattacagcattactacttcttttatctttaccagttttagcaggtgcaattNNNNNNNNNNNNNNNNNNNNNNNNNNNNNNNNNNNNNNNNNNNNNNNNNNNNNNNNNNNNNNNNNNNNNNNNNNNNNNNNNNNNNNNNNNN
>DQ348220
NNNNNtactttatatt-ttatttttggagcttgatcaagaataattggaacttctttaagaatattaattcgaattgaattgggtcatccaggttcattaattggaaatgatcaaatttataacgtaattgtaacagctcatgcatttgttataattttttttatagttataccaattataattggaggatttggaaattgattggtccctttaatattaggagctccagatatagctttccctcgaataaataatataagtttttgactacttcctcctgctctaattcttttattaataagtagtatagtagaaagtggggctggaacaggttgaacagtttaccctcctttatcttctgttattgcacatggaggagcttctgttgatttagcaattttttctttacatttagcaggaatttcttctattttaggagcagtaaactttattacaactgtaattaatatacgatcaacaggaattacatttgatcgaatacctttatttgtttgatcagttgctattacagcattactacttcttttatctttaccagttttagcaggtgcaattactatattattaacagatcgaaatttaaatacatcattttttgatcccgctggagggggagatccaattttatatcaacatttattcNNNN
>DQ348221
NNNNNtactttatatt-ttatttttggagcttgatcaagaataattggaacttctttaagaatattaattcgaattgaattgggtcatccaggttcattaattggaaatgatcaaatttataacgtaattgtaacagctcatgcatttgttataattttttttatagttataccaattataattggaggatttggaaattgattggtccctttaatattaggagctccagatatagctttccctcgaataaataatataagtttttgactacttcctcctgctctaattcttttattaataagtagtatagtagaaagtggggctggaacaggttgaacagtttaccctcctttatcttctgttattgcacatggaggagcttctgttgatttagcaattttttctttacatttagcaggaatttcttctattttaggagcagtaaactttattacaactgtaattaatatacgatcaacaggaattacatttgatcgaatacctttatttgtttgatcagttgctattacagcattantacttcttttatctttaccagttttagcaggtgcaattactatattattaacagatcgaaatttaaatacatcattttttgatcccgctggagggggaganncaattttatatcaacatttattcNNNN
>DQ348222
NNNNNtactttatatt-ttatttttggagcttgatcaagaataattggaacttctttaagaatattaattcgaattgaattgggtcatccaggttcattaattggaaatgatcaaatttataacgtaattgtaacagctcatgcatttgttataattttttttatagttataccaattataattggaggattcggaaattgattggtccctttaatattaggagctccagatatagctttccctcgaataaataatataagtttttgactacttcctcctgctctaattcttttattaataagtagtatagtagaaagtggggctggaacaggttgaacagtttaccctcctttatcttctgttattgcacatggaggagcttctgttgatttagcaattttttctttacatttagcaggaatttcttctattttaggagcagtaaactttattacaactgtaattaatatacgatcaacaggaattacatttgatcgaatacctttatttgtttgatcagttgttattacagcattactacttcttttatctttaccagttttagcaggtgcaattactatattattaacagatcgaaatttaaatacatcattttttgatcccgctggagggggagatccaattttataccaacatttattcNNNN
>DQ348223
NNNNNtactttatatt-ttatttttggagcttgatcaagaataattggaacttctttaagaatattaattcgaattgaattgggtcatccaggttcattaattggaaatgatcaaatttataacgtaattgtaacagctcatgcatttgttataattttttttatagttataccaattataattggaggatttggaaattgattggtccctttaatattaggagctccagatatagctttccctcgaataaataatataagtttttgactacttcctcctgctctaattcttttattaataagtagtatagtagaaagtggggctggaacaggttgaacagtttaccctcctttatcttctgttattgcacatggaggagcttctgttgatttagcaattttttctttacatttagcaggaatttcttctattttaggagcagtaaactttattacaactgtaattaatatacgatcaacaggaattacatttgatcgaatacctttatttgtttgatcagttgctattacagcattactacttcttttatctttaccagttttagcaggtgcaattactatattattaacagatcgaaatttaaatacatcattttttgatcccgctggagggggagatccaattttatatcaacatttattcNNNN
>DQ348224
NNNNNtactttatatt-ttatttttggagcttgatcaagaataattggaacttctttaagaatattaattcgaattgaattaggtcatccaggttcattaattggaaatgatcaaatttataacgtaattgtaacagctcatgcatttgttataattttttttatagttataccaattataattggaggatttggaaattgattggtccctttaatattaggagctccagatatagctttccctcgaataaataatataagtttttgactacttcctcctgctctaattcttttattaataagtagtatagtagaaagtggggctggaacaggttgaacagtttaccctcctttatcttctgttattgcacatggaggagcttctgttgatttagcaattttttctttacatttagcaggaatttcttctattttaggagcagtaaactttattacaactgtaattaatatacgatcaacaggaattacatttgatcgaatacctttatttgtttgatcagttgctattacagcattactacttcttttatctttaccagttttagcaggtgcaattactatattattaacagatcgaaatttaaatacatcattttttgatcccgctggagggggagatccaattttatatcaacatttattcNNNN
>DQ348225
NNNNNtactttatatt-ttatttttggagcttgatcaagaataattggaacttctttaagaatattaattcgaattgaattgggtcatccaggttcattaattggaaatgatcaaatttataacgtaattgtaacagctcatgcatttgttataattttttttatagttataccaattataattggaggattcggaaattgattggtccctttaatattaggagctccagatatagctttccctcgaataaataatataagtttttgactacttcctcctgctctaattcttttattaataagtagtatagtagaaagtggggctggaacaggttgaacagtttaccctcctttatcttctgttattgcacatggaggagcttctgttgatttagcaattttttctttacatttagcaggaatttcttctattttaggagcagtaaactttattacaactgtaattaatatacgatcaacaggaattacatttgatcgaatacctttatttgtttgatcagttgctattacagcattactacttcttttatctttaccagttttagcaggtgcaattactatattattaacagatcgaaatttaaatacatcattttttgatcccgctggagggggagatccaattttataccaacatttattcNNNN
>DQ348226
NNNNNtactttatatt-ttatttttggagcttgatcaagaataattggaacttctttaagaatattaattcgaattgaattgggtcatccaggttcattaattggaaatgatcaaatttataacgtaattgtaacagctcatgcatttgttataattttttttatagttataccaattataattggaggattcggaaattgattggtccctttaatattaggagctccagatatagctttccctcgaataaataatataagtttttgactacttcctcctgctctaattcttttattaataagtagtatagtagaaagtggggctggaacaggttgaacagtttaccctcctttatcttctgttattgcacatggaggagcttctgttgatttagcaattttttctttacatttagcaggaatttcttctattttaggagcagtaaactttattacaactgtaattaatatacgatcaacaggaattacatttgatcgaatacctttatttgtttgatcagttgctattacagcattactacttcttttatctttaccagttttagcaggtgcaattactatattattaacagatcgaaatttaaatacatcattttttgatcccgctggagggggagatccaattttataccaacatttattcNNNN
>DQ348227
NNNNNtactttatatt-ttatttttggagcttgatcaagaataattggaacttctttaagaatattaattcgaattgaattgggtcatccaggttcattaattggaaatgatcaaatttataacgtaattgtaacagctcatgcatttgttataattttttttatagttataccaattataattggaggattcggaaattgattggtccctttaatattaggagctccagatatagctttccctcgaataaataatataagtttttgactacttcctcctgctctaattcttttattaataagtagtatagtagaaagtggggctggaacaggttgaacagtttaccctcctttatcttctgttattgcacatggaggagcttctgttgatttagcaattttttctttacatttagcaggaatttcttctattttaggagcagtaaactttattacaactgtaattaatatacgatcaacaggaattacatttgatcgaatacctttatttgtttgatcagttgctattacagcattactacttcttttatctttaccagttttagcaggtgcaattactatattattaacagatcgaaatttanatacatcattttttgatcccgctggagggggagatccaattttataccaacatttattcNNNN
>DQ348228
NNNNNtactttatatt-ttatttttggagcttgatcaagaataattggaacttctttaagaatattaattcgaattgaattgggtcatccaggttcattaattggaaatgatcaaatttataacgtaattgtaacagctcatgcatttgttataattttttttatggttataccaattataattggaggattcggaaattgattggtccctttaatattaggagctccagatatagctttccctcgaataaataatataagtttttgactacttcctcctgctctaattcttttattaataagtagtatagtagaaagtggggctggaacaggttgaacagtttaccctcctttatcttctgttattgcacatggaggagcttctgttgatttagcaattttttctttacatttagcaggaatttcttctattttaggagcagtaaactttattacaactgtaattaatatacgatcaacaggaattacatttgatcgaatacctttatttgtttgatcagttgctattacagcattactacttcttttatctttaccagttttagcaggtgcaattactatattattaacagatcgaaatttaaatacatcattttttgatcccgctggaggaggagatccaattttatatcaacatttattcNNNN
>DQ348229
NNNNNtactttatatt-ttatttttggagcttgatcaagaataattggaacttctttaagaatattaattcgaattgaattgggtcatccaggttcattaattggaaatgatcaaatttataacgtaattgtaacagctcatgcatttgttataattttttttatagttataccaattataattggaggattcggaaattgattgatccctttaatattaggagctccagatatagctttccctcgaataaataatataagtttttgactacttcctcctgctctaattcttttattaataagtagtatagtagaaagtggggctggaacaggttgaacagtttaccctcctttatcttctgttattgcacatagaggagcttctgttgatttagcaattttttctttacatttagcaggaatttcttctattttaggagcagtaaactttattacaactgtaattaatatacgatcaacaggaattacatttgatcgaatacctttatttgtttgatcagttgctattacagcattactacttcttttatctttaccagttttagcaggtgcaattactatattattaacagatcgaaatttaaatacatcattttttgatcccgctggagggggagatccaattttatatcaacatttattcNNNN
>DQ348178
NNNNNNNNNNNNNNNNNNNNNNNNNNNNNNNNNNNNNggaataattggaacttctttaagaatattaattcgaattgaattangtcatccaggttcattaattggaaatgatcaaatttataacgtaattgtaacagctcatgcatttgttataattttttttatagttataccaattataattggaggatttggaaattgattggtccctttaatattaggagctccagatatagctttccctcgaataaataatataagtttttgactacttcctcctgctctaattcttttattaataagtagtatagtagaaagtggggctggaacaggttgaacagtttaccctcctttatcttctgttattgcacatggaggagcttctgttgatttagcaattttttctttacatttagcaggaatttcttctattttaggagcagtaaactttattacaactgtaattaatatacgatcaacaggaattacatttgatcgaatacctttatttgtttgatcagttgctattacagcattactacttcttttatctttaccagttttagcaggtgcaattactatattattaacagatcgaaatttaaatacatcattttttgatcccgctggagggggagatccaattttatatcaacatttattcNNNN
>DQ348258
NNNNNaactttatact-ttattttcggagcttgatcaagtataatcggaacttctctaagaatattagttcgaattgaattaggtcacccaggttcattaattggaaatgatcaaatttataatgtaattgtaacagctcacgcatttattataattttttttatagtaataccaattataattggtggttttggaaattgattagtccctttaatactaggagctccagatatagctttcccccgaataaataatataagtttttgattacttcctcctgctttaattttattattaatgagtagtatagtagaaagtggggctggaacaggttgaactgtttaccctcctttatcttctgttattgctcacggaggagcttctgtagatttagcaattttttctttacacttagcaggaatttcttctattttaggtgcagtaaattttattacaactgtaattaatatacgatcaacaggaattacatttgatcgaataccactatttgtttgatcagttgctattacagccttattacttcttttatctttaccagttttagccggagcaattactatgttattaacagatcgaaatttaaatacatcattttttgaccctgctggtggaggagatccaattttataccaacatttattttgat
>DQ348259
NNNNNaactttatact-ttattttcggagcttgatcaagtataatcggaacttctctaagaatattagttcgaattgaattaggtcacccaggttcattaattggaaatgatcaaatttataatgtaattgtaacagctcacgcatttattataattttttttatagtaataccaattataattggtggttttggaaattgattagtccctttaatactaggagctccagatatagctttcccccgaataaataatataagtttttgattacttcctcctgctttaattttattattaatgagtagtatagtagaaagtggggctggaacaggttgaactgtttaccctcctttatcttctgttattgctcacggaggagcttctgtagatttagcaattttttctttacacttagcaggaatttcttctattttaggtgcagtaaattttattacaactgtaattaatatacgatcaacaggaattacatttgatcgaataccactatttgtttgatcagttgctattacagccttattacttcttttatctttaccagttttagccggagcaattactatgttattaacagatcgaaatttaaatacatcattttttgaccctgctggtggaggagatccaattttataccaacatttattttgat
>DQ348260
NNNNNNNNNNNNNNNNNNNNNNNNNNNNNNNNNNNNNNNtataatcggaacttctctaagaatattagttcgaattgaattaggtcacccaggttcattaattggaaatgatcaaatttataatgtaattgtaacagctcacgcatttattataattttttttatagtaataccaattataattggtggttttggaaattgattagtccctttaatactaggagctccagatatagctttcccccgaataaataatataagtttttgattacttcctcctgctttaattttattattaatgagtagtatagtagaaagtggggctggaacaggttgaactgtttaccctcctttatcttctgttattgctcacggaggagcttctgtagatttagcaattttttctttacacttagcaggaatttcttctattttaggtgcagtaaattttattacaactgtaattaatatacgatcaacaggaattacatttgatcgaataccactatttgtttgatcagttgctattacagccttattacttcttttatctttaccagttttagccggagcaattactatgttattaacagatcgaaatttaaatacatcattttttgaccctgctggtNNNNNNNNNNNNNNNNNNNNNNNNNNNNNNNNNNNNN
>DQ348261
NNNNNNNNNNNNNNNNNNNNNNNNNNNNNNNNNNNNNNNtataatcggaacttctctaagaatattagttcgaattgaattaggtcacccaggttcattaattggaaatgatcaaatttataatgtaattgtaacagctcacgcatttattataattttttttatagtaataccaattataattggtggttttggaaattgattagtccctttaatactaggagctccagatatagctttcccccgaataaataatataagtttttgattacttcctcctgctttaattttattattaatgagtagaatagtagaaagtggggctggaacaggttgaactgtttaccctcctttatcttctgttattgctcacggaggagcttctgtagatttagcaattttttctttacacttagcaggaatttcttctattttaggtgcagtaaattttattacaactgtaattaatatacgatcaacaggaattacatttgatcgaataccactatttgtttgatcagttgctattacagccttattacttcttttatctttaccagttttagccggagcaattactatgttattaacagatcgaaatttaaatacatcattttttgaccctgctggtggaggagatccaattttataccaacatttatttNNNN
>DQ348262
NNNNNaactttatact-ttattttcggagcttgatcaagtataatcggaacttctctaagaatattagttcgaattgaattaggtcacccaggttcattaattggaaatgatcaaatttataatgtaattgtaacagctcacgcatttattataattttttttatagtaataccaattataattggtggttttggaaattgattagtccctttaatactaggagctccagatatagctttcccccgaataaataatataagtttttgattacttcctcctgctttaattttattattaatgagtagaatagtagaaagtggggctggaacaggttgaactgtttaccctcctttatcttctgttattgctcacggaggagcttctgtagatttagcaattttttctttacacttagcaggaatttcttctattttaggtgcagtaaattttattacaactgtaattaatatacgatcaacaggaattacatttgatcgaataccactatttgtttgatcagttgctattacagccttattacttcttttatctttaccagttttagccggagcaattactatgttattaacagatcgaaatttaaatacatcattttttgaccctgctggtggaggagatccaattttataccaacatttatttNNNN
>DQ348263
NNNNNNNNNNNNNNNNNNNNNNNNNNNNNNNNNNNNNNNNataatcggaacttctctaagaatattagttcgaattgaattaggtcacccaggttcattaattggaaatgatcaaatttataatgtaattgtaacagctcacgcatttattataattttttttatagtaataccaattataattggtggttttggaaattgattagtccctttaatactaggagctccagatatagctttcccccgaataaataatataagtttttgattacttcctcctgctttaattttattattaatgagtagtatagtagaaagtggggctggaacaggttgaactgtttaccctcctttatcttctgttattgctcacggaggagcttctgtagatttagcaattttttctttacacttagcaggaatttcttctattttaggtgcagtaaattttattacaactgtaattaatatacgatcaacaggaattacatttgatcgaataccactatttgtttgatcagttgctattacagccttattacttcttttatctttaccagttttagccggagcaattactatgttattaacagatcgaaatttaaatacatcattttttgaccctgctggNNNNNNNNNNNNNNNNNNNNNNNNNNNNNNNNNNNNNN
>DQ348264
NNNNNaactttatact-ttattttcggagcttgatcaagtataatcggaacttctctaagaatattagttcgaattgaattaggtcacccaggttcattaattggaaatgatcaaatttataatgtaattgtaacagctcacgcatttattataattttttttatagtaataccaattataattggtggttttggaaattgattagtccctttaatactaggagctccagatatagctttcccccgaataaataatataagtttttgattacttcctcctgctttaattttattattaatgagtagtatagtagaaagtggggctggaacaggttgaactgtttaccctcctttatcttctgttattgctcacggaggagcttctgtagatttagcaattttttctttacacttagcaggaatttcttctattttaggtgcagtaaattttattacaactgtaattaatatacgatcaacaggaattacatttgatcgaataccactatttgtttgatcagttgctattacagccttattacttcttttatctttaccagttttagccggagcaattactatgttattaacagatcgaaatttaaatacatcattttttgaccctgctggaggaggagatccaattttataccaacatttatttNNNN
>DQ348265
NNNNNNNNNNNNNNNNNNNNNNNNNNNNNNNNNNNNNNNNNNNNNNNNNNNNNNNNNNNNNNNNNNNNNNNNNNNNNNNNNNNNNNNNNNNNNNNNNNNNNNNNNNNNNNNNNNNNNNNNNNNNNNNNNNNNNNNNNNNNNNNNNNNNNNNNNNNNNNNNNNNNNNNNNNNNNNNNNNNNNNNNNNNNNNNNNNNNNNNNNNNNNNNNNNNNNNNNNNNNNNNNNNNNNNNNNNNNNNNNNNNNNNNNNNNNNNNNNtaagtttttgattacttcctcctgctttaattttattattaatgagtagtatagtagaaagtggggctggaacaggttgaactgtttaccctcctttatcttctgttattgctcacggaggagcttctgtagatttagcaattttttctttacacttagcaggaatttcttctattttaggtgcagtaaattttattacaactgtaattaatatacgatcaacaggaattacatttgatcgaataccactatttgtttgatcagttgctattacagccttattacttcttttatctttaccagttttagccggagcaatnactattttattaacagatcgaaatNNNNNNNNNNNNNNNNNNNNNNNNNNNNNNNNNNNNNNNNNNNNNNNNNNNNNNNNNNNNNNNNNNN
>DQ348266
NNNNNNNNNNNNNNNNNNNNNNNNNNNNNNNNNNNNNNNNNtaatcggaacttctctaagaatattagttcgaattgaattaggtcacccaggttcattaattggaaatgatcaaatttataatgtaattgtaacagctcacgcatttattataattttttttatagtaataccaattataattggtggttttggaaattgattagtccctttaatactaggagctccagatatagctttcccccgaataaataatataagtttttgattacttcctcctgctttaattttattattaatgagtagtatagtagaaagtggggctggaacaggttgaactgtttaccctcctttatcttctgttattgctcacggaggagcttctgtagatttagcaattttttctttacacttagcaggaatttcttctattttaggtgcagtaaattttattacaactgtaattaatatacgatcaacaggaattacatttgatcgaataccactatttgtttgatcagttgctattacagccttattacttcttttatctttaccagttttagccggagcaattactatgttattaacagatcgaaatttaaatacatcattttttgaccctgctggtggNNNNNNNNNNNNNNNNNNNNNNNNNNNNNNNNNNN
>DQ348267
NNNNNaactttatact-ttattttcggagcttgatcaagtataatcggaacttctctaagaatattagttcgaattgaattaggtcacccaggttcattaattggaaatgatcaaatttataatgtaattgtaacagctcacgcatttattataattttttttatagtaataccaattataattggtggttttggaaattgattagtccctttaatactaggagctccagatatagctttcccccgaataaataatataagtttttgattacttcctcctgctttaattttattattaatgagtagtatagtagaaagtggggctggaacaggttgaactgtttaccctcctttatcttctgttattgctcacggaggagcttctgtagatttagcaattttttctttacacttagcaggaatttcttctattttaggtgcagtaaattttattacaactgtaattaatatacgatcaacaggaattacatttgatcgaataccactatttgtttgatcagttgctattacagccttattacttcttttatctttaccagttttagccggagcaattactatgttattaacagatcgaaatttaaatacatcattttttgaccctgctggtggaggagatccaattttataccaacatttatttNNNN
>DQ348268
NNNNNaactttatact-ttattttcggagcttgatcaagtataatcggaacttctctaagaatattagttcgaattgaattaggtcacccaggttcattaattggaaatgatcaaatttataatgtaattgtaacagctcacgcatttattataattttttttatagtaataccaattataattggtggttttggaaattgattagtccctttaatactaggagctccagatatagctttcccccgaataaataatataagtttttgattacttcctcctgctttaattttattattaatgagtagtatagtagaaagtggggctggaacaggttgaactgtttaccctcctttatcttctgttattgctcacggaggagcttctgtagatttagcaattttttctttacacttagcaggaatttcttctattttaggtgcagtaaattttattacaactgtaattaatatacgatcaacaggaattacatttgatcgaataccactatttgtttgatcagttgctattacagccttattacttcttttatctttaccagttttagccggagcaattactatgttattaacagatcgaaatttaaatacatcattttttgaccctgctggtggaggagatccaattttataccaacatttatttNNNN
>DQ348269
NNNNNNNNNNNNNNNNNNNNNNNNNNNNNNNNNNNNNNNNNNNNNNNNNNNNNNNNNNNNNNNNNNNNNNNNNNNNNNNNNNNNNNNNNNNNNNNNNNNNNNNNNNNNNNNNNNNNNNNNNNNNNNNNNNNNNNNNNNNNNNNNNNNNNNNNNNNNNNNNNNNNNNNNNNNNNNNNNNNNNNNNNNNNNNNNNNNNNNNNNNNNNNNNNNNNNNNNNNNNNNNNNNNNNNNNNNNNNNNNNNNNNNNNNNNNNNNNNtaagtttttgattacttcctcctgctttaattttattattaatgagtagaatagtagaaagtggggctggaacaggttgaactgtttaccctcctttatcttctgttattgctcacggaggagcttctgtagatttagcaattttttctttacacttagcaggaatttcttctattttaggtgcagtaaattttattacaactgtaattaatatacgatcaacaggaattacatttgatcgaataccactatttgtttgatcagttgctattacagccttattacttcttttatctttaccagttttagccggagcaattactatgttattaacagatcgaaatttaaatacatcattttttgaccctgctggNNNNNNNNNNNNNNNNNNNNNNNNNNNNNNNNNNNNNN
>DQ348270
NNNNNaactttatact-ttattttcggagcttgatcaagtataatcggaacttctctaagaatattagttcgaattgaattaggtcacccaggttcattaattggaaatgatcaaatttataatgtaattgtaacagctcacgcatttattataattttttttatagtaataccaattataattggtggttttggaaattgattagtccctttaatactaggagctccagatatagctttcccccgaataaataatataagtttttgattacttcctcctgctttaattttattattaatgagtagtatagtagaaagtggggctggaacaggttgaactgtttaccctcctttatcttctgttattgctcacggaggagcttctgtagatttagcaattttttctttacacttagcaggaatttcttctattttaggtgcagtaaattttattacaactgtaattaatatacgatcaacaggaattacatttgatcgaataccactatttgtttgatcagttgctattacagccttattacttcttttatctttaccagttttagccggagcaattactatgttattaacagatcgaaatttaaatacatcattttttgaccctgctggtggaggagatccaattttataccaacatttatttNNNN
>DQ348271
NNNNNNNNNNNNNNNNNNNNNNNNNNNNNNNNNNNNNNNNataatcggaacttctctaagaatattagttcgaattgaattaggtcacccaggttcattaattggaaatgatcaaatttataatgtaattgtaacagctcacgcatttattataattttttttatagtaataccaattataattggtggttttggaaattgattagtccctttaatactaggagctccagatatagctttcccccgaataaataatataagtttttgattacttcctcctgctttaattttattattaatgagtagtatagtagaaagtggggctggaacaggttgaactgtttaccctcctttatcttctgttattgctcacggaggagcttctgtagatttagcaattttttctttacacttagcaggaatttcttctattttaggtgcagtaaattttattacaactgtaattaatatacgatcaacaggaattacatttgatcgaataccactatttgtttgatcagttgctattacagccttattacttcttttatctttaccagttttagccggagcaattactatgttattaacagatcgaaatttaaatacatcattttttgaccctgctggtggaggagatccaattttaNNNNNNNNNNNNNNNNNNN
>DQ348272
NNNNNNNNNNNNNNNNNNNNNNNNNNNNNNNNNNNNNNNNNNNNNNggaacttctctaagaatattagttcgaattgaattaggtcacccaggttcattaattggaaatgatcaaatttataatgtaattgtaacagctcacgcatttattataattttttttatagtaataccaattataattggtggttttggaaattgattagtccctttaatactaggagctccagatatagctttcccccgaataaataatataagtttttgattacttcctcctgctttaattttattattaatgagtagtatagtagaaagtggggctggaacaggttgaactgtttaccctcctttatcttctgttattgctcacggaggagcttctgtagatttagcaattttttctttacacttagcaggaatttcttctattttaggtgcagtaaattttattacaactgtaattaatatacgatcaacaggaattacatttgatcgaataccactatttgtttgatcagttgctattacagccttattacttcttttatctttaccagttttagccggagcaattactatgttattaacagatcgaaatttaaatacatcattttttgaccctgctggtggaggagatccaaNNNNNNNNNNNNNNNNNNNNNNNN
>DQ348273
NNNNNaactttatact-ttattttcggagcttgatcaagtataatcggaacttctctaagaatattagttcgaattgaattaggtcacccaggttcattaattggaaatgatcaaatttataatgtaattgtaacagctcacgcatttattataattttttttatagtaataccaattataattggtggttttggaaattgattagtccctttaatactaggagctccagatatagctttcccccgaataaataatataagtttttgattacttcctcctgctttaattttattattaatgagtagtatagtagaaagtggggctggaacaggttgaactgtttaccctcctttatcttctgttattgctcacggaggagcttctgtagatttagcaattttttctttacacttagcaggaatttcttctattttaggtgcagtaaattttattacaactgtaattaatatacgatcaacaggaattacatttgatcgaataccactatttgtttgatcagttgctattacagccttattacttcttttatctttaccagttttagccggagcaattactatgttattaacagatcgaaatttaaatacatcattttttgaccctgctggtggaggagatccaattttataccaacatttatttNNNN
>DQ348274
NNNNNNNNNNNNNNNNNNNNNNNNNNNNNNNNNNNNNNNNNNNNNNNNNNNNNNNNNNNNNNNNNNNNNNNNNNNNNNNNNNNNNNNNNNNNNNNNNNNNNNNNNNNNNNNNNNNNNNNNNNNNNNNNNNNNNNNNNNNNNNNNNNNNNNNNNNNNNNNNNNNNNNNNNNNNNNNNNNNNNNNNNNNNNNNNNNNNNNNNNNNNNNNNNNNNNNNNNNNNNNNNNNNNNNNNNNNNNNNNNNNNNNaataaataatataagtttttgattacttcctcctgctttaattttattattaatgagtagtatagtagaaagtggggctggaacaggttgaactgtttaccctcctttatcttctgttattgctcacggaggagcttctgtagatttagcaattttttctttacacttagcaggaatttcttctattttaggtgcagtaaattttattacaactgtaattaatatacgatcaacaggaattacatttgatcgaataccactatttgtttgatcagttgctattacagccttattacttcttttatctttaccagttttagccggagcaattactatgttattaacagatcgaaatttaaatacatcattttttgaccctgctggtggaggagatccaattttataccaacatttatttNNNN
>DQ348275
NNNNNNNNNNNNNNNNNNNNNNNNNNNNNNNNNNNNNNNNataatcggaacttctctaagaatattagttcgaattgaattaggtcacccaggttcattaattggaaatgatcaaatttataatgtaattgtaacagctcacgcatttattataattttttttatagtaataccaattataattggtggttttggaaattgattagtccctttaatactaggagctccagatatagctttcccccgaataaataatataagtttttgattacttcctcctgctttaattttattattaatgagtagtatagtagaaagtggggctggaacaggttgaactgtttaccctcctttatcttctgttattgctcacggaggagcttctgtagatttagcaattttttctttacacttagcaggaatttcttctattttaggtgcagtaaattttattacaactgtaattaatatacgatcaacaggaattacatttgatcgaataccactatttgtttgatcagttgctattacagccttattacttcttttatctttaccagttttagccggagcaattactatgttattaacagatcgaaatttaaatacatcattttttgaccctgctggtggaggagatccaattttataccaacatttatttNNNN
>DQ348276
NNNNNNNNNNNNNNNNNNNNNNNNNNNNNNNNNNNNNNNNNNNNNNNNNNNNNNNNNNNNNNNNNNNNNNNNNNNNNNNNNNNNNNNNNNNNNNNNNNNNNNNNNNNNNNNNNNNNNNNNNNNNNNNNNNNNNNNNNNNNNNNNNNNNNNNNNNNNNNNNNNNNNNNNNNNNNNNNNNNNNNNNNNNNNNNNNNNNNNNNNNNNNNNNNNNNNNNNNNNNNNNNNNNNNNNNNNNNNNNNNNNNNNaataaataatataagtttttgattacttcctcctgctttaattttattattaatgagtagtatagtagaaagtggggctggaacaggttgaactgtttaccctcctttatcttctgttattgctcacggaggagcttctgtagatttagcaattttttctttacacttagcaggaatttcttctattttaggtgcagtaaattttattacaactgtaattaatatacgatcaacaggaattacatttgatcgaataccactatttgtttgatcagttgctattacagccttattacttcttttatctttaccagttttagccggagcaattactatgttattaacagatcgaaatttaaatacatcattttttgaccctgctggtggaggagatccaattttataccaacatttatttNNNN
>DQ348277
NNNNNNNNNNNNNNNNNNNNNNNNNNNNNNNNNNNNNNNNNNNatcggaacttctctaagaatattagttcgaattgaattaggtcacccaggttcattaattggaaatgatcaaatttataatgtaattgtaacagctcacgcatttattataattttttttatagtaataccaattataattggtggttttggaaattgattagtccctttaatactaggagctccagatatagctttcccccgaataaataatataagtttttgattacttcctcctgctttaattttattattaatgagtagtatagtagaaagtggggctggaacaggttgaactgtttaccctcctttatcttctgttattgctcacggaggagcttctgtagatttagcaattttttctttacacttagcaggaatttcttctattttaggtgcagtaaattttattacaactgtaattaatatacgatcaacaggaattacatttgatcgaataccactatttgtttgatcagttgctattacagccttattacttcttttatctttaccagttttagccggagcaattactatgttattaacagatcgaaatttaaatacatcattttttgaccctgctggtggaggagatccaattttataccaacatttatttNNNN
>DQ348278
NNNNNNNNNNNNNNNNNNNNNNNNNNNNNNNNNNNNNNNNNNNNNNNNNNNNNNNNNNNNNNNNNNNNNNNNNNNNNNNNNNNNNNNNNNNNNNNNNNNNNNNNNNNNNNNNNNNNNNNNNNNNNNNNNNNNNNNNNNNNNNNNNNNNNNNNNNNNNNNNNNNNNNNNNNNNNNNNNNNNNNNNNNNNNNNNNNNNNNNNNNNNNNNNNNNNNNNNNNNNNNNNNNNNNNNNNNNNNNNNNNNNNNaataaataatataagtttttgattacttcctcctgctttaattttattattaatgagtagtatagtagaaagtggggctggaacaggttgaactgtttaccctcctttatcttctgttattgctcacggaggagcttctgtagatttagcaattttttctttacacttagcaggaatttcttctattttaggtgcagtaaattttattacaactgtaattaatatacgatcaacaggaattacatttgatcgaataccactatttgtttgatcagttgctattacagccttattacttcttttatctttaccagttttagccggagcaattactatgttattaacagatcgaaatttaaatacatcattttttgaccctgctggtggaggagatccaattttataccaacatttatttNNNN
>DQ348279
NNNNNNNNNNNNNNNNNNNNNNNNNNNNNNNNNNNNNNNNNNNNNNNNNNNNNNNNNNNNNNNNNNNNNNNNNNNNNNNNNNNNNNNNNNNNNNNNNNNNNNNNNNNNNNNNNNNNNNNNNNNNNNNNNNNNNNNNNNNNNNNNNNNNNNNNNNNNNNNNNNNNNNNNNNNNNNNNNNNNNNNNNNNNNNNNNNNNNNNNNNNNNNNNNNNNNNNNNNNNNNNNNNNNNNNNNNNNNNNNNNNNNNaataaataatataagtttttgattacttcctcctgctttaattttattattaatgagtagtatagtagaaagtggggctggaacaggttgaactgtttaccctcctttatcttctgttattgctcacggaggagcttctgtagatttagcaattttttctttacacttagcaggaatttcttctattttaggtgcagtaaattttattacaactgtaattaatatacgatcaacaggaattacatttgatcgaataccactatttatttgatcagttgctattacagccttattacttcttttatctttaccagttttagccggagcaattactatgttattaacagatcgaaatttaaatacatcattttttgaccctgctggtggaggagatccaattttataccaacatttatttNNNN
>DQ348280
NNNNNNNNNNNNNNNNNNNNNNNNNNNNNNNNNNNNNNNNNNNNNNNNNNNNNNNNNNNNNNNNNNNNNNNNNNNNNNNNNNNNNNNNNNNNNNNNNNNNNNNNNNNNNNNNNNNNNNNNNNNNNNNNNNNNNNNNNNNNNNNNNNNNNNNNNNNNNNNNNNNNNNNNNNNNNNNNNNNNNNNNNNNNNNNNNNNNNNNNNNNNNNNNNNNNNNNNNNNNNNNNNNNNNNNNNNNNNNNNNNNNNNaataaataatataagtttttgattacttcctcctgctttaattttattattaatgagtagtatagtagaaagtggggctggaacaggttgaactgtttaccctcctttatcttctgttattgctcacggaggagcttctgtagatttagcaattttttctttacacttagcaggaatttcttctattttaggtgcagtaaattttattacaactgtaattaatatacgatcaacaggaattacatttgatcgaataccactatttgtttgatcagttgctattacagccttattacttcttttatctttaccagttttagccggagcaattactatgttattaacagatcgaaatttaaatacatcattttttgaccctgctggtggaggagatccaattttataccaacatttatttNNNN
>DQ348281
NNNNNNNNNNNNNNNNNNNNNNNNNNNNNNNNNNNNNNNNNNNNNNNNNNNNNNNNNNNNNNNNNNNNNNNNNNNNNNNNNNNNNNNNNNNNNNNNNNNNNNNNNNNNNNNNNNNNNNNNNNNNNNNNNNNNNNNNNNNNNNNNNNNNNNNNNNNNNNNNNNNNNNNNNNNNNNNNNNNNNNNNNNNNNNNNNNNNNNNNNNNNNNNNNNNNNNNNNNNNNNNNNNNNNNNNNNNNNNNNNNNNNNaataaataatataagtttttgactacttcctcctgctttaattttattattaatgagtagtatagtagaaagtggggctggaacaggttgaactgtttaccctcctttatcttctgttattgctcacggaggagcttctgtagatttagcaattttttctttacacttagcaggaatttcttctattttaggtgcagtaaattttattacaactgtaattaatatacgatcaacaggaattacatttgatcgaataccactatttgtttgatcagttgctattacagccttattacttcttttatctttaccagttttagccggagcaattactatgttattaacagatcgaaatttaaatacatcattttttgaccctgctggtggaggagatccaattttataccaacatttatttNNNN
>DQ348282
NNNNNNNNNNNNNNNNNNNNNNNNNNNNNNNNNNNNNNNNNNNNNNNNNNNNNNNNNNNNNNNNNNNNNNNNNNNNNNNNNNNNNNNNNNNNNNNNNNNNNNNNNNNNNNNNNNNNNNNNNNNNNNNNNNNNNNNNNNNNNNNNNNNNNNNNNNNNNNNNNNNNNNNNNNNNNNNNNNNNNNNNNNNNNNNNNNNNNNNNNNNNNNNNNNNNNNNNNNNNNNNNNNNNNNNNNNNNNNNNNNNNNNaataaataatataagtttttgattacttcctcctgctttaattttattattaatgagtagtatagtagaaagtggggctggaacaggttgaactgtttaccctcctttatcttctgttattgctcacggaggagcttctgtagatttagcaattttttctttacacttagcaggaatttcttctattttaggtgcagtaaattttattacaactgtaattaatatacgatcaacaggaattacatttgatcgaataccactatttgtttgatcagttgctattacagccttattacttcttttatctttaccagttttagccggagcaattactatgttattaacagatcgaaatttaaatacatcattttttgaccctgctggtggaggagatccaattttataccaacatttatttNNNN
>DQ348283
NNNNNaactttatact-ttattttcggagcttgatcaagtataatcggaacttctctaagaatattagttcgaattgaattaggtcacccaggttcattaattggaaatgatcaaatttataatgtaattgtaacagctcacgcatttattataattttttttatagtaataccaattataattggtggttttggaaattgattagtccctttaatactaggagctccagatatagctttcccccgaataaataatataagtttttgattacttcctcctgctttaattttattattaatgagtagtatagtagaaagtggggctggaacaggttgaactgtttaccctcctttatcttctgttattgctcacggaggagcttctgtagatttagcaattttttctttacacttagcaggaatttcttctattttaggtgcagtaaattttattacaactgtaattaatatacgatcaacaggaattacatttgatcgaataccactatttgtttgatcagttgctattacagccttattacttcttttatctttaccagttttagccggagcaattactatgttattaacagatcgaaatttaaatacatcattttttgaccctgctggNNNNNNNNNNNNNNNNNNNNNNNNNNNNNNNNNNNNNN
>DQ348284
NNNNNaactttatact-ttattttcggagcttgatcaagtataatcggaacttctctaagaatattagttcgaattgaattaggtcacccaggttcattaattggaaatgatcaaatttataatgtaattgtaacagctcacgcatttattataattttttttatagtaataccaattataattggtggttttggaaattgattagtccctttaatactaggagctccagatatagctttcccccgaataaataatataagtttttgattacttcctcctgctttaattttattattaatgagtagtatagtagaaagtggggctggaacaggttgaactgtttaccctcctttatcttctgttattgctcacggaggagcttctgtagatttagcaattttttctttacacttagcaggaatttcttctattttaggtgcagtaaattttattacaactgtaattaatatacgatcaacaggaattacatttgatcgaataccactatttgtttgatcagttgctattacagccttattacttcttttatctttaccagttttagccggagcaattactatgttattaacagatcgaaatttaaatacatcattttttgaccctgctggtggaggagatccaatttNNNNNNNNNNNNNNNNNNNNN
>DQ348285
NNNNNaactttatact-ttattttcggagcttgatcaagtataatcggaacttctctaagaatattagttcgaattgaattaggtcacccaggttcattaattggaaatgatcaaatttataatgtaattgtaacagctcacgcatttattataattttttttatagtaataccaattataattggtggttttggaaattgattagtccctttaatactaggagctccagatatagctttcccccgaataaataatataagtttttgattacttcctcctgctttaattttattattaatgagtagtatagtagaaagtggggctggaacaggttgaactgtttaccctcctttatcttctgttattgctcacggaggagcttctgtagatttagcaattttttctttacacttagcaggaatttcttctattttaggtgcagtaaattttattacaactgtaattaatatacgatcaacaggaattacatttgatcgaataccactatttgtttgatcagttgctattacagccttattacttcttttatctttaccagttttagccggagcaattactatgttattaacagatcgaaatttaaatacatcattttttgaccctgctggtggaggagNNNNNNNNNNNNNNNNNNNNNNNNNNNNNN
>DQ348286
NNNNNaactttatact-ttattttcggagcttgatcaagtataatcggaacttctctaagaatattagttcgaattgaattaggtcacccaggttcattaattggaaatgatcaaatttataatgtaattgtaacagctcacgcatttattataattttttttatagtaataccaattataattggtggttttggaaattgattagtccctttaatactaggagctccagatatagctttcccccgaataaataatataagtttttgattacttcctcctgctttaattttattattaatgagtagtatagtagaaagtggggctggaacaggttgaactgtttaccctcctttatcttctgttattgctcacggaggagcttctgtagatttagcaattttttctttacacttagcaggaatttcttctattttaggtgcagtaaattttattacaactgtaattaatatacgatcaacaggaattacatttgatcgaataccactatttgtttgatcagttgctattacagccttattacttcttttatctttaccagttttagccggagcaattactatgttattaacagatcgaaatttaaatacatcattttttgaccctgctggtggaggagatccaattttataccaacatttatttNNNN
>DQ348287
NNNNNaactttatact-ttattttcggagcttgatcaagtataatcggaacttctctaagaatattagttcgaattgaattaggtcacccaggttcattaattggaaatgatcaaatttataatgtaattgtaacagctcacgcatttattataattttttttatagtaataccaattataattggtggttttggaaattgattagtccctttaatactaggagctccagatatagctttcccccgaataaataatataagtttttgattacttcctcctgctttaattttattattaatgagtagtatagtagaaagtggggctggaacaggttgaactgtttaccctcctttatcttctgttattgctcacggaggagcttctgtagatttagcaattttttctttacacttagcaggaatttcttctattttaggtgcagtaaattttattacaactgtaattaatatacgatcaacaggaattacatttgatcgaataccactatttgtttgatcagttgctattacagccttattacttcttttatctttaccagttttagccggagcaattactatgttattaacagatcgaaatttaaatacatcattttttgaccctgctggtggaggagNNNNNNNNNNNNNNNNNNNNNNNNNNNNNN
>DQ348288
NNNNNaactttatact-ttattttcggagcttgatcaagtataatcggaacttctctaagaatattagttcgaattgaattaggtcacccaggttcattaattggaaatgatcaaatttataatgtaattgtaacagctcacgcatttattataattttttttatagtaataccaattataattggtggttttggaaattgattagtccctttaatactaggagctccagatatagctttcccccgaataaataatataagtttttgattacttcctcctgctttaattttattattaatgagtagtatagtagaaagtggggctggaacaggttgaactgtttaccctcctttatcttctgttattgctcacggaggagcttctgtagatttagcaattttttctttacacttagcaggaatttcttctattttaggtgcagtaaattttattacaactgtaattaatatacgatcaacaggaattacatttgatcgaataccactatttgtttgatcagttgctattacagccttattacttcttttatctttaccagttttagccggagcaattactatgttattaacagatcgaaatttaaatacatcattttttgaccctgctggtggaggagatccaattttataccaacatttatttNNNN
>DQ348289
NNNNNaactttatact-ttattttcggagcttgatcaagtataatcggaacttctctaagaatattagttcgaattgaattaggtcacccaggttcattaattggaaatgatcaaatttataatgtaattgtaacagctcacgcatttattataattttttttatagtaataccaattataattggtggttttggaaattgattagtccctttaatactaggagctccagatatagctttcccccgaataaataatataagtttttgattacttcctcctgctttaattttattattaatgagtagaatagtagaaagtggggctggaacaggttgaactgtttaccctcctttatcttctgttattgctcacggaggagcttctgtagatttagcaattttttctttacacttagcaggaatttcttctattttaggtgcagtaaattttattacaactgtaattaatatacgatcaacaggaattacatttgatcgaataccactatttgtttgatcagttgctattacagccttattacttcttttatctttaccagttttagccggagcaattactatgttattaacagatcgaaatttaaatacatcattttttgaccctgctggtggaggagNNNNNNNNNNNNNNNNNNNNNNNNNNNNNN
>DQ348290
NNNNNaactttatact-ttattttcggagcttgatcaagtataatcggaacttctctaagaatattagttcgaattgaattaggtcacccaggttcattaattggaaatgatcaaatttataatgtaattgtaacagctcacgcatttattataattttttttatagtaataccaattataattggtggttttggaaattgattagtccctttaatactaggagctccagatatagctttcccccgaataaataatataagtttttgattacttcctcctgctttaattttattattaatgagtagtatagtagaaagtggggctggaacaggttgaactgtttaccctcctttatcttctgttattgctcacggaggagcttctgtagatttagcaattttttctttacacttagcaggaatttcttctattttaggtgcagtaaattttattacaactgtaattaatatacgatcaacaggaattacatttgatcgaataccactatttgtttgatcagttgctattacagccttattacttcttttatctttaccagttttagccggagcaattactatgttattaacagatcgaaatttaaatacatcattttttgaccctgctggtggaggagNNNNNNNNNNNNNNNNNNNNNNNNNNNNNN
>DQ348291
NNNNNaactttatact-ttattttcggagcttgatcaagtataatcggaacttctctaagaatattagttcgaattgaattaggtcacccaggttcattaattggaaatgatcaaatttataatgtaattgtaacagctcacgcatttattataattttttttatagtaataccaattataattggtggttttggaaattgattagtccctttaatactaggagctccagatatagctttcccccgaataaataatataagtttttgattacttcctcctgctttaattttattattaatgagtagtatagtagaaagtggggctggaacaggttgaactgtttaccctcctttatcttctgttattgctcacggaggagcttctgtagatttagcaattttttctttacacttagcaggaatttcttctattttaggtgcagtaaattttattacaactgtaattaatatacgatcaacaggaattacatttgatcgaataccactatttgtttgatcagttgctattacagccttattacttcttttatctttaccagttttagccggagcaattactatgttattaacagatcgaaatttaaatacatcattttttgaccctgctggtggaggagatccaaNNNNNNNNNNNNNNNNNNNNNNNN
>DQ348292
NNNNNaactttatact-ttattttcggagcttgatcaagtataatcggaacttctctaagaatattagttcgaattgaattaggtcacccaggttcattaattggaaatgatcaaatttataatgtaattgtaacagctcacgcatttattataattttttttatagtaataccaattataattggtggttttggaaattgattagtccctttaatactaggagctccagatatagctttcccccgaataaataatataagtttttgattacttcctcctgctttaattttattattaatgagtagtatagtagaaagtggggctggaacaggttgaactgtttaccctcctttatcttctgttattgctcacggaggagcttctgtagatttagcaattttttctttacacttagcaggaatttcttctattttaggtgcagtaaattttattacaactgtaattaatatacgatcaacaggaattacatttgaccgaataccactatttgtttgatcagttgctattacagccttattacttcttttatctttaccagttttagccggagcaattactatgttattaacagatcgaaatttaaatacatcattttttgaccctgctggtggaggagatccaattttataccaacatttatttNNNN
>DQ348293
NNNNNaactttatact-ttattttcggagcttgatcaagtataatcggaacttctctaagaatattagttcgaattgaattaggtcacccaggttcattaattggaaatgatcaaatttataatgtaattgtaacagctcacgcatttattataattttttttatagtaataccaattataattggtggttttggaaattgattagtccctttaatactaggagctccagatatagctttcccccgaataaataatataagtttttgattacttcctcctgctttaattttattattaatgagtagtatagtagaaagtggggctggaacaggttgaactgtttaccctcctttatcttctgttattgctcacggaggagcttctgtagatttagcaattttttctttacacttagcaggaatttcttctattttaggtgcagtaaattttattacaactgtaattaatatacgatcaacaggaattacatttgatcgaataccactatttgtttgatcagttgctattacagccttattacttcttttatctttaccagttttagccggagcaattactatgttattaacagatcgaaatttaaatacatcattttttgaccctgctggtggaggagatccaattttataccaacatttatttNNNN
>DQ348294
NNNNNaactttatact-ttattttcggagcttgatcaagtataatcggaacttctctaagaatattagttcgaattgaattaggtcacccaggttcattaattggaaatgatcaaatttataatgtaattgtaacagctcacgcatttattataattttttttatagtaataccaattataattggtggttttggaaattgattagtccctttaatactaggagctccagatatagctttcccccgaataaataatataagtttttgattacttcctcctgctttaattttattattaatgagtagtatagtagaaagtggggctggaacaggttgaactgtttaccctcctttatcttctgttattgctcacggaggagcttctgtagatttagcaattttttctttacacttagcaggaatttcttctattttaggtgcagtaaattttattacaactgtaattaatatacgatcaacaggaattacatttgatcgaataccactatttgtttgatcagttgctattacagccttattacttcttttatctttaccagttttagccggagcaattactatgttattaacagatcgaaatttaaatacatcattttttgaccctgctggtggaggagNNNNNNNNNNNNNNNNNNNNNNNNNNNNNN
>DQ348295
NNNNNaactttatact-ttattttcggagcttgatcaagtataatcggaacttctctaagaatattagttcgaattgaattaggtcacccaggttcattaattggaaatgatcaaatttataatgtaattgtaacagctcacgcatttattataattttttttatagtaataccaattataattggtggttttggaaattgattagtccctttaatactaggagctccagatatagctttcccccgaataaataatataagtttttgattacttcctcctgctttaattttattattaatgagtagtatagtagaaagtggggctggaacaggttgaactgtttaccctcctttatcttctgttattgctcacggaggagcttctgtagatttagcaattttttctttacacttagcaggaatttcttctattttaggtgcagtaaattttattacaactgtaattaatatacgatcaacaggaattacatttgatcgaataccactatttatttgatcagttgctattacagccttattacttcttttatctttaccagttttagccggagcaattactatgttattaacagatcgaaatttaaatacatcattttttgaccctgctggtggaggagNNNNNNNNNNNNNNNNNNNNNNNNNNNNNN
>DQ348296
NNNNNaactttatact-ttattttcggagcttgatcaagtataatcggaacttctctaagaatattagttcgaattgaattaggtcacccaggttcattaattggaaatgatcaaatttataatgtaattgtaacagctcacgcatttattataattttttttatagtaataccaattataattggtggttttggaaattgattagtccctttaatactaggagctccagatatagctttcccccgaataaataatataagtttttgattacttcctcctgctttaattttattattaatgagtagtatagtagaaagtggggctggaacaggttgaactgtttaccctcctttatcttctgttattgctcacggaggagcttctgtagatttagcaattttttctttacacttagcaggaatttcttctattttaggtgcagtaaattttattacaactgtaattaatatacgatcaacaggaattacatttgatcgaataccactatttgtttgatcagttgctattacagccttattacttcttttatctttaccagttttagccggagcaattactatgttattaacagatcgaaatttaaatacatcattttttgaccctgctggtggaggagatccaattttataccaacatttatttNNNN
>DQ348297
NNNNNNNNNNNNNNNNNNNNNNNNNNNNNNNNNNNcaagtataatcggaacttctctaagaatattagttcgaattgaattaggtcacccaggttcattaattggaaatgatcaaatttataatgtaattgtaacagctcacgcatttattataattttttttatagtaataccaattataattggtggttttggaaattgattagtccctttaatactaggagctccagatatagctttcccccgaataaataatataagtttttgattacttcctcctgctttaattttattattaatgagtagtatagtagaaagtggggctggaacaggttgaactgtttaccctcctttatcttctgttattgctcacggaggagcttctgtagatttagcaattttttctttacacttagcaggaatttcttctattttaggtgcagtaaattttattacaactgtaattaatatacgatcaacaggaattacatttgatcgaataccactatttgtttgatcagttgctattacagccttattacttcttttatctttaccagttttagccggagcaattactatgttattaacagatcgaaatttaaatacatcattttttgaccctgctggtggaggagNNNNNNNNNNNNNNNNNNNNNNNNNNNNNN
>DQ348298
NNNNNaactttatact-ttattttcggagcttgatcaagtataatcggaacttctctaagaatattagttcgaattgaattaggtcacccaggttcattaattggaaatgatcaaatttataatgtaattgtaacagctcacgcatttattataattttttttatagtaataccaattataattggtgggtttggaaattgattagtccctttaatactaggagctccagatatagctttcccccgaataaataatataagtttttgactacttcctcctgctttaattttattattaatgagtagtatagtagaaagtggggctggaacaggttgaactgtttaccctcctttatcttctgttattgctcacggaggagcttctgtagatttagcaattttttctttacacttagcaggaatttcttctattttaggtgcagtaaattttattacaactgtaattaatatacgatcaacaggaattacatttgatcgaataccactatttgtttgatcagttgctattacagccttattacttcttttatctttaccagttttagccggagcaattactatgttattaacagatcgaaatttaaatacatcattttttgaccctgctggtggaggagNNNNNNNNNNNNNNNNNNNNNNNNNNNNNN
>DQ348299
NNNNNNNNNNNNNNNNNNNNNNNNNNNNNNNNgatcaagtataatcggaacttctctaagaatattagttcgaattgaattaggtcacccaggttcattaattggaaatgatcaaatttataatgtaattgtaacagctcacgcatttattataattttttttatagtaataccaattataattggtggttttggaaattgattagtccctttaatactaggagctccagatatagctttcccccgaataaataatataagtttttgattacttcctcctgctttaattttattattaatgagtagtatagtagaaagtggggctggaacaggttgaactgtttaccctcctttatcttctgttattgctcacggaggagcttctgtagatttagcaattttttctttacacttagcaggaatttcttctattttaggtgcagtaaattttattacaactgtaattaatatacgatcaacaggaattacatttgatcgaataccactatttgtttgatcagttgctattacagccttattacttcttttatctttaccagttttagccggagcaattactatgttattaacagatcgaaatttaantNNNNNNNNNNNNNNNNNNNNNNNNNNNNNNNNNNNNNNNNNNNNNNNNNNNNNNNNNNNNN
>DQ348300
NNNNNaactttatact-ttattttcggagcttgatcaagtataatcggaacttctctaagaatattagttcgaattgaattaggtcacccaggttcattaattggaaatgatcaaatttataatgtaattgtaacagctcacgcatttattataattttttttatagtaataccaattataattggtggttttggaaattgattagtccctttaatactaggagctccagatatagctttcccccgaataaataatataagtttttgattacttcctcctgctttaattttattattaatgagtagtatagtagaaagtggggctggaacaggttgaactgtttaccctcctttatcttctgttattgctcacggaggagcttctgtagatttagcaattttttctttacacttagcaggaatttcttctattttaggtgcagtaaattttattacaactgtaattaatatacgatcaacaggaattacatttgatcgaataccactatttgtttgatcagttgctattacagccttattacttcttttatctttaccagttttagccggagcaattactatnttattaacagatcgaaatttaaatacatcattttttgaccctgctggtNNNNNNNNNNNNNNNNNNNNNNNNNNNNNNNNNNNNN
>DQ348301
NNNNNNNNNNNNNNNNNNNNNNNNNNNNNNNNgatcaagtataatcggaacttctctaagaatattagttcgaattgaattaggtcacccaggttcattaattggaaatgatcaaatttataatgtaattgtaacagctcacgcatttattataattttttttatagtaataccaattataattggtggttttggaaattgattagtccctttaatactaggagctccagatatagctttcccccgaataaataatataagtttttgattacttcctcctgctttaattttattattaatgagtagtatagtagaaagtggggctggaacaggttgaactgtttaccctcctttatcttctgttattgctcacggaggagcttctgtagatttagcaattttttctttacacttagcaggaatttcttctattttaggtgcagtaaattttattacaactgtaattaatatacgatcaacaggaattacatttgatcgaataccactatttgtttgatcagttgctattacagccttattacttcttttatctttaccagttttagccggagcaattactatttNNNNNNNNNNNNNNNNNNNNNNNNNNNNNNNNNNNNNNNNNNNNNNNNNNNNNNNNNNNNNNNNNNNNNNNNNNNNNNNNNNNN
>DQ348302
NNNNNNNNNNNNNNNNNNNNNNNNNNNNNNNNNNNNNNNNNNNNNNggaacttctctaagaatattagttcgaattgaattaggtcacccaggttcattaattggaaatgatcaaatttataatgtaattgtaacagctcacgcatttattataattttttttatagtaataccaattataattggtggttttggaaattgattagtccctttaatactaggagctccagatatagctttcccccgaataaataatataagtttttgattacttcctcctgctttaattttattattaatgagtagtatagtagaaagtggggctggaacaggttgaactgtttaccctcctttatcttctgttattgctcacggaggagcttctgtagatttagcaattttttctttacacttagcaggaatttcttctattttaggtgcagtaaattttattacaactgtaattaatatacgatcaacaggaattacatttgatcgaataccactatttgtttgatcagttgctattacagccttattacttcttttatctttaccagttttngccggagcaattactatgttattaacagatcgaaatttaNNNNNNNNNNNNNNNNNNNNNNNNNNNNNNNNNNNNNNNNNNNNNNNNNNNNNNNNNNNNNNNN
>DQ348303
NNNNNNNNNNNNNNNNNNNNNNNNNNNNNNNNgatcaagtataatcgggacttctctaagaatattagttcgaattgaattaggtcacccaggttcattaattggaaatgatcaaatttataatgtaattgtaacagctcacgcatttattataattttttttatagtaataccaattataattggtggttttggaaattgattagtccctttaatactaggagctccagatatagctttcccccgaataaataatataagtttttgattacttcctcctgctttaattttattattaatgagtagtatagtagaaagtggggctggaacaggttgaactgtttaccctcctttatcttctgttattgctcacggaggagcttctgtagatttagcaattttttctttacacttagcaggaatttcttctattttaggtgcagtaaattttattacaactgtaattaatatacgatcaacaggaattacatttgatcgaataccactatttgtttgatcagttgctattacagccttattacttcttttatctttaccagttttagccggagcaattactatgttattaacagatcgaaatttaaatacatcattttttgaccctgctggtggaggagatccNNNNNNNNNNNNNNNNNNNNNNNNNN
>DQ348304
NNNNNaactttatact-ttattttcggagcttgatcaagtataatcggaacttctctaagaatattagttcgaattgaattaggtcacccaggttcattaattggaaatgatcaaatttataatgtaattgtaacagctcacgcatttattataattttttttatagtaataccaattataattggtggttttggaaattgattagtccctttaatactaggagctccagatatagctttcccccgaataaataatataagtttttgattacttcctcctgctttaattttattattaatgagtagtatagtagaaagtggggctggaacaggttgaactgtttaccctcctttatcttctgttattgctcacggaggagcttctgtagatttagcaattttttctttacacttagcaggaatttcttctattttaggtgcagtaaattttattacaactgtaattaatatacgatcaacaggaattacatttgatcgaataccactatttgtttgatcagttgctattacagccttattacttcttttatctttaccagttttagccggagcaattactatgttattaacagatcgaaatttaaatacatcattttttgaccctgctggtggaggagatccNNNNNNNNNNNNNNNNNNNNNNNNNN
>DQ348305
NNNNNaactttatact-ttattttcggagcttgatcaagtataatcggaacttctctaagaatattagttcgaattgaattaggtcacccaggttcattaattggaaatgatcaaatttataatgtaattgtaacagctcacgcatttattataattttttttatagtaataccaattataattggtggttttggaaattgattagtccctttaatactaggagctccagatatagctttcccccgaataaataatataagtttttgattacttcctcctgctttaattttattattaatgagtagtatagtagaaagtggggctggaacaggttgaactgtttaccctcctttatcttctgttattgctcacggaggagcttctgtagatttagcaattttttctttacacttagcaggaatttcttctattttaggtgcagtaaattttattacaactgtaattaatatacgatcaacaggaattacatttgatcgaataccactatttgtttgatcagttgctattacagccttattacttcttttatctttaccagttttagccggagcaattactatgttattaacagatcgaaatttaaatacatcattttttgaccctgctggtggaggagaNNNNNNNNNNNNNNNNNNNNNNNNNNNNN
>DQ348306
NNNNNaactttatact-ttattttcggagcttgatcaagtataatcggaacttctctaagaatattagttcgaattgaattaggtcacccaggttcattaattggaaatgatcaaatttataatgtaattgtaacagctcacgcatttattataattttttttatagtaataccaattataattggtggttttggaaattgattagtccctttaatactaggagctccagatatagctttcccccgaataaataatataagtttttgattacttcctcctgctttaattttattattaatgagtagtatagtagaaagtggggctggaacaggttgaactgtttaccctcctttatcttctgttattgctcacggaggagcttctgtagatttagcaattttttctttacacttagcaggaatttcttctattttaggtgcagtaaattttattacaactgtaattaatatacgatcaacaggaattacatttgatcgaataccactatttgtttgatcagttgctattacagccttattacttcttttatctttaccagttttagctggagcaattactatnttattaacagatcgaaatttaaatacatcattttttgaccctgctggtggaggagatccNNNNNNNNNNNNNNNNNNNNNNNNNN
>DQ348307
NNNNNNNNNNNNNNNNNNNNNNNNNNNNNNNNNNNNNNNNNNNNNNNNNNNNNNNNNNNNNNNNNNNNNNNNNNNNNNNNNNNNNNNNccaggttcattaattggaaatgatcaaatttataatgtaattgtaacagctcacgcatttattataattttttttatagtaataccaattataattggtggttttggaaattgattagtccctttaatactaggagctccagatatagctttcccccgaataaataatataagtttttgattacttcctcctgctttaattttattattaatgagtagtatagtagaaagtggggctggaacaggttgaactgtttaccctcctttatcttctgttattgctcacggaggagcttctgtagatttagcaattttttctttacacttagcaggaatttcttctattttaggtgcagtaaattttattacaactgtaattaatatacgatcaacaggaattacatttgatcgaataccactatttgtttgatcagttgctattacagccttattacttcttttatctttaccagttttagccggagcaattactatnttattaacagatcgaaatttaaatacatcattttttgaccctgctggtgNNNNNNNNNNNNNNNNNNNNNNNNNNNNNNNNNNNN
>DQ348308
NNNNNNNNNNNNNNNNNNNNNNNNNNNNNNNNNNNNNNNNNtaatcggaacttctctaagaatattagttcgaattgaattaggtcacccaggttcattaattggaaatgatcaaatttataatgtaattgtaacagctcacgcatttattataattttttttatagtaataccaattataattggtggttttggaaattgattagtccctttaatactaggagctccagatatagctttcccccgaataaataatataagtttttgattacttcctcctgctttaattttattattaatgagtagtatagtagaaaatggagctggaacNNNNNNNNNNNNNNNNNNNNNNNNNNNNNNNNNNNNNNNNNNNNNNNNNNNNNNNNNNNNNNNNNNNNNNNNNNNNNNNNNNNNNNNNNNNNNNNNNNNNNNNNNNNNNNNNNNNNNNNNNNNNNNNNNNNNNNNNNNNNNNNNNNNNNNNNNNNNNNNNNNNNNNNNNNNNNNNNNNNNNNNNNNNNNNNNNNNNNNNNNNNNNNNNNNNNNNNNNNNNNNNNNNNNNNNNNNNNNNNNNNNNNNNNNNNNNNNNNNNNNNNNNNNNNNNNNNNNNNNNNNNNNNNNNNNNNNNNNNNNNNNNNNNNNNNNNNNNNNNNNNNNNNNNNNNNNNNNNN
>DQ348309
NNNNNaactttntact-ttatnttcggagcnngatcaagtataatcggaacttctctaagaatattagttcgaattgaattaggtcacccaggttcattaattggaaatgatcaaatttataatgtaattgtaacagctcacgcatttattataattttttttatagtaataccaattataattggtggttttggaaattgattagtccctttaatactaggagctccagatatagctttcccccgaataaataatataagtttttgattacttcctcctgctttaattttattattaatgagtagtatagtagaaaatggagctggaacNNNNNNNNNNNNNNNNNNNNNNNNNNNNNNNNNNNNNNNNNNNNNNNNNNNNNNNNNNNNNNNNNNNNNNNNNNNNNNNNNNNNNNNNNNNNNNNNNNNNNNNNNNNNNNNNNNNNNNNNNNNNNNNNNNNNNNNNNNNNNNNNNNNNNNNNNNNNNNNNNNNNNNNNNNNNNNNNNNNNNNNNNNNNNNNNNNNNNNNNNNNNNNNNNNNNNNNNNNNNNNNNNNNNNNNNNNNNNNNNNNNNNNNNNNNNNNNNNNNNNNNNNNNNNNNNNNNNNNNNNNNNNNNNNNNNNNNNNNNNNNNNNNNNNNNNNNNNNNNNNNNNNNNNNNNNNNNNNN
>DQ348310
NNNNNaactttatact-ttattttcggagcttgatcaagtataatcggaacttctctaagaatattagttcgaattgaattaggtcacccaggttcattaattggaaatgatcaaatttataatgtaattgtaacagctcacgcatttattataattttttttatagtaataccaattataattggtggttttggaaattgattagtccctttaatactaggagctccagatatagctttcccccgaataaataatataagtttttgattacttcctcctgctttaattttattattaatgagtagtatagtagaaaatggagctggaaNNNNNNNNNNNNNNNNNNNNNNNNNNNNNNNNNNNNNNNNNNNNNNNNNNNNNNNNNNNNNNNNNNNNNNNNNNNNNNNNNNNNNNNNNNNNNNNNNNNNNNNNNNNNNNNNNNNNNNNNNNNNNNNNNNNNNNNNNNNNNNNNNNNNNNNNNNNNNNNNNNNNNNNNNNNNNNNNNNNNNNNNNNNNNNNNNNNNNNNNNNNNNNNNNNNNNNNNNNNNNNNNNNNNNNNNNNNNNNNNNNNNNNNNNNNNNNNNNNNNNNNNNNNNNNNNNNNNNNNNNNNNNNNNNNNNNNNNNNNNNNNNNNNNNNNNNNNNNNNNNNNNNNNNNNNNNNNNNNN
>DQ348311
NNNNNaactttatact-ttattttcggagcttgatcaagtataatcggaacttctctaagaatattagttcgaattgaattaggtcacccaggttcattaattggaaatgatcaaatttataatgtaattgtaacagctcacgcatttattataattttttttatagtaataccaattataattggtggttttggaaattgattagtccctttaatactaggagctccagatatagctttcccccgaataaataatataagtttttgattacttcctcctgctttaattttattattaatgagtagtatagtagaaagtggggctggaacaggttgaactgtttaccctcctttatcttctgttattgctcacggaggagcttctgtagatttagcaattttttctttacacttagcaggaatttcttctattttaggtgcagtaaattttattacaactgtaattaatatacgatcaacaggaattacatttgatcgaataccactatttgtttgatcagttgctattacagccttattacttcttttatctttaccagttttagccggagcaattactattttattaacagatcgaaatttaaatacatcattttttgaccctgctggNNNNNNNNNNNNNNNNNNNNNNNNNNNNNNNNNNNNNN
>DQ348312
NNNNNaactttatact-ttattttcggagcttgatcaagtataatcggaacttctctaagaatattagttcgaattgaattaggtcacccaggttcattaattggaaatgatcaaatttataatgtaattgtaacagctcacgcatttattataattttttttatagtaataccaattataattggtggttttggaaattgattagtccctttaatactaggagctccagatatagctttcccccgaataaataatataagtttttgattacttcctcctgctttaattttattattaatgagtagtatagtagaaagtggggctggaacaggttgaactgtttaccctcctttatcttctgttattgctcacggaggagcttctgtagatttagcaattttttctttacacttagcaggaatttcttctattttaggtgcagtaaattttattacaactgtaattaatatacgatcaacaggaattacatttgatcgaataccactatttgtttgatcagttgctattacagccttattacttcttttatctttaccagttttagctggagcaattactatgttattaacagatcgaaatttaaatacatcattttttgaccctgctggtggaggagNNNNNNNNNNNNNNNNNNNNNNNNNNNNNN
>DQ348313
NNNNNaactttatact-ttattttcggagcttgatcaagtataatcggaacttctctaagaatattagttcgaattgaattaggtcacccaggttcattaattggaaatgatcaaatttataatgtaattgtaacagctcacgcatttattataattttttttatagtaataccaattataattggtgggtttggaaattgattagtccctttaatactaggagctccagatatagctttcccccgaataaataatataagtttttgactacttcctcctgctttaattttattattaatgagtagtatagtagaaagtggggctggaacaggttgaactgtttaccctcctttatcttctgttattgctcacggaggagcttctgtagatttagcaattttttctttacacttagcaggaatttcttctattttaggtgcagtaaattttattacaactgtaattaatatacgatcaacaggaattacatttgatcgaataccactatttgtttgatcagttgctattacagccttattacttcttttatctttaccagttttagccggagcaattactatnttattaacagatcgaaatttaaatacatcattttttgaccctgctggtggaggagatccNNNNNNNNNNNNNNNNNNNNNNNNNN
>DQ348314
NNNNNaactttatact-ttattttcggagcttgatcaagtataatcggaacttctctaagaatattagttcgaattgaattaggtcacccaggttcattaattggaaatgatcaaatttataatgtaattgtaacagctcacgcatttattataattttttttatagtaataccaattataattggtggttttggaaattgattagtccctttaatactaggagctccagatatagctttcccccgaataaataatataagtttttgattacttcctcctgctttaattttattattaatgagtagtatagtagaaagtggggctggaacaggttgaactgtttaccctcctttatcttctgttattgctcacggaggagcttctgtagatttagcaattttttctttacacttagcaggaatttcttctattttaggtgcagtaaattttattacaactgtaattaatatacgatcaacaggaattacatttgatcgaataccactatttgtttgatcagttgctattacagccttattacttcttttatctttaccagttttagccggagcaattactattNNNNNNNNNNNNNNNNNNNNNNNNNNNNNNNNNNNNNNNNNNNNNNNNNNNNNNNNNNNNNNNNNNNNNNNNNNNNNNNNNNNNN
>DQ348315
NNNNNaactttatact-ttattttcggagcttgatcaagtataatcggaacttctctaagaatattagttcgaattgaattaggtcacccaggttcattaattggaaatgatcaaatttataatgtaattgtaacagctcacgcatttattataattttttttatagtaataccaattataattggtggttttggaaattgattagtccctttaatactaggagctccagatatagctttcccccgaataaataatataagtttttgattacttcctcctgctttaattttattattaatgagtagtatagtagaaagtggggctggaacaggttgaactgtttaccctcctttatcttctgttattgctcacggaggagcttctgtagatttagcaattttttctttacacttagcaggaatttcttctattttaggtgcagtaaattttattacaactgtaattaatatacgatcaacaggaattacatttgatcgaataccactatttgtttgatcagttgctattacagccttattacttcttttatctttaccagttttagccggagcaattactatgttattaacagatcgaaatttaaatacatcattttttgaccctgctggtggaggagatccNNNNNNNNNNNNNNNNNNNNNNNNNN
>DQ348316
NNNNNNNNNNNNNNNNNNNNNNNNNNNNNNNNNatcaagtataatcggaacttctctaagaatattagttcgaattgaattaggtcacccaggttcattaattggaaatgatcaaatttataatgtaattgtaacagctcacgcatttattataattttttttatagtaataccaattataattggtggttttggaaattgattagtccctttaatactaggagctccagatatagctttcccccgaataaataatataagtttttgattacttccccctgctttaattttattattaatgagtagtatagtagaaaatggagctggaNNNNNNNNNNNNNNNNNNNNNNNNNNNNNNNNNNNNNNNNNNNNNNNNNNNNNNNNNNNNNNNNNNNNNNNNNNNNNNNNNNNNNNNNNNNNNNNNNNNNNNNNNNNNNNNNNNNNNNNNNNNNNNNNNNNNNNNNNNNNNNNNNNNNNNNNNNNNNNNNNNNNNNNNNNNNNNNNNNNNNNNNNNNNNNNNNNNNNNNNNNNNNNNNNNNNNNNNNNNNNNNNNNNNNNNNNNNNNNNNNNNNNNNNNNNNNNNNNNNNNNNNNNNNNNNNNNNNNNNNNNNNNNNNNNNNNNNNNNNNNNNNNNNNNNNNNNNNNNNNNNNNNNNNNNNNNNNNNNNN
>DQ348317
NNNNNaactttatact-ttattttcggagcttgatcaagtataatcggaacttctctaagaatattagttcgaattgaattaggtcacccaggttcattaattggaaatgatcaaatttataatgtaattgtaacagctcacgcatttattataattttttttatagtaataccaattataattggtggttttggaaattgattagtccctttaatactaggagctccagatatagctttcccccgaataaataatataagtttttgattacttcctcctgctttaattttattattaatgagtagtatagtagaaaatggagctggaacaggaNNNNNNNNNNNNNNNNNNNNNNNNNNNNNNNNNNNNNNNNNNNNNNNNNNNNNNNNNNNNNNNNNNNNNNNNNNNNNNNNNNNNNNNNNNNNNNNNNNNNNNNNNNNNNNNNNNNNNNNNNNNNNNNNNNNNNNNNNNNNNNNNNNNNNNNNNNNNNNNNNNNNNNNNNNNNNNNNNNNNNNNNNNNNNNNNNNNNNNNNNNNNNNNNNNNNNNNNNNNNNNNNNNNNNNNNNNNNNNNNNNNNNNNNNNNNNNNNNNNNNNNNNNNNNNNNNNNNNNNNNNNNNNNNNNNNNNNNNNNNNNNNNNNNNNNNNNNNNNNNNNNNNNNNNNNNNN
>DQ348318
NNNNNaactttatact-ttattttcggagcttgatcaagtataatcggaacttctctaagaatattagttcgaattgaattaggtcacccaggttcattaattggaaatgatcaaatttataatgtaattgtaacagctcacgcatttattataattttttttatagtaataccaattataattggtggttttggaaattgattagtccctttaatactaggagctccagatatagctttcccccgaataaataatataagtttttgattacttcctcctgctttaattttattattaatgagtagtatagtagaaaatggagctggaacagNNNNNNNNNNNNNNNNNNNNNNNNNNNNNNNNNNNNNNNNNNNNNNNNNNNNNNNNNNNNNNNNNNNNNNNNNNNNNNNNNNNNNNNNNNNNNNNNNNNNNNNNNNNNNNNNNNNNNNNNNNNNNNNNNNNNNNNNNNNNNNNNNNNNNNNNNNNNNNNNNNNNNNNNNNNNNNNNNNNNNNNNNNNNNNNNNNNNNNNNNNNNNNNNNNNNNNNNNNNNNNNNNNNNNNNNNNNNNNNNNNNNNNNNNNNNNNNNNNNNNNNNNNNNNNNNNNNNNNNNNNNNNNNNNNNNNNNNNNNNNNNNNNNNNNNNNNNNNNNNNNNNNNNNNNNNNNNN
>DQ348319
NNNNNaactttatact-ttattttcggagcttgatcaagtataatcggaacttctctaagaatattagttcgaattgaattaggtcacccaggttcattaattggaaatgatcaaatttataatgtaattgtaacagctcacgcatttattataattttttttatagtaataccaattataattggtggttttggaaattgattagtccctttaatactaggagctccagatatagctttcccccgaataaataatataagtttttgattacttcctcctgctttaattttattattaatgagtagtatagtagaaagtggggctggaacaggttgaactgtttaccctcctttatcttctgttattgctcacggaggagcttctgtagatttagcaattttttctttacacttagcaggaatttcttctattttaggtgcagtaaattttattacaactgtaattaatatacgatcaacaggaattacatttgatcgaataccactatttgtttgatcagttgctattacagccttattacttcttttatctttaccagttttagccggagcaattactatgttattaacagatcgaaatttaaatacatcattttttgaccctgctggtggaggagatccNNNNNNNNNNNNNNNNNNNNNNNNNN
>DQ348320
NNNNNaactttatact-ttattttcggagcttgatcaagtataatcggaacttctctaagaatattagttcgaattgaattaggtcacccaggttcattaattggaaatgatcaaatttataatgtaattgtaacagctcacgcatttattataattttttttatagtaataccaattataattggtggttttggaaattgattagtccctttaatactaggagctccagatatagctttcccccgaataaataatataagtttttgattacttcctcctgctttaattttattattaatgagtagtatagtagaaagtggggctggaacaggttgaactgtttaccctcctttatcttctgttattgctcacggaggagcttctgtagatttagcaattttttctttacacttagcaggaatttcttctattttaggtgcagtaaattttattacaactgtaattaatatacgatcaacaggaattacatttgatcgaataccactatttgtttgatcagttgctattacagccttattacttcttttatctttaccagttttagccggagcaattactatnttattaacagatcgaaatttaaatacatcattttttgaccctgctggtggaggagNNNNNNNNNNNNNNNNNNNNNNNNNNNNNN
>DQ348321
NNNNNaactttatact-ttattttcggagcttgatcaagtataatcggaacttctctaagaatattagttcgaattgaattaggtcacccaggttcattaattggaaatgatcaaatttataatgtaattgtaacagctcacgcatttattataattttttttatagtaataccaattataattggtggttttggaaattgattagtccctttaatactaggagctccagatatagctttcccccgaataaataatataagtttttgattacttcctcctgctttaattttattattaatgagtagtatagtagaaagtggggctggaacaggttgaactgtttaccctcctttatcttctgttattgctcacggaggagcttctgtagatttagcaattttttctttacacttagcaggaatttcttctattttaggtgcagtaaattttattacaactgtaattaatatacgatcaacaggaattacatttgatcgaataccactatttgtttgatcagttgctattacagccttattacttcttttatctttaccagttttagccggagcaattactatnttattaacagatcgaaatttaaatacatcattttttgNNNNNNNNNNNNNNNNNNNNNNNNNNNNNNNNNNNNNNNNNNNNNNNN
>DQ348322
NNNNNNNNNNNNNNNNNNNNNNNNNNNNNNNNgatcaagtataatcggaacttctctaagaatattagttcgaattgaattaggtcacccaggttcattaattggaaatgatcaaatttataatgtaattgtaacagctcacgcatttattataattttttttatagtaataccaattataattggtggttttggaaattgattagtccctttaatactaggagctccagatatagctttcccccgaataaataatataagtttttgattacttcctcctgctttaattttattattaatgagtagtatagtagaaagtggggctggaacaggttgaactgtttaccctcctttatcttctgttattgctcacggaggagcttctgtagatttagcaattttttctttacacttagcaggaatttcttctattttaggtgcagtaaattttattacaactgtaattaatatacgatcaacaggaattacatttgatcgaataccactatttgtttgatcagttgctattacagccttattacttcttttatctttaccagttttagccggagcaattactatgttattaacagatcgaaatttaaatacatcattttttgaccctgctggtggaggagatccNNNNNNNNNNNNNNNNNNNNNNNNNN
>DQ348323
NNNNNNNNNNNNNNNNNNNNNNNNNNNNNNNNgatcaagtataatcggaacttctctaagaatattagttcgaattgaattaggtcacccaggttcattaattggaaatgatcaaatttataatgtaattgtaacagctcacgcatttattataattttttttatagtaataccaattataattggtggttttggaaattgattagtccctttaatactaggagctccagatatagctttcccccgaataaataatataagtttttgattacttcctcctgctttaattttattattaatgagtagtatagtagaaagtggggctggaacaggttgaactgtttaccctcctttatcttctgttattgctcacggaggagcttctgtagatttagcaattttttctttacacttagcaggaatttcttctattttaggtgcagtaaattttattacaactgtaattaatatacgatcaacaggaattacatttgatcgaataccactatttgtttgatcagttgctattacagccttattacttcttttatctttaccagttttagccggagcaattactatgttattaacagatcgaaatttaaatacatcattttttgaccctgctggtggaggagatccNNNNNNNNNNNNNNNNNNNNNNNNNN
>DQ348324
NNNNNNNNNNNNNNNNNNNNNNNNNNNNNNNNgatcaagtataatcggaacttctctaagaatattagttcgaattgaattaggtcacccaggttcattaattggaaatgatcaaatttataatgtaattgtaacagctcacgcatttattataattttttttatagtaataccaattataattggtggttttggaaattgattagtccctttaatactaggagctccagatatagctttcccccgaataaataatataagtttttgattacttcctcctgctttaattttattattaatgagtagaatagtagaaagtggggctggaacaggttgaactgtttaccctcctttatcttctgttattgctcacggaggagcttctgtagatttagcaattttttctttacacttagcaggaatttcttctattttaggtgcagtaaattttattacaactgtaattaatatacgatcaacaggaattacatttgatcgaataccactatttgtttgatcagttgctattacagccttattacttcttttatctttaccagttttagccggagcaattactatnttattaacagatcgaaatttaaatacatcattttttgaccctgctggtggaggagNNNNNNNNNNNNNNNNNNNNNNNNNNNNNN
>DQ348325
NNNNNaactttatact-ttattttcggagcttgatcaagtataatcggaacttctctaagaatattagttcgaattgaattaggtcacccaggttcattaattggaaatgatcaaatttataatgtaattgtaacagctcacgcatttattataattttttttatagtaataccaattataattggtggttttggaaattgattagtccctttaatactaggagctccagatatagctttcccccgaataaataatataagtttttgattacttcctcctgctttaattttattattaatgagtagaatagtagaaaatggagctggaacaNNNNNNNNNNNNNNNNNNNNNNNNNNNNNNNNNNNNNNNNNNNNNNNNNNNNNNNNNNNNNNNNNNNNNNNNNNNNNNNNNNNNNNNNNNNNNNNNNNNNNNNNNNNNNNNNNNNNNNNNNNNNNNNNNNNNNNNNNNNNNNNNNNNNNNNNNNNNNNNNNNNNNNNNNNNNNNNNNNNNNNNNNNNNNNNNNNNNNNNNNNNNNNNNNNNNNNNNNNNNNNNNNNNNNNNNNNNNNNNNNNNNNNNNNNNNNNNNNNNNNNNNNNNNNNNNNNNNNNNNNNNNNNNNNNNNNNNNNNNNNNNNNNNNNNNNNNNNNNNNNNNNNNNNNNNNNNNNN
>DQ348326
NNNNNaactttatact-ttattttcggagcttgatcaagtataatcggaacttctctaagaatattagttcgaattgaattaggtcacccaggttcattaattggaaatgatcaaatttataatgtaattgtaacagctcacgcatttattataattttttttatagtaataccaattataattggtggttttggaaattgattagtccctttaatactaggagctccagatatagctttcccccgaataaataatataagtttttgattacttcctcctgctttaattttattattaatgagtagtatagtagaaaatggagctggaacaNNNNNNNNNNNNNNNNNNNNNNNNNNNNNNNNNNNNNNNNNNNNNNNNNNNNNNNNNNNNNNNNNNNNNNNNNNNNNNNNNNNNNNNNNNNNNNNNNNNNNNNNNNNNNNNNNNNNNNNNNNNNNNNNNNNNNNNNNNNNNNNNNNNNNNNNNNNNNNNNNNNNNNNNNNNNNNNNNNNNNNNNNNNNNNNNNNNNNNNNNNNNNNNNNNNNNNNNNNNNNNNNNNNNNNNNNNNNNNNNNNNNNNNNNNNNNNNNNNNNNNNNNNNNNNNNNNNNNNNNNNNNNNNNNNNNNNNNNNNNNNNNNNNNNNNNNNNNNNNNNNNNNNNNNNNNNNNNN
>DQ348327
NNNNNaactttatact-ttattttcggagcttgatcaagtataatcggaacttctctaagaatattagttcgaattgaattaggtcacccaggttcattaattggaaatgatcaaatttataatgtaattgtaacagctcacgcatttattataattttttttatagtaataccaattataattggtggttttggaaattgattagtccctttaatactaggagctccagatatagctttcccccgaataaataatataagtttttgattacttcctcctgctttaattttattattaatgagtagaatagtagaaagtggggctggaacaggttgaactgtttaccctcctttatcttctgttattgctcacggaggagcttctgtagatttagcaattttttctttacacttagcaggaatttcttctattttaggtgcagtaaattttattacaactgtaattaatatacgatcaacaggaattacatttgatcgaataccactatttgtttgatcagttgctattacagccttattacttcttttatctttaccagttttagccggagcaattactNNNNNNNNNNNNNNNNNNNNNNNNNNNNNNNNNNNNNNNNNNNNNNNNNNNNNNNNNNNNNNNNNNNNNNNNNNNNNNNNNNNNNNNN
>DQ348328
NNNNNaactttatact-ttattttcggagcttgatcaagtataatcggaacttctctaagaatattagttcgaattgaattaggtcacccaggttcattaattggaaatgatcaaatttataatgtaattgtaacagctcacgcatttattataattttttttatagtaataccaattataattggtggttttggaaattgattagtccctttaatactaggagctccagatatagctttcccccgaataaataatataagtttttgattacttcctcctgctttaattttattattaatgagtagtatagtagaaagtggggctggaacaggttgaactgtttaccctcctttatcttctgttattgctcacggaggagcttctgtagatttagcaattttttctttacacttagcaggaatttcttctattttaggtgcagtaaattttattacaactgtaattaatatacgatcaacaggaattacatttgatcgaataccactatttgtttgatcagttgctattacagccttattacttcttttatctttaccagttttagccggagcaattactatgttattaacagatcgaaatttaaatacatcattttttgaccctgctggtggaggagatccNNNNNNNNNNNNNNNNNNNNNNNNNN
>DQ348329
NNNNNaactttatact-ttattttcggagcttgatcaagtataatcggaacttctctaagaatattagttcgaattgaattaggtcacccaggttcattaattggaaatgatcaaatttataatgtaattgtaacagctcacgcatttattataattttttttatagtaataccaattataattggtggttttggaaattgattagtccctttaatactaggagctccagatatagctttcccccgaataaataatataagtttttgattacttcctcctgctttaattttattattaatgagtagtatagtagaaagtggggctggaacaggttgaactgtttaccctcctttatcttctgttattgctcacggaggagcttctgtagatttagcaattttttctttacacttagcaggaatttcttctattttaggtgcagtaaattttattacaactgtaattaatatacgatcaacaggaattacatttgatcgaataccactatttgtttgatcagttgctattacagccttattacttcttttatctttaccagttttagccggagcaattactatgttattaacagatcgaaatttaaatacatcattttttgaccctgctggtggNNNNNNNNNNNNNNNNNNNNNNNNNNNNNNNNNNN
>DQ348330
NNNNNaactttatact-ttattttcggagcttgatcaagtataatcggaacttctctaagaatattagttcgaattgaattaggtcacccaggttcattaattggaaatgatcaaatttataatgtaattgtaacagctcacgcatttattataattttttttatagtaataccaattataattggtggttttggaaattgattagtccctttaatactaggagctccagatatagctttcccccgaataaataatataagtttttgattacttcctcctgctttaattttattattaatgagtagtatagtagaaagtggggctggaacaggttgaactgtttaccctcctttatcttctgttattgctcacggaggagcttctgtagatttagcaattttttctttacacttagcaggaatttcttctattttaggtgcagtaaattttattacaactgtaattaatatacgatcaacaggaattacatttgatcgaataccactatttgtttgatcagttgctattacagccttattacttcttttatctttaccagttttagccggagcaattactatgttattaacagatcgaaatttaaatacatcattttttgaccctgctggtggaggagatccNNNNNNNNNNNNNNNNNNNNNNNNNN
>DQ348331
NNNNNaactttatact-ttattttcggagcttgatcaagtataatcggaacttctctaagaatattagttcgaattgaattaggtcacccaggttcattaattggaaatgatcaaatttataatgtaattgtaacagctcacgcatttattataattttttttatagtaataccaattataattggtggttttggaaattgattagtccctttaatactaggagctccagatatagctttcccccgaataaataatataagtttttgattacttcctcctgctttaattttattattaatgagtagtatagtagaaagtggggctggaacaggttgaactgtttaccctcctttatcttctgttattgctcacggaggagcttctgtagatttagcaattttttctttacacttagcaggaatttcttctattttaggtgcagtaaattttattacaactgtaattaatatacgatcaacaggaattacatttgatcgaataccactatttgtttgatcagttgctattacagccttattacttcttttatctttaccagttttagccggagcaattactatgttattaacagatcgaaatttaaatacatcattttttgaccctgctggtggaggagatccNNNNNNNNNNNNNNNNNNNNNNNNNN
>DQ348332
NNNNNNNNNNNNNNNNNNNNNNNNNNNNNNNNNNNNNNNNNtaatcggaacttctctaagaatattagttcgaattgaattaggtcacccaggttcattaattggaaatgatcaaatttataatgtaattgtaacagctcacgcatttattataattttttttatagtaataccaattataattggtggttttggaaattgattagtccctttaatactaggagctccagatatagctttcccccgaataaataatataagtttttgattacttcctcctgctttaattttattattaatgagtagtatagtagaaaatggagctggaacaNNNNNNNNNNNNNNNNNNNNNNNNNNNNNNNNNNNNNNNNNNNNNNNNNNNNNNNNNNNNNNNNNNNNNNNNNNNNNNNNNNNNNNNNNNNNNNNNNNNNNNNNNNNNNNNNNNNNNNNNNNNNNNNNNNNNNNNNNNNNNNNNNNNNNNNNNNNNNNNNNNNNNNNNNNNNNNNNNNNNNNNNNNNNNNNNNNNNNNNNNNNNNNNNNNNNNNNNNNNNNNNNNNNNNNNNNNNNNNNNNNNNNNNNNNNNNNNNNNNNNNNNNNNNNNNNNNNNNNNNNNNNNNNNNNNNNNNNNNNNNNNNNNNNNNNNNNNNNNNNNNNNNNNNNNNNNNNNN
>DQ348333
NNNNNaactttatact-ttattttcggagcttgatcaagtataatcggaacttctctaagaatattagttcgaattgaattaggtcacccaggttcattaattggaaatgatcaaatttataatgtaattgtaacagctcacgcatttattataattttttttatagtaataccaattataattggtggttttggaaattgattagtccctttaatactaggagctccagatatagctttcccccgaataaataatataagtttttgattacttcctcctgctttaattttattattaatgagtagaatagtagaaagtggggctggaacaggttgaactgtttaccctcctttatcttctgttattgctcacggaggagcttctgtagatttagcaattttttctttacacttagcaggaatttcttctattttaggtgcagtaaattttattacaactgtaattaatatacgatcaacaggaattacatttgatcgaataccactatttgtttgatcagttgctattacagccttattacttcttttatctttaccagttttagccggagcaattactatgttattaacagatcgaaatttaaatacatcattttttgaccctgctggtggaggagatccNNNNNNNNNNNNNNNNNNNNNNNNNN
>DQ348334
NNNNNaactttatact-ttattttcggagcttgatcaagtataatcggaacttctctaagaatattagttcgaattgaattaggtcacccaggttcattaattggaaatgatcaaatttataatgtaattgtaacagctcacgcatttattataattttttttatagtaataccaattataattggtggttttggaaattgattagtccctttaatactaggagctccagatatagctttcccccgaataaataatataagtttttgattacttcctcctgctttaattttattattaatgagtagaatagtagaaaatggagctggaaNNNNNNNNNNNNNNNNNNNNNNNNNNNNNNNNNNNNNNNNNNNNNNNNNNNNNNNNNNNNNNNNNNNNNNNNNNNNNNNNNNNNNNNNNNNNNNNNNNNNNNNNNNNNNNNNNNNNNNNNNNNNNNNNNNNNNNNNNNNNNNNNNNNNNNNNNNNNNNNNNNNNNNNNNNNNNNNNNNNNNNNNNNNNNNNNNNNNNNNNNNNNNNNNNNNNNNNNNNNNNNNNNNNNNNNNNNNNNNNNNNNNNNNNNNNNNNNNNNNNNNNNNNNNNNNNNNNNNNNNNNNNNNNNNNNNNNNNNNNNNNNNNNNNNNNNNNNNNNNNNNNNNNNNNNNNNNNNNNN
>DQ348335
NNNNNaactttatact-ttattttcggagcttgatcaagtataatcggaacttctctaagaatattagttcgaattgaattaggtcacccaggttcattaattggaaatgatcaaatttataatgtaattgtaacagctcacgcatttattataattttttttatagtaataccaattataattggtggttttggaaattgattagtccctttaatactaggagctccagatatagctttcccccgaataaataatataagtttttgattacttcctcctgctttaattttattattaatgagtagtatagtagaaaatggagctggaacaNNNNNNNNNNNNNNNNNNNNNNNNNNNNNNNNNNNNNNNNNNNNNNNNNNNNNNNNNNNNNNNNNNNNNNNNNNNNNNNNNNNNNNNNNNNNNNNNNNNNNNNNNNNNNNNNNNNNNNNNNNNNNNNNNNNNNNNNNNNNNNNNNNNNNNNNNNNNNNNNNNNNNNNNNNNNNNNNNNNNNNNNNNNNNNNNNNNNNNNNNNNNNNNNNNNNNNNNNNNNNNNNNNNNNNNNNNNNNNNNNNNNNNNNNNNNNNNNNNNNNNNNNNNNNNNNNNNNNNNNNNNNNNNNNNNNNNNNNNNNNNNNNNNNNNNNNNNNNNNNNNNNNNNNNNNNNNNNN
>DQ348336
NNNNNaactttatact-ttattttcggagcttgatcaagtataatcggaacttctctaagaatattagttcgaattgaattaggtcacccaggttcattaattggaaatgatcaaatttataatgtaattgtaacagctcacgcatttattataattttttttatagtaataccaattataattggtggttttggaaattgattagtccctttaatactaggagctccagatatagctttcccccgaataaataatataagtttttgattacttcctcctgctttaattttattattaatgagtagtatagtagaaagtggggctggaacaggttgaactgtttaccctcctttatcttctgttattgctcacggaggagcttctgtagatttagcaattttttctttacacttagcaggaatttcttctattttaggtgcagtaaattttattacaactgtaattaatatacgatcaacaggaattacatttgatcgaataccactatttgtttgatcagttgctattacagccttattacttcttttatctttaccagttttagccggagcaattactatnttattaacagatcgaaatttaaatacatcattttttgaccctgctggtggaggNNNNNNNNNNNNNNNNNNNNNNNNNNNNNNNN
>DQ348337
NNNNNaactttatact-ttattttcggagcttgatcaagtataatcggaacttctctaagaatattagttcgaattgaattaggtcacccaggttcattaattggaaatgatcaaatttataatgtaattgtaacagctcacgcatttattataattttttttatagtaataccaattataattggtggttttggaaattgattagtccctttaatactaggagctccagatatagctttcccccgaataaataatataagtttttgattacttcctcctgctttaattttattattaatgagtagtatagtagaaagtggggctggaacaggttgaactgtttaccctcctttatcttctgttattgctcacggaggagcttctgtagatttagcaattttttctttacacttagcaggaatttcttctattttaggtgcagtaaattttattacaactgtaattaatatacgatcaacaggaattacatttgatcgaataccactatttgtttgatcagttgctattacagccttattacttcttttatctttaccagttttagccggagcaattactatgttattaacagatcgaaatttaaatacatcattttttgaccctgctggtggaggagatccNNNNNNNNNNNNNNNNNNNNNNNNNN
>DQ348338
NNNNNaactttatact-ttattttcggagcttgatcaagtataatcggaacttctctaagaatattagttcgaattgaattaggtcacccaggttcattaattggaaatgatcaaatttataatgtaattgtaacagctcacgcatttattataattttttttatagtaataccaattataattggtggttttggaaattgattagtccctttaatactaggagctccagatatagctttcccccgaataaataatataagtttttgattacttcctcctgctttaattttattattaatgagtagaatagtagaaagtggggctggaacaggttgaactgtttaccctcctttatcttctgttattgctcacggaggagcttctgtagatttagcaattttttctttacacttagcaggaatttcttctattttaggtgcagtaaattttattacaactgtaattaatatacgatcaacaggaattacatttgatcgaataccactatttgtttgatcagttgctattacagccttattacttcttttatctttaccagttttagccggagcaattactatgttattaacagatcgaaatttaaatacatcattttttgaccctgctggtggaggagatccaattttataccaacatttatttNNNN
>DQ348339
NNNNNaactttatact-ttattttcggagcttgatcaagtataatcggaacttctctaagaatattagttcgaattgaattaggtcacccaggttcattaattggaaatgatcaaatttataatgtaattgtaacagctcacgcatttattataattttttttatagtaataccaattataattggtggttttggaaattgattagtccctttaatactaggagctccagatatagctttcccccgaataaataatataagtttttgattacttcctcctgctttaattttattattaatgagtagtatagtagaaagtggggctggaacaggttgaactgtttaccctcctttatcttctgttattgctcacggaggagcttctgtagatttagcaattttttctttacacttagcaggaatttcttctattttaggtgcagtaaattttattacaactgtaattaatatacgatcaacaggaattacatttgatcgaataccactatttgtttgatcagttgctattacagccttattacttcttttatctttaccagttttagccggagcaattactatgttattaacagatcgaaatttaaatacatcattttttgaccctgctggtggaggagatccNNNNNNNNNNNNNNNNNNNNNNNNNN
>DQ348340
NNNNNaactttatact-ttattttcggagcttgatcaagtataatcggaacttctctaagaatattagttcgaattgaattaggtcacccaggttcattaattggaaatgatcaaatttataatgtaattgtaacagctcacgcatttattataattttttttatagtaataccaattataattggtggttttggaaattgattagtccctttaatactaggagctccagatatagctttcccccgaataaataatataagtttttgattacttcctcctgctttaattttattattaatgagtagaatagtagaaagtggggctggaacaggttgaactgtttaccctcctttatcttctgttattgctcacggaggagcttctgtagatttagcaattttttctttacacttagcaggaatttcttctattttaggtgcagtaaattttattacaactgtaattaatatacgatcaacaggaattacatttgatcgaataccactatttgtttgatcagttgctattacagccttattacttcttttatctttaccagttttagccggagcaattactatgttattaacagatcgaaatttaaatacatcattttttgaccctgctggtggaggagatccNNNNNNNNNNNNNNNNNNNNNNNNNN
>DQ348341
NNNNNaactttatact-ttattttcggagcttgatcaagtataatcggaacttctctaagaatattagttcgaattgaattaggtcacccaggttcattaattggaaatgatcaaatttataatgtaattgtaacagctcacgcatttattataattttttttatagtaataccaattataattggtggttttggaaattgattagtccctttaatactaggagctccagatatagctttcccccgaataaataatataagtttttgattacttcctcctgctttaattttattattaatgagtagaatagtagaaagtggggctggaacaggttgaactgtttaccctcctttatcttctgttattgctcacggaggagcttctgtagatttagcaattttttctttacacttagcaggaatttcttctattttaggtgcagtaaattttattacaactgtannnnntatacgatcaacaggaattacatttgatcgaataccactatttgtttgatcagttgctattacagccttattacttcttttatctttaccagttttagccggagcaattactatgttattaacagatcgaaatttaaatacatcattttttgaccctgctggtggaggagatccNNNNNNNNNNNNNNNNNNNNNNNNNN
>DQ348342
NNNNNaactttatact-ttattttcggagcttgatcaagtataatcggaacttctctaagaatattagttcgaattgaattaggtcacccaggttcattaattggaaatgatcaaatttataatgtaattgtaacagctcacgcatttattataattttttttatagtaataccaattataattggtggttttggaaattgattagtccctttaatactaggagctccagatatagctttcccccgaataaataatataagtttttgattacttcctcctgctttaattttattattaatgagtagtatagtagaaagtggggctggaacaggttgaactgtttaccctcctttatcttctgttattgctcacggaggagcttctgtagatttagcaattttttctttacacttagcaggaatttcttctattttaggtgcagtaaattttattacaactgtaattaatatacgatcaacaggaattacatttgatcgaataccactatttgtttgatcagttgctattacagccttattacttcttttatctttaccagttttagccggagcaattactatgttattaacagatcgaaatttaaatacatcattttttgaccctgctggtggaggagatccNNNNNNNNNNNNNNNNNNNNNNNNNN
>DQ348343
NNNNNNNNNNNNNNNNNNNNNNNNNNNNNNNNgatcaagtataatcggaacttctctaagaatattagttcgaattgaattaggtcacccaggttcattaattggaaatgatcaaatttataatgtaattgtaacagctcacgcatttattataattttttttatagtaataccaattataattggtggttttggaaattgattagtccctttaatactaggagctccagatatagctttcccccgaataaataatataagtttttgattacttcctcctgctttaattttattattaatgagtagaatagtagaaagtggggctggaacaggttgaactgtttaccctcctttatcttctgttattgctcacggaggagcttctgtagatttagcaattttttctttacacttagcaggaatttcttctattttaggtgcagtaaattttattacaactgtaattaatatacgatcaacaggaattacatttgatcgaataccactatttgtttgatcagttgctattacagccttattacttcttttatctttaccagttttagccggagcaattactatgttattaacagatcgaaatttaaatacatcattttttgaccctgctggtggaggagatccNNNNNNNNNNNNNNNNNNNNNNNNNN
>DQ348344
NNNNNaactttatact-ttattttcggagcttgatcaagtataatcggaacttctctaagaatattagttcgaattgaattaggtcacccaggttcattaattggaaatgatcaaatttataatgtaattgtaacagctcacgcatttattataattttttttatagtaataccaattataattggtggttttggaaattgattagtccctttaatactaggagctccagatatagctttcccccgaataaataatataagtttttgattacttcctcctgctttaattttattattaatgagtagtatagtagaaagtggggctggaacaggttgaactgtttaccctcctttatcttctgttattgctcacggaggagcttctgtagatttagcaattttttctttacacttagcaggaatttcttctattttaggtgcagtaaattttattacaactgtaattaatatacgatcaacaggaattacatttgatcgaataccactatttgtttgatcagttgctattacagccttattacttcttttatctttaccagttttagccggagcaattactatgttattaacagatcgaaatttaaatacatcNNNNNNNNNNNNNNNNNNNNNNNNNNNNNNNNNNNNNNNNNNNNNNNNNNNNNNNN
>DQ348345
NNNNNaactttatact-ttattttcggagcttgatcaagtataatcggaacttctctaagaatattagttcgaattgaattaggtcacccaggttcattaattggaaatgatcaaatttataatgtaattgtaacagctcacgcatttattataattttttttatagtaataccaattataattggtggttttggaaattgattagtccctttaatactaggagctccagatatagctttcccccgaataaataatataagtttttgattacttcctcctgctttaattttattattaatgagtagtatagtagaaaatggagctggaNNNNNNNNNNNNNNNNNNNNNNNNNNNNNNNNNNNNNNNNNNNNNNNNNNNNNNNNNNNNNNNNNNNNNNNNNNNNNNNNNNNNNNNNNNNNNNNNNNNNNNNNNNNNNNNNNNNNNNNNNNNNNNNNNNNNNNNNNNNNNNNNNNNNNNNNNNNNNNNNNNNNNNNNNNNNNNNNNNNNNNNNNNNNNNNNNNNNNNNNNNNNNNNNNNNNNNNNNNNNNNNNNNNNNNNNNNNNNNNNNNNNNNNNNNNNNNNNNNNNNNNNNNNNNNNNNNNNNNNNNNNNNNNNNNNNNNNNNNNNNNNNNNNNNNNNNNNNNNNNNNNNNNNNNNNNNNNNNNNN
>DQ348346
NNNNNaactttatact-ttattttcggagcttgatcaagtataatcggaacttctctaagaatattagttcgaattgaattaggtcacccaggttcattaattggaaatgatcaaatttataatgtaattgtaacagctcacgcatttattataattttttttatagtaataccaattataattggtggttttggaaattgattagtccctttaatactaggagctccagatatagctttcccccgaataaataatataagtttttgattacttcctcctgctttaattttattattaatgagtagtatagtagaaagtggggctggaacaggttgaactgtttaccctcctttatcttctgttattgctcacggaggagcttctgtagatttagcaattttttctttacacttagcaggaatttcttctattttaggtgcagtaaattttattacaactgtaattaatatacgatcaacaggaattacatttgatcgaataccactatttgtttgatcagttgctattacagccttattacttcttttatctttaccagttttagccggagcaattactatgttattaacagatcgaaatttaaatacatcattttttgaccctgctggtggaggagatccNNNNNNNNNNNNNNNNNNNNNNNNNN
>DQ348347
NNNNNaactttatact-ttattttcggagcttgatcaagtataatcggaacttctctaagaatattagttcgaattgaattaggtcacccaggttcattaattggaaatgatcaaatttataatgtaattgtaacagctcacgcatttattataattttttttatagtaataccaattataattggtggttttggaaattgattagtccctttaatactaggagctccagatatagctttcccccgaataaataatataagtttttgattacttcctcctgctttaattttattattaatgagtagaatagtagaaagtggggctggaacaggttgaactgtttaccctcctttatcttctgttattgctcacggaggagcttctgtagatttagcaattttttctttacacttagcaggaatttcttctattttaggtgcagtaaattttattacaactgtaattaatatacgatcaacaggaattaaatttgatcgaataccactatttgtttgatcagttgctattacagccttattacttcttttatctttaccagttttagccggagcaattactatgttattaacagatcgaaatttaaatacatcattttttgaccctgctggtggaggagatccaattttataccaacatttatttNNNN
>DQ348348
NNNNNaactttatact-ttattttcggagcttgatcaagtataatcggaacttctctaagaatattagttcgaattgaattaggtcacccaggttcattaattggaaatgatcaaatttataatgtaattgtaacagctcacgcatttattataattttttttatagtaataccaattataattggtggttttggaaattgattagtccctttaatactaggagctccagatatagctttcccccgaataaataatataagtttttgattacttcctcctgctttaattttattattaatgagtagtatagtagaaagtggggctggaacaggttgaactgtttaccctcctttatcttctgttattgctcacggaggagcttctgtagatttagcaattttttctttacacttagcaggaatttcttctattttaggtgcagtaaattttattacaactgtaattaatatacgatcaacaggaattacatttgatcgaataccactatttgtttgatcagttgctattacagccttattacttcttttatctttaccagttttagccggagcaattactatgttattaacagatcgaaatttaaatacatcattttttgaccctgctggtggaggagatccNNNNNNNNNNNNNNNNNNNNNNNNNN
>DQ348349
NNNNNaactttatact-ttattttcggagcttgatcaagtataatcggaacttctctaagaatattagttcgaattgaattaggtcacccaggttcattaattggaaatgatcaaatttataatgtaattgtaacagctcacgcatttattataattttttttatagtaataccaattataattggtggttttggaaattgattagtccctttaatactaggagctccagatatagctttcccccgaataaataatataagtttttgattacttcctcctgctttaattttattattaatgagtagtatagtagaaagtggggctggaacaggttgaactgtttaccctcctttatcttctgttattgctcacggaggagcttctgtagatttagcaattttttctttacacttagcaggaatttcttctattttaggtgcagtaaattttattacaactgtaattaatatacgatcaacaggaattacatttgatcgaataccactatttgtttgatcagttgctattacagccttattacttcttttatctttaccagttttagccggagcaattactatgttattaacagatcgaaatttaaatacatcattttttgaccctgctggtggaggagatccNNNNNNNNNNNNNNNNNNNNNNNNNN
>DQ348350
NNNNNaactttatact-ttattttcggagcttgatcaagtataatcggaacttctctaagaatattagttcgaattgaattaggtcacccaggttcattaattggaaatgatcaaatttataatgtaattgtaacagctcacgcatttattataattttttttatagtaataccaattataattggtggttttggaaattgattagtccctttaatactaggagctccagatatagctttcccccgaataaataatataagtttttgattacttcctcctgctttaattttattattaatgagtagtatagtagaaagtggggctggaacaggttgaactgtttaccctcctttatcttctgttattgctcacggaggagcttctgtagatttagcaattttttctttacacttagcaggaatttcttctattttaggtgcagtaaattttattacaactgtaattaatatacgatcaacaggaattacatttgatcgaataccactatttgtttgatcagttgctattacagccttattacttcttttatctttaccagttttagccggagcaattactatgttattaacagatcgaaatttaaatacatcattttttgaccctgctggtggaggagatccNNNNNNNNNNNNNNNNNNNNNNNNNN
>DQ348351
NNNNNaactttatact-ttattttcggagcttgatcaagtataatcggaacttctctaagaatattagttcgaattgaattaggtcacccaggttcattaattggaaatgatcaaatttataatgtaattgtaacagctcacgcatttattataattttttttatagtaataccaattataattggtggttttggaaattgattagtccctttaatactaggagctccagatatagctttcccccgaataaataatataagtttttgattacttcctcctgctttaattttattattaatgagtagtatagtagaaagtggggctggaacaggttgaactgtttaccctcctttatcttctgttattgctcacggaggagcttctgtagatttagcaattttttctttacacttagcaggaatttcttctattttaggtgcagtaaattttattacaactgtaattaatatacgatcaacaggaattacatttgatcgaataccactatttgtttgatcagttgctattacagccttattacttcttttatctttaccagttttagccggagcaattactatgttattaacagatcgaaatttaaatacatcattttttgaccctgctggtggaggagatccNNNNNNNNNNNNNNNNNNNNNNNNNN
>DQ348352
NNNNNaactttatact-ttattttcggagcttgatcaagtataatcggaacttctctaagaatattagttcgaattgaattaggtcacccaggttcattaattggaaatgatcaaatttataatgtaattgtaacagctcacgcatttattataattttttttatagtaataccaattataattggtggttttggaaattgattagtccctttaatactaggagctccagatatagctttcccccgaataaataatataagtttttgattacttcctcctgctttaattttattattaatgagtagaatagtagaaagtggggctggaacaggttgaactgtttaccctcctttatcttctgttattgctcacggaggagcttctgtagatttagcaattttttctttacacttagcaggaatttcttctattttaggtgcagtaaattttattacaactgtaattaatatacgatcaacaggaattacatttgatcgaataccactatttgtttgatcagttgctattacagccttattacttcttttatctttaccagttttagccggagcaattactatgttattaacagatcgaaatttaaatacatcattttttgaccctgctggtggaggagatccNNNNNNNNNNNNNNNNNNNNNNNNNN
>DQ348353
NNNNNaactttatact-ttattttcggagcttgatcaagtataatcggaacttctctaagaatattagttcgaattgaattaggtcacccaggttcattaattggaaatgatcaaatttataatgtaattgtaacagctcacgcatttattataattttttttatagtaataccaattataattggtggttttggaaattgattagtccctttaatactaggagctccagatatagctttcccccgaataaataatataagtttttgattacttcctcctgctttaattttattattaatgagtagtatagtagaaagtggggctggaacaggttgaactgtttaccctcctttatcttctgttattgctcacggaggagcttctgtagatttagcaattttttctttacacttagcaggaatttcttctattttaggtgcagtaaattttattacaactgtaattaatatacgatcaacaggaattacatttgatcgaataccactatttgtttgatcagttgctattacagccttattacttcttttatctttaccagttttagccggagcaattactatgttattaacagatcgaaatttaaatacatcattttttgaccctgctggtggaggagatccNNNNNNNNNNNNNNNNNNNNNNNNNN
>DQ348354
NNNNNNNNNNNNNNNNNNNNNNNNNNNNNNNNgatcaagtataatcggaacttctctaagaatattagttcgaattgaattaggtcacccaggttcattaattggaaatgatcaaatttataatgtaattgtaacagctcacgcatttattataattttttttatagtaataccaattataattggtggttttggaaattgattagtccctttaatactaggagctccagatatagctttcccccgaataaataatataagtttttgattacttcctcctgctttaattttattattaatgagtagtatagtagaaagtggggctggaacaggttgaactgtttaccctcctttatcttctgttattgctcacggaggagcttctgtagatttagcaattttttctttacacttagcaggaatttcttctattttaggtgcagtaaattttattacaactgtaattaatatacgatcaacaggaattacatttgatcgaataccactatttgtttgatcagttgctattacagccttattacttcttttatctttaccagttttagccggagcaattactatgttattaacagatcgaaatttaaatacatcattttttgaccctgctggtggaggagatccNNNNNNNNNNNNNNNNNNNNNNNNNN
>DQ348355
NNNNNaactttatact-ttattttcggagcttgatcaagtataatcggaacttctctaagaatattagttcgaattgaattaggtcacccaggttcattaattggaaatgatcaaatttataatgtaattgtaacagctcacgcatttattataattttttttatagtaataccaattataattggtggttttggaaattgattagtccctttaatactaggagctccagatatagctttcccccgaataaataatataagtttttgattacttcctcctgctttaattttattattaatgagtagtatagtagaaagtggggctggaacaggttgaactgtttaccctcctttatcttctgttattgctcacggaggagcttctgtagatttagcaattttttctttacacttagcaggaatttcttctattttaggtgcagtaaattttattacaactgtaattaatatacgatcaacaggaattacatttgatcgaataccactatttgtttgatcagttgctattacagccttattacttcttttatctttaccagttttagccggagcaattactatgttattaacagatcgaaatttaaatacatcattttttgaccctgctggtggaggagatccNNNNNNNNNNNNNNNNNNNNNNNNNN
>DQ348356
NNNNNaactttatact-ttattttcggagcttgatcaagtataatcggaacttctctaagaatattagttcgaattgaattaggtcacccaggttcattaattggaaatgatcaaatttataatgtaattgtaacagctcacgcatttattataattttttttatagtaataccaattataattggtggttttggaaattgattagtccctttaatactaggagctccagatatagctttcccccgaataaataatataagtttttgattacttcctcctgctttaattttattattaatgagtagtatagtagaaaatggagctggaacNNNNNNNNNNNNNNNNNNNNNNNNNNNNNNNNNNNNNNNNNNNNNNNNNNNNNNNNNNNNNNNNNNNNNNNNNNNNNNNNNNNNNNNNNNNNNNNNNNNNNNNNNNNNNNNNNNNNNNNNNNNNNNNNNNNNNNNNNNNNNNNNNNNNNNNNNNNNNNNNNNNNNNNNNNNNNNNNNNNNNNNNNNNNNNNNNNNNNNNNNNNNNNNNNNNNNNNNNNNNNNNNNNNNNNNNNNNNNNNNNNNNNNNNNNNNNNNNNNNNNNNNNNNNNNNNNNNNNNNNNNNNNNNNNNNNNNNNNNNNNNNNNNNNNNNNNNNNNNNNNNNNNNNNNNNNNNNNNN
>DQ348357
NNNNNaactttatact-ttattttcggagcttgatcaagtataatcggaacttctctaagaatattagttcgaattgaattaggtcacccaggttcattaattggaaatgatcaaatttataatgtaattgtaacagctcacgcatttattataattttttttatagtaataccaattataattggtggttttggaaattgattagtccctttaatactaggagctccagatatagctttcccccgaataaataatataagtttttgattacttcctcctgctttaattttattattaatgagtagaatagtagaaaatggagctggaacNNNNNNNNNNNNNNNNNNNNNNNNNNNNNNNNNNNNNNNNNNNNNNNNNNNNNNNNNNNNNNNNNNNNNNNNNNNNNNNNNNNNNNNNNNNNNNNNNNNNNNNNNNNNNNNNNNNNNNNNNNNNNNNNNNNNNNNNNNNNNNNNNNNNNNNNNNNNNNNNNNNNNNNNNNNNNNNNNNNNNNNNNNNNNNNNNNNNNNNNNNNNNNNNNNNNNNNNNNNNNNNNNNNNNNNNNNNNNNNNNNNNNNNNNNNNNNNNNNNNNNNNNNNNNNNNNNNNNNNNNNNNNNNNNNNNNNNNNNNNNNNNNNNNNNNNNNNNNNNNNNNNNNNNNNNNNNNNNN
>DQ348358
NNNNNaactttatact-ttattttcggagcttgatcaagtataatcggaacttctctaagaatattagttcgaattgaattaggtcacccaggttcattaattggaaatgatcaaatttataatgtaattgtaacagctcacgcatttattataattttttttatagtaataccaattataattggtggttttggaaattgattagtccctttaatactaggagctccagatatagctttcccccgaataaataatataagtttttgattacttcctcctgctttaattttattattaatgagtagtatagtagaaagtggggctggaacaggttgaactgtttaccctcctttatcttctgttattgctcacggaggagcttctgtagatttagcaattttttctttacacttagcaggaatttcttctattttaggtgcagtaaattttattacaactgtaattaatatacgatcaacaggaattacatttgatcgaataccactatttgtttgatcagttgctattacagccttattacttcttttatctttaccagttttagccggagcaattactatgttattaacagatcgaaatttaaatacatcattttttgaccctgctggtggaggagatccNNNNNNNNNNNNNNNNNNNNNNNNNN
>DQ348359
NNNNNaactttatact-ttattttcggagcttgatcaagtataatcggaacttctctaagaatattagttcgaattgaattaggtcacccaggttcattaattggaaatgatcaaatttataatgtaattgtaacagctcacgcatttattataattttttttatagtaataccaattataattggtggttttggaaattgattagtccctttaatactaggagctccagatatagctttcccccgaataaataatataagtttttgattacttcctcctgctttaattttattattaatgagtagtatagtagaaagtggggctggaacaggttgaactgtttaccctcctttatcttctgttattgctcacggaggagcttctgtagatttagcaattttttctttacacttagcaggaatttcttctattttaggtgcagtaaattttattacaactgtaattaatatacgatcaacaggaattacatttgatcgaataccactatttgtttgatcagttgctattacagccttattacttcttttatctttaccagttttagccggagcaattactatgttattgacagatcgaaatttaaatacatcattttttgaccctgctggtggaggagatccNNNNNNNNNNNNNNNNNNNNNNNNNN
>DQ348360
NNNNNaactttatact-ttattttcggagcttgatcaagtataatcggaacttctctaagaatattagttcgaattgaattaggtcacccaggttcattaattggaaatgatcaaatttataatgtaattgtaacagctcacgcatttattataattttttttatagtaataccaattataattggtggttttggaaattgattagtccctttaatactaggagctccagatatagctttcccccgaataaataatataagtttttgattacttcctcctgctttaattttattattaatgagtagtatagtagaaagtggggctggaacaggttgaactgtttaccctcctttatcttctgttattgctcacggaggagcttctgtagatttagcaattttttctttacacttagcaggaatttcttctattttaggtgcagtaaattttattacaactgtaattaatatacgatcaacaggaattacatttgatcgaataccactatttgtttgatcagttgctattacagccttattacttcttttatctttaccagttttagccggagcaattactatgttattaacagatcgaaatttaaatacatcattttttgaccctgctggtggaggagatccNNNNNNNNNNNNNNNNNNNNNNNNNN
>DQ348361
NNNNNaactttatact-ttattttcggagcttgatcaagtataatcggaacttctctaagaatattagttcgaattgaattaggtcacccaggttcattaattggaaatgatcaaatttataatgtaattgtaacagctcacgcatttattataattttttttatagtaataccaattataattggtggttttggaaattgattagtccctttaatactaggagctccagatatagctttcccccgaataaataatataagtttttgattacttcctcctgctttaattttattattaatgagtagtatagtagaaagtggggctggaacaggttgaactgtttaccctcctttatcttctgttattgctcacggaggagcttctgtagatttagcaattttttctttacacttagcaggaatttcttctattttaggtgcagtaaattttattacaactgtaattaatatacgatcaacaggaattacatttgatcgaataccactatttgtttgatcagttgctattacagccttattacttcttttatctttaccagttttagccggagcaattactatgttattaacagatcgaaatttaaatacatcattttttgaccctgctggtggaggagatccNNNNNNNNNNNNNNNNNNNNNNNNNN
>DQ348362
NNNNNaactttatact-ttattttcggagcttgatcaagtataatcggaacttctctaagaatattagttcgaattgaattaggtcacccaggttcattaattggaaatgatcaaatttataatgtaattgtaacagctcacgcatttattataattttttttatagtaataccaattataattggtggttttggaaattgattagtccctttaatactaggagctccagatatagctttcccccgaataaataatataagtttttgattacttcctcctgctttaattttattattaatgagtagtatagtagaaagtggggctggaacaggttgaactgtttaccctcctttatcttctgttattgctcacggaggagcttctgtagatttagcaattttttctttacacttagcaggaatttcttctattttaggtgcagtaaattttattacaactgtaattaatatacgatcaacaggaattacatttgatcgaataccactatttgtttgatcagttgctattacagccttattacttcttttatctttaccagttttagccggagcaattactatnttattaacagatcgaaatttaaatacatcattttttgaccctgctggtggaggagatccNNNNNNNNNNNNNNNNNNNNNNNNNN
>DQ348363
NNNNNaactttatact-ttattttcggagcttgatcaagtataatcggaacttctctaagaatattagttcgaattgaattaggtcacccaggttcattaattggaaatgatcaaatttataatgtaattgtaacagctcacgcatttattataattttttttatagtaataccaattataattggtggttttggaaattgattagtccctttaatactaggagctccagatatagctttcccccgaataaataatataagtttttgattacttcctcctgctttaattttattattaatgagtagtatagtagaaagtggggctggaacaggttgaactgtttaccctcctttatcttctgttattgctcacggaggagcttctgtagatttagcaattttttctttacacttagcaggaatttcttctattttaggtgcagtaaattttattacaactgtaattaatatacgatcaacaggaattacatttgatcgaataccactatttgtttgatcagttgctattacagccttattacttcttttatctttaccagttttagccggagcaattactatgttattaacagatcgaaatttaaatacatcattttttgaccctgctggtggaggagatccNNNNNNNNNNNNNNNNNNNNNNNNNN
>DQ348364
NNNNNaactttatact-ttattttcggagcttgatcaagtataatcggaacttctctaagaatattagttcgaattgaattaggtcacccaggttcattaattggaaatgatcaaatttataatgtaattgtaacagctcacgcatttattataattttttttatagtaataccaattataattggtggttttggaaattgattagtccctttaatactaggagctccagatatagctttcccccgaataaataatataagtttttgattacttcctcctgctttaattttattattaatgagtagtatagtagaaagtggggctggaacaggttgaactgtttaccctcctttatcttctgttattgctcacggaggagcttctgtagatttagcaattttttctttacacttagcaggaatttcttctattttaggtgcagtaaattttattacaactgtaattaatatacgatcaacaggaattacatttgatcgaataccactatttgtttgatcagttgctattacagccttattacttcttttatctttaccagttttagccggagcaattactatgttattaacagatcgaaatttaaatacatcattttttgaccctgctggtggaggagatccNNNNNNNNNNNNNNNNNNNNNNNNNN
>DQ348365
NNNNNaactttatact-ttattttcggagcttgatcaagtataatcggaacttctctaagaatattagttcgaattgaattaggtcacccaggttcattaattggaaatgatcaaatttataatgtaattgtaacagctcacgcatttattataattttttttatagtaataccaattataattggtggttttggaaattgattagtccctttaatactaggagctccagatatagctttcccccgaataaataatataagtttttgattacttcctcctgctttaattttattattaatgagtagtatagtagaaaatggagctggaaNNNNNNNNNNNNNNNNNNNNNNNNNNNNNNNNNNNNNNNNNNNNNNNNNNNNNNNNNNNNNNNNNNNNNNNNNNNNNNNNNNNNNNNNNNNNNNNNNNNNNNNNNNNNNNNNNNNNNNNNNNNNNNNNNNNNNNNNNNNNNNNNNNNNNNNNNNNNNNNNNNNNNNNNNNNNNNNNNNNNNNNNNNNNNNNNNNNNNNNNNNNNNNNNNNNNNNNNNNNNNNNNNNNNNNNNNNNNNNNNNNNNNNNNNNNNNNNNNNNNNNNNNNNNNNNNNNNNNNNNNNNNNNNNNNNNNNNNNNNNNNNNNNNNNNNNNNNNNNNNNNNNNNNNNNNNNNNNNNN
>DQ348366
NNNNNNNNNNNNNNNNNNNNNNNNNNNNNNNNNNtcaagtataatcggaacttctctaagaatattagttcgaattgaattaggtcacccaggttcattaattggaaatgatcaaatttataatgtaattgtaacagctcacgcatttattataattttttttatagtaataccaattataattggtggttttggaaattgattagtccctttaatactaggagctccagatatagctttcccccgaataaataatataagtttttgattacttcctcctgctttaattttattattaatgagtagaatagtagaaagtggggctggaacaggttgaactgtttaccctcctttatcttctgttattgctcacggaggagcttctgtagatttagcaattttttctttacacttagcaggaatttcttctattttaggtgcagtaaattttattacaactgtaattaatatacgatcaacaggaattacatttgatcgaataccactatttgtttgatcagttgctattacagccttattacttcttttatctttaccagttttagccggagcaattactatgttattaacagatcgaaatttaaatacatcattttttgaccctgctggtggagNNNNNNNNNNNNNNNNNNNNNNNNNNNNNNNNN
>DQ348367
NNNNNaactttatact-ttattttcggagcttgatcaagtataatcggaacttctctaagaatattagttcgaattgaattaggtcacccaggttcattaattggaaatgatcaaatttataatgtaattgtaacagctcacgcatttattataattttttttatagtaataccaattataattggtggttttggaaattgattagtccctttaatactaggagctccagatatagctttcccccgaataaataatataagtttttgattacttcctcctgctttaattttattattaatgagtagtatagtagaaagtggggctggaacaggttgaactgtttaccctcctttatcttctgttattgctcacggaggagcttctgtagatttagcaattttttctttacacttagcaggaatttcttctattttaggtgcagtaaattttattacaactgtaattaatatacgatcaacaggaattacatttgatcgaataccactatttgtttgatcagttgctattacagccttattacttcttttatctttaccagttttagccggagcaattactatgttattaacagatcgaaatttaaatacatcattttttgaccctgctggtggaggagNNNNNNNNNNNNNNNNNNNNNNNNNNNNNN
>DQ348368
NNNNNaactttatact-ttattttcggagcttgatcaagtataatcggaacttctctaagaatattagttcgaattgaattaggtcacccaggttcattaattggaaatgatcaaatttataatgtaattgtaacagctcacgcatttattataattttttttatagtaataccaattataattggtggttttggaaattgattagtccctttaatactaggagctccagatatagctttcccccgaataaataatataagtttttgattacttcctcctgctttaattttattattaatgagtagtatagtagaaagtggggctggaacaggttgaactgtttaccctcctttatcttctgttattgctcacggaggagcttctgtagatttagcaattttttctttacacttagcaggaatttcttctattttaggtgcagtaaattttattacaactgtaattaatatacgatcaacaggaattacatttgatcgaataccactatttgtttgatcagttgctattacagccttattacttcttttatctttaccagttttagccggagcaattactatngtattaacagatcgaaatttaaNNNNNNNNNNNNNNNNNNNNNNNNNNNNNNNNNNNNNNNNNNNNNNNNNNNNNNNNNNNNNNN
>DQ348369
NNNNNNNNNNNNNNNNNNNNNNNNNNNagcttgatcaagtataatcggaacttctctaagaatattagttcgaattgaattaggtcacccaggttcattaattggaaatgatcaaatttataatgtaattgtaacagctcacgcatttattataattttttttatagtaataccaattataattggtggttttggaaattgattagtccctttaatactaggagctccagatatagctttcccccgaataaataatataagtttttgattacttcctcctgctttaattttattattaatgagtagaatagtagaaagtggggctggaacaggttgaactgtttaccctcctttatcttctgttattgctcacggaggagcttctgtagatttagcaattttttctttacacttagcaggaatttcttctattttaggtgcagtaaattttattacaactgtaattaatatacgatcaacaggaattacatttgatcgaataccactatttgtttgatcagttgctattacagccttattacttcttttatctttaccagttttagccggagcaattactatgttattaacagatcgaaatttaaatacatcattttttgaccctgctggtggaggagatccaaNNNNNNNNNNNNNNNNNNNNNNNN
>DQ348370
NNNNNaactttatact-ttattttcggagcttgatcaagtataatcggaacttctctaagaatattagttcgaattgaattaggtcacccaggttcattaattggaaatgatcaaatttataatgtaattgtaacagctcacgcatttattataattttttttatagtaataccaattataattggtggttttggaaattgattagtccctttaatactaggagctccagatatagctttcccccgaataaataatataagtttttgattacttcctcctgctttaattttattattaatgagtagaatagtagaaagtggggctggaacaggttgaactgtttaccctcctttatcttctgttattgctcacggaggagcttctgtagatttagcaattttttctttacacttagcaggaatttcttctattttaggtgcagtaaattttattacaactgtaattaatatacgatcaacaggaattacatttgatcgaataccactatttgtttgatcagttgctattacagccttattacttcttttatctttaccagttttagccggagcaattactatgttattaacagatcgaaatttaaatacatcattttttgaccctgctggtggaggagatccaNNNNNNNNNNNNNNNNNNNNNNNNN
>DQ348371
NNNNNaactttatact-ttattttcggagcttgatcaagtataatcggaacttctctaagaatattagttcgaattgaattaggtcacccaggttcattaattggaaatgatcaaatttataatgtaattgtaacagctcacgcatttattataattttttttatagtaataccaattataattggtggttttggaaattgattagtccctttaatactaggagctccagatatagctttcccccgaataaataatataagtttttgattacttcctcctgctttaattttattattaatgagtagtatagtagaaagtggggctggaacaggttgaactgtttaccctcctttatcttctgttattgctcacggaggagcttctgtagatttagcaattttttctttacacttagcaggaatttcttctattttaggtgcagtaaattttattacaactgtaattaatatacgatcaacaggaattacatttgatcgaataccactatttgtttgatcagttgctattacagccttattacttcttttatctttaccagttttagccggagcaattactatgttattaacagatcgaaatttaaatacatcattttttgaccctgctggNNNNNNNNNNNNNNNNNNNNNNNNNNNNNNNNNNNNNN
>DQ348372
NNNNNaactttatact-ttattttcggagcttgatcaagtataatcggaacttctctaagaatattagttcgaattgaattaggtcacccaggttcattaattggaaatgatcaaatttataatgtaattgtaacagctcacgcatttattataattttttttatagtaataccaattataattggtggttttggaaattgattagtccctttaatactaggagctccagatatagctttcccccgaataaataatataagtttttgattacttcctcctgctttaattttattattaatgagtagtatagtagaaagtggggctggaacaggttgaactgtttaccctcctttatcttctgttattgctcacggaggagcttctgtagatttagcaattttttctttacacttagcaggaatttcttctattttaggtgcagtaaattttattacaactgtaattaatatacgatcaacaggaattacatttgatcgaataccactatttgtttgatcagttgctattacagccttattacttcttttatctttaccagttttagccggagcaattactatnttattaacagatcgaaatttaaatacatcattttttgaccctgctggtggaggagNNNNNNNNNNNNNNNNNNNNNNNNNNNNNN
>DQ348373
NNNNNNNNNNNNNNNNNNNNNNNNNNNNNNNNgatcaagtataatcggaacttctctaagaatattagttcgaattgaattaggtcacccaggttcattaattggaaatgatcaaatttataatgtaattgtaacagctcacgcatttattataattttttttatagtaataccaattataattggtggttttggaaattgattagtccctttaatactaggagctccagatatagctttcccccgaataaataatataagtttttgattacttcctcctgctttaattttattattaatgagtagtatagtagaaagtggggctggaacaggttgaactgtttaccctcctttatcttctgttattgctcacggaggagcttctgtagatttagcaattttttctttacacttagcaggaatttcttctattttaggtgcagtaaattttattacaactgtaattaatatacgatcaacaggaattacatttgatcgaataccactatttgtttgatcagttgctattacagccttattacttcttttatctttaccagttttagccggagcaattactatgttattaacagatcgaaatttaaatacatcattttttgaccctgctggtggaggagNNNNNNNNNNNNNNNNNNNNNNNNNNNNNN
>DQ348374
NNNNNNNNNNNNNNNNNNNNNNNNNNNNNNNNNNtcaagtataatcggaacttctctaagaatattagttcgaattgaattaggtcacccaggttcattaattggaaatgatcaaatttataatgtaattgtaacagctcacgcatttattataattttttttatagtaataccaattataattggtggttttggaaattgattagtccctttaatactaggagctccagatatagctttcccccgaataaataatataagtttttgattacttcctcctgctttaattttattattaatgagtagtatagtagaaagtggggctggaacaggttgaactgtttaccctcctttatcttctgttattgctcacggaggagcttctgtagatttagcaattttttctttacacttagcaggaatttcttctattttaggtgcagtaaattttattacaactgtaattaatatacgatcaacaggaattacatttgatcgaataccactatttgtttgatcagttgctattacagccttattacttcttttatctttaccagttttagccggagcaattactattntattaacagatcgaaatttaaatacatcattttttgaccctgctggNNNNNNNNNNNNNNNNNNNNNNNNNNNNNNNNNNNNNN
>DQ348375
NNNNNNNNNNNNNNNNNNNNNNNNNNNNNNNNgatcaagtataatcggaacttctctaagaatattagttcgaattgaattaggtcacccaggttcattaattggaaatgatcaaatttataatgtaattgtaacagctcacgcatttattataattttttttatagtaataccaattataattggtggttttggaaattgattagtccctttaatactaggagctccagatatagctttcccccgaataaataatataagtttttgattacttcctcctgctttaattttattattaatgagtagtatagtagaaagtggggctggaacaggttgaactgtttaccctcctttatcttctgttattgctcacggaggagcttctgtagatttagcaattttttctttacacttagcaggaatttcttctattttaggtgcagtaaattttattacaactgtaattaatatacgatcaacaggaattacatttgatcgaataccactatttgtttgatcagttgctattacagccttattacttcttttatctttaccagttttagccggagcaattactattNNNNNNNNNNNNNNNNNNNNNNNNNNNNNNNNNNNNNNNNNNNNNNNNNNNNNNNNNNNNNNNNNNNNNNNNNNNNNNNNNNNNN
>DQ348257
NNNNNNNNNNNNNNNNNNNNNNNNNNNNNNNNNNNNNNNtataatcggaacttctctaagaatattagttcgaattgaattaggtcacccaggttcattaattggaaatgatcaaatttataatgtaattgtaacagctcacgcatttattataattttttttatagtaataccaattataattggtggttttggaaattgattagtccctttaatactaggagctccagatatagctttcccccgaataaataatataagtttttgattacttcctcctgctttaattttattattaatgagtagtatagtagaaagtggggctggaacaggttgaactgtttaccctcctttatcttctgttattgctcacggaggagcttctgtagatttagcaattttttctttacacttagcaggaatttcttctattttaggtgcagtaaattttattacaactgtaattaatatacgatcaacaggaattacatttgatcgaataccactatttgtttgatcagttgctattacagccttattacttcttttatctttaccagttttagccggagcaattactatgttattaacagatcgaaatttaaatacatcattttttgaccctgctggtggaggagatccaattttataccaacatttatttNNNN
>DQ348256
NNNNNNNNNNNNNNNNNNNNNNNNNNNNNNNNNNNNNNNNNNNNNNNNNNNNNNNNNNNNNNNNNNNNNNNNNNNNNNNNNNNNNNNNNNNNNNNNNNNNNNNNNNNNNNNNNNNNNNNNNNNNNNNNNNNNNNNNNNNNNNNNNNNNNNNNNNNNNNNNNNNNNNNNNNNNNNNNNNNNNNNNNNNNNNNNNNNNNNNNNNNNNNNNNNNNNNNNNNNNNNNNNNNNNNNNNNNNNNNNNNNNNgaataaataatataagtttttgattacttcctcctgctttaattttattattaatgagtagaatagtagaaagtggggctggaacaggttgaactgtttaccctcctttatcttctgttattgctcacggaggagcttctgtagatttagcaattttttctttacacttagcaggaatttcttctattttaggtgcagtaaattttattacaactgtaattaatatacgatcaacaggaattacatttgatcgaataccactatttgtttgatcagttgctattacagccttattacttcttttatctttaccagttttagccggagcaattactatgttattaacagatcgaaatttaaatacatcattttttgaccctgctggtggaggagatccaattttataccaacatttatttNNNN
>DQ348255
NNNNNNNNNNNNNNNNNNNNNNNNNNNNNNNNNNNNNNNtataatcggaacttctctaagaatattagttcgaattgaattaggtcacccaggttcattaattggaaatgatcaaatttataatgtaattgtaacagctcacgcatttattataattttttttatagtaataccaattataattggtggttttggaaattgattagtccctttaatactaggagctccagatatagctttcccccgaataaataatataagtttttgattacttcctcctgctttaattttattattaatgagtagtatagtagaaagtggggctggaacaggttgaactgtttaccctcctttatcttctgttattgctcacggaggagcttctgtagatttagcaattttttctttacacttagcaggaatttcttctattttaggtgcagtaaattttattacaactgtaattaatatacgatcaacaggaattacatttgatcgaataccactatttgtttgatcagttgctattacagccttattacttcttttatctttaccagttttagccggagcaattactatgttattaacagatcgaaatttaaatacatcattttttgaccctgctggtggaggagatccaattttataccaacatttatttNNNN
>DQ348254
NNNNNNNNNNNNNNNNNNNNNNNNNNNNNNNNNNNNNNNNNtaatcggaacttctctaagaatattagttcgaattgaattaggtcacccaggttcattaattggaaatgatcaaatttataatgtaattgtaacagctcacgcatttattataattttttttatagtaataccaattataattggtggttttggaaattgattagtccctttaatactaggagctccagatatagctttcccccgaataaataatataagtttttgattacttcctcctgctttaattttattattaatgagtagtatagtagaaagtggggctggaacaggttgaactgtttaccctcctttatcttctgttattgctcacggaggagcttctgtagatttagcaattttttctttacacttagcaggaatttcttctattttaggtgcagtaaattttattacaactgtaattaatatacgatcaacaggaattacatttgatcgaataccactatttgtttgatcagttgctattacagccttattacttcttttatctttaccagttttagccggagcaattactatgttattaacagatcgaaatttaaatacatcattttttgaccctgctggtggaggagatccaattttataccaacatttatttNNNN
>DQ348253
NNNNNNNNNNNNNNNNNNNNNNNNNNNNNNNNNNNNNNNtataatcggaacttctctaagaatattagttcgaattgaattaggtcacccaggttcattaattggaaatgatcaaatttataatgtaattgtaacagctcacgcatttattataattttttttatagtaataccaattataattggtggttttggaaattgattagtccctttaatactaggagctccagatatagctttcccccgaataaataatataagtttttgattacttcctcctgctttaattttattattaatgagtagtatagtagaaagtggggctggaacaggttgaactgtttaccctcctttatcttctgttattgctcacggaggagcttctgtagatttagcaattttttctttacacttagcaggaatttcttctattttaggtgcagtaaattttattacaactgtaattaatatacgatcaacaggaattacatttgatcgaataccactatttgtttgatcagttgctattacagccttattacttcttttatctttaccagttttagccggagcaattactatgttattaacagatcgaaatttaaatacatcattttttgaccctgctggtggaggagatccaattttataccaacatttatttNNNN
>DQ348252
NNNNNNNNNNNNNNNNNNNNNNNNNNNNNNNNNNNNNNgtataatcggaacttctctaagaatattagttcgaattgaattaggtcacccaggttcattaattggaaatgatcaaatttataatgtaattgtaacagctcacgcatttattataattttttttatagtaataccaattataattggtggttttggaaattgattagtccctttaatactaggagctccagatatagctttcccccgaataaataatataagtttttgattacttcctcctgctttaattttattattaatgagtagtatagtagaaagtggggctggaacaggttgaactgtttaccctcctttatcttctgttattgctcacggaggagcttctgtagatttagcaattttttctttacacttagcaggaatttcttctattttaggtgcagtaaattttattacaactgtaattaatatacgatcaacaggaattacatttgatcgaataccactatttgtttgatcagttgctattacagccttattacttcttttatctttaccagttttagccggagcaattactatgttattaacagatcgaaatttaaatacatcattttttgaccctgctggtggaggagatccanttttataccaacatttatttNNNN
>DQ348251
NNNNNNNNNNNNNNNNNNNNNNNNNNNNNNNNNNNNNNagttaatcggaacttctctaagaatattagttcgaattgaattaggtcacccaggttcattaattggaaatgatcaaatttataatgtaattgtaacagctcacgcatttattataattttttttatagtaataccaattataattggtggttttggaaattgattagtccctttaatactaggagctccagatatagctttcccccgaataaataatataagtttttgattacttcctcctgctttaattttattattaatgagtagtatagtagaaagtggggctggaacaggttgaactgtttaccctcctttatcttctgttattgctcacggaggagcttctgtagatttagcaattttttctttacacttagcaggaatttcttctattttaggtgcagtaaattttattacaactgtaattaatatacgatcaacaggaattacatttgatcgaataccactatttgtttgatcagttgctattacagccttattacttcttttatctttaccagttttagccggagcaattactatgttattaacagatcgaaatttaaatacatcattttttgaccctgctggtggaggagatccaattttataccaacatttatttNNNN
>DQ348250
NNNNNNNNNNNNNNNNNNNNNNNNNNNNNNNNNNNNNNNtataatcggaacttctctaagaatattagttcgaattgaattaggtcacccaggttcattaattggaaatgatcaaatttataatgtaattgtaacagctcacgcatttattataattttttttatagtaataccaattataattggtggttttggaaattgattagtccctttaatactaggagctccagatatagctttcccccgaataaataatataagtttttgattacttcctcctgctttaattttattattaatgagtagtatagtagaaagtggggctggaacaggttgaactgtttaccctcctttatcttctgttattgctcacggaggagcttctgtagatttagcaattttttctttacacttagcaggaatttcttctattttaggtgcagtaaattttattacaactgtaattaatatacgatcaacaggaattacatttgatcgaataccactatttgtttgatcagttgctattacagccttattacttcttttatctttaccagttttagccggagcaattactatgttattaacagatcgaaatttaaatacatcattttttgaccctgctggtggaggagatccnattttataccaacatttatttNNNN
>DQ348249
NNNNNNNNNNNNNNNNNNNNNNNNNNNNNNNNNNNNNNNtataatcggaacttctctaagaatattagttcgaattgaattaggtcacccaggttcattaattggaaatgatcaaatttataatgtaattgtaacagctcacgcatttattataattttttttatagtaataccaattataattggtggttttggaaattgattagtccctttaatactaggagctccagatatagctttcccccgaataaataatataagtttttgattacttcctcctgctttaattttattattaatgagtagtatagtagaaagtggggctggaacaggttgaactgtttaccctcctttatcttctgttattgctcacggaggagcttctgtagatttagcaattttttctttacacttagcaggaatttcttctattttaggtgcagtaaattttattacaactgtaattaatatacgatcaacaggaattacatttgatcgaataccactatttgtttgatcagttgctattacagccttattacttcttttatctttaccagttttagccggagcaattactatgttattaacagatcgaaatttaaatacatcattttttgaccctgctggtggaggagatccaattttataccaacatttatttNNNN
>DQ348248
NNNNNNNNNNNNNNNNNNNNNNNNNNNNNNNNNNNNNNNtataatcggaacttctctaagaatattagttcgaattgaattaggtcacccaggttcattaattggaaatgatcaaatttataatgtaattgtaacagctcacgcatttattataattttttttatagtaataccaattataattggtggttttggaaattgattagtccctttaatactaggagctccagatatagctttcccccgaataaataatataagtttttgattacttcctcctgctttaattttattattaatgagtagtatagtagaaagtggggctggaacaggttgaactgtttaccctcctttatcttctgttattgctcacggaggagcttctgtagatttagcaattttttctttacacttagcaggaatttcttctattttaggtgcagtaaattttattacaactgtaattaatatacgatcaacaggaattacatttgatcgaataccactatttgtttgatcagttgctattacagccttattacttcttttatctttaccagttttagccggagcaattactatgttattaacagatcgaaatttaaatacatcattttttgaccctgctggtggaggagatccaattttataccaacatttatttNNNN
>DQ348247
NNNNNNNNNNNNNNNNNNNNNNNNNNNNNNNNNNNNNNgtataatcggaacttctctaagaatattagttcgaattgaattaggtcacccaggttcattaattggaaatgatcaaatttataatgtaattgtaacagctcacgcatttattataattttttttatagtaataccaattataattggtggttttggaaattgattagtccctttaatactaggagctccagatatagctttcccccgaataaataatataagtttttgattacttcctcctgctttaattttattattaatgagtagtatagtagaaagtggggctggaacaggttgaactgtttaccctcctttatcttctgttattgctcacggaggagcttctgtagatttagcaattttttctttacacttagcaggaatttcttctattttaggtgcagtaaattttattacaactgtaattaatatacgatcaacaggaattacatttgatcgaataccactatttgtttgatcagttgctattacagccttattacttcttttatctttaccagttttagccggagcaattactatgttattaacagatcgaaatttaaatacatcattttttgaccctgctggtggaggagatccaattttataccaacatttatttNNNN
>DQ348246
NNNNNNNNNNNNNNNNNNNNNNNNNNNNNNNNNNNNNNNtataatcggaacttctctaagaatattagttcgaattgaattaggtcacccaggttcattaattggaaatgatcaaatttataatgtaattgtaacagctcacgcatttattataattttttttatagtaataccaattataattggtggttttggaaattgattagtccctttaatactaggagctccagatatagctttcccccgaataaataatataagtttttgattacttcctcctgctttaattttattattaatgagtagtatagtagaaagtggggctggaacaggttgaactgtttaccctcctttatcttctgttattgctcacggaggagcttctgtagatttagcaattttttctttacacttagcaggaatttcttctattttaggtgcagtaaattttattacaactgtaattaatatacgatcaacaggaattacatttgatcgaataccactatttgtttgatcagttgctattacagccttattacttcttttatctttaccagttttagccggagcaattactatgttattaacagatcgaaatttaaatacatcattttttgaccctgctggtggaggagatccaattttataccaacatttatttNNNN
>DQ348245
NNNNNNNNNNNNNNNNNNNNNNNNNNNNNNNNNNNNNNNtataatcggaacttctctaagaatattagttcgaattgaattaggtcacccaggttcattaattggaaatgatcaaatttataatgtaattgtaacagctcacgcatttattataattttttttatagtaataccaattataattggtggttttggaaattgattagtccctttaatactaggagctccagatatagctttcccccgaataaataatataagtttttgattacttcctcctgctttaattttattattaatgagtagtatagtagaaagtggggctggaacaggttgaactgtttaccctcctttatcttctgttattgctcacggaggagcttctgtagatttagcaattttttctttacacttagcaggaatttcttctattttaggtgcagtaaattttattacaactgtaattaatatacgatcaacaggaattacatttgatcgaataccactatttgtttgatcagttgctattacagccttattacttcttttatctttaccagttttagccggagcaattactatgttattaacagatcgaaatttaaatacatcattttttgaccctgctggtggaggagatccaattttataccaacatttatttNNNN
>DQ348244
NNNNNNNNNNNNNNNNNNNNNNNNNNNNNNNNNNNNNNNtataatcggaacttctctaagaatattagttcgaattgaattaggtcacccaggttcattaattggaaatgatcaaatttataatgtaattgtaacagctcacgcatttattataattttttttatagtaataccaattataattggtggttttggaaattgattagtccctttaatactaggagctccagatatagctttcccccgaataaataatataagtttttgattacttcctcctgctttaattttattattaatgagtagtatagtagaaagtggggctggaacaggttgaactgtttaccctcctttatcttctgttattgctcacggaggagcttctgtagatttagcaattttttctttacacttagcaggaatttcttctattttaggtgcagtaaattttattacaactgtaattaatatacgatcaacaggaattacatttgatcgaataccactatttgtttgatcagttgctattacagccttattacttcttttatctttaccagttttagccggagcaattactatgttattaacagatcgaaatttaaatacatcattttttgaccctgctggtggaggagatccaattttataccaacatttatttNNNN
>DQ348243
NNNNNNNNNNNNNNNNNNNNNNNNNNNNNNNNNNNNNNNNataatcggaacttctctaagaatattagttcgaattgaattaggtcacccaggttcattaattggaaatgatcaaatttataatgtaattgtaacagctcacgcatttattataattttttttatagtaataccaattataattggtggttttggaaattgattagtccctttaatactaggagctccagatatagctttcccccgaataaataatataagtttttgattacttcctcctgctttaattttattattaatgagtagtatagtagaaagtggggctggaacaggttgaactgtttaccctcctttatcttctgttattgctcacggaggagcttctgtagatttagcaattttttctttacacttagcaggaatttcttctattttaggtgcagtaaattttattacaactgtaattaatatacgatcaacaggaattacatttgatcgaataccactatttgtttgatcagttgctattacagccttattacttcttttatctttaccagttttagccggagcaattactatgttattaacagatcgaaatttaaatacatcattttttgaccctgctggtggaggagatccnnntttataccaacatttatttNNNN
>DQ348242
NNNNNNNNNNNNNNNNNNNNNNNNNNNNNNNNNNNNNNNtataatcggaacttctctaagaatattagttcgaattgaattaggtcacccaggttcattaattggaaatgatcaaatttataatgtaattgtaacagctcacgcatttattataattttttttatagtaataccaattataattggtggttttggaaattgattagtccctttaatactaggagctccagatatagctttcccccgaataaataatataagtttttgattacttcctcctgctttaattttattattaatgagtagaatagtagaaagtggggctggaacaggttgaactgtttaccctcctttatcttctgttattgctcacggaggagcttctgtagatttagcaattttttctttacacttagcaggaatttcttctattttaggtgcagtaaattttattacaactgtaattaatatacgatcaacaggaattacatttgatcgaataccactatttgtttgatcagttgctattacagccttattacttcttttatctttaccagttttagccggagcaattactatgttattaacagatcgaaatttaaatacatcattttttgaccctgctggtggaggagatccaattttataccaacatttatttNNNN
>DQ348241
NNNNNNNNNNNNNNNNNNNNNNNNNNNNNNNNNNNNNNNNNNatcgggaacttctctaagaatattagttcgaattgaattaggtcacccaggttcattaattggaaatgatcaaatttataatgtaattgtaacagctcacgcatttattataattttttttatagtaataccaattataattggtggttttggaaattgattagtccctttaatactaggagctccagatatagctttcccccgaataaataatataagtttttgattacttcctcctgctttaattttattattaatgagtagtatagtagaaagtggggctggaacaggttgaactgtttaccctcctttatcttctgttattgctcacggaggagcttctgtagatttagcaattttttctttacacttagcaggaatttcttctattttaggtgcagtaaattttattacaactgtaattaatatacgatcaacaggaattacatttgatcgaataccactatttgtttgatcagttgctattacagccttattacttcttttatctttaccagttttagccggagcaattactatgttattaacagatcgaaatttaaatacatcattttttgaccctgctggtggaggagatccaattttataccaacatttatttNNNN
>DQ348240
NNNNNNNNNNNNNNNNNNNNNNNNNNNNNNNNNNNNNNNNataatcggaacttctctaagaatattagttcgaattgaattaggtcacccaggttcattaattggaaatgatcaaatttataatgtaattgtaacagctcacgcatttattataattttttttatagtaataccaattataattggtggttttggaaattgattagtccctttaatactaggagctccagatatagctttcccccgaataaataatataagtttttgattacttcctcctgctttaattttattattaatgagtagtatagtagaaagtggggctggaacaggttgaactgtttaccctcctttatcttctgttattgctcacggaggagcttctgtagatttagcaattttttctttacacttagcaggaatttcttctattttaggtgcagtaaattttattacaactgtaattaatatacgatcaacaggaattacatttgatcgaataccactatttgtttgatcagttgctattacagccttattacttcttttatctttaccagttttagccggagcaattactatgttattaacagatcgaaatttaaatacatcattttttgaccctgctggtggaggagatccaattttataccaacatttatttNNNN
>DQ348239
NNNNNNNNNNNNNNNNNNNNNNNNNNNNNNNtnnnnnnntataatcggaacttctctaagaatattagttcgaattgaattaggtcacccaggttcattaattggaaatgatcaaatttataatgtaattgtaacagctcacgcatttattataattttttttatagtaataccaattataattggtggttttggaaattgattagtccctttaatactaggagctccagatatagctttcccccgaataaataatataagtttttgattacttcctcctgctttaattttattattaatgagtagaatagtagaaagtggggctggaacaggttgaactgtttaccctcctttatcttctgttattgctcacggaggagcttctgtagatttagcaattttttctttacacttagcaggaatttcttctattttaggtgcagtaaattttattacaactgtaattaatatacgatcaacaggaattacatttgatcgaataccactatttgtttgatcagttgctattacagccttattacttcttttatctttaccagttttagccggagcaattactatgttattaacagatcgaaatttaaatacatcattttttgaccctgctggtggaggagatccaattttataccaacatttatttNNNN
>DQ348238
NNNNNNNNNNNNNNNNNNNNNNNNNNNNNNNNNNNNNNgtataatcggaacttctctaagaatattagttcgaattgaattaggtcacccaggttcattaattggaaatgatcaaatttataatgtaattgtaacagctcacgcatttattataattttttttatagtaataccaattataattggtggttttggaaattgattagtccctttaatactaggagctccagatatagctttcccccgaataaataatataagtttttgattacttcctcctgctttaattttattattaatgagtagtatagtagaaagtggggctggaacaggttgaactgtttaccctcctttatcttctgttattgctcacggaggagcttctgtagatttagcaattttttctttacacttagcaggaatttcttctattttaggtgcagtaaattttattacaactgtaattaatatacgatcaacaggaattacatttgatcgaataccactatttgtttgatcagttgctattacagccttattacttcttttatctttaccagttttagccggagcaattactatgttattaacagatcgaaatttaaatacatcattttttgaccctgctggtggaggagatccaattttataccaacatttatttNNNN
>DQ348237
NNNNNNNNNNNNNNNNNNNNNNNNNNNNNNNNNNNNNNgtataatcggaacttctctaagaatattagttcgaattgaattaggtcacccaggttcattaattggaaatgatcaaatttataatgtaattgtaacagctcacgcatttattataattttttttatagtaataccaattataattggtggttttggaaattgattagtccctttaatactaggagctccagatatagctttcccccgaataaataatataagtttttgattacttcctcctgctttaattttattattaatgagtagtatagtagaaagtggggctggaacaggttgaactgtttaccctcctttatcttctgttattgctcacggaggagcttctgtagatttagcaattttttctttacacttagcaggaatttcttctattttaggtgcagtaaattttattacaactgtaattaatatacgatcaacaggaattacatttgatcgaataccactatttgtttgatcagttgctattacagccttattacttcttttatctttaccagttttagccggagcaattactatgttattaacagatcgaaatttaaatacatcattttttgaccctgctggtggaggagatccaattttataccaacatttatttNNNN
>DQ348236
NNNNNNNNNNNNNNNNNNNNNNNNNNNNNNNNNNNNNNgtataatcggaacttctctaagaatattagttcgaattgaattaggtcacccaggttcattaattggaaatgatcaaatttataatgtaattgtaacagctcacgcatttattataattttttttatagtaataccaattataattggtggttttggaaattgattagtccctttaatactaggagctccagatatagctttcccccgaataaataatataagtttttgattacttcctcctgctttaattttattattaatgagtagtatagtagaaagtggggctggaacaggttgaactgtttaccctcctttatcttctgttattgctcacggaggagcttctgtagatttagcaattttttctttacacttagcaggaatttcttctattttaggtgcagtaaattttattacaactgtaattaatatacgatcaacaggaattacatttgatcgaataccactatttgtttgatcagttgctattacagccttattacttcttttatctttaccagttttagccggagcaattactatgttattaacagatcgaaatttaaatacatcattttttgaccctgctggtggaggagatccaattttataccaacatttatttNNNN
>DQ348235
NNNNNNNNNNNNNNNNNNNNNNNNNNNNNNNNNNNNNNgtataatcggaacttctctaagaatattagttcgaattgaattaggtcacccaggttcattaattggaaatgatcaaatttataatgtaattgtaacagctcacgcatttattataattttttttatagtaataccaattataattggtggttttggaaattgattagtccctttaatactaggagctccagatatagctttcccccgaataaataatataagtttttgattacttcctcctgctttaattttattattaatgagtagtatagtagaaagtggggctggaacaggttgaactgtttaccctcctttatcttctgttattgctcacggaggagcttctgtagatttagcaattttttctttacacttagcaggaatttcttctattttaggtgcagtaaattttattacaactgtaattaatatacgatcaacaggaattacatttgatcgaataccactatttgtttgatcagttgctattacagccttattacttcttttatctttaccagttttagccggagcaattactatgttattaacagatcgaaatttaaatacatcattttttgaccctgctggtggaggagatccaattttataccaacatttatttNNNN
>DQ348234
NNNNNNNNNNNNNNNNNNNNNNNNNNNNNNNNNNNNNNgtataatcggaacttctctaagaatattagttcgaattgaattaagtcacccaggttcattaattggaaatgatcaaatttataatgtaattgtaacagctcacgcatttattataattttttttatagtaataccaattataattggtggttttggaaattgattagtccctttaatactaggagctccagatatagctttcccccgaataaataatataagtttttgattacttcctcctgctttaattttattattaatgagtagtatagtagaaagtggggctggaacaggttgaactgtttaccctcctttatcttctgttattgctcacggaggagcttctgtagatttagcaattttttctttacatttagcaggaatttcttctattttaggtgcagtaaattttattacaactgtaattaatatacgatcaacaggaattacatttgatcgaataccactatttgtttgatcagttgctattacagccttattacttcttttatctttaccagttttagccggagcaattactatgttattaacagatcgaaatttaaatacatcattttttgaccctgctggtggaggagatccaattttataccaacatttatttNNNN
>DQ348233
NNNNNNNNNNNNNNNNNNNNNNNNNNNNNNNNNNNNNNgtataatcggaacttctctaagaatattagttcgaattgaattaggtcacccaggttcattaattggaaatgatcaaatttataatgtaattgtaacagctcacgcatttattataattttttttatagtaataccaattataattggtggttttggaaattgattagtccctttaatactaggagctccagatatagctttcccccgaataaataatataagtttttgattacttcctcctgctttaattttattattaatgagtagtatagtagaaagtggggctggaacaggttgaactgtttaccctcctttatcttctgttattgctcacggaggagcttctgtagatttagcaattttttctttacacttagcaggaatttcttctattttaggtgcagtaaattttattacaactgtaattaatatacgatcaacaggaattacatttgatcgaataccactatttgtttgatcagttgctattacagccttattacttcttttatctttaccagttttagccggagcaattactatgttattaacagatcgaaatttaaatacatcattttttgaccctgctggtggaggagatccaattttataccaacatttatttNNNN
>DQ348232
NNNNNNNNNNNNNNNNNNNNNNNNNNNNNNNNNNNNNNgtataatcggaacttctctaagaatattagttcgaattgaattaggtcacccaggttcattaattggaaatgatcaaatttataatgtaattgtaacagctcacgcatttattataattttttttatagtaataccaattataattggtggttttggaaattgattagtccctttaatactaggagctccagatatagctttcccccgaataaataatataagtttttgattacttcctcctgctttaattttattattaatgagtagtatagtagaaagtggggctggaacaggttgaactgtttaccctcctttatcttctgttattgctcacggaggagcttctgtagatttagcaattttttctttacacttagcaggaatttcttctattttaggtgcagtaaattttattacaactgtaattaatatacgatcaacaggaattacatttgatcgaataccactatttgtttgatcagttgctattacagccttattacttcttttatctttaccagttttagccggagcaattactatgttattaacagatcgaaatttaaatacatcattttttgaccctgctggtggaggagatccaattttataccaacatttatttNNNN
>DQ348231
NNNNNNNNNNNNNNNNNNNNNNNNNNNNNNNNNNNNNNNNNNNNNNNNNNNNNNNNNNNNNNNNNNNNNNNNNNNNNNNNNNNNNNNNNcaggttcattaattggaaatgatcaaatttataatgtaattgtaacagctcacgcatttattataattttttttatagtaataccaattataattggtggttttggaaattgattagtccctttaatactaggagctccagatatagctttcccccgaataaataatataagtttttgattacttcctcctgctttaattttattattaatgagtagtatagtagaaagtggggctggaacaggttgaactgtttaccctcctttatcttctgttattgctcacggaggagcttctgtagatttagcaattttttctttacacttagcaggaatttcttctattttaggtgcagtaaattttattacaactgtaattaatatacgatcaacaggaattacatttgatcgaataccactatttgtttgatcagttgctattacagccttattacttcttttatctttaccagttttagccggagcaattactatgttattaacagatcgaaatttaaatacatcattttttgaccctgctggtggaggagatccaattttataccaacatttatttNNNN
>DQ348230
NNNNNNNNNNNNNNNNNNNNNNNNNNNNNNNNNNNNNNNNNNNNtcggaacttctctaagaatattagttcgaattgaattaggtcacccaggttcattaattggaaatgatcaaatttataatgtaattgtaacagctcacgcatttattataattttttttatagtaataccaattataattggtggttttggaaattgattagtccctttaatactaggagctccagatatagctttcccccgaataaataatataagtttttgattacttcctcctgctttaattttattattaatgagtagtatagtagaaagtggggctgNNNNNNNNNNNNNNNNNNNNNNNNNNNNNNNNNNNNNNNNNNNNNNNNNNNNNNNNNNNNNNNNNNNNNNNNNNNNNNNNNNNNNNNNNNNNNNNNNNNNNNNNNNNNNNNNNNNNNNNNNNNNNNNNNNNNNNNNNNNNNNNNNNNNNNNNNNNNNNNNNNNNNNNNNNNNNNNNNNNNNNNNNNNNNNNNNNNNNNNNNNNNNNNNNNNNNNNNNNNNNNNNNNNNNNNNNNNNNNNNNNNNNNNNNNNNNNNNNNNNNNNNNNNNNNNNNNNNNNNNNNNNNNNNNNNNNNNNNNNNNNNNNNNNNNNNNNNNNNNNNNNNNNNNNNNNNNNNNNNNNN
>DQ348390
NNNNNNNNNNNNNNNt-ttnttttcggagcttnaanaagtataatcggaacttctctaagaatattagttcgaattgaattaggtcacccaggttcattaattggaaatgatcaaatttataatgtaattgtaacagctcacgcatttattataattttttttatagtaataccaattataattggtggttttggaaattgattagtccctttaatgctaggagctccagatatagctttcccccgaataaataatataagtttttgattacttccccctgctttaattttattattaatgagtagtatagtagaaagtggagctggaacaggttgaactgtttaccctcctttatcttctattattgctcacggaggagcttctgtagatttagcaattttttctttacacttagctggaatttcttctattttaggtgcagtaaattttattacaactgtaattaatatacgatcaacaggaattacatttgatcgaataccactatttgtttgatcagttgctattacagccttattacttcttttatctttaccggttttagctggagcaattactatgttattaacagatcgaaatttaaatacatcattttttgaccctgctggtggaggagacccaattttataccaacatttatttNNNN
>DQ348391
NNNNNaactttatact-ttattttcggagcttgatccagtataatcggaacttctctaagaatattagttcgaattgaattaggtcacccaggttcattaattggaaatgatcaaatttataatgtaattgtaacagctcacgcatttattataattttttttatagtaataccaattataattggtggttttggaaattgattagtccctttaatgctaggagctccagatatagctttcccccgaataaataatataagtttttgattacttccccctgctttaattttattattaatgagtagtatagtagaaagtggagctggaacaggttgaactgtttaccctcctttatcttctattattgctcacggaggagcttctgtagatttagcaattttttctttacacttagctggaatttcttctattttaggtgcagtaaattttattacaactgtaattaatatacgatcaacaggaattacatttgatcgaataccactatttgtttgatcagttgctattacagccttattacttcttttatctttaccggttttagctggagcaattactatgttattaacagatcgaaatttaaatacatcattttttgaccctgctgggggaggagacccaattttataccaacatttattttgat
>DQ348392
NNNNNNNNNNNNNNNNNNNNNNNNNNNNNNNNNNNNNNgtataatcggaacttctctaagaatattagttcgaattgaattaggtcacccaggttcattaattggaaatgatcaaatttataatgtaattgtaacagctcacgcatttattataattttttttatagtaataccaattataattggtggttttggaaattgattagtccctttaatactaggagctccagatatagctttcccccgaataaataatataagtttttgattacttccccctgctttaattttattattaatgagtagtatagtagaaagtggagctggaacaggttgaactgtttaccctcctttatcttctattattgctcacggaggagcttctgtagatttagcaattttttctttacatttagctggaatttcttctattttaggtgcagtaaattttattacaactgtaattaatatacgatcaacaggaattacatttgatcgaataccactatttgtttgatcagttgctattacagccttattacttcttttatctttaccggttttagctggagcaattactatgttattaacagatcgaaatttaaatacatcattttttgaccctgctggtggaggagacccaattttataccaacatttatttNNNN
>DQ348393
NNNNNNNNNNNNNNNNNNNNNNNNNNNNNNNNNNNNNNNNNNNNNNggaacttctctaagaatattagttcgaattgaattaggtcacccaggttcattaattggaaatgatcaaatttataatgtaattgtaacagctcacgcatttattataattttttttatagtaataccaattataattggtggttttggaaattgattagtccctttaatactaggagctccagatatagctttcccccgaataaataatataagtttttgattacttccccctgctttaattttattattaatgagtagtatagtagaaagtggagctggaacaggttgaactgtttaccctcctttatcttctattattgctcacggaggagcttctgtagatttagcaattttttctttacatttagctggaatttcttctattttaggtgcagtaaattttattacaactgtaattaatatacgatcaacaggaattacatttgatcgaataccactatttgtttgatcagttgctattacagccttattacttcttttatctttaccggttttagctggagcaattactatgttattaacagatcgaaatttaaatacatcattttttgaccctgctggtNNNNNNNNNNNNNNNNNNNNNNNNNNNNNNNNNNNNN
>DQ348394
NNNNNNNNNNNNNNNNNNNNNNNNNNNNNNNNgatca-gtataatcggaacttctctaagaatattagttcgaattgaattaggtcacccaggttcattaattggaaatgatcaaatttataatgtaattgtaacagctcacgcatttattataattttttttatagtaataccaattataattggtggttttggaaattgattagtccctttaatactaggagctccagatatagctttcccccgaataaataatataagtttttgattacttccccctgctttaattttattattaatgagtagtatagtagaaagtggagctggaacaggttgaactgtttaccctcctttatcttctattattgctcacggaggagcttctgtagatttagcaattttttctttacatttagctggaatttcttctattttaggtgcagtaaattttattacaactgtaattaatatacgatcaacaggaattacatttgatcgaataccactatttgtttgatcagttgctattacagccttattacttcttttatctttaccggttttagctggagcaattactatgttattaacagatcgaaatttaaatacatcattttttgaccctgctggtggaggagacccaattttataccaacatttatttNNNN
>DQ348395
NNNNNNNNNNNNNNNNNNNNNNNNNNNNNNNNNNNNNNNtataatcggaacttctctaagaatattagttcgaattgaattaggtcacccaggttcattaattggaaatgatcaaatttataatgtaattgtaacagctcacgcatttattataattttttttatagtaataccaattataattggtggttttggaaattgattagtccctttaatactaggagctccagatatagctttcccccgaataaataatataagtttttgattacttccccctgctttaattttattattaatgagtagtatagtagaaagtggagctggaacaggttgaactgtttaccctcctttatcttctattattgctcacggaggagcttctgtagatttagcaattttttctttacatttagctggaatttcttctattttaggtgcagtaaattttattacaactgtaattaatatacgatcaacaggaattacatttgatcgaataccactatttgtttgatcagttgctattacagccttattacttcttttatctttaccggttttagctggagcaattactatgttattaacagatcgaaatttaaatacatcattttttgaccctgctggtggaggagacccaattttataccaacatttatttNNNN
>DQ348396
NNNNNaactttatact-ttattttcggagcttgatcaagtataatcggaacttctctaagaatattagttcgaattgaattaggtcacccaggttcattaattggaaatgatcaaatttataatgtaattgtaacagctcacgcatttattataattttttttatagtaataccaattataattggtggttttggaaattgattagtccctttaatactaggagctccagatatagctttcccccgaataaataatataagtttttgattacttccccctgctttaattttattattaatgagtagtatagtagaaagtggagctggaacaggttgaactgtttaccctcctttatcttctattattgctcacggaggagcttctgtagatttagcaattttttctttacatttagctggaatttcttctattttaggtgcagtaaattttattacaactgtaattaatatacgatcaacaggaattacatttgatcgaataccactatttgtttgatcagttgctattacagccttattacttcttttatctttaccggttttagctggagcaattactatgttattaacagatcgaaatttaaatacatcattttttgaccctgctggtggaggagacccaattttataccaacatttatttNNNN
>DQ348397
NNNNNNNNNNNNNNNNNNNNNNNNNNNNNNNNNNNNNNNNNNNNNNNNNNNNNNNNNNNNaatattagttcgaattgaattaggtcacccaggttcattaattggaaatgatcaaatttataatgtaattgtaacagctcacgcatttattataattttttttatagtaataccaattataattggtggttttggaaattgattagtccctttaatgctaggagctccagatatagctttcccccgaataaataatataagtttttgattacttccccctgctttaattttattattaatgagtagtatagtagaaagtggagctggaacaggttgaactgtttaccctcctttatcttctattattgctcacggaggagcttctgtagatttagcaattttttctttacacttagctggaatttcttctattttaggtgcagtaaattttattacaactgtaattaatatacgatcaacaggaattacatttgatcgaataccactatttgtttgatcagttgctattacagccttattacttcttttatctttaccggttttagctggagcaattactatgttattaacagatcgaaatttaaatacatcattttttgaccctgctggNNNNNNNNNNNNNNNNNNNNNNNNNNNNNNNNNNNNNN
>DQ348398
NNNNNaactttatact-ttattttcggagcttgatcaagtataatcggaacttctctaagaatattagttcgaattgaattaggtcacccaggttcattaattggaaatgatcaaatttataatgtaattgtaacagctcacgcatttattataattttttttatagtaataccaattataattggtggttttggaaattgattagtccctttaatgctaggagctccagatatagctttcccccgaataaataatataagtttttgattacttccccctgctttaattttattattaatgagtagtatagtagaaagtggagctggaacaggttgaactgtttaccctcctttatcttctattattgctcatggaggagcttctgtagatttagcaattttttctttacacttagctggaatttcttctattttaggtgcagtaaattttattacaactgtaattaatatacgatcaacaggaattacatttgatcgaataccactatttgtttgatcagttgctattacagccttattacttcttttatctttaccggttttagctggagcaattactatgttattaacagntcgaaatttaaatacatcaNNNNNNNNNNNNNNNNNNNNNNNNNNNNNNNNNNNNNNNNNNNNNNNNNNNNNNN
>DQ348399
NNNNNNNNNNNNNNNNNNNNNNNNNNgagcttgatcaagtataatcggaacttctctaagaatattagttcgaattgaattaggtcacccaggttcattaattggaaatgatcaaatttataatgtaattgtaacagctcacgcatttattataattttttttatagtaataccaattataattggtggttttggaaattgattagtccctttaatgctaggagctccagatatagctttcccccgaataaataatataagtttttgattacttccccctgctttaattttattattaatgagtagtatagtagaaagtggagctggaacaggttgaactgtttaccctcctttatcttctattattgctcatggaggagcttctgtagatttagcaattttttctttacacttagctggaatttcttctattttaggtgcagtaaattttattacaactgtaattaatatacgatcaacaggaattacatttgatcgaataccactatttgtttgatcagttgctattacagccttattacttcttttatctttaccggttttagctggagcaattactatgttattaacagatcgaaatttaaatacatcattttttgaccctgctggtggaNNNNNNNNNNNNNNNNNNNNNNNNNNNNNNNNNN
>DQ348400
NNNNNaactttatact-ttattttcggagcttgatcaagtataatcggaacttctctaagaatattagttcgaattgaattaggtcacccaggttcattaattggaaatgatcaaatctataatgtaattgtaacagctcacgcatttattataattttttttatagtaataccaattataattggtggttttggaaattgattagtccctttaatgctaggagctccagatatagctttcccccgaataaataatataagtttttgattacttccccctgctttaattttattattaatgagtagtatagtagaaagtggagctggaacaggttgaactgtttaccctcctttatcttctattattgctcacggaggagcttctgtagatttagcaattttttctttacacttagctggaatttcttctattttaggtgcagtaaattttattacaactgtaattaatatacgatcaacaggaattacatttgatcgaataccactatttgtttgatcagttgctattacagccttattacttcttttatctttaccggttttagctggagcaattactatgttattaacagatcgaaatttaaatacatcattttttgaccctgctggtggaggagacccaattttataccaacatttatttNNNN
>DQ348401
NNNNNNNNNNNNNNNNNNNNNNNNNNNNNNNNNNNNNNNtataatcggaacttctctaagaatattagttcgaattgaattaggtcacccaggttcattaattggaaatgatcaaatttataatgtaattgtaacagctcacgcatttattataattttttttatagtaataccaattataattggtggttttggaaattgattagtccctttaatgctaggagctccagatatagctttcccccgaataaataatataagtttttgattacttccccctgctttaattttattattaatgagtagtatagtagaaagtggagctggaacaggttgaactgtttaccctcctttatcttctattattgctcatggaggagcttctgtagatttagcaattttttctttacacttagctggaatttcttctattttaggtgcagtaaattttattacaactgtaattaatatacgatcaacaggaattacatttgatcgaataccactatttgtttgatcagttgctattacagccttattacttcttttatctttaccggttttagctggagcaattactatgttattaacagatcgaaatttaaatacatcattttttgaccctgctggtggaNNNNNNNNNNNNNNNNNNNNNNNNNNNNNNNNNN
>DQ348402
NNNNNNNNNNNNNNNNNNNNNNNNNNNNNNNNNNNNNNNNNNNNtcggaacttctctaagaatattagttcgaattgaattaggtcacccaggttcattaattggaaatgatcaaatttataatgtaattgtaacagctcacgcatttattataattttttttatagtaataccaattataattggtggttttggaaattgattagtccctttaatgctaggagctccagatatagctttcccccgaataaataatataagtttttgattacttccccctgctttaattttattattaatgagtagtatagtagaaagtggagctggaacaggttgaactgtttaccctcctttatcttctattattgctcacggaggagcttctgtagatttagcaattttttctttacacttagctggaatttcttctattttaggtgcagtaaattttattacaactgtaattaatatacgatcaacaggaattacatttgatcgaataccactatttgtttgatcagttgctattacagccttattacttcttttatctttaccggttttagctggagcaattactatgttattaacagatcgaaatttaaatacatcattttttgaccctgctggtggaggagacccaattttataccaacatttatttNNNN
>DQ348403
NNNNNNNNNNNNNNNNNNNNNNNNNNNNNNNNgatcaagtataatcggaacttctctaagaatattagttcgaattgaattaggtcacccaggttcattaattggaaatgatcaaatttataatgtaattgtaacagctcacgcatttattataattttttttatagtaataccaattataattggtggttttggaaattgattagtccctttaatactaggagctccagatatagctttcccccgaataaataatataagtttttgattactcccccctgctttaattttattattaatgagtagtatagtagaaagtggagctggaacaggttgaactgtttaccctcctttatcttctattattgctcacggaggagcttctgtagatttagcaattttttctttacatttagctggaatttcttctattttaggtgcagtaaattttattacaactgtaattaatatacgatcaacaggaattacatttgatcgaataccactatttgtttgatcagttgctattacagccttattacttcttttatctttaccggttttagctggagcaattactatgttattaacagatcgaaatttaaatacatcattttttgaccctgctggtggaggagacccaattttataccaacatttatttNNNN
>DQ348404
NNNNNNNNNNNNNNNNNNNNNNNNNNNNNNNNNNNNNNNNNtaatcggaacttctctaagaatattagttcgaattgaattaggtcacccaggttcattaattggaaatgatcaaatttataatgtaattgtaacagctcacgcatttattataattttttttatagtaataccaattataattggtggttttggaaattgattagtccctttaatgctaggagctccagatatagctttcccccgaataaataatataagtttttgattacttccccctgctttaattttattattaatgagtagtatagtagaaagtggagctggaacaggttgaactgtttaccctcctttatcttctattattgctcatggaggagcttctgtagatttagcaattttttctttacacttagctggaatttcttctattttaggtgcagtaaattttattacaactgtaattaatatacgatcaacaggaattacatttgatcgaataccactatttgtttgatcagttgctattacagccttattacttcttttatctttaccggttttagctggagcaattactatgttattaacagatcgaaatttaaatacatcattttttgaccctgctggtggaggagacccaattttataccaacatttatttNNNN
>DQ348405
NNNNNNNNNNNNNNNNNNNNNNNNNNNNNNNNNNNNNNNNNtaatcggaacttctctaagaatattagttcgaattgaattaggtcacccaggttcattaattggaaatgatcaaatttataatgtaattgtaacagctcacgcatttattataattttttttatagtaataccaattataattggtggttttggaaattgattagtccctttaatactaggagctccagatatagctttcccccgaataaataatataagtttttgattacttccccctgctttaattttattattaatgagtagtatagtagaaagtggagctggaacaggttgaactgtttaccctcctttatcttctattattgctcacggaggagcttctgtagatttagcaattttttctttacatttagctggaatttcttctattttaggtgcagtaaattttattacaactgtaattaatatacgatcaacaggaattacatttgatcgaataccactatttgtttgatcagttgctattacagccttattacttcttttatctttaccggttttagctggagcaattactatgttattaacagatcgaaatttaaatacatcattttttgaccctgctggtggaggagacccaattttataccaacatttatttNNNN
>DQ348406
NNNNNNNNNNNNNNNNNNNNNNNNNNNNNNNNNNNNNNNNNNNNNcggaacttctctaagaatattagttcgaattgaattaggtcacccaggttcattaattggaaatgatcaaatttataatgtaattgtaacagctcacgcatttattataattttttttatagtaataccaattataattggtggttttggaaattgattagtccctttaatactaggagctccagatatagctttcccccgaataaataatataagtttttgattacttccncctgctttaattttattattaatgagtagtatagtagaaagtggagctggaacaggttgaactgtttaccctcctttatcttctattattgctcacggaggagcttctgtagatttagcaattttttctttacatttagctggaatttcttctattttaggtgcagtaaattttattacaactgtaattaatatacgatcaacaggaattacatttgatcgaataccactatttgtttgatcagttgctattacagccttattacttcttttatctttaccggttttagctggagcaattactatgttattaacagatcgaaatttaaatacatcattttttgaccctgctggtggaggagacccaaNNNNNNNNNNNNNNNNNNNNNNNN
>DQ348407
NNNNNNNNNNNNNNNNNNNNNNNNNNNNNNNNNNNNNNNNNNNNNNNNNNNNNNNNNNNNNNNNNNNNNNNNNNNNNNNNNNNNNNNNNNNNNNNNNNNNNNNNNNNNNNNNNNNNNNNNNNNNNNNNNNNNNNNNNNNNNNNNNNNNNNNNNNNNNNNNNNNNNNNNNNNNNNNNNNNNNNNNNNNNNNNNNNNNNNNNNNNNNNNNNNNNNNNNNNNNNNNNNNNNNNNNNNNNNNNNNNNNNNaataaataatataagtttttgattacttccccctgctttaattttattattaatgagtagtatagtagaaagtggagctggaacaggttgaactgtttaccctcctttatcttctattattgctcacggaggagcttctgtagatttagcaattttttctttacacttagctggaatttcttctattttaggtgcagtaaattttattacaactgtaattaatatacgatcaacaggaattacatttgatcgaataccactatttgtttgatcagttgctattacagccttattacttcttttatctttaccggttttagctggagcaattactatgttattaacagatcgaaatttaaatacatcattttttgaccctgctggtggaggagacccaattttataccaacatttatttNNNN
>DQ348408
NNNNNNNNNNNNNNNNNNNNNNNNNNNNNNNNNNNNNNNNNtaatcggaacttctctaagaatattagttcgaattgaattaggtcacccaggttcattaattggaaatgatcaaatttataatgtaattgtaacagctcacgcatttattataattttttttatagtaataccaattataattggtggttttggaaattgattagtccctttaatgctaggagctccagatatagctttcccccgaataaataatataagtttttgattacttccccctgctttaattttattattaatgagtagtatagtagaaagtggagctggaacaggttgaactgtttaccctcctttatcttctattattgctcacggaggagcttctgtagatttagcaattttttctttacacttagctggaatttcttctattttaggtgcagtaaattttattacaactgtaattaatatacgatcaacaggaattacatttgatcgaataccactatttgtttgatcagttgctattacagccttattacttcttttatctttaccggttttagctggagcaattactatgttattaacagatcgaaatttaaatacatcattttttgaccctgctggtggaggagacccaattttataccaacatttatttNNNN
>DQ348409
NNNNNNNNNNNNNNNNNNNNNNNNNNNNNNNNNNNNNNNNataatcggaacttctctaagaatattagttcgaattgaattaggtcacccaggttcattaattggaaatgatcaaatttataatgtaattgtaacagctcacgcatttattataattttttttatagtaataccaattataattggtggttttggaaattgattagtccctttaatgctaggagctccagatatagctttcccccgaataaataatataagtttttgattacttccccctgctttaattttattattaatgagtagtatagtagaaagtggagctggaacaggttgaactgtttaccctcctttatcttctattattgctcacggaggagcttctgtagatttagcaattttttctttacacttagcaggaatttcttctattttaggtgcagtaaattttattacaactgtaattaatatacgatcaacaggaattacatttgatcgaataccactatttgtttgatcagttgttattacagccttattacttcttttatctttaccggttttagctggagcaattactatgttattaacagatcgaaatttaaatacatcattttttgaccctgctggtggaggagacccaattttataccaacatttatttNNNN
>DQ348410
NNNNNNactttatact-ttattttcggagcttgatcaagtataatcggaacttctctaagaatattagttcgaattgaattaggtcacccaggttcattaattggaaatgatcaaatttataatgtaattgtaacagctcacgcatttattataattttttttatagtaataccaattataattggtggttttggaaattgattagtccctttaatgctaggagctccagatatagctttcccccgaataaataatataagtttttgattacttccccctgctttaattttattattaatgagtagtatagtagaaagtggagctggaacaggttgaactgtttaccctcctttatcttctattattgctcatggaggagcttctgtagatttagcaattttttctttacacttagctggaatttcttctattttaggtgcagtaaattttattacaactgtaattaatatacgatcaacaggaattacatttgatcgaataccactatttgtttgatcagttgctattacagccttattacttcttttatctttaccggttttagctggagcaattactattNNNNNNNNNNNNNNNNNNNNNNNNNNNNNNNNNNNNNNNNNNNNNNNNNNNNNNNNNNNNNNNNNNNNNNNNNNNNNNNNNNNNN
>DQ348411
NNNNNaactttatact-ttattttcggagcttgatcaagtataatcggaacttctctaagaatattagttcgaattgaattaggtcacccaggttcattaattggaaatgatcaaatttataatgtaattgtaacagctcacgcatttattataattttttttatagtaataccaattataattggtggttttggaaattgattagtccctttaatgctaggagctccagatatagctttcccccgaataaataatataagtttttgattacttccccctgctttaattttattattaatgagtagtatagtagaaagtggagctggaacaggttgaactgtttaccctcctttatcttctattattgctcacggaggagcttctgtagatttagcaattttttctttacacttagctggaatttcttctattttaggtgcagtaaattttattacaactgtaattaatatacgatcaacaggaattacatttgatcgaataccactatttgtttgatcagttgctattacagccttattacttcttttatctttaccggttttagctggagcaattactatgttattaacagatcgaaatttaaatacatcattttttgaccctgctggtggaggagacccaattttataccaacatttatttNNNN
>DQ348412
NNNNNaactttatact-ttattttcggagcttgatcaagtataatcggaacttctctaagaatattagttcgaattgaattaggtcacccaggttcattaattggaaatgatcaaatttataatgtaattgtaacagctcacgcatttattataattttttttatagtaataccaattataattggtggttttggaaattgattagtccctttaatgctaggagctccagatatagctttcccccgaataaataatataagtttttgattacttccccctgctttaattttattattaatgagtagtatagtagaaagtggagctggaacaggttgaactgtttaccctcctttatcttctattattgctcatggaggagcttctgtagatttagcaattttttctttacacttagctggaatttcttctattttaggtgcagtaaattttattacaactgtaattaatatacgatcaacaggaattacatttgatcgaataccactatttgtttgatcagttgctattacagccttattacttcttttatctttaccggttttagctggagcaattactatgttattaacagatcgaaatttaaatacatcattttttgaccctgctggtggaggagacccaattttataccaacatttatttNNNN
>DQ348413
NNNNNNNNNNNNNNNNNNNNNNNNNNNNNNNNNNtcaagtataatcggaacttctctaagaatattagttcgaattgaattaggtcacccaggttcattaattggaaatgatcaaatttataatgtaattgtaacagctcacgcatttattataattttttttatagtaataccaattataattggtggttttggaaattgattagtccctttaatgctaggagctccagatatagctttcccccgaataaataatataagtttttgattacttccccctgctttaattttattattaatgagtagtatagtagaaagtggagctggaacaggttgaactgtttaccctcctttatcttctattattgctcatggaggagcttctgtagatttagcaattttttctttacacttagctggaatttcttctattttaggtgcagtaaattttattacaactgtaattaatatacgatcaacaggaattacatttgatcgaataccactatttgtttgatcagttgctattacagccttattacttcttttatctttaccggttttagctggagcaattactatgttattaacagatcgaaatttaaatacatcattttttgaccctgctggtggaggagacNNNNNNNNNNNNNNNNNNNNNNNNNNNN
>DQ348414
NNNNNaactttatact-ttattttcggagcttgatcaagtataatcggaacttctctaagaatattagttcgaattgaattaggtcacccaggttcattaattggaaatgatcaaatttataatgtaattgtaacagctcacgcatttattataattttttttatagtaataccaattataattggtggttttggaaattgattagtccctttaatgctaggagctccagatatagctttcccccgaataaataatataagtttttgattacttccccctgctttaattttattattaatgagtagtatagtagaaagtggagctggaacaggttgaactgtttaccctcctttatcttctattattgctcacggaggagcttctgtagatttagcaattttttctttacacttagctggaatttcttctattttaggtgcagtaaattttattacaactgtaattaatatacgatcaacaggaattacatttgatcgaataccactatttgtttgatcagttgctattacagccttattacttcttttatctttaccggttttagctggagcaattactatgttattaacagatcgaaatttaaatacatcattttttgaccctgctggtggaggagacccaattttataccaacatttatttNNNN
>DQ348415
NNNNNaactttatact-ttattttcggagcttgatcaagtataatcggaacttctctaagaatattagttcgaattgaattaggtcacccaggttcattaattggaaatgatcaaatttataatgtaattgtaacagctcacgcatttattataattttttttatagtaataccaattataattggtggttttggaaattgattagtccctttaatgctaggagctccagatatagctttcccccgaataaataatataagtttttgattacttccccctgctttaattttattattaatgagtagtatagtagaaagtggagctggaacaggttgaactgtttaccctcctttatcttctattattgctcacggaggagcttctgtagatttagcaattttttctttacacttagctggaatttcttctattttaggtgcagtaaattttattacaactgtaattaatatacgatcaacaggaattacatttgatcgaataccactatttgtttgatcagttgctattacagccttattacttcttttatctttaccggttttagctggagcaattactatgttattaacagatcgaaatttaaatacatcattttttgaccctgctggtggaggagacccaattttataccaacatttatttNNNN
>DQ348416
NNNNNaactttatact-ttattttnggagcttgatcaagtataatcggaacttctctaagaatattagttcgaattgaattaggtcacccaggttcattaattggaaatgatcaaatttataatgtaattgtaacagctcacgcatttattataattttttttatagtaataccaattataattggtggttttggaaattgattagtccctttaatgctaggagctccagatatagctttcccccgaataaataatataagtttttgattacttccccctgctttaattttattattaatgagtagtatagtagaaaatggagctggaacNNNNNNNNNNNNNNNNNNNNNNNNNNNNNNNNNNNNNNNNNNNNNNNNNNNNNNNNNNNNNNNNNNNNNNNNNNNNNNNNNNNNNNNNNNNNNNNNNNNNNNNNNNNNNNNNNNNNNNNNNNNNNNNNNNNNNNNNNNNNNNNNNNNNNNNNNNNNNNNNNNNNNNNNNNNNNNNNNNNNNNNNNNNNNNNNNNNNNNNNNNNNNNNNNNNNNNNNNNNNNNNNNNNNNNNNNNNNNNNNNNNNNNNNNNNNNNNNNNNNNNNNNNNNNNNNNNNNNNNNNNNNNNNNNNNNNNNNNNNNNNNNNNNNNNNNNNNNNNNNNNNNNNNNNNNNNNNNNN
>DQ348417
NNNNNaactttatact-ttattttcggagcttgatcaagtataatcggaacttctctaagaatattagttcgaattgaattaggtcacccaggttcattaattggaaatgatcaaatttataatgtaattgtaacagctcacgcatttattataattttttttatagtaataccaattataattggtggttttggaaattgattagtccctttaatactaggagctccagatatagctttcccccgaataaataatataagtttttgattacttccccctgctttaattttattattaatgagtagtatagtagaaagtggagctggaacaggttgaactgtttaccctcctttatcttctattattgctcacggaggagcttctgtagatttagcaattttttctttacatttagctggaatttcttctattttaggtgcagtaaattttattacaactgtaattaatatacgatcaacaggaattacatttgatcgaataccactatttgtttgatcagttgctattacagccttattacttcttttatctttaccggttttagctggagcaattactatgttattaacagatcgaaatttaaatacatcattttttgaccctgctggtggaggagacccNNNNNNNNNNNNNNNNNNNNNNNNNN
>DQ348418
NNNNNNNNNNNNNNNNNNNNNNNNNNNNNNNNgatcaagtataatcggaacttctctaagaatattagttcgaattgaattaggtcacccaggttcattaattggaaatgatcaaatttataatgtaattgtaacagctcacgcatttattataattttttttatagtaataccaattataattggtggttttggaaattgattagtccctttaatgctaggagctccagatatagctttcccccgaataaataatataagtttttgattacttccccctgctttaattttattattaatgagtagtatagtagaaagtggagctggaacaggttgaactgtttaccctcctttatcttctattattgctcatggaggagcttctgtagatttagcaattttttctttacacttagctggaatttcttctattttaggtgcagtaaattttattacaactgtaattaatatacgatcaacaggaattacatttgatcgaataccactatttgtttgatcagttgctattacagccttattacttcttttatctttaccggttttagctggagcaattactatnttattaacagatcgaaatttaaatacatcattttttgaccctgctggtggaggagacccNNNNNNNNNNNNNNNNNNNNNNNNNN
>DQ348419
NNNNNaactttatact-ttattttcggagcttgatcaagtataatcggaacttctctaagaatattagttcgaattgaattaggtcacccaggttcattaattggaaatgatcaaatttataatgtaattgtaacagctcacgcatttattataattttttttatagtaataccaattataattggtggttttggaaattgattagtccctttaatgctaggagctccagatatagctttcccccgaataaataatataagtttttgattacttccccctgctttaattttattattaatgagtagtatagtagaaagtggagctggaacaggttgaactgtttaccctcctttatcttctattattgctcacggaggagcttctgtagatttagcaattttttctttacacttagctggaatttcttctattttaggtgcagtaaattttattacaactgtaattaatatacgatcaacaggaattacatttgatcgaataccactatttgtttgatcagttgctattacagccttattacttcttttatctttaccggttttagctggagcaattactatgttattaacagatcgaaatttaaatacatcattttttgaccctgctggtggaggagacccaattttataccaacatttatttNNNN
>DQ348420
NNNNNaactttatact-ttattttcggagcttgatcaagtataatcggaacttctctaagaatattagttcgaattgaattaggtcacccaggttcattaattggaaatgatcaaatttataatgtaattgtaacagctcacgcatttattataattttttttatagtaataccaattataattggtggttttggaaattgattagtccctttaatgctaggagctccagatatagctttcccccgaataaataatataagtttttgattacttccccctgctttaattttattattaatgagtagtatagtagaaagtggagctggaacaggttgaactgtttaccctcctttatcttctattattgctcacggaggagcttctgtagatttagcaattttttctttacacttagcaggaatttcttctattttaggtgcagtaaattttattacaactgtaattaatatacgatcaacaggaattacatttgatcgaataccactatttgtttgatcagttgttattacagccttattacttcttttatctttaccggttttagctggagcaattactatgttattaacagatcgaaatttaaatacatcattttttgaccctgctggtggaggagacccNNNNNNNNNNNNNNNNNNNNNNNNNN
>DQ348421
NNNNNNNNNNNNNNNNNNNNNNNNNNNNNNNNgatcaagtataatcggaacttctctaagaatattagttcgaattgaattaggtcacccaggttcattaattggaaatgatcaaatttataatgtaattgtaacagctcacgcatttattataattttttttatagtaataccaattataattggtggttttggaaattgattagtccctttaatgctaggagctccagatatagctttcccccgaataaataatataagtttttgattacttccccctgctttaattttattattaatgagtagtatagtagaaagtggagctggaacaggttgaactgtttaccctcctttatcttctattattgctcacggaggagcttctgtagatttagcaattttttctttacacttagctggaatttcttctattttaggtgcagtaaattttattacaactgtaattaatatacgatcaacaggaattacatttgatcgaataccactatttgtttgatcagttgctattacagccttattacttcttttatctttaccggttttagctggagcaattactatgttattaacagatcgaaatttaaatacatcattttttgaccctgctggtggaggagacccNNNNNNNNNNNNNNNNNNNNNNNNNN
>DQ348422
NNNNNaactttatact-ttattttcggagcttgatcaagtataatcggaacttctctaagaatattagttcgaattgaattaggtcacccaggttcattaattggaaatgatcaaatttataatgtaattgtaacagctcacgcatttattataattttttttatagtaataccaattataattggtggttttggaaattgattagtccctttaatactaggagctccagatatagctttcccccgaataaataatataagtttttgattacttccccctgctttaattttattattaatgagtagtatagtagaaagtggagctggaacaggttgaactgtttaccctcctttatcttctattattgctcacggaggagcttctgtagatttagcaattttttctttacatttagctggaatttcttctattttaggtgcagtaaattttattacaactgtaattaatatacgatcaacaggaattacatttgatcgaataccactatttgtttgatcagttgctattacagccttattacttcttttatctttaccggttttagctggagcaattactatgttattaacagatcgaaatttaaatacatcattttttgaccctgctggtggaggagacccaattttataccaacatttatttNNNN
>DQ348423
NNNNNaactttatact-ttattttcggagcttgatcaagtataatcggaacttctctaagaatattagttcgaattgaattaggtcacccaggttcattaattggaaatgatcaaatttataatgtaattgtaacagctcacgcatttattataattttttttatagtaataccaattataattggtggttttggaaattgattagtccctttaatgctaggagctccagatatagctttcccccgaataaataatataagtttttgattacttccccctgctttaattttattattaatgagtagtatagtagaaaatggagctggaacaNNNNNNNNNNNNNNNNNNNNNNNNNNNNNNNNNNNNNNNNNNNNNNNNNNNNNNNNNNNNNNNNNNNNNNNNNNNNNNNNNNNNNNNNNNNNNNNNNNNNNNNNNNNNNNNNNNNNNNNNNNNNNNNNNNNNNNNNNNNNNNNNNNNNNNNNNNNNNNNNNNNNNNNNNNNNNNNNNNNNNNNNNNNNNNNNNNNNNNNNNNNNNNNNNNNNNNNNNNNNNNNNNNNNNNNNNNNNNNNNNNNNNNNNNNNNNNNNNNNNNNNNNNNNNNNNNNNNNNNNNNNNNNNNNNNNNNNNNNNNNNNNNNNNNNNNNNNNNNNNNNNNNNNNNNNNNNNNN
>DQ348424
NNNNNaactttatact-ttattttcggagcttgatcaagtataatcggaacttctctaagaatattagttcgaattgaattaggtcacccaggttcattaattggaaatgatcaaatttataatgtaattgtaacagctcacgcatttattataattttttttatagtaataccaattataattggtggttttggaaattgattagtccctttaatactaggagctccagatatagcttttccccgaataaataatataagtttttgattacttccccctgctttaattttattattaatgagtagtatagtagaaagtggagctggaacaggttgaactgtttaccctcctttatcttctattattgctcacggaggagcttctgtagatttagcaattttttctttacacttagctggaatttcttctattttaggtgcagtaaattttattacaactgtaattaatatacgatcaacaggaattacatttgatcgaataccactatttgtttgatcagttgctattacagccttattacttcttttatctttaccggttttagctggagcaattactatgttattaacagatcgaaatttaaatacatcattttttgaccctgctggtggaggagacccNNNNNNNNNNNNNNNNNNNNNNNNNN
>DQ348425
NNNNNaactttatact-ttattttcggagcttgatcaagtataatcggaacttctctaagaatattagttcgaattgaattaggtcacccaggttcattaattggaaatgatcaaatttataatgtaattgtaacagctcacgcatttattataattttttttatagtaataccaattataattggtggttttggaaattgattagtccctttaatgctaggagctccagatatagctttcccccgaataaataatataagtttttgattacttccccctgctttaattttattattaatgagtagtatagtagaaagtggagctggaacaggttgaactgtttaccctcctttatcttctattattgctcatggaggagcttctgtagatttagcaattttttctttacacttagctggaatttcttctattttaggtgcagtaaattttattacaactgtaattaatatacgatcaacaggaattacatttgatcgaataccactatttgtttgatcagttgctattacagccttattacttcttttatctttaccggttttagctggagcaattactatgttattaacagatcgaaatttaaatacatcattttttgaccctgctggtggaggagacccNNNNNNNNNNNNNNNNNNNNNNNNNN
>DQ348426
NNNNNaactttatact-ttattttcggagcttgatcaagtataatcggaacttctctaagaatattagttcgaattgaattaggtcacccaggttcattaattggaaatgatcaaatttataatgtaattgtaacagctcacgcatttattataattttttttatagtaataccaattataattggtggttttggaaattgattagtccctttaatgctaggagctccagatatagctttcccccgaataaataatataagtttttgattacttccccctgctttaattttattattaatgagtagtatagtagaaagtggagctggaacaggttgaactgtttaccctcctttatcttctattattgctcacggaggagcttctgtagatttagcaattttttctttacacttagctggaatttcttctattttaggtgcagtaaattttattacaactgtaattaatatacgatcaacaggaattacatttgatcgaataccactatttgtttgatcagttgctattacagccttattacttcttttatctttNNNNNNNNNNNNNNNNNNNNNNNNNNNNNNNNNNNNNNNNNNNNNNNNNNNNNNNNNNNNNNNNNNNNNNNNNNNNNNNNNNNNNNNNNNNNNNNNNNNNNNNNNNNNNNNNN
>DQ348427
NNNNNaactttatact-ttattttcggagnntgatcaagtataatcggaacttctctaagaatattagttcgaattgaattaggtcacccaggttcattaattggaaatgatcaaatttataatgtaattgtaacagctcatgcatttattataattttttttatagtaataccaattataattggtggttttggaaattgattagtccctttaatgctaggagctccagatatagctttcccccgaataaataatataagtttttgattacttccccctgctttaattttattattaatgagtagtatagtagaaagtggagctggaacaggttgaactgtttaccctcctttatcttctattattgctcacggaggagcttctgtagatttagcaattttttctttacacttagctggaatttcttctattttaggtgcagtaaattttattacaactgtaattaatatacgatcaacaggaattacatttgatcgaataccactatttgtttgatcagttgctattacagccttattacttcttttatctttaccggttttagctggagcaattactatgttattaacagatcgaaatttaaatacNNNNNNNNNNNNNNNNNNNNNNNNNNNNNNNNNNNNNNNNNNNNNNNNNNNNNNNNNNN
>DQ348428
NNNNNNNNNNNNNNNNNNNNNNNNNNNNNNNNgatcaagtataatcggaacttctctaagaatattagttcgaattgaattaggtcacccaggttcattaattggaaatgatcaaatttataatgtaattgtaacagctcacgcatttattataattttttttatagtaataccaattataattggtggttttggaaattgattagtccctttaatgctaggagctccagatatagctttcccccgaataaataatataagtttttgattacttccccctgctttaattttattattaatgagtagtatagtagaaagtggagctggaacaggttgaactgtttaccctcctttatcttctattattgctcatggaggagcttctgtagatttagcaattttttctttacacttagctggaatttcttctattttaggtgcagtaaattttattacaactgtaattaatatacgatcaacaggaattacatttgatcgaataccactatttgtttgatcagttgctattacagccttattacttcttttatctttaccggttttagctggagcaattactatnttattaacagatcgaaatttaaatacatcattttttgaccctgctggtggaggagacccNNNNNNNNNNNNNNNNNNNNNNNNNN
>DQ348389
NNNNNNNNNNNNNNNNNNNNNNNNNNNNNNNNNNNNNNNtataatcggaacttctctaagaatattagttcgaattgaattaggtcacccaggttcattaattggaaatgatcaaatttataatgtaattgtaacagctcacgcatttattataattttttttatagtaataccaattataattggtggttttggaaattgattagtccctttaatgctaggagctccagatatagctttcccccgaataaataatataagtttttgattacttccccctgctttaattttattattaatgagtagtatagtagaaagtggagctggaacaggttgaactgtttaccctcctttatcttctattattgctcacggaggagcttctgtagatttagcaattttttctttacacttagctggaatttcttctattttaggtgcagtaaattttattacaactgtaattaatatacgatcaacaggaattacatttgatcgaataccactatttgtttgatcagttgctattacagccttattacttcttttatctttaccggttttagctggagcaattactatgttattaacagatcgaaatttaaatacatcattttttgaccctgctggtggaggagacccnattttataccaacatttatttNNNN
>DQ348388
NNNNNNNNNNNNNNNNNNNNNNNNNNNNNNNNNNNNNNgtataatcggaacttctctaagaatattagttcgaattgaattaggtcacccaggttcattaattggaaatgatcaaatttataatgtaattgtaacagctcacgcatttattataattttttttatagtaataccaattataattggtggttttggaaattgattagtccctttaatgctaggagctccagatatagctttcccccgaataaataatataagtttttgattacttccccctgctttaattttattattaatgagtagtatagtagaaagtggagctggaacaggttgaactgtttaccctcctttatcttctattattgctcatggaggagcttctgtagatttagcaattttttctttacacttagctggaatttcttctattttaggtgcagtaaattttattacaactgtaattaatatacgatcaacaggaattacatttgatcgaataccactatttgcttgatcagttgctattacagccttattacttcttttatctttaccggttttagctggagcaattactatgttattaacagatcgaaatttaaatacatcattttttgaccctgctggtggaggagacccaattttataccaacatttatttNNNN
>DQ348387
NNNNNNNNNNNNNNNNNNNNNNNNNNNNNNNNNNNNNNNgataatcggaacttctctaagaatattagttcgaattgaattaggtcacccaggttcattaattggaaatgatcaaatttataatgtaattgtaacagctcacgcatttattataattttttttatagtaataccaattataattggtggttttggaaattgattagtccctttaatgctaggagctccagatatagctttcccccgaataaataatataagtttttgattacttccccctgctttaattttattattaatgagtagtatagtagaaagtggagctggaacaggttgaactgtttaccctcctttatcttctattattgctcatggaggagcttctgtagatttagcaattttttctttacacttagctggaatttcttctattttaggtgcagtaaattttattacaactgtaattaatatacgatcaacaggaattacatttgatcgaataccactatttgtttgatcagttgctattacagccttattacttcttttatctttaccggttttagctggagcaattactatgttattaacagatcgaaatttaaatacatcattttttgaccctgctggtggaggagacccanttttataccaacatttatttNNNN
>DQ348386
NNNNNNNNNNNNNNNNNNNNNNNNNNNNNNNNNNNNNNgtataatcggaacttctctaagaatattagttcgaattgaattaggtcacccaggttcattaattggaaatgatcaaatttataatgtaattgtaacagctcacgcatttattataattttttttatagtaataccaattataattggtggttttggaaattgattagtccctttaatgctaggagctccagatatagctttcccccgaataaataatataagtttttgattacttccccctgctttaattttattattaatgagtagtatagtagaaagtggagctggaacaggttgaactgtttaccctcctttatcttctattattgctcacggaggagcttctgtagatttagcaattttttctttacacttagctggaatttcttctattttaggtgcagtaaattttattacaactgtaattaatatacgatcaacaggaattacatttgatcgaataccactatttgtttgatcagttgctattacagccttattacttcttttatctttaccggttttagctggagcaattactatgttattaacagatcgaaatttaaatacatcattttttgaccctgctggtggaggagacccanttttataccaacatttatttNNNN
>DQ348385
NNNNNNNNNNNNNNNNNNNNNNNNNNNNNNNNNNNNNNgtataatcggaacttctctaagaatattagttcgaattgaattaggtcacccaggttcattaatcggaaatgatcaaatttataatgtaattgtaacagctcacgcatttattataattttttttatagtaataccaattataattggtggttttggaaattgattagtccctttaatgctaggagctccagatatagctttcccccgaataaataatataagtttttgattacttccccctgctttaattttattattaatgagtagtatagtagaaagtggagctggaacaggttgaactgtttaccctcctttatcttctattattgctcatggaggagcttctgtagatttagcaattttttctttacacttagctggaatttcttctattttaggtgcagtaaattttattacaactgtaattaatatacgatcaacaggaattacatttgatcgaataccactatttgtttgatcagttgctattacagccttattacttcttttatctttaccggttttagctggagcaattactatgttattaacagatcgaaatttaaatacatcattttttgaccctgctggtggaggagacccnnttttataccaacatttatttNNNN
>DQ348384
NNNNNNNNNNNNNNNNNNNNNNNNNNNNNNNNNNNNNNgtataatcggaacttctctaagaatattagttcgaattgaattaggtcacccaggttcattaattggaaatgatcaaatttataatgtaattgtaacagctcacgcatttattataattttttttatagtaataccaattataattggtggttttggaaattgattagtccctttaatactaggagctccagatatagctttcccccgaataaataatataagtttttgattacttccccctgctttaattttattattaatgagtagtatagtagaaagtggagctggaacaggttgaactgtttaccctcctttatcttctattattgctcacggaggagcttctgtagatttagcaattttttctttacatttagctggaatttcttctattttaggtgcagtaaattttattacaactgtaattaatatacgatcaacaggaattacatttgatcgaataccactatttgtttgatcagttgctattacagccttattacttcttttatctttaccggttttagctggagcaattactatgttattaacagatcgaaatttaaatacatcattttttgaccctgctggtggaggagacccsnttttataccaacatttatttNNNN
>DQ348383
NNNNNNNNNNNNNNNNNNNNNNNNNNNNNNNNNNNNNNgtataatcggaacttctctaagaatattagttcgaattgaattaggtcacccaggttcattaattggaaatgatcaaatttataatgtaattgtaacagctcacgcatttattataattttttttatagtaataccaattataattggtggttttggaaattgattagtccctttaatactaggagctccagatatagctttcccccgaataaataatataagtttttgattacttccccctgctttaattttattattaatgagtagtatagtagaaagtggagctggaacaggttgaactgtttaccctcctttatcttctattattgctcacggaggagcttctgtagatttagcaattttttctttacatttagctggaatttcttctattttaggtgcagtaaattttattacaactgtaattaatatacgatcaacaggaattacatttgatcgaataccactatttgtttgatcagttgctattacagccttattacttcttttatctttaccggttttagctggagcaattactatgttattaacagatcgaaatttaaatacatcattttttgaccctgctggtggaggagacccanttttataccaacatttatttNNNN
>DQ348382
NNNNNNNNNNNNNNNNNNNNNNNNNNNNNNNNNNNNNNgtataatcggaacttctctaagaatattagttcgaattgaattaggtcacccaggttcattaattggaaatgatcaaatttataatgtaattgtaacagctcacgcatttattataattttttttatagtaataccaattataattggtggttttggaaattgattagtccctttaatactaggagctccagatatagctttcccccgaataaataatataagtttttgattacttccccctgctttaattttattattaatgagtagtatagtagaaagtggagctggaacaggttgaactgtttaccctcctttatcttctattattgctcacggaggagcttctgtagatttagcaattttttctttacatttagctggaatttcttctattttaggtgcagtaaattttattacaactgtaattaatatacgatcaacaggaattacatttgatcgaataccactatttgtttgatcagttgctattacagccttattacttcttttatctttaccggttttagctggagcaattactatgttattaacagatcgaaatttaaatacatcattttttgaccctgctggtggaggagacccanttttataccaacatttatttNNNN
>DQ348381
NNNNNNNNNNNNNNNNNNNNNNNNNNNNNNNNNNNNNNgtataatcggaacttctctaagaatattagttcgaattgaattaggtcacccaggttcattaattggaaatgatcaaatttataatgtaattgtaacagctcacgcatttattataattttttttatagtaataccaattataattggtggttttggaaattgattagtccctttaatactaggagctccagatatagctttcccccgaataaataatataagtttttgattacttccccctgctttaattttattattaatgagtagtatagtagaaagtggagctggaacaggttgaactgtttaccctcctttatcttctattattgctcacggaggagcttctgtagatttagcaattttttctttacatttagctggaatttcttctattttaggtgcagtaaattttattacaactgtaattaatatacgatcaacaggaattacatttgatcgaataccactatttgtttgatcagttgctattacagccttattacttcttttatctttaccggttttagctggagcaattactatgttattaacagatcgaaatttaaatacatcattttttgaccctgctggtggaggagacccaattttataccaacatttatttNNNN
>DQ348380
NNNNNNNNNNNNNNNNNNNNNNNNNNNNNNNNNNNNNNNNataatcggaacttctctaagaatattagttcgaattgaattaggtcacccaggttcattaattggaaatgatcaaatttataatgtaattgtaacagctcacgcatttattataattttttttatagtaataccaattataattggtggttttggaaattgattagtccctttaatactaggagctccagatatagctttcccccgaataaataatataagtttttgattacttccccctgctttaattttattattaatgagtagtatagtagaaagtggagctggaacaggttgaactgtttaccctcctttatcttctattattgctcacggaggagcttctgtagatttagcaattttttctttacatttagctggaatttcttctattttaggtgcagtaaattttattacaactgtaattaatatacgatcaacaggaattacatttgatcgaataccactatttgtttgatcagttgctattacagccttattacttcttttatctttaccggttttagctggagcaattactatgttattaacagatcgaaatttaaatacatcattttttgaccctgctggtggaggagacccaattttataccaacatttatttNNNN
>DQ348379
NNNNNNNNNNNNNNNNNNNNNNNNNNNNNNNNNNNNNNNNataatcggaacttctctaagaatattagttcgaattgaattaggtcacccaggttcattaattggaaatgatcaaatttataatgtaattgtaacagctcacgcatttattataattttttttatagtaataccaattataattggtggttttggaaattgattagtccctttaatactaggagctccagatatagctttcccccgaataaataatataagtttttgattacttccccctgctttaattttattattaatgagtagtatagtagaaagtggagctggaacaggttgaactgtttaccctcctttatcttctattattgctcacggaggagcttctgtagatttagcaattttttctttacatttagctggaatttcttctattttaggtgcagtaaattttattacaactgtaattaatatacgatcaacaggaattacatttgatcgaataccactatttgtttgatcagttgctattacagccttattacttcttttatctttaccggttttagctggagcaattactatgttattaacagatcgaaatttaaatacatcattttttgaccctgctggtggaggagacccaattttataccaacatttatttNNNN
>DQ348378
NNNNNNNNNNNNNNNNNNNNNNNNNNNNNNNNNNNNNNgtataatcggaacttctctaagaatattagttcgaattgaattaggtcacccaggttcattaattggaaatgatcaaatttataatgtaattgtaacagctcacgcatttattataattttttttatagtaataccaattataattggtggttttggaaattgattagtccctttaatactaggagctccagatatagctttcccccgaataaataatataagtttttgattacttccccctgcyttaattttattattaatgagtagtatagtagaaagtggagctggaacaggttgaactgtttaccctcctttatcttctattattgctcacggaggagcttctgtagatttagcaattttttctttacatttagctggaatttcttctattttaggtgcagtaaattttattacaactgtaattaatatacgatcaacaggaattacatttgatcgaataccactatttgtttgatcagttgctattacagccttattacttcttttatctttaccggttttagctggagcaattactatgttattaacagatcgaaatttaaatacatcattttttgaccctgctggtggaggagacccaattttataccaacatttatttNNNN
>DQ348377
NNNNNNNNNNNNNNNNNNNNNNNNNNNNNNNNNNNNNNNNataatcggaacttctctaagaatattagttcgaattgaattaggtcacccaggttcattaattggaaatgatcaaatttataatgtaattgtaacagctcacgcatttattataattttttttatagtaataccaattataattggtggttttggaaattgattagtccctttaatgctaggagctccagatatagctttcccccgaataaataatataagtttttgattacttccccctgctttaattttattattaatgagtagtatagtagaaagtggagctggaacaggttgaactgtttaccctcctttatcttctattattgctcatggaggagcttctgtagatttagcaattttttctttacacttagctggaatttcttctattttaggtgcagtaaattttattacaactgtaattaatatacgatcaacaggaattacatttgatcgaataccactatttgtttgatcagttgctattacagccttattacttcttttatctttaccggttttagctggagcaattactatgttattaacagatcgaaatttaaatacatcattttttgaccctgctggtggaggagacccanttttataccaacatttatttNNNN
>DQ348376
NNNNNNNNNNNNNNNNNNNNNNNNNNNNNNNNNNNNNNNtataatcggaacttctctaagaatattagttcgaattgaattaggtcacccaggttcattaattggaaatgatcaaatttataatgtaattgtaacagctcacgcatttattataattttttttatagtaataccaattataattggtggttttggaaattgattagtccctttaatactaggagctccagatatagctttcccccgaataaataatataagtttttgattacttccccctgctttaattttattattaatgagtagtatagtagaaagtggagctggaacaggttgaactgtttaccctcctttatcttctattattgctcacggaggagcttctgtagatttagcaattttttctttacatttagctggaatttcttctattttaggtgcagtaaattttattacaactgtaattaatatacgatcaacaggaattacatttgatcgaataccactatttgtttgatcagttgctattacagccttattacttcttttatctttaccggttttagctggagcaattactatgttattaacagatcgaaatttaaatacatcattttttgaccctgctggtggaggagacccanttttataccaacatttatttNNNN
>DQ348432
NNNNNNNNNNNNNNNt-ttattttcggagcttgatcaagtataatcggaacttctctaagaatattagttcgaattgaattaggtcacccaggttcattaattggaaatgatcaaatttataatgtaattgtaacagctcacgcatttattataattttttttatagtaataccaattataattggtggttttggaaattgattagtccctttaatactaggagctccagatatagctttcccccgaataaataatataagtttttgattacttcctcctgctttaattttattattaatgagtagtatagtagaaagtggggctggaacaggttgaactgtttaccctcctttatcttctattattgctcatggaggagcttctgtagatttagcaattttttctttacacttagcaggaatttcttctattttaggtgcagtaaattttattacaactgtaattaatatacgatcaacaggaattacatttgatcgaataccattatttgtttgatcagttgctattacagccttattacttcttttatctttaccagttttagctggagcaattactatattattaacagatcgaaatttaaatacatcattttttgatcctgctggtggaggagacccaatttnataccNNNNNNNNNNNNNNN
>DQ348433
NNNNNNNNNNNNNNNt-ttattttcggagcttgatcaagtataatcggaacttctctaagaatattagttcgaattgaattaggtcacccaggttcattaattggaaatgatcaaatttataatgtaattgtaacagctcacgcatttattataattttttttatagtaataccaattataattggtggttttggaaactgattagtccctttaatactaggagctccagatatagctttcccccgaataaataatataagtttttgattacttcctcctgctttaattttattattaatgagtagtatagtagaaagtggagctggaacaggttgaactgtttaccctcctttatcttctattattgctcatggaggagcttctgtagatttagcaattttttctttacacttagcaggaatttcttctattttaggtgcagtaaattttattacaactgtaattaatatacgatcaacaggaattacatttgatcgaataccattatttgtttgatcagttgctattacagccttattacttcttttatctttaccagttttagctggagcaattactatattattaacagatcgaaatttaaatacatcattttttgatcntgctggtggaggaNNNNNNNNNNNNNNNNNNNNNNNNNNNNNNN
>DQ348434
NNNNNaactttatact-ttattttcggagcttgatcaagtataatcggaacttctctaagaatattagttcgaattgaattaggtcacccaggttcattaattggaaatgatcaaatttataatgtaattgtaacagctcacgcatttattataattttttttatagtaataccaattataattggtggttttggaaattgattagtccctttaatactaggagctccagatatagctttcccccgaataaataatataagtttttgattacttcctcctgctttaattttattattaatgagtagtatagtagaaagtggggctggaacaggttgaactgtttaccctcctttatcttctattattgctcatggaggagcttctgtagatttagcaattttttctttacacttagcaggaatttcttctattttaggtgcagtaaattttattacaactgtaattaatatacgatcaacaggaattacatttgatcgaataccattatttgtttgatcagttgctattacagccttattacttcttttatctttaccagttttagctggagcaattactatattattaacagatcgaaatttaaatacatcattttttgatcctgctggtggaggagacccaattttataccaacatttattttgat
>DQ348435
NNNNNaactttatact-ttattttcggagcttgatcaagtataatcggaacttctctaagaatattagttcgaattgaattaggtcacccaggttcattaattggaaatgatcaaatttataatgtaattgtaacagctcacgcatttattataattttttttatagtaataccaattataattggtggttttggaaattgattagtccctttaatactaggagctccagatatagctttcccccgaataaataatataagtttttgattacttcctcctgctttaattttattattaatgagtagtatagtagaaagtggggctggaacaggttgaactgtttaccctcctttatcttctattattgctcatggaggagcttctgtagatttagcaattttttctttacacttagcaggaatttcttctattttaggtgcagtaaattttattacaactgtaattaatatacgatcaacaggaattacatttgatcgaataccattatttgtttgatcagttgctattacagccttattacttcttttatctttaccagttttagctggagcaattactatattattaacagatcgaaatttaaatacatcattttttgatcctgctggtggaggagacccaattttataccaacatttattttgat
>DQ348436
NNNNNaactttatact-ttattttcggagcttgatcaagtataatcggaacttctctaagaatattagttcgaattgaattaggtcacccaggttcattaattggaaatgatcaaatttataatgtaattgtaacagctcacgcatttattataattttttttatagtaataccaattataattggtggttttggaaattgattagtccctttaatactaggagctccagatatagctttcccccgaataaataatataagtttttgattacttcctcctgctttaattttattattaatgagtagtatagtagaaagtggggctggaacaggttgaactgtttaccctcctttatcttctattattgctcatggaggagcttctgtagatttagcaattttttctttacacttagcaggaatttcttctattttaggtgcagtaaattttattacaactgtaattaatatacgatcaacaggaattacatttgatcgaataccattatttgtttgatcagttgctattacagccttattacttcttttatctttaccagttttagctggagcaattactatattattaacagatcgaaatttaaatacatcattttttgatcctgctggtggaggagacccaattttataccaacatttattttgat
>DQ348437
NNNNNaactttatact-ttattttcggagcttgatcaagtataatcggaacttctctaagaatattagttcgaattgaattaggtcacccaggttcattaattggaaatgatcaaatttataatgtaattgtaacagctcacgcatttattataattttttttatagtaataccaattataattggtggttttggaaattgattagtccctttaatactaggagctccagatatagctttcccccgaataaataatataagtttttgattacttcctcctgctttaattttattattaatgagtagtatagtagaaagtggggctggaacaggttgaactgtttaccctcctttatcttctattattgctcatggaggagcttctgtagatttagcaattttttctttacacttagcaggaatttcttctattttaggtgcagtaaattttattacaactgtaattaatatacgatcaacaggaattacatttgatcgaataccattatttgtttgatcagttgctattacagccttattacttcttttatctttaccagttttagctggagcaattactatattattaacagatcgaaatttaaatacatcattttttgatcctgctggtggaggagacccaattttataccaacatttattttgat
>DQ348438
NNNNNaactttatact-ttattttcggagcttgatcaagtataatcggaacttctctaagaatattagttcgaattgaattaggtcacccaggttcattaattggaaatgatcaaatttataatgtaattgtaacagctcacgcatttattataattttttttatagtaataccaattataattggtggttttggaaattgattagtccctttaatactaggagctccagatatagctttcccccgaataaataatataagtttttgattacttcctcctgctttaattttattattaatgagtagtatagtagaaagtggggctggaacaggttgaactgtttaccctcctttatcttctattattgctcatggaggagcttctgtagatttagcaattttttctttacacttagcaggaatttcttctattttaggtgcagtaaattttattacaactgtaattaatatacgatcaacaggaattacatttgatcgaataccattatttgtttgatcagttgctattacagccttattacttcttttatctttaccagttttagctggagcaattactatattattaacagatcgaaatttaaatacatcattttttgatcctgctggtggaggagacccaattttataccaacatttattttgat
>DQ348439
NNNNNaactttatact-ttattttcggagcttgatcaagtataatcggaacttctctaagaatattagttcgaattgaattaggtcacccaggttcattaattggaaatgatcaaatttataatgtaattgtaacagctcacgcatttattataattttttttatagtaataccaattataattggtggttttggaaattgattagtccctttaatactaggagctccagatatagctttcccccgaataaataatataagtttttgattacttcctcctgctttaattttattattaatgagtagtatagtagaaagtggggctggaacaggttgaactgtttaccctcctttatcttctattattgctcatggaggagcttctgtagatttagcaattttttctttacacttagcaggaatttcttctattttaggtgcagtaaattttattacaactgtaattaatatacgatcaacaggaattacatttgatcgaataccattatttgtttgatcagttgctattacagccttattacttcttttatctttaccagttttagctggagcaattactatattattaacagatcgaaatttaaatacatcattttttgatcctgctggtggaggagacccaattttataccaacatttattttgat
>DQ348440
NNNNNaactttatact-ttattttcggagcttgatcaagtataatcggaacttctctaagaatattagttcgaattgaattaggtcacccaggttcattaattggaaatgatcaaatttataatgtaattgtaacagctcacgcatttattataattttttttatagtaataccaattataattggtggttttggaaactgattagtccctttaatactaggagctccagatatagctttcccccgaataaataatataagtttttgattacttcctcctgctttaattttattattaatgagtagtatagtagaaagtggagctggaacaggttgaactgtttaccctcctttatcttctattattgctcatggaggagcttctgtagatttagcaattttttctttacacttagcaggaatttcttctattttaggtgcagtaaattttattacaactgtaattaatatacgatcaacaggaattacatttgatcgaataccattatttgtttgatcagttgctattacagccttattacttcttttatctttaccagttttagctggagcaattactatattattaacagatcgaaatttaaatacatcattttttgatcctgctggtggaggagacccaattttataccaacatttattttgat
>DQ348441
NNNNNaactttatact-ttattttcggagcttgatcaagtataatcggaacttctctaagaatattagttcgaattgaattaggtcacccaggttcattaattggaaatgatcaaatttataatgtaattgtaacagctcacgcatttattataattttttttatagtaataccaattataattggtggttttggaaattgattagtccctttaatactaggagctccagatatagctttcccccgaataaataatataagtttttgattacttcctcctgctttaattttattattaatgagtagtatagtagaaagtggggctggaacaggttgaactgtttaccctcctttatcttctattattgctcatggaggagcttctgtagatttagcaattttttctttacacttagcaggaatttcttctattttaggtgcagtaaattttattacaactgtaattaatatacgatcaacaggaattacatttgatcgaataccattatttgtttgatcagttgctattacagccttattacttcttttatctttaccagttttagctggagcaattactatattattaacagatcgaaatttaaatacatcattttttgatcctgctggtggaggagacccaattttataccaacatttattttgat
>DQ348442
NNNNNaactttatact-ttattttcggagcttgatcaagtataatcggaacttctctaagaatattagttcgaattgaattaggtcacccaggttcattaattggaaatgatcaaatttataatgtaattgtaacagctcacgcatttattataattttttttatagtaataccaattataattggtggttttggaaattgattagtccctttaatactaggagctccagatatagctttcccccgaataaataatataagtttttgattacttcctcctgctttaattttattattaatgagtagtatagtagaaagtggggctggaacaggttgaactgtttaccctcctttatcttctattattgctcatggaggagcttctgtagatttagcaattttttctttacacttagcaggaatttcttctattttaggtgcagtaaattttattacaactgtaattaatatacgatcaacaggaattacatttgatcgaataccattatttgtttgatcagttgctattacagccttattacttcttttatctttaccagttttagctggagcaattactatattattaacagatcgaaatttaaatacatcattttttgatcctgctggtggaggagacccaattttataccaacatttattttgat
>DQ348443
NNNNNNNNNNNNNNNNNNNNNNNNNNNNNNNNNNNNNNNNNNNNNNNNNNNNNNNNNNagaatattagttcgaattgaattaggtcacccaggttcattaattggaaatgatcaaatttataatgtaattgtaacagctcacgcatttattataattttttttatagtaataccaattataattggtggttttggaaattgattagtccctttaatactaggagctccagatatagctttcccccgaataaataatataagtttttgattacttcctcctgctttaattttattattaatgagtagtatagtagaaagtggggctggaacaggttgaactgtttaccctcctttatcttctattattgctcatggaggagcttctgtagatttagcaattttttctttacacttagcaggaatttcttctattttaggtgcagtaaattttattacaactgtaattaatatacgatcaacaggaattacatttgatcgaataccattatttgtttgatcagttgctattacagccttattacttcttttatctttaccagttttagctggagcaattactatattattaacagatcgaaatttaaatacatcattttttgNNNNNNNNNNNNNNNNNNNNNNNNNNNNNNNNNNNNNNNNNNNNNNNN
>DQ348444
NNNNNNNNNNNNNNNNNNNNNNNNNNNNNNNNgatcaactataatcggaacttctctaagaatattagttcgaattgaattaggtcacccaggttcattaattggaaatgatcaaatttataatgtaattgtaacagctcacgcatttattataattttttttatagtaataccaattataattggtggttttggaaattgattagtccctttaatactaggagctccagatatagctttcccccgaataaataatataagtttttgattacttcctcctgctttaattttattattaatgagtagtatagtagaaagtggggctggaacaggttgaactgtttaccctcctttatcttctattattgctcatggaggagcttctgtagatttagcaattttttctttacacttagcaggaatttcttctattttaggtgcagtaaattttattacaactgtaattaatatacgatcaacaggaattacatttgatcgaataccattatttgtttgatcagttgctattacagccttattacttcttttatctttaccagttttagctggagcaattactatattattaacagatcgaaatttaaatacatcattttttgatcctgctggtggaggagacccaattttataccaacatttatttNNNN
>DQ348445
NNNNNaactttatact-ttattttcggagcttgatcaagtataatcggaacttctctaagaatattagttcgaattgaattaggtcacccaggttcattaattggaaatgatcaaatttataatgtaattgtaacagctcacgcatttattataattttttttatagtaataccaattataattggtggttttggaaactgattagtccctttaatactaggagctccagatatagctttcccccgaataaataatataagtttttgattacttcctcctgctttaattttattattaatgagtagtatagtagaaagtggagctggaacaggttgaactgtttaccctcctttatcttctattattgctcatggaggagcttctgtagatttagcaattttttctttacacttagcaggaatttcttctattttaggtgcagtaaattttattacaactgtaattaatatacgatcaacaggaattacatttgatcgaataccattatttgtttgatcagttgctattacagccttattacttcttttatctttaccagttttagctggagcaattactatattattaacagatcgaaatttaaatacatcattttttgatcctgctggtggaggagacccaattttataccaacatttattttgat
>DQ348446
NNNNNaactttatact-ttattttcggagcttgatcaagtataatcggaacttctctaagaatattagttcgaattgaattaggtcacccaggttcattaattggaaatgatcaaatttataatgtaattgtaacagctcacgcatttattataattttttttatagtaataccaattataattggtggttttggaaattgattagtccctttaatactaggagctccagatatagctttcccccgaataaataatataagtttttgattacttcctcctgctttaattttattattaatgagtagtatagtagaaagtggggctggaacaggttgaactgtttaccctcctttatcttctattattgctcatggaggagcttctgtagatttagcaattttttctttacacttagcaggaatttcttctattttaggtgcagtaaattttattacaactgtaattaatatacgatcaacaggaattacatttgatcgaataccattatttgtttgatcagttgctattacagccttattacttcttttatctttaccagttttagctggagcaattactatattattaacagatcgaaatttaaatacatcattttttgatcctgctggtggaggagacccaattttataccaacatttattttgat
>DQ348447
NNNNNNNNNNNNNNNNNNNNNNNNNNNNNNNNNNNNNNNNNNNNNNggaacttctctaagaatattagttcgaattgaattaggtcacccaggttcattaattggaaatgatcaaatttataatgtaattgtaacagctcacgcatttattataattttttttatagtaataccaattataattggtggttttggaaactgattagtccctttaatactaggagctccagatatagctttcccccgaataaataatataagtttttgattacttcctcctgctttaattttattattaatgagtagtatagtagaaagtggagctggaacaggttgaactgtttaccctcctttatcttctattattgctcatggaggagcttctgtagatttagcaattttttctttacacttagcaggaatttcttctattttaggtgcagtaaattttattacaactgtaattaatatacgatcaacaggaattacatttgatcgaataccattatttgtttgatcagttgctattacagccttattacttcttttatctttaccagttttagctggagcaattactatattattaacagatcgaaatttaaatacatcattttttgatcctgctggtggaggagacccaattttataccaacatttatttNNNN
>DQ348448
NNNNNNNNNNNNNNNNNNNNNNNNNNNNNNNNNNNNNNNNNNNNNNggaacttctctaagaatattagttcgaattgaattaggtcacccaggttcattaattggaaatgatcaaatttataatgtaattgtaacagctcacgcatttattataattttttttatagtaataccaattataattggtggttttggaaattgattagtccctttaatactaggagctccagatatagctttcccccgaataaataatataagtttttgattacttcctcctgctttaattttattattaatgagtagtatagtagaaagtggggctggaacaggttgaactgtttaccctcctttatcttctattattgctcatggaggagcttctgtagatttagcaattttttctttacacttagcaggaatttcttctattttaggtgcagtaaattttattacaactgtaattaatatacgatcaacaggaattacatttgatcgaataccattatttgtttgatcagttgctattacagccttattacttcttttatctttaccagttttagctggagcaattactatattattaacagatcgaaatttaaatacatcattttttgatcctgctggtggaggagacccaattttataccaacatttatttNNNN
>DQ348449
NNNNNNNNNNNNNNNNNNNNNNNNNNNNNNNNNNtcaagtataatcggaacttctctaagaatattagttcgaattgaattaggtcacccaggttcattaattggaaatgatcaaatttataatgtaattgtaacagctcacgcatttattataattttttttatagtaataccaattataattggtggttttggaaattgattagtccctttaatactaggagctccagatatagctttcccccgaataaataatataagtttttgattacttcctcctgctttaattttattattaatgagtagtatagtagaaagtggggctggaacaggttgaactgtttaccctcctttatcttctattattgctcatggaggagcttctgtagatttagcaattttttctttacacttagcaggaatttcttctattttaggtgcagtaaattttattacaactgtaattaatatacgatcaacaggaattacatttgatcgaataccattatttgtttgatcagttgctattacagccttattacttcttttatctttaccagttttagctggagcaattactatattattaacagatcgaaatttaaatacatcattttttgatcctgctggtggaggagacccaattttataccaacatttatttNNNN
>DQ348450
NNNNNNNNNNNNNNNNNNNNNNNNNNNNNNNNNNNNNNNNNtaatcggaacttctctaagaatattagttcgaattgaattaggtcacccaggttcattaattggaaatgatcaaatttataatgtaattgtaacagctcacgcatttattataattttttttatagtaataccaattataattggtggttttggaaactgattagtccctttaatactaggagctccagatatagctttcccccgaataaataatataagtttttgattacttcctcctgctttaattttattattaatgagtagtatagtagaaagtggagctggaacaggttgaactgtttaccctcctttatcttctattattgctcatggaggagcttctgtagatttagcaattttttctttacacttagcaggaatttcttctattttaggtgcagtaaattttattacaactgtaattaatatacgatcaacaggaattacatttgatcgaataccattatttgtttgatcagttgctattacagccttattacttcttttatctttaccagttttagctggagcaattactatattattaacagatcgaaatttaaatacatcattttttgatcctgctggtggaggagacccaattttataccaacatttatttNNNN
>DQ348451
NNNNNNNNNNNNNNNNNNNNNNNNNNNNNNNNNNNNNNNNNtaatcggaacttctctaagaatattagttcgaattgaattaggtcacccaggttcattaattggaaatgatcaaatttataatgtaattgtaacagctcacgcatttattataattttttttatagtaataccaattataattggtggttttggaaattgattagtccctttaatactaggagctccagatatagctttcccccgaataaataatataagtttttgattacttcctcctgctttaattttattattaatgagtagtatagtagaaagtggggctggaacaggttgaactgtttaccctcctttatcttctattattgctcatggaggagcttctgtagatttagcaattttttctttacacttagcaggaatttcttctattttaggtgcagtaaattttattacaactgtaattaatatacgatcaacaggaattacatttgatcgaataccattatttgtttgatcagttgctattacagccttattacttcttttatctttaccagttttagctggagcaattactatattattaacagatcgaaatttaaatacatcattttttgatcctgctggtggaggagacccaattttataccaacatttatttNNNN
>DQ348452
NNNNNNNNNNNNNNNNNNNNNNNNNNNNNNNNNNNNNNNNNtaatcggaacttctctaagaatattagttcgaattgaattaggtcacccaggttcattaattggaaatgatcaaatttataatgtaattgtaacagctcacgcatttattataattttttttatagtaataccaattataattggtggttttggaaattgattagtccctttaatactaggagctccagatatagctttcccccgaataaataatataagtttttgattacttcctcctgctttaattttattattaatgagtagtatagtagaaagtggggctggaacaggttgaactgtttaccctcctttatcttctattattgctcatggaggagcttctgtagatttagcaattttttctttacacttagcaggaatttcttctattttaggtgcagtaaattttattacaactgtaattaatatacgatcaacaggaattacatttgatcgaataccattatttgtttgatcagttgctattacagccttattacttcttttatctttaccagttttagctggagcaattactatattattaacagatcgaaatttaaatacatcattttttgatcctgctggtggaggagacccaattttataccaacatttatttNNNN
>DQ348453
NNNNNNNNNNNNNNNNNNNNNNNNNNNNNNNNNNNNNNNNNtaatcggaacttctctaagaatattagttcgaattgaattaggtcacccaggttcattaattggaaatgatcaaatttataatgtaattgtaacagctcacgcatttattataattttttttatagtaataccaattataattggtggttttggaaattgattagtccctttaatactaggagctccagatatagctttcccccgaataaataatataagtttttgattacttcctcctgctttaattttattattaatgagtagtatagtagaaagtggggctggaacaggttgaactgtttaccctcctttatcttctattattgctcatggaggagcttctgtagatttagcaattttttctttacacttagcaggaatttcttctattttaggtgcagtaaattttattacaactgtaattaatatacgatcaacaggaattacatttgatcgaataccattatttgtttgatcagttgctattacagccttattacttcttttatctttaccagttttagctggagcaattactatattattaacagatcgaaatttaaatacatcattttttgatcctgctggtggaggagacccaattttataccaacatttatttNNNN
>DQ348454
NNNNNNNNNNNNNNNNNNNNNtttcggagcttgatcaagtataatcggaacttctctaagaatattagttcgaattgaattaggtcacccaggttcattaattggaaatgatcaaatttataatgtaattgtaacagctcacgcatttattataattttttttatagtaataccaattataattggtggttttggaaattgattagtccctttaatactaggagctccagatatagctttcccccgaataaataatataagtttttgattacttcctcctgctttaattttattattaatgagtagtatagtagaaagtggggctggaacaggttgaactgtttaccctcctttatcttctattattgctcatggaggagcttctgtagatttagcaattttttctttacacttagcaggaatttcttctattttaggtgcagtaaattttattacaactgtaattaatatacgatcaacaggaattacatttgatcgaataccattatttgtttgatcagttgctattacagccttattacttcttttatctttaccagttttagctggagcaattactatattattaacagatcgaaatttaaatacatcattttttgatcctgctggtggaggagacccaattttataccaacatttatttNNNN
>DQ348455
NNNNNNNNNNNNNNNNNNNNNNNNNNNNNNNNNNNNNNNNNtaatcggaacttctctaagaatattagttcgaattgaattaggtcacccaggttcattaattggaaatgatcaaatttataatgtaattgtaacagctcacgcatttattataattttttttatagtaataccaattataattggtggttttggaaattgattagtccctttaatactaggagctccagatatagctttcccccgaataaataatataagtttttgattacttcctcctgctttaattttattattaatgagtagtatagtagaaagtggggctggaacaggttgaactgtttaccctcctttatcttctattattgctcatggaggagcttctgtagatttagcaattttttctttacacttagcaggaatttcttctattttaggtgcagtaaattttattacaactgtaattaatatacgatcaacaggaattacatttgatcgaataccattatttgtttgatcagttgctattacagccttattacttcttttatctttaccagttttagctggagcaattactatattattaacagatcgaaatttaaatacatcattttttgatcctgctggtggaggagacccaattttataccaacatttatttNNNN
>DQ348456
NNNNNNNNNNNNNNNNNNNNNNNNNNNNNNNNNNNNNNNNNNNNtcggaacttctctaagaatattagttcgaattgaattaggtcacccaggttcattaattggaaatgatcaaatttataatgtaattgtaacagctcacgcatttattataattttttttatagtaataccaattataattggtggttttggaaattgattagtccctttaatactaggagctccagatatagctttcccccgaataaataatataagtttttgattacttcctcctgctttaattttattattaatgagtagtttagtagaaagtggggctggaacaggttgaactgtttaccctcctttatcttctattattgctcatggaggagcttctgtagatttagcaattttttctttacacttagcaggaatttcttctattttaggtgcagtaaattttattacaactgtaattaatatacgatcaacaggaattacatttgatcgaataccattatttgtttgatcagttgctattacagccttattacttcttttatctttaccagttttagctggagcaattactatattattaacagatcgaaatttaaatacatcattttttgatcctgctggtggaggagacccaattttataccaacatttatttNNNN
>DQ348457
NNNNNNNNNNNNNNNNNNNNNNNNNNNNNNNNNNNNNNNNNNNNNcggaacttctctaagaatattagttcgaattgaattaggtcacccaggttcattaattggaaatgatcaaatttataatgtaattgtaacagctcacgcatttattataattttttttatagtaataccaattataattggtggttttggaaattgattagtccctttaatactaggagctccagatatagctttcccccgaataaataatataagtttttgattacttccccctgctttaattttattattaatgagtagtatagtagaaagtggggctggaacaggttgaactgtttaccctcctttatcttctattattgctcatggaggagcttctgtagatttagcaattttttctttacacttagcaggaatttcttctattttaggtgcagtaaattttattacaactgtaattaatatacgatcaacaggaattacatttgatcgaataccattatttgtttgatcagttgctattacagccttattacttcttttatctttaccagttttagctggagcaattactatattattaacagatcgaaatttaaatacatcattttttgancctgctggtggaggagacccaattttataccaacatttatttNNNN
>DQ348458
NNNNNaactttatact-ttattttcggagcttgatcaagtataatcggaacttctctaagaatattagttcgaattgaattaggtcacccaggttcattaattggaaatgatcaaatttataatgtaattgtaacagctcacgcatttattataattttttttatagtaataccaattataattggtggttttggaaattgattagtccctttaatactaggagctccagatatagctttcccccgaataaataatataagtttttgattacttcctcctgctttaattttattattaatgagtagtatagtagaaagtggggctggaacaggttgaactgtttaccctcctttatcttctattattgctcatggaggagcttctgtagatttagcaattttttctttacacttagcaggaatttcttctattttaggtgcagtaaattttattacaactgtaattaatatacgatcaacaggaattacatttgatcgaataccattatttgtttgatcagttgctattacagccttattacttcttttatctttaccagttttagctggagcaattactatattattaacagatcgaaatttaaatacatcattttttgatcctgctggtggaggagacccaattttataccaacatttatttNNNN
>DQ348459
NNNNNaactttatact-ttattttcggagcttgatcaagtataatcggaacttctctaagaatattagttcgaattgaattaggtcacccaggttcattaattggaaatgatcaaatttataatgtaattgtaacagctcacgcatttattataattttttttatagtaataccaattataattggtggttttggaaattgattagtccctttaatactaggagctccagatatagctttcccccgaataaataatataagtttttgattacttcctcctgctttaattttattattaatgagtagtatagtagaaagtggggctggaacaggttgaactgtttaccctcctttatcttctattattgctcatggaggagcttctgtagatttagcaattttttctttacacttagcaggaatttcttctattttaggtgcagtaaattttattacaactgtaattaatatacgatcaacaggaattacatttgatcgaataccattatttgtttgatcagttgctattacagccttattacttcttttatctttaccagttttagctggagcaattactatattattaacagatcgaaatttaaatacatcattttttgatcctgctggtggaggagacccNNNNNNNNNNNNNNNNNNNNNNNNNN
>DQ348460
NNNNNaactttatact-ttattttcggagcttgatcaagtataatcggaacttctctaagaatattagttcgaattgaattaggtcacccaggttcattaattggaaatgatcaaatttataatgtaattgtaacagctcacgcatttattataattttttttatagtaataccaattataattggtggttttggaaattgattagtccctttaatactaggagctccagatatagctttcccccgaataaataatataagtttttgattacttcctcctgctttaattttattattaatgagtagtatagtagaaagtggggctggaacaggttgaactgtttaccctcctttatcttctattattgctcatggaggagcttctgtagatttagcaattttttctttacacttagcaggaatttcttctattttaggtgcagtaaattttattacaactgtaattaatatacgatcaacaggaattacatttgatcgaataccattatttgtttgatcagttgctattacagccttattacttcttttatctttaccagttttagctggagcaattactatattattaacagatcgaaatttaaatacatcattttttgatcctgctggtggaggagacccNNNNNNNNNNNNNNNNNNNNNNNNNN
>DQ348461
NNNNNaactttatact-ttattttcggagcttgatcaagtataatcggaacttctctaagaatattagttcgaattgaattaggtcacccaggttcattaattggaaatgatcaaatttataatgtaattgtaacagctcacgcatttattataattttttttatagtaataccaattataattggtggttttggaaattgattagtccctttaatactaggagctccagatatagctttcccccgaataaataatataagtttttgattacttcctcctgctttaattttattattaatgagtagtatagtagaaagtggggctggaacaggttgaactgtttaccctcctttatcttctattattgctcatggaggagcttctgtagatttagcaattttttctttacacttagcaggaatttcttctattttaggtgcagtaaattttattacaactgtaattaatatacgatcaacaggaattacatttgatcgaataccattatttgtttgatcagttgctattacagccttattacttcttttatctttaccagttttagctggagcaattactatattattaacagatcgaaatttaaatacatcattttttgatcctgctggtggaggagacccaattttataccaacatttatttNNNN
>DQ348462
NNNNNaactttatact-ttattttcggagcttgatcaagtataatcggaacttctctaagaatattagttcgaattgaattaggtcacccaggttcattaattggaaatgatcaaatttataatgtaattgtaacagctcacgcatttattataattttttttatagtaataccaattataattggtggttttggaaattgattagtccctttaatactaggagctccagatatagctttcccccgaataaataatataagtttttgattacttcctcctgctttaattttattattaatgagtagtatagtagaaagtggggctggaacaggttgaactgtttaccctcctttatcttctattattgctcatggaggagcttctgtagatttagcaattttttctttacacttagcaggaatttcttctattttaggtgcagtaaattttattacaactgtaattaatatacgatcaacaggaattacatttgatcgaataccattatttgtttgatcagttgctattacagccttattacttcttttatctttaccagttttagctggagcaattactatattattaacagatcgaaatttaaatacatcattttttgatcctgctggtggaggagacccNNNNNNNNNNNNNNNNNNNNNNNNNN
>DQ348463
NNNNNaactttatact-ttattttcggagcttgatcaagtataatcggaacttctctaagaatattagttcgaattgaattaggtcacccaggttcattaattggaaatgatcaaatttataatgtaattgtaacagctcacgcatttattataattttttttatagtaataccaattataattggtggttttggaaattgattagtccctttaatactaggagctccagatatagctttcccccgaataaataatataagtttttgattacttcctcctgctttaattttattattaatgagtagtatagtagaaagtggggctggaacaggttgaactgtttaccctcctttatcttctattattgctcatggaggagcttctgtagatttagcaattttttctttacacttagcaggaatttcttctattttaggtgcagtaaattttattacaactgtaattaatatacgatcaacaggaattacatttgatcgaataccattatttgtttgatcagttgctattacagccttattacttcttttatctttaccagttttagctggagcaattactatattattaacagatcgaaatttaaatacatcattttttgatcctgctggtggaggagacccaattttataccaacatttatttNNNN
>DQ348464
NNNNNaactttatact-ttattttcggagcttgatcaagtataatcggaacttctctaagaatattagttcgaattgaattaggtcacccaggttcattaattggaaatgatcaaatttataatgtaattgtaacagctcacgcatttattataattttttttatagtaataccaattataattggtggttttggaaattgattagtccctttaatactaggagctccagatatagctttcccccgaataaataatataagtttttgattacttcctcctgctttaattttattattaatgagtagtatagtagaaagtggggctggaacaggttgaactgtttaccctcctttatcttctattattgctcatggaggagcttctgtagatttagcaattttttctttacacttagcaggaatttcttctattttaggtgcagtaaattttattacaactgtaattaatatacgatcaacaggaattacatttgatcgaataccattatttgtttgatcagttgctattacagccttattacttcttttatctttaccagttttagctggagcaattactatattattaacagatcgaaatttaaatacatcattttttgatcctgctggtggaggagacccaattttataccaacatttatttNNNN
>DQ348465
NNNNNaactttatact-ttattttcggagcttgatcaagtataatcggaacttctctaagaatattagttcgaattgaattaggtcacccaggttcattaattggaaatgatcaaatttataatgtaattgtaacagctcacgcatttattataattttttttatagtaataccaattataattggtggttttggaaattgattagtccctttaatactaggagctccagatatagctttcccccgaataaataatataagtttttgattacttcctcctgctttaattttattattaatgagtagtatagtagaaagtggggctggaacaggttgaactgtttaccctcctttatcttctattattgctcatggaggagcttctgtagatttagcaattttttctttacacttagcaggaatttcttctattttaggtgcagtaaattttattacaactgtaattaatatacgatcaacaggaattacatttgatcgaataccattatttgtttgatcagttgctattacagccttattacttcttttatctttaccagttttagctggagcaattactatattattaacagatcgaaatttaaattcatcattttttgatcctgctggtggaggagaNNNNNNNNNNNNNNNNNNNNNNNNNNNNN
>DQ348466
NNNggaactttatact-ttattttcggagcttgatcaagtataatcggaacttctctaagaatattagttcgaattgaattaggtcacccaggttcattaattggaaatgatcaaatttataatgtaattgtaacagctcacgcatttattataattttttttatagtaataccaattataattggtggttttggaaattgattagtccctttaatactaggagctccagatatagctttcccccgaataaataatataagtttttgattacttcctcctgctttaattttattattaatgagtagtatagtagaaagtggggctggaacaggttgaactgtttaccctcctttatcttctgttattgctcacggaggagcttctgtagatttagcaattttttctttacacttagcaggaatttcttctattttaggtgcagtaaattttattacaactgtaattaatatacgatcaacaggaattacatttgatcgaataccactatttgtttgatcagttgctattacagccttattacttcttttatctttaccagttttagccggagcaattactatnntattaacagatcgaaatttNNNNNNNNNNNNNNNNNNNNNNNNNNNNNNNNNNNNNNNNNNNNNNNNNNNNNNNNNNNNNNNNN
>DQ348467
NNNNNaactttatact-ttattttcggagcttgatcaagtataatcggaacttctctaagaatattagttcgaattgaattaggtcacccaggttcattaattggaaatgatcaaatttataatgtaattgtaacagctcacgcatttattataattttttttatagtaataccaattataattggtggttttggaaattgattagtccctttaatactaggagctccagatatagctttcccccgaataaataatataagtttttgattacttcctcctgctttaattttattattaatgagtagtatagtagaaagtggggctggaacaggttgaactgtttaccctcctttatcttctattattgctcatggaggagcttctgtagatttagcaattttttctttacacttagcaggaatttcttctattttaggtgcagtaaattttattacaactgtaattaatatacgatcaacaggaattacatttgatcgaataccattatttgtttgatcagttgctattacagccttattacttcttttatctttaccagttttagctggagcaattactatattattaacagatcgaaatttaaatacatcattttttgatcctgctggtggaggagacccaattttataccaacatttatttNNNN
>DQ348468
NNNNNaactttatact-ttattttcggagcttgatcaagtataatcggaacttctctaagaatattagttcgaattgaattaggtcacccaggttcattaattggaaatgatcaaatttataatgtaattgtaacagctcacgcatttattataattttttttatagtaataccaattataattggtggttttggaaattgattagtccctttaatactaggagctccagatatagctttcccccgaataaataatataagtttttgattacttcctcctgctttaattttattattaatgagtagtatagtagaaagtggggctggaacaggttgaactgtttaccctcctttatcttctattattgctcatggaggagcttctgtagatttagcaattttttctttacacttagcaggaatttcttctattttaggtgcagtaaattttattacaactgtaattaatatacgatcaacaggaattacatttgatcgaataccattatttgtttgatcagttgctattacagccttattacttcttttatctttaccagttttagctggagcaattactatattattaacagatcgaaatttaaatacatcattttttgatcctgctggtggaggagacccaatttNNNNNNNNNNNNNNNNNNNNN
>DQ348469
NNNNNaactttatact-ttattttcggagcttgatcaagtataatcggaacttctctaagaatattagttcgaattgaattaggtcacccaggttcattaattggaaatgatcaaatttataatgtaattgtaacagctcacgcatttattataattttttttatagtaataccaattataattggtggttttggaaattgattagtccctttaatactaggagctccagatatagctttcccccgaataaataatataagtttttgattacttcctcctgctttaattttattattaatgagtagtatagtagaaagtggggctggaacaggttgaactgtttaccctcctttatcttctattattgctcatggaggagcttctgtagatttagcaattttttctttacacttagcaggaatttcttctattttaggtgcagtaaattttattacaactgtaattaatatacgatcaacaggaattacatttgatcgaataccattatttgtttgatcagttgctattacagccttattacttcttttatctttaccagttttagctggagcaattactatattattaacagatcgaaatttaaatacatcattttttgatcctgctggtggaggagacccaatNNNNNNNNNNNNNNNNNNNNNNN
>DQ348470
NNNNNaactttatact-ttattttcggagcttgatcaagtataatcggaacttctctaagaatattagttcgaattgaattaggtcacccaggttcattaattggaaatgatcaaatttataatgtaattgtaacagctcacgcatttattataattttttttatagtaataccaattataattggtggttttggaaattgattagtccctttaatactaggagctccagatatagctttcccccgaataaataatataagtttttgattacttcctcctgctttaattttattattaatgagtagtatagtagaaagtggggctggaacaggttgaacggtttaccctcctttatcttctattattgctcatggaggagcttctgtagatttagcaattttttctttacacttagcaggaatttcttctattttaggtgcagtaaattttattacaactgtaattaatatacgatcaacaggaattacatttgatcgaataccattatttgtttgatcagttgctattacagccttattacttcttttatctttaccagttttagctggagcaattactatattattaacagatcgaaatttaaatacatcattttttgatcctgcNNNNNNNNNNNNNNNNNNNNNNNNNNNNNNNNNNNNNNNNN
>DQ348471
NNNNNaactttatact-ttattttcggagcttgatcaagtataatcggaacttctctaagaatattagttcgaattgaattaggtcacccaggttcattaattggaaatgatcaaatttataatgtaattgtaacagctcacgcatttattataattttttttatagtaataccaattataattggtggttttggaaattgattagtccctttaatactaggagctccagatatagctttcccccgaataaataatataagtttttgattacttcctcctgctttaattttattattaatgagtagtatagtagaaagtggggctggaacaggttgaactgtttaccctcctttatcttctattattgctcatggaggagcttctgtagatttagcaattttttctttacacttagcaggaatttcttctattttaggtgcagtaaattttattacaactgtaattaatatacgatcaacaggaattacatttgatcgaataccattatttgtttgatcagttgctattacagccttattacttcttttatctttaccagttttagctggagcaattactatattattaacagatcgaaatttaaatacatcattttttgatcctgctggtggaggagacccNNNNNNNNNNNNNNNNNNNNNNNNNN
>DQ348472
NNNNNaactttatact-ttattttcggagcttgatcaagtataatcggaacttctctaagaatattagttcgaattgaattaggtcacccaggttcattaattggaaatgatcaaatttataatgtaattgtaacagctcacgcatttattataattttttttatagtaataccaattataattggtggttttggaaattgattagtccctttaatactaggagctccagatatagctttcccccgaataaataatataagtttttgattacttcctcctgctttaattttattattaatgagtagtatagtagaaagtggggctggaacaggttgaactgtttaccctcctttatcttctattattgctcatggaggagcttctgtagatttagcaattttttctttacacttagcaggaatttcttctattttaggtgcagtaaattttattacaactgtaattaatatacgatcaacaggaattacatttgatcgaataccattatttgtttgatcagttgctattacagccttattacttcttttatctttaccagttttagctggagcaattactatattattaacagatcgaaatttaaatacatcattttttgatcctgctggtggaggagacccaattttataccaacatttatttNNNN
>DQ348473
NNNNNaactttatact-ttattttcggagcttgatcaagtataatcggaacttctctaagaatattagttcgaattgaattaggtcacccaggttcattaattggaaatgatcaaatttataatgtaattgtaacagctcacgcatttattataattttttttatagtaataccaattataattggtggttttggaaattgattagtccctttaatactaggagctccagatatagctttcccccgaataaataatataagtttttgattacttcctcctgctttaattttattattaatgagtagtatagtagaaagtggggctggaacaggttgaactgtttaccctcctttatcttctattattgctcatggaggagcttctgtagatttagcaattttttctttacacttagcaggaatttcttctattttaggtgcagtaaattttattacaactgtaattaatatacgatcaacaggaattacatttgatcgaataccattatttgtttgatcagttgctattacagccttattacttcttttatctttaccagttttagctggagcaattactatattattaacagatcgaaatttaaatacatcattttttgatcctgctggtggaggagacccNNNNNNNNNNNNNNNNNNNNNNNNNN
>DQ348474
NNNNNaactttatact-ttattttcggagcttgatcaagtataatcggaacttctctaagaatattagttcgaattgaattaggtcacccaggttcattaattggaaatgatcaaatttataatgtaattgtaacagctcacgcatttattataattttttttatagtaataccaattataattggtggttttggaaattgattagtccctttaatactaggagctccagatatagctttcccccgaataaataatataagtttttgattacttcctcctgctttaattttattattaatgagtagtatagtagaaagtggggctggaacaggttgaactgtttaccctcctttatcttctattattgctcatggaggagcttctgtagatttagcaattttttctttacacttagcaggaatttcttctattttaggtgcagtaaattttattacaactgtaattaatatacgatcaacaggaattacatttgatcgaataccattatttgtttgatcagttgctattacagccttattacttcttttatctttaccagttttagctggagcaattactatattattaacagatcgaaatttaaatacatcattttttgatcctgctggtggaggagaNNNNNNNNNNNNNNNNNNNNNNNNNNNNN
>DQ348475
NNNNNaactttatact-ttattttcggagcttgatcaagtataatcggaacttctctaagaatattagttcgaattgaattaggtcacccaggttcattaattggaaatgatcaaatttataatgtaattgtaacagctcacgcatttattataattttttttatagtaataccaattataattggtggttttggaaattgattagtccctttaatactaggagctccagatatagctttcccccgaataaataatataagtttttgattacttcctcctgctttaattttattattaatgagtagtatagtagaaagtggggctggaacaggttgaactgtttaccctcctttatcttctattattgctcatggaggagcttctgtagatttagcaattttttctttacacttagcaggaatttcttctattttaggtgcagtaaattttattacaactgtaattaatatacgatcaacaggaattacatttgatcgaataccattatttgtttgatcagttgctattacagccttattacttcttttatctttaccagttttagctggagcaattactatattattaacagatcgaaatttaaatacatcattttttgatcctgctggtggaggagacccaattttataccaacatttatttNNNN
>DQ348476
NNNNNaactttatact-ttattttcggagcttgatcaagtataatcggaacttctctaagaatattagttcgaattgaattaggtcacccaggttcattaattggaaatgatcaaatttataatgtaattgtaacagctcacgcatttattataattttttttatagtaataccaattataattggtggttttggaaactgattagtccctttaatactaggagctccagatatagctttcccccgaataaataatataagtttttgattacttcctcctgctttaattttattattaatgagtagtatagtagaaagtggagctggaacaggttgaactgtttaccctcctttatcttctattattgctcatggaggagcttctgtagatttagcaattttttctttacacttagcaggaatttcttctattttaggtgcagtaaattttattacaactgtaattaatatacgatcaacaggaattacatttgatcgaataccattatttgtttgatcagttgctattacagccttattacttcttttatctttaccagttttagctggagcaattactatattattaacagatcgaaatttaaatacatcattttttgatcctgctggtggaggagacccNNNNNNNNNNNNNNNNNNNNNNNNNN
>DQ348477
NNNNNaactttatact-ttattttcggagctngatcaagtataatcggaacttctctaagaatattagttcgaattgaattaggtcacccaggttcattaattggaaatgatcaaatttataatgtaattgtaacagctcacgcatttattataattttttttatagtaataccaattataattggtggttttggaaattgattagtccctttaatactaggagctccagatatagctttcccccgaataaataatataagtttttgattacttcctcctgctttaattttattattaatgagtagtatagtagaaantggggnnngaacnggttgaannntttnccctcctttatnntntattattgntcnnggaggagnntcngtaganttnncaattttttctttacacttagcaggaatttcttctattttaggtgcagtaaattttattacaactgtaattaatatacgatcaacaggaattacatttgatcgaataccattatttgtttgatcagttgctattacagccttattacttcttttatctttaccagttttagctggagcaattactatattattaacagatcgaaatttaaatacatcattttttgatcctgctggyggaggagNNNNNNNNNNNNNNNNNNNNNNNNNNNNNN
>DQ348431
NNNNNNNNNNNNNNNNNNNNNNNNNNNNNNNNNNNNNNNtataatcggaacttctctaagaatattagttcgaattgaattaggtcacccaggttcattaattggaaatgatcaaatttataatgtaattgtaacagctcacgcatttattataattttttttatagtaataccaattataattggtggttttggaaactgattagtccctttaatactaggagctccagatatagctttcccccgaataaataatataagtttttgattacttcctcctgctttaattttattattaatgagtagtatagtagaaagtggagctggaacaggttgaactgtttaccctcctttatcttctattattgctcatggaggagcttctgtagatttagcaattttttctttacacttagcaggaatttcttctattttaggtgcagtaaattttattacaactgtaattaatatacgatcaacaggaattacatttgatcgaataccattatttgtttgatcagttgctattacagccttattacttcttttatctttaccagttttagctggagcaattactatattattaacagatcgaaatttaaatacatcattttttgatcctgctggtggaggagacccnnttttataccaacatttatttNNNN
>DQ348430
NNNNNNNNNNNNNNNNNNNNNNNNNNNNNNNNNNNNNNNNataatcggaacttctctaagaatattagttcgaattgaattaggtcacccaggttcattaattggaaatgatcaaatttataatgtaattgtaacagctcacgcatttattataattttttttatagtaataccaattataattggtggttttggaaattgattagtccctttaatactaggagctccagatatagctttcccccgaataaataatataagtttttgattacttcctcctgctttaattttattattaatgagtagtatagtagaaagtggggctggaacaggttgaactgtttaccctcctttatcttctattattgctcatggaggagcttctgtagatttagcaattttttctttacacttagcaggaatttcttctattttaggtgcagtaaattttattacaactgtaattaatatacgatcaacaggaattacatttgatcgaataccattatttgtttgatcagttgctattacagccttattacttcttttatctttaccagttttagctggagcaattactatattattaacagatcgaaatttaaatacatcattttttgatcctgctggtggaggagacccanttttataccaacatttatttNNNN
>DQ348429
NNNNNNNNNNNNNNNNNNNNNNNNNNNNNNNNNNNNNNNNNNNNNNNNNNNNNNNNNNNNNNNNNNNNNNNNNNNNNNNNNNNNNNNNNNNNNNNNNNNNNNNNNNNNNNNNNNNNNNNNNNNNNNNNNNNNNNNNNNNNNNNNNNNNNNNNNNNNNNNNNNNNNNNNNNNNNNNNNNNNNNNNNNNNNNNNNNNNNNNNNNNNNNNNNNNNNNNNNNNNNNNNNNNNNNNNNNNNNNNNNNNNNgaataaataatataagtttttgattacttcctcctgctttaattttattattaatgagtagtatagtagaaagtggggctggaacaggttgaactgtttaccctcctttatcttctattattgctcatggaggagcttctgtagatttagcaattttttctttacacttagcaggaatttcttctattttaggtgcagtaaattttattacaactgtaattaatatacgatcaacaggaattacatttgatcgaataccattatttgtttgatcagttgctattacagccttattacttcttttatctttaccagttttagctggagcaattactatattattaacagatcgaaatttaaatacatcattttttgatcctgctggtggaggagacccaattttataccaacatttatttNNNN
>DQ348485
NNNNNaactttatact-ttatttttggagcttgatcaagtataattggaacttctctaagaatattagttcgaattgaattaggtcatccaggttcattaattggaaatgaccaaatttataatgtaattgtaacagctcacgcttttattataattttttttatagtaataccaattataattggtggatttggaaattgattagttcctttaatattaggagctccagatatagctttcccccgaataaataatataagtttttgattacttcctcctgctttaattttactattaatgagcagtatagtagaaagtggagctggaacaggttgaactgtttatcctcctttatcttctattattgctcacggaggagcttctgtagatttagcaattttttctttacatttagcaggaatttcttctattttaggtgcagtaaattttattacaactgtaattaatatacgatcaacaggaattacatttgatcgaataccattatttgtttgatcagttgctattacagctttattacttcttttatctttaccagttttagctggtgcaattactatattattaacagatcgaaatttaaatacatcattttttgatcctgctggtggaggagacccaattttataccaacatttatttNNNN
>DQ348486
NNNNNNNNNNNNNNNNNNNNNNNNNNNNNNNNNNNNNNgtataattggaacttctctaagaatattagttcgaattgaattaggtcatccaggttcattaattggaaatgaccaaatttataatataattgtaacagctcacgcttttattataattttttttatagtaataccaattataattggtggatttggaaattgattagttcctttaatattaggagctccagatatagctttcccccgaataaataatataagtttttgattacttcctcctgctttaattttactattaatgagcagtatagtagaaagtggagctggaacaggttgaactgtttatcctcctttatcttctattattgctcatggaggagcttctgtagatttagcaattttttctttacatttagcaggaatttcttctattttaggtgcagtaaattttattacaactgtaattaatatacgatcaacaggaattacatttgatcgaataccattatttgtttgatcagttgctattacagctttattacttcttttatctttaccagttttagctggtgcaattactatattattaacagatcgaaatttaaatacatcattttttgatcctgctggtggaggagacccaattttataccaacatttatttNNNN
>DQ348487
NNNNNNNNNNNNNNNNNNNNNNNNNNNNNNNNNgatcagtataattggaacttctctaagaatattagttcgaattgaattaggtcatccaggttcattaattggaaatgaccaaatttataatgtaattgtaacagctcacgcttttattataattttttttatagtaataccaattataattggtggatttggaaattgattagttcctttaatattaggagctccagatatagctttcccccgaataaataatataagtttttgattacttcctcctgctttaattttactattaatgagcagtatagtagaaagtggagctggaacaggttgaactgtttatcctcctttatcttctattattgctcatggaggagcttctgtagatttagcaattttttctttacatttagcaggaatttcttctattttaggtgcagtaaattttattacaactgtaattaatatacgatcaacaggaattacatttgatcgaataccattatttgtttgatcagttgctattacagctttattacttcttttatctttaccagttttagctggtgcaattactatattattaacagatcgaaatttaaatacatcattttttgatcctgctggtggaggagacccaattttataccaacatttatttNNNN
>DQ348488
NNNNNNNNNNNNNNNNNNNNNNNNNNNNNNNNNNNNNNNNNNNNNNNNNNNNNNNNNNNNNNNNNNagttcgaattgaattaggtcatccaggttcattaattggaaatgaccaaatttataatgtaattgtaacagctcacgcttttattataattttttttatagtaataccaattataattggtggatttggaaattgattagttcctttaatattaggagctccagatatagctttcccccgaataaataatataagtttttgattacttcctcctgctttaattttactattaatgagcagtatagtagaaagtggagctggaacaggttgaactgtttatcctcctttatcttctattattgctcatggaggagcttctgtagatttagcaattttttctttacatttagcaggaatttcttctattttaggtgcagtaaattttattacaactgtaattaatatacgatcaacaggaattacatttgatcgaataccattatttgtttgatcagttgctattacagctttattacttcttttatctttaccagttttagctggtgcaattactatattattaacagatcgaaatttaaatacatcattttttgatcctgctgggggaggagacNNNNNNNNNNNNNNNNNNNNNNNNNNNN
>DQ348489
NNNNNNNNNNNNNNNNNNNNNNNNNNNNNNNNNNNNNNNNNNNNNNNNNNNNNNNNNNNNNNNNNNNNNNNNNNNNNNNNNNNNNNNNNNNNNNNNNNNNNNNNNNNNNNNNNNNNNNNNNNNNNNNNNNNNNNNNNNNNNNNNNNNNNNNNNNNNNNNNNNNNNNNNNNNNNNNNNNNNNNNNNNNNNNNNNNNNNNNNNNNNNNNNNNNNNNNNNNNNNNNNNNNNNNNNNNNNNNNNNNNNNNNNNNNNNNNNNtaagtttttgattacttcctcctgctttaattttactattaatgagcagtatagtagaaagtggagctggaacaggttgaactgtttatcctcctttatcttctattattgctcatggaggagcttctgtagatttagcaattttttctttacatttagcaggaatttcttctattttaggtgcagtaaattttattacaactgtaattaatatacgatcaacaggaattacatttgatcgaataccattatttgtttgatcagttgctattacagctttattacttcttttatctttaccagttttagctggtgcaattactatattattaacagatcgaaatttaaatacatcattttttgntcctgctggtggNNNNNNNNNNNNNNNNNNNNNNNNNNNNNNNNNNN
>DQ348490
NNNNNNNNNNNNNNNNNNNNNNNNNNNNNNNNNNNNNNNNataattggaacttctctaagaatattagttcgaattgaattaggtcatccaggttcattaattggaaatgaccaaatttataatgtaattgtaacagctcacgcttttattataattttttttatagtaataccaattataattggtggatttggaaattgattagttcctttaatattaggagctccagatatagctttcccccgaataaataatataagtttttgattacttcctcctgctttaattttactattaatgagcagtatagtagaaagtggagctggaacaggttgaactgtttatcctcctttatcttctattattgctcatggaggagcttctgtagatttagcaattttttctttacatttagcaggaatttcttctattttaggtgcagtaaattttattacaactgtaattaatatacgatcaacaggaattacatttgatcgaataccattatttgtttgatcagttgctattacagctttattacttcttttatctttaccagttttagctggtgcaattactatattattaacagatcgaaatttaaatacatcattttttgatcctgctggtggaggagacccaattttataccaacatttatttNNNN
>DQ348491
NNNNNaactttatact-ttatttttggagcttgatcaagtataattggaacttctctaagaatattagttcgaattgaattaggtcatccaggttcattaattggaaatgaccaaatttataatgtaattgtaacagctcacgcttttattataattttttttatagtaataccaattataattggtggatttggaaattgattagttcctttaatattaggagctccagatatagctttcccccgaataaataatataagtttttgattacttcctcctgctttaattttactattaatgagcagtatagtagaaagtggagctggaacaggttgaactgtttatcctcctttatcttctattattgctcatggaggagcttctgtagatttagcaattttttctttacatttagcaggaatttcttctattttaggtgcagtaaattttattacaactgtaattaatatacgatcaacaggaattacatttgatcgaataccattatttgtttgatcagttgctattacagctttattacttcttttatctttaccagttttagctggtgcaattactatattattaacagatcgaaatttaaatacatcattttttgatcctgctggtggaggagacccaattttataccaacatttatttNNNN
>DQ348492
NNNNNaactttatact-ttatttttggagcttgatcaagtataattggaacttctctaagaatattagttcgaattgaattaggtcatccaggttcattaattggaaatgaccaaatttataatgtaattgtaacagctcacgcttttattataattttttttatagtaataccaattataattggtggatttggaaattgattagttcctttaatattaggagctccagatatagctttcccccgaataaataatataagtttttgattacttcctcctgctttaattttactattaatgagcagtatagtagaaagtggagctggaacaggttgaactgtttatcctcctttatcttctattattgctcatggaggagcttctgtagatttagcaattttttctttacatttagcaggaatttcttctattttaggtgcagtaaattttattacaactgtaattaatatacgatcaacaggaattacatttgatcgaataccattatttgtttgatcagttgctattacagctttattacttcttttatctttaccagttttagctggtgcaattactatattattaacagatcgaaatttaaatacatcattttttgatcctgctggtggaggagaNNNNNNNNNNNNNNNNNNNNNNNNNNNNN
>DQ348493
NNNNNaactttatact-ttatttttggagcttgatcaagtataattggaacttctctaagaatattagttcgaattgaattaggtcatccaggttcattaattggaaatgaccaaatttataatgtaattgtaacagctcacgcttttattataattttttttatagtaataccaattataattggtggatttggaaattgattagttcctttaatattaggagctccagatatagctttcccccgaataaataatataagtttttgattacttcctcctgctttaattttactattaatgagcagtatagtagaaagtggagctggaacaggttgaactgtttatcctcctttatcttctattattgctcatggaggagcttctgtagatttagcaattttttctttacatttagcaggaatttcttctattttaggtgcagtaaattttattacaactgtaattaatatacgatcaacaggaattacatttgatcgaataccattatttgtttgatcagttgctattacagctttattacttcttttatctttaccagttttagctggtgcaattactatattattaacagatcgaaatttaaatacatcattttttgatcctgctggtggaggagaNNNNNNNNNNNNNNNNNNNNNNNNNNNNN
>DQ348494
NNNNNaactttatact-ttatttttggagcttgatcaagtataattggaacttctctaagaatattagttcgaattgaattaggtcatccaggttcattaattggaaatgaccaaatttataatgtaattgtaacagctcacgcttttattataattttttttatagtaataccaattataattggtggatttggaaattgattagttcctttaatattaggagctccagatatagctttcccccgaataaataatataagtttttgattacttcctcctgctttaattttactattaatgagcagtatagtagaaagtggagctggaacaggttgaactgtttatcctcctttatcttctattattgctcatggaggagcttctgtagatttagcaattttttctttacatttagcaggaatttcttctattttaggtgcagtaaattttattacaactgtaattaatatacgatcaacaggaattacatttgatcgaataccattatttgtttgatcagttgctattacagctttattacttcttttatctttaccagttttagctggtgcaattactatattattaacagatcgaaatttaaatacatcattttttgNNNNNNNNNNNNNNNNNNNNNNNNNNNNNNNNNNNNNNNNNNNNNNNN
>DQ348495
NNNNNaactttatact-ttatttttggagcttgatcaagtataattggaacttctctaagaatattagttcgaattgaattaggtcatccaggttcattaattggaaatgaccaaatttataatgtaattgtaacagctcacgcttttattataattttttttatagtaataccaattataattggtggatttggaaattgattagttcctttaatattaggagctccagatatagctttcccccgaataaataatataagtttttgattacttcctcctgctttaattttactattaatgagcagtatagtagaaagtggagctggaacaggttgaactgtttatcctcctttatcttctattattgctcatggaggagcttctgtagatttagcaattttttctttacatttagcaggaatttcttctattttaggtgcagtaaattttattacaactgtaattaatatacgatcaacaggaattacatttgatcgaataccattatttgtttgatcagttgctattacagctttattacttcttttatctttaccagttttagctggtgcaattactatattattaacagatcgaaatttaaatacatcattttttgNNNNNNNNNNNNNNNNNNNNNNNNNNNNNNNNNNNNNNNNNNNNNNNN
>DQ348496
NNNNNaactttatact-ttatttttggagcttgatcaagtataattggaacttctctaagaatattagttcgaattgaattaggtcatccaggttcattaattggaaatgaccaaatttataatgtaattgtaacagctcacgcttttattataattttttttatagtaataccaattataattggtggatttggaaattgattagttcctttaatattaggagctccagatatagctttcccccgaataaataatataagtttttgattacttcctcctgctttaattttactattaatgagcagtatagtagaaagtggagctggaacaggttgaactgtttatcctcctttatcttctattattgctcatggaggagcttctgtagatttagcaattttttctttacatttagcaggaatttcttctattttaggtgcagtaaattttattacaactgtaattaatatacgatcaacaggaattacatttgatcgaataccattatttgtttgatcagttgctattacagctttattacttcttttatctttaccagttttagctggtgcaattactatattattaacagatcgaaatttaaatacatcattttttgatcctgctggtggaggagacccaattttataccaacatttatttNNNN
>DQ348497
NNNNNaactttatact-ttatttttggagcttgatcaagtataattggaacttctctaagaatattagttcgaattgaattaggtcatccaggttcattaattggaaatgaccaaatttataatgtaattgtaacagctcacgcttttattataattttttttatagtaataccaattataattggtggatttggaaattgattagttcctttaatattaggagctccagatatagctttcccccgaataaataatataagtttttgattacttcctcctgctttaattttactattaatgagcagtatagtagaaagtggagctggaacaggttgaactgtttatcctcctttatcttctattattgctcatggaggagcttctgtagatttagcaattttttctttacatttagcaggaatttcttctattttaggtgcagtaaattttattacaactgtaattaatatacgatcaacaggaattacatttgatcgaataccattatttgtttgatcagttgctattacagctttattacttcttttatctttaccagttttagctggtgcaattactatattattaacagatcgaaatttaaatacatcattttttgNNNNNNNNNNNNNNNNNNNNNNNNNNNNNNNNNNNNNNNNNNNNNNNN
>DQ348498
NNNNNaactttatact-ttatttttggagcttgatcaagtataattggaacttctctaagaatattagttcgaattgaattaggtcatccaggttcattaattggaaatgaccaaatttataatgtaattgtaacagctcacgcttttattataattttttttatagtaataccaattataattggtggatttggaaattgattagttcctttaatattaggagctccagatatagctttcccccgaataaataatataagtttttgattacttcctcctgctttaattttactattaatgagcagtatagtagaaagtggagctggaacaggttgaactgtttatcctcctttatcttctattattgctcatggaggagcttctgtagatttagcaattttttctttacatttagcaggaatttcttctattttaggtgcagtaaattttattacaactgtaattaatatacgatcaacaggaattacatttgatcgaataccattatttgtttgatcagttgctattacagctttattacttcttttatctttaccagttttagctggtgcaattactatattattaacagatcgaaatttaaatacatcattttttgNNNNNNNNNNNNNNNNNNNNNNNNNNNNNNNNNNNNNNNNNNNNNNNN
>DQ348499
NNNNNaactttatact-ttatttttggagcttgatcaagtataattggaacttctctaagaatattagttcgaattgaattaggtcatccaggttcattaattggaaatgaccaaatttataatgtaattgtaacagctcacgcttttattataattttttttatagtaataccaattataattggtggatttggaaattgattagttcctttaatattaggagctccagatatagctttcccccgaataaataatataagtttttgattacttcctcctgctttaattttactattaatgagcagtatagtagaaagtggagctggaacaggttgaactgtttatcctcctttatcttctattattgctcatggaggagcttctgtagatttagcaattttttctttacatttagcaggaatttcttctattttaggtgcagtaaattttattacaactgtaattaatatacgatcaacaggaattacatttgatcgaataccattatttgtttgatcagttgctattacagctttattacttcttttatctttaccagttttagctggtgcaattactatattattaacagatcgaaatttaaatacatcattttttgNNNNNNNNNNNNNNNNNNNNNNNNNNNNNNNNNNNNNNNNNNNNNNNN
>DQ348500
NNNNNaactttatact-ttatttttggagcttgatcaagtataattggaacttctctaagaatattagttcgaattgaattaggtcatccaggttcattaattggaaatgaccaaatttataatgtaattgtaacagctcacgcttttattataattttttttatagtaataccaattataattggtggatttggaaattgattagttcctttaatattaggagctccagatatagctttcccccgaataaataatataagtttttgattacttcctcctgctttaattttactattaatgagcagtatagtagaaagtggagctggaacaggttgaactgtttatcctcctttatcttctattattgctcacggaggagcttctgtagatttagcaattttttctttacatttagcaggaatttcttctattttaggtgcagtaaattttattacaactgtaattaatatacgatcaacaggaattacatttgatcgaataccattatttgtttgatcagttgctattacagctttattacttcttttatctttaccagttttagctggtncaattactatattattaacagatcgaaatttaaatacatcattttttgNNNNNNNNNNNNNNNNNNNNNNNNNNNNNNNNNNNNNNNNNNNNNNNN
>DQ348501
NNNNNaactttatact-ttatttttggagcttgatcaagtataattggaacttctctaagaatattagttcgaattgaattaggtcatccaggttcattaattggaaatgaccaaatttataatgtaattgtaacagctcacgcttttattataattttttttatagtaataccaattataattggtggatttggaaattgattagttcctttaatattaggagctccagatatagctttcccccgaataaataatataagtttttgattacttcctcctgctttaattttactattaatgagcagtatagtagaaagtggagctggaacaggttgaactgtttatcctcctttatcttctattattgctcacggaggagcttctgtagatttagcaattttttctttacatttagcaggaatttcttctattttaggtgcagtaaattttattacaactgtaattaatatacgatcaacaggaattacatttgatcgaataccattatttgtttgatcagttgctattacagctttattacttcttttatctttaccagttttagctggtgcaattactatattattaacagatcgaaatttaaatacatcattttttNNNNNNNNNNNNNNNNNNNNNNNNNNNNNNNNNNNNNNNNNNNNNNNNN
>DQ348502
NNNNNaactttatact-ttatttttggagcttgatcaagtataattggaacttctctaagaatattagttcgaattgaattaggtcatccaggttcattaattggaaatgaccaaatttataatgtaattgtaacagctcacgcttttattataattttttttatagtaataccaattataattggtggatttggaaattgattagttcctttaatattaggagctccagatatagctttcccccgaataaataatataagtttttgattacttcctcctgctttaattttactattaatgagcagtatagtagaaagtggagctggaacaggttgaactgtttatcctcctttatcttctattattgctcatggaggagcttctgtagatttagcaattttttctttacatttagcaggaatttcttctattttaggtgcagtaaattttattacaactgtaattaatatacgatcaacaggaattacatttgatcgaataccattatttgtttgatcagttgctattacagctttattacttcttttatctttaccagttttagctggtncaattactatattattaacagatcgaaatttaaatacatcattttttgNNNNNNNNNNNNNNNNNNNNNNNNNNNNNNNNNNNNNNNNNNNNNNNN
>DQ348503
NNNNNaactttatact-ttatttttggagcttgatcaagtataattggaacttctctaagaatattagttcgaattgaattaggtcatccaggttcattaattggaaatgaccaaatttataatgtaattgtaacagctcacgcttttattataattttttttatagtaataccaattataattggtggatttggaaattgattagttcctttaatattaggagctccagatatagctttcccccgaataaataatataagtttttgattacttcctcctgctttaattttactattaatgagcagtatagtagaaaatggagctggaacaggNNNNNNNNNNNNNNNNNNNNNNNNNNNNNNNNNNNNNNNNNNNNNNNNNNNNNNNNNNNNNNNNNNNNNNNNNNNNNNNNNNNNNNNNNNNNNNNNNNNNNNNNNNNNNNNNNNNNNNNNNNNNNNNNNNNNNNNNNNNNNNNNNNNNNNNNNNNNNNNNNNNNNNNNNNNNNNNNNNNNNNNNNNNNNNNNNNNNNNNNNNNNNNNNNNNNNNNNNNNNNNNNNNNNNNNNNNNNNNNNNNNNNNNNNNNNNNNNNNNNNNNNNNNNNNNNNNNNNNNNNNNNNNNNNNNNNNNNNNNNNNNNNNNNNNNNNNNNNNNNNNNNNNNNNNNNNNN
>DQ348484
NNNNNNNNNNNNNNNNNNNNNNNNNNNNNNNNNNNNNNNNNtaattggaacttctctaagaatattagttcgaattgaattaggtcatccaggttcattaattggaaatgaccaaatttataatgtaattgtaacagctcacgcttttattataattttttttatagtaataccaattataattggtggatttggaaattgattagttcctttaatattaggagctccagatatagctttcccccgaataaataatataagtttttgattacttcctcctgctttaattttactattaatgagcagtatagtagaaagtggagctggaacaggttgaactgtttatcctcctttatcttctattattgctcatggaggagcttctgtagatttagcaattttttctttacatttagcaggaatttcttctattttaggtgcagtaaattttattacaactgtaattaatatacgatcaacaggaattacatttgatcgaataccattatttgtttgatcagttgctattacagctttattacttcttttatctttaccagttttagctggtgcaattactatattattaacagatcgaaatttaaatacatcattttttgatcctgctggtggaggagacccaattttataccaacatttatttNNNN
>DQ348483
NNNNNNNNNNNNNNNNNNNNNNNNNNNNNNNNNNNNNNNNataattggaacttctctaagaatattagttcgaattgaattaggtcatccaggttcattaattggaaatgaccaaatttataatgtaattgtaacagctcacgcttttattataattttttttatagtaataccaattataattggtggatttggaaattgattagttcctttaatattaggagctccagatatagctttcccccgaataaataatataagtttttgattacttcctcctgctttaattttactattaatgagcagtatagtagaaagtggagctggaacaggttgaactgtttatcctcctttatcttctattattgctcacggaggagcttctgtagatttagcaattttttctttacatttagcaggaatttcttctattttaggtgcagtaaattttattacaactgtaattaatatacgatcaacaggaattacatttgatcgaataccattatttgtttgatcagttgctattacagctttattacttcttttatctttaccagttttagctggtgcaattactatattattaacagatcgaaatttaaatacatcattttttgatcctgctggtggaggagacccanttttataccaacatttatttNNNN
>DQ348482
NNNNNNNNNNNNNNNNNNNNNNNNNNNNNNNNNNNNNNNNataattggaacttctctaagaatattagttcgaattgaattaggtcatccaggttcattaattggaaatgaccaaatttataatgtaattgtaacagctcacgcttttattataattttttttatagtaataccaattataattggtggatttggaaattgattagttcctttaatattaggagctccagatatagctttcccccgaataaataatataagtttttgattacttcctcctgctttaattttactattaatgagcagtatagtagaaagtggagctggaacaggttgaactgtttatcctcctttatcttctattattgctcacggaggagcttctgtagatttagcaattttttctttacatttagcaggaatttcttctattttaggtgcagtaaattttattacaactgtaattaatatacgatcaacaggaattacatttgatcgaataccattatttgtttgatcagttgctattacagctttattacttcttttatctttaccagttttagctggtgcaattactatattattaacagatcgaaatttaaatacatcattttttgatcctgctggtggaggagacccaattttataccaacatttatttNNNN
>DQ348481
NNNNNNNNNNNNNNNNNNNNNNNNNNNNNNNNNNNNNNgtataattggaacttctctaagaatattagttcgaattgaattaggtcatccaggttcattaattggaaatgaccaaatttataatgtaattgtaacagctcacgcttttattataattttttttatagtaataccaattataattggtggatttggaaattgattagttcctttaatattaggagctccagatatagctttcccccgaataaataatataagtttttgattacttcctcctgctttaattttactattaatgagcagtatagtagaaagtggagctggaacaggttgaactgtttatcctcctttatcttctattattgctcacggaggagcttctgtagatttagcaattttttctttacatttagcaggaatttcttctattttaggtgcagtaaattttattacaactgtaattaatatacgatcaacaggaattacatttgatcgaataccattatttgtttgatcagttgctattacagctttattacttcttttatctttaccagttttagctggtgcaattactatattattaacagatcgaaatttaaatacatcattttttgatcctgctggtggaggagacccanttttataccaacatttatttNNNN
>DQ348480
NNNNNNNNNNNNNNNNNNNNNNNNNNNNNNNNNNNNNNgtataattggaacttctctaagaatattagttcgaattgaattaggtcatccaggttcattaattggaaatgaccaaatttataatgtaattgtaacagctcacgcttttattataattttttttatagtaataccaattataattggtggatttggaaattgattagttcctttaatattaggagctccagatatagctttcccccgaataaataatataagtttttgattacttcctcctgctttaattttactattaatgagcagtatagtagaaagtggagctggaacaggttgaactgtttatcctcctttatcttctattattgctcatggaggagcttctgtagatttagcaattttttctttacatttagcaggaatttcttctattttaggtgcagtaaattttattacaactgtaattaatatacgatcaacaggaattacatttgatcgaataccattatttgtttgatcagttgctattacagctttattacttcttttatctttaccagttttagctggtgcaattactatattattaacagatcgaaatttaaatacatcattttttgatcctgctggtggaggagacccanttttataccaacatttatttNNNN
>DQ348479
NNNNNNNNNNNNNNNNNNNNNNNNNNNNNNNtnnnnnnntataattggaacttctctaagaatattagttcgaattgaattaggtcatccaggttcattaattggaaatgaccaaatttataatgtaattgtaacagctcacgcttttattataattttttttatagtaataccaattataattggtggatttggaaattgattagttcctttaatattaggagctccagatatagctttcccccgaataaataatataagtttttgattacttcctcctgctttaattttactattaatgagcagtatagtagaaagtggagctggaacaggttgaactgtttatcctcctttatcttctattattgctcatggaggagcttctgtagatttagcaattttttctttacatttagcaggaatttcttctattttaggtgcagtaaattttattacaactgtaattaatatacgatcaacaggaattacatttgatcgaataccattatttgtttgatcagttgctattacagctttattacttcttttatctttaccagttttagctggtgcaattactatattattaacagatcgaaatttaaatacatcattttttgatcctgctggtggaggagacccaattttataccaacatttatttNNNN
>DQ348478
NNNNNNNNNNNNNNNNNNNNNNNNNNNNNNNNNNNNNNNtataattggaacttctctaagaatattagttcgaattgaattaggtcatccaggttcattaattggaaatgaccaaatttataatgtaattgtaacagctcacgcttttattataattttttttatagtaataccaattataattggtggatttggaaattgattagttcctttaatattaggagctccagatatagctttcccccgaataaataatataagtttttgattacttcctcctgctttaattttactattaatgagcagtatagtagaaagtggagctggaacaggttgaactgtttatcctcctttatcttctattattgctcatggaggagcttctgtagatttagcaattttttctttacatttagcaggaatttcttctattttaggtgcagtaaattttattacaactgtaattaatatacgatcaacaggaattacatttgatcgaataccattatttgtttgatcagttgctattacagctttattacttcttttatctttaccagttttagctggtgcaattactatattattaacagatcgaaatttaaatacatcattttttgatcctgctggtggaggagacccaattttataccaacatttatttNNNN
>DQ348505
NNNNNaaccttatatt-ttatttttggagcttgatcaagtataatcggaacttctttaagaatgttaattcgtattgaattaggtcaaccaggttcactaattggaaatgaccaaatttataacgtaattgtaacagctcatgcatttatcataattttttttatagtaataccaattataatcggaggatttggaaattgattagtccctctaatactaggagctccagatatagcttttccccgaataaataatataagtttttgattacttcctcctgctttaattttattattaataagtagtatagtagaaagcggatccggaacaggttgaactgtttatcctcctttatcttctattattgctcatggtggagcttctgttgacctaacaattttttctttacacctagcaggaatctcttcaattttaggagcagtaaattttattacaactgtaattaatatacgatccacaggaattacatttgaccgaataccattatttgtttgatcagtcactattacagcattattacttcttttatctttaccagttttagcgggagcaattactatattattaacagatcgaaatttaaatacatcattttttgatcctgccggaggaggagacccaattttatatcaacacttattttgat
>DQ348506
NNNNNaaccttatatt-ttatttttggagcttgatcaagtataatcggaacttctttaagaatgttaattcgtattgaattaggtcaaccaggttcactaattggaaatgaccaaatttataacgtaattgtaacagctcatgcatttatcataattttttttatagtaataccaattataatcggaggatttggaaattgattagtccctctaatactaggagctccagatatagcttttccccgaataaataatataagtttttgattacttcctcctgctttaattttattattaataagtagtatagtagaaagcggatccggaacaggttgaactgtttatcctcctttatcttctattattgctcatggtggagcttctgttgacctaacaattttttctttacacctagcaggaatctcttcaattttaggagcagtaaattttattacaactgtaattaatatacgatccacaggaattacatttgaccgaataccattatttgtttgatcagtcactattacagcattattacttcttttatctttaccagttttagcgggagcaattactatattattaacagatcgaaatttaaatacatcattttttgatcctgccggaggaggagacccaattttatatcaacacttattttgat
>DQ348507
NNNNNaaccttatatt-ttatttttggagcttgatcaagtataatcggaacttctttaagaatgttaattcgtattgaattaggtcaaccaggttcactaattggaaatgaccaaatttataacgtaattgtaacagctcatgcatttatcataattttttttatagtaataccaattataatcggaggatttggaaattgattagtccctctaatactaggagctccagacatagcttttccccgaataaataatataagtttttgattacttcctcctgctttaattttattattaataagtagtatagtagaaagtggatccggaacaggttgaactgtttatcctcctttatcttctattattgctcatggtggagcttctgttgacctaacaattttttctttacacctagcaggaatctcttcaattttaggagcagtaaattttattacaactgtaattaatatacgatccacaggaattacatttgaccgaataccattatttgtttgatcagtcactattacagcattattacttcttttatctttaccagttttagcgggagcaattactatattattaacagatcgaaatttaaatacatcattttttgaccctgccggaggaggagacccaattttataccaacacttattttgat
>DQ348508
NNNNNaaccttatatt-ttatttttggagcttgatcaagtataatcggaacttctttaagaatgttaattcgtattgaattaggtcaaccaggttcactaattggaaatgaccaaatttataacgtaattgtaacagctcatgcatttatcataattttttttatagtaataccaattataatcggaggatttggaaattgattagtccctctaatactaggagctccagacatagcttttccccgaataaataatataagtttttgattacttcctcctgctttaattttattattaataagtagtatagtagaaagtggatccggaacaggttgaactgtttatcctcctttatcttctattattgctcatggtggagcttctgttgacctaacaattttttctttacacctagcaggaatctcttcaattttaggagcagtaaattttattacaactgtaattaatatacgatccacaggaattacatttgaccgaataccattatttgtttgatcagtcactattacagcattattacttcttttatctttaccagttttagcgggagcaattactatattattaacagatcgaaatttaaatacatcattttttgaccctgccggaggaggagacccaattttataccaacacttattttgat
>DQ348509
NNNNNaaccttatatt-ttatttttggagcttgatcaagtataatcggaacttctttaagaatgttaattcgtattgaattaggtcaaccaggttcactaattggaaatgaccaaatttataacgtaattgtaacagctcatgcatttatcataattttttttatagtaataccaattataatcggaggatttggaaattgattagtccctctaatactaggagctccagacatagcttttccccgaataaataatataagtttttgattacttcctcctgctttaattttattattaataagtagtatagtagaaagtggatccggaacaggttgaactgtttatcctcctttatcttctattattgctcatggtggagcttctgttgacctaacaattttttctttacacctagcaggaatctcttcaattttaggagcagtaaattttattacaactgtaattaatatacgatccacaggaattacatttgaccgaataccattatttgtttgatcagtcactattacagcattattacttcttttatctttaccagttttagcgggagcaattactatattattaacagatcgaaatttaaatacatcattttttgaccctgccggaggaggagacccaattttataccaacacttattttgat
>DQ348510
NNNNNaaccttatatt-ttatttttggagcttgatcaagtataatcggaacttctttaagaatgttaattcgtattgaattaggtcaaccaggttcactaattggaaatgaccaaatttataacgtaattgtaacagctcatgcatttatcataattttttttatagtaataccaattataatcggaggatttggaaattgattagtccctctaatactaggagctccagacatagcttttccccgaataaataatataagtttttgattacttcctcctgctttaattttattattaataagtagtatagtagaaagtggatccggaacaggttgaactgtttatcctcctttatcttctattattgctcatggtggagcttctgttgacctaacaattttttctttacacctagcaggaatctcttcaattttaggagcagtaaattttattacaactgtaattaatatacgatccacaggaattacatttgaccgaataccattatttgtttgatcagtcactattacagcattattacttcttttatctttaccagttttagcgggagcaattactatattattaacagatcgaaatttaaatacatcattttttgaccctgccggaggaggagacccaattttataccaacacttattttgat
>DQ348511
NNNNNaaccttatatt-ttatttttggagcttgatcaagtataatcggaacttctttaagaatgttaattcgtattgaattaggtcaaccaggttcactaattggaaatgaccaaatttataacgtaattgtaacagctcatgcatttatcataattttttttatagtaataccaattataatcggaggatttggaaattgattagtccctctaatactaggagctccagacatagcttttccccgaataaataatataagtttttgattacttcctcctgctttaattttattattaataagtagtatagtagaaagtggatccggaacaggttgaactgtttatcctcctttatcttctattattgctcatggtggagcttctgttgacctaacaattttttctttacacctagcaggaatctcttcaattttaggagcagtaaattttattacaactgtaattaatatacgatccacaggaattacatttgaccgaataccattatttgtttgatcagtcactattacagcattattacttcttttatctttaccagttttagcgggagcaattactatattattaacagatcgaaatttaaatacatcattttttgaccctgccggaggaggagacccaattttataccaacacttattttgat
>DQ348512
NNNNNaaccttatatt-ttatttttggagcttgatcaagtataatcggaacttctttaagaatgttaattcgtattgaattaggtcaaccaggttcactaattggaaatgaccaaatttataacgtaattgtaacagctcatgcatttatcataattttttttatagtaataccaattataatcggaggatttggaaattgattagtccctctaatactaggagctccagacatagcttttccccgaataaataatataagtttttgattacttcctcctgctttaattttattattaataagtagtatagtagaaagtggatccggaacaggttgaactgtttatcctcctttatcttctattattgctcatggtggagcttctgttgacctaacaattttttctttacacctagcaggaatctcttcaattttaggagcagtaaattttattacaactgtaattaatatacgatccacaggaattacatttgaccgaataccattatttgtttgatcagtcactattacagcattattacttcttttatctttaccagttttagcgggagcaattactatattattaacagatcgaaatttaaatacatcattttttgaccctgccggaggaggagacccaattttataccaacacttattttgat
>DQ348504
NNNNNNNNNNNNNNNNNNNNNNNNNNNNNNNNNNNNNNNtataatcggaacttctttaagaatgttaattcgtattgaattaggtcaaccaggttcactaattggaaatgaccaaatttataacgtaattgtaacagctcatgcatttatcataattttttttatagtaataccaattataatcggaggatttggaaattgattagtccctctaatactaggagctccagacatagcttttccccgaataaataatataagtttttgattacttcctcctgctttaattttattattaataagtagtatagtagaaagtggatccggaacaggttgaactgtttatcctcctttatcttctattattgctcatggtggagcttctgttgacctaacaattttttctttacacctagcaggaatctcttcaattttaggagcagtaaattttattacaactgtaattaatatacgatccacaggaattacatttgaccgaataccattatttgtttgatcagtcactattacagcattattacttcttttatctttaccagttttagcgggagcaattactatattattaacagatcgaaatttaaatacatcattttttgaccctgccggaggaggagacccanntttataccaacacttatttNNNN
>DQ348513
NNNNNNNNNNNNNNNNNNNNNNNNNNNNNNNNNNNNNNNNNNNNNNggaacatctttaagaatgttaattcgaattgaattaggtcatccaggttcattaattggaaatgatcaaatttataatgtaattgtaacagctcatgcatttattataattttttttatagtaataccaattataattggaggatttggaaattgattagttcctttaatattaggagctccagatatagctttcccccgaataaataatataagtttttgactacttcctcctgctttaattttattattaatgagcagtatagtagaaagtggagctggaacaggttgaactgtttaccctcctttatcttctgttattgctcatggaggagcttctgtagatctagcaattttttctttacatttagcaggaatttcttctattttaggtgcagtaaattttattacaactgtaattaatatacgatcaacaggaattacatttgatcgaataccattatttgtttgatcagttgctattacagctttattacttcttctatctttaccagttttagcaggtgcaattactatattattaacagatcgaaatttatatacatcaNNNNNNNNNNNNNNNNNNNNNNNNNNNNNNNNNNNNNNNNNNNNNNNNNNNNNNN
>DQ348514
NNNNNaactttatatt-ttatttttggagcttgatcaagtataattggaacatctttaagaatgttaattcgaattgaattaggtcatccaggttcattaattggaaatgatcaaatttataatgtaattgtaacagctcatgcatttattataattttttttatagtaataccaattataattggaggatttggaaattgattagttcctttaatattaggagctccagatatagctttcccccgaataaataatataagtttttgactacttcctcctgctttaattttattattaatgagcagtatagtagaaagtggagctggaacaggttgaactgtttaccctcctttatcttctgttattgctcatggaggagcttctgtagatctagcaattttttctttacatttagcaggaatttcttctattttaggtgcagtaaattttattacaactgtaattaatatacgatcaacaggaattacatttgatcgaataccattatttgtttgatcagttgctattacagctttattacttcttctatctttaccagttttagcaggtgcaattactatattattaacagatcgaaatttaaatacatcattttttgatcctgctggtggaggagacccaattttataccaacatttattttgat
>DQ348515
NNNNNNNNNNNNNNNNNNNNNNNNNNNNNNNNNNNNNNNNNatattggaacatctttaagaatgttaattcgaattgaattaggtcatccaggttcattaattggaaatgatcaaatttataatgtaattgtaacagctcatgcatttattataattttttttatagtaataccaattataattggaggatttggaaattgattagttcctttaatattaggagctccagatatagctttcccccgaataaataatataagtttttgactacttcctcctgctttaattttattattaatgagcagtatagtagaaagtggagctggaacaggttgaactgtttaccctcctttatcttctgttattgctcatggaggagcttctgtagatctagcaattttttctttacatttagcaggaatttcttctattttaggtgcagtaaattttattacaactgtaattaatatacgatcaacaggaattacatttgatcgaataccattatttgtttgatcagttgctattacagctttattacttcttctatctttaccagttttagcaggtgcaattactatattattaacagatcgaaatttaaatacatcattttttgNNNNNNNNNNNNNNNNNNNNNNNNNNNNNNNNNNNNNNNNNNNNNNNN
>DQ348516
NNNNNNNNNNNNNNNNNNNNNNNNNNNNNNNNNNNNNNNNNatattggaacatctttaagaatgttaattcgaattgaattaggtcatccaggttcattaattggaaatgatcaaatttataatgtaattgtaacagctcatgcatttattataattttttttatagtaataccaattataattggaggatttggaaattgattagttcctttaatattaggagctccagatatagctttcccccgaataaataatataagtttttgactacttcctcctgctttaattttattattaatgagcagtatagtagaaagtggagctggaacaggttgaactgtttaccctcctttatcttctgttattgctcatggaggagcttctgtagatctagcaattttttctttacatttagcaggaatttcttctattttaggtgcagtaaattttattacaactgtaattaatatacgatcaacaggaattacatttgatcgaataccattatttgtttgatcagttgctattacagctttattacttcttctatctttaccagttttagcaggtgcaattactatattattaacagatcgaaatttaaatacatcattttttgNNNNNNNNNNNNNNNNNNNNNNNNNNNNNNNNNNNNNNNNNNNNNNNN
>DQ348517
NNNNNNNNNNNNNNNNNNNNNNNNNNNNNNNNNNNNNNNNNNNNNtggaacatctttaagaatgttaattcgaattgaattaggtcatccaggttcattaattggaaatgatcaaatttataatgtaattgtaacagctcatgcatttattataattttttttatagtaataccaattataattggaggatttggaaattgattagttcctttaatattaggagctccagatatagctttcccccgaataaataatataagtttttgactacttcctcctgctttaattttattattaatgagcagtatagtagaaagtggagctggaacaggttgaactgtttaccctcctttatcttctgttattgctcatggaggagcttctgtagatctagcaattttttctttacatttagcaggaatttcttctattttaggtgcagtaaattttattacaactgtaattaatatacgatcaacaggaattacatttgatcgaataccattatttgtttgatcagttgctattacagctttattacttcttctatctttaccagttttagcaggtgcaattactatattattaacagatcgaaatttaaatacatcattttttgNNNNNNNNNNNNNNNNNNNNNNNNNNNNNNNNNNNNNNNNNNNNNNNN
>DQ348518
NNNNNNNNNNNNNNNNNNNNNNNNNNNNNNNNNNNNNNNNNNNNNNNNNNNNNNNNNNagaatgttaattcgaattgaattaggtcatccaggttcattaattggaaatgatcaaatttataatgtaattgtaacagctcatgcatttattataattttttttatagtaataccaattataattggaggatttggaaattgattagttcctttaatattaggagctccagatatagctttcccccgaataaataatataagtttttgactacttcctcctgctttaattttattattaatgagcagtatagtagaaagtggagctggaacaggttgaactgtttaccctcctttatcttctgttattgctcatggaggagcttctgtagatctagcaattttttctttacatttagcaggaatttcttctattttaggtgcagtaaattttattacaactgtaattaatatacgatcaacaggaattacatttgatcgaataccattatttgtttgatcagttgctattacagctttattacttcttctatctttaccagttttagcaggtgcaattactatattattaacagatcgaaatttaaatacatcNNNNNNNNNNNNNNNNNNNNNNNNNNNNNNNNNNNNNNNNNNNNNNNNNNNNNNNN
>DQ348519
NNNNNNNNNNNNNNNNNNNNNNNNNNNNNNNNNNNNNNNNNNNNNNNNNNNNNNNNNNNNNNNNNNNNNNNNNNNNNNNNNNNNNNNNNNNNNNNNNNNNNNNNNNNNNNNNNNNNNNNNNNNNNNNNNNNNNNNNNNNNNNNNNNNNNNNNNNNNNNNNNNNNNNNNNNNNNNNNNNNNNNNNNNNNNNNNNNNNNNNNNNNNNNNNNNNNNNNNNNNNNNNNNNNNNNNNNNNNNNNNNNNNNgaataaataatataagtttttgactacttcctcctgctttaattttattattaatgagcagtatagtagaaagtggagctggaacaggttgaactgtttaccctcctttatcttctgttattgctcatggaggagcttctgtagatctagcaattttttctttacatttagcaggaatttcttctattttaggtgcagtaaattttattacaactgtaattaatatacgatcaacaggaattacatttgatcgaataccattatttgtttgatcagttgctattacagctttattacttcttctatctttaccagttttagcaggtgcaattactatattattaacagatcgaaatttaaatacatcatttttgNNNNNNNNNNNNNNNNNNNNNNNNNNNNNNNNNNNNNNNNNNNNNNNNN
>DQ348520
NNNNNNNNNNNNNNNNNNNNNNNNNNNNNNNNNNNNNNNNataattggaacatctttaagaatgttaattcgaattgaattaggtcatccaggttcattaattggaaatgatcaaatttataatgtaattgtaacagctcatgcatttattataattttttttatagtaataccaattataattggaggatttggaaattgattagttcctttaatattaggagctccagatatagctttcccccgaataaataatataagtttttgactacttcctcctgctttaattttattattaatgagcagtatagtagaaagtggagctggaacaggttgaactgtttaccctcctttatcttctgttattgctcatggaggagcttctgtagatctagcaattttttctttacatttagcaggaatttcttctattttaggtgcagtaaattttattacaactgtaattaatatacgatcaacaggaattacatttgatcgaataccattatttgtttgatcagttgctattacagctttattacttcttctatctttaccagttttagcaggtgcaattactatattattaacagatcgaaatttaaatacatcattttttgNNNNNNNNNNNNNNNNNNNNNNNNNNNNNNNNNNNNNNNNNNNNNNNN
>DQ348521
NNNNNaactttatatt-ttatttttggagcttgatcaagtataattggaacatctttaagaatgttaattcgaattgaattaggtcatccaggttcattaattggaaatgatcaaatttataatgtaattgtaacagctcatgcatttattataattttttttatagtaataccaattataattggaggatttggaaattgattagttcctttaatattaggagctccagatatagctttcccccgaataaataatataagtttttgactacttcctcctgctttaattttattattaatgagcagtatagtagaaagtggagctggaacaggttgaactgtttaccctcctttatcttctgttattgctcatggaggagcttctgtagatctagcaattttttctttacatttagcaggaatttcttctattttaggtgcagtaaattttattacaactgtaattaatatacgatcaacaggaattacatttgatcgaataccattatttgtttgatcagttgctattacagctttattacttcttctatctttaccagttttagcaggtgcaattactatattattaacagatcgaaatttaaatacatcattttttgatcctgctggtgggggagacccagnttnataccaacatttatttNNNN
>DQ348522
NNNNNaactttatatt-ttatttttggagcttgatcaagtataattggaacatctttaagaatgttaattcgaattgaattaggtcatccaggttcattaattggaaatgatcaaatttataatgtaattgtaacagctcatgcatttattataattttttttatagtaataccaattataattggaggatttggaaattgattagttcctttaatattaggagctccagatatagctttcccccgaataaataatataagtttttgactacttcctcctgctttaattttattattaatgagcagtatagtagaaaatggagctggaacNNNNNNNNNNNNNNNNNNNNNNNNNNNNNNNNNNNNNNNNNNNNNNNNNNNNNNNNNNNNNNNNNNNNNNNNNNNNNNNNNNNNNNNNNNNNNNNNNNNNNNNNNNNNNNNNNNNNNNNNNNNNNNNNNNNNNNNNNNNNNNNNNNNNNNNNNNNNNNNNNNNNNNNNNNNNNNNNNNNNNNNNNNNNNNNNNNNNNNNNNNNNNNNNNNNNNNNNNNNNNNNNNNNNNNNNNNNNNNNNNNNNNNNNNNNNNNNNNNNNNNNNNNNNNNNNNNNNNNNNNNNNNNNNNNNNNNNNNNNNNNNNNNNNNNNNNNNNNNNNNNNNNNNNNNNNNNNNNN
>DQ348523
NNNNNaactttatatt-ttatttttggagcttgatcaagtataattggaacatctttaagaatgttaattcgaattgaattaggtcatccaggttcattaattggaaatgatcaaatttataatgtaattgtaacagctcatgcatttattataattttttttatagtaataccaattataattggaggatttggaaattgattagttcctttaatattaggagctccagatatagctttcccccgaataaataatataagtttttgactacttcctcctgctttaattttattattaatgagcagtatagtagaaagtggagctggaacaggttgaactgtttaccctcctttatcttctgttattgctcatggaggagcttctgtagatctagcaattttttctttacatttagcaggaatttcttctattttaggtgcagtaaattttattacaactgtaattaatatacgatcaacaggaattacatttgatcgaataccattatttgtttgatcagttgctattacagctttattacttcttctatctttaccagttttagcaggtgcaattactatattattaacagatcgaaatttaaatacatcattttttgatcctgctggtgggggagacccanntttataccaacatttatttNNNN
>DQ348524
NNNNNaactttatatt-ttatttttggagcttgatcaagtataattggaacatctttaagaatgttaattcgaattgaattaggtcatccaggttcattaattggaaatgatcaaatttataatgtaattgtaacagctcatgcatttattataattttttttatagtaataccaattataattggaggatttggaaattgattagttcctttaatattaggagctccagatatagctttcccccgaataaataatataagtttttgactacttcctcctgctttaattttattattaatgagcagtatagtagaaagtggagctggaacaggttgaactgtttaccctcctttatcttctgttattgctcatggaggagcttctgtagatctagcaattttttctttacatttagcaggaatttcttctattttaggtgcagtaaattttattacaactgtaattaatatacgatcaacaggaattacatttgatcgaataccattatttgtttgatcagttgctattacagctttattacttcttctatctttaccagttttagcaggtgcaattactatattattaacagatcgaaatttaaatacatcattttttgatcctgctggtgggggagacccaattttataccaacatttatttNNNN
>DQ348525
NNNNNaactttatatt-ttatttttggagcttgatcaagtataattggaacatctttaagaatgttaattcgaattgaattaggtcatccaggttcattaattggaaatgatcaaatttataatgtaattgtaacagctcatgcatttattataattttttttatagtaataccaattataattggaggatttggaaattgattagttcctttaatattaggagctccagatatagctttcccccgaataaataatataagtttttgactacttcctcctgctttaattttattattaatgagcagtatagtagaaagtggagctggaacaggttgaactgtttaccctcctttatcttctgttattgctcatggaggagcttctgtagatctagcaattttttctttacatttagcaggaatttcttctattttaggtgcagtaaattttattacaactgtaattaatatacgatcaacaggaattacatttgatcgaataccattatttgtttgatcagttgctattacagctttattacttcttctatctttaccagttttagcaggtgcaattactatattattaacagatcgaaatttaaatacatcattttttgatcctgctggtgggggagacccaattttataccaacatttatttNNNN
>DQ348526
NNNNNaactttatatt-ttatttttggagcttgatcaagtataattggaacatctttaagaatgttaattcgaattgaattaggtcatccaggttcattaattggaaatgatcaaatttataatgtaattgtaacagctcatgcatttattataattttttttatagtaataccaattataattggaggatttggaaattgattagttcctttaatattaggagctccagatatagctttcccccgaataaataatataagtttttgactacttcctcctgctttaattttattattaatgagcagtatagtagaaagtggagctggaacaggttgaactgtttaccctcctttatcttctgttattgctcatggaggagcttctgtagatctagcaattttttctttacatttagcaggaatttcttctattttaggtgcagtaaattttattacaactgtaattaatatacgatcaacaggaattacatttgatcgaataccattatttgtttgatcagttgctattacagctttattacttcttctatctttaccagttttagcaggtgcaattactatattattaacagatcgaaatttaaatacatcatttttngancctgctggtgggggagacccanttttataccaacatttatttNNNN
>DQ348527
NNNNNaactttatatt-ttatttttggagcttgatcaagtataattggaacatctttaagaatgttaattcgaattgaattaggtcatccaggttcattaattggaaatgatcaaatttataatgtaattgtaacagctcatgcatttattataattttttttatagtaataccaattataattggaggatttggaaattgattagttcctttaatattaggagctccagatatagctttcccccgaataaataatataagtttttgactacttcctcctgctttaattttattattaatgagcagtatagtagaaagtggagctggaacaggttgaactgtttaccctcctttatcttctgttattgctcatggaggagcttctgtagatctagcaattttttctttacatttagcaggaatttcttctattttaggtgcagtaaattttattacaactgtaattaatatacgatcaacaggaattacatttgatcgaataccattatttgtttgatcagttgctattacagctttattacttcttctatctttaccagttttagcaggtgcaattactatattattaacagatcgaaatttaaatacatcattttttgatcccgctggtggaggagacccaattttatatcaacatttatttNNNN
>DQ348528
NNNNNaactttatatt-ttatttttggagcttgatcaagtataattggaacatctttaagaatgttaattcgaattgaattaggtcatccaggttcattaattggaaatgatcaaatttataatgtaattgtaacagctcatgcatttattataattttttttatagtaataccaattataattggaggatttggaaattgattagttcctttaatattaggagctccagatatagctttcccccgaataaataatataagtttttgactacttcctcctgctttaattttattattaatgagcagtatagtagaaagtggagctggaacaggttgaactgtttaccctcctttatcttctgttattgctcatggaggagcttctgtagatctagcaattttttctttacatttagcaggaatttcttctattttaggtgcagtaaattttattacaactgtaattaatatacgatcaacaggaattacatttgatcgaataccattatttgtttgatcagttgctattacagctttattacttcttctatctttaccagttttagcaggtgcaattactatattattaacagatcgaaatttaaatacatcattttttgatcctgctggtgggggagacccaattttataccaacatttatttNNNN
>DQ348529
NNNNNaactttatatt-ttatttttggagcttgatcaagtataattggaacatctttaagaatgttaattcgaattgaattaggtcatccaggttcattaattggaaatgatcaaatttataatgtaattgtaacagctcatgcatttattataattttttttatagtaataccaattataattggaggatttggaaattgattagttcctttaatattaggagctccagatatagctttcccccgaataaataatataagtttttgactacttcctcctgctttaattttattattaatgagcagtatagtagaaagtggagctggaacaggttgaactgtttaccctcctttatcttctgttattgctcatggaggagcttctgtagatctagcaattttttctttacatttagcaggaatttcttctattttaggtgcagtaaattttattacaactgtaattaatatacgatcaacaggaattacatttgatcgaataccattatttgtttgatcagttgctattacagctttattacttcttctatctttaccagttttagcaggtgcaattactatattattaacagatcgaaatttaaatacatcattttttgatcctgctggtgggggagacccaattttataccaacatttatttNNNN
>DQ348530
NNNNNaactttatatt-ttatttttggagcttgatcaagtataattggaacatctttaagaatgttaattcgaattgaattaggtcatccaggttcattaattggaaatgatcaaatttataatgtaattgtaacagctcatgcatttattataattttttttatagtaataccaattataattggaggatttggaaattgattagttcctttaatattaggagctccagatatagctttcccccgaataaataatataagtttttgactacttcctcctgctttaattttattattaatgagcagtatagtagaaagtggagctggaacaggttgaactgtttaccctcctttatcttctgttattgctcatggaggagcttctgtagatctagcaattttttctttacatttagcaggaatttcttctattttaggtgcagtaaattttattacaactgtaattaatatacgatcaacaggaattacatttgatcgaataccattatttatttgatcagttgctattacagctttattacttcttctatctttaccagttttagcaggtgcaattactatattattaacagatcgaaatttaaatacatcattttttgatcctgctggtgggggagacccaattttataccaacatttatttNNNN
>DQ348531
NNNNNaactttatatt-ttatttttggagcttgatcaagtataattggaacatctttaagaatgttaattcgaattgaattaggtcatccaggttcattaattggaaatgatcaaatttataatgtaattgtaacagctcatgcatttattataattttttttatagtaataccaattataattggaggatttggaaattgattagttcctttaatattaggagctccagatatagctttcccccgaataaataatataagtttttgactacttcctcctgctttaattttattattaatgagcagtatagtagaaaatggagctggaacaNNNNNNNNNNNNNNNNNNNNNNNNNNNNNNNNNNNNNNNNNNNNNNNNNNNNNNNNNNNNNNNNNNNNNNNNNNNNNNNNNNNNNNNNNNNNNNNNNNNNNNNNNNNNNNNNNNNNNNNNNNNNNNNNNNNNNNNNNNNNNNNNNNNNNNNNNNNNNNNNNNNNNNNNNNNNNNNNNNNNNNNNNNNNNNNNNNNNNNNNNNNNNNNNNNNNNNNNNNNNNNNNNNNNNNNNNNNNNNNNNNNNNNNNNNNNNNNNNNNNNNNNNNNNNNNNNNNNNNNNNNNNNNNNNNNNNNNNNNNNNNNNNNNNNNNNNNNNNNNNNNNNNNNNNNNNNNNNN
>DQ348532
NNNNNNNNNNNNNNNNNNNNNNNNNNNNNNNNgatcaagtataattggaacatctttaagaatgttaattcgaattgaattaggtcatccaggttcattaattggaaatgatcaaatttataatgtaattgtaacagctcatgcatttattataattttttttatagtaataccaattataattggaggatttggaaattgattagttcctttaatattaggagctccagatatagctttcccccgaataaataatataagtttttgactacttcctcctgctttaattttattattaatgagcagtatagtagaaagtggagctggaacaggttgaactgtttaccctcctttatcttctgttattgctcatggaggagcttctgtagatctagcaattttttctttacatttagcaggaatttcttctattttaggtgcagtaaattttattacaactgtaattaatatacgatcaacaggaattacatttgatcgaataccattatttgtttgatcagttgctattacagctttattacttcttctatctttaccagttttagcaggtgcaattactatattattaacagatcgaaatttaaatacatcattttttgatcctgctggtgggggagacccaattttataccaacatttatttNNNN
>DQ348533
NNNNNaactttatatt-ttatttttggagcttgatcaagtataattggaacatctttaagaatgttaattcgaattgaattaggtcatccaggttcattaattggaaatgatcaaatttataatgtaattgtaacagctcatgcatttattataattttttttatagtaataccaattataattggaggatttggaaattgattagttcctttaatattaggagctccagatatagctttcccccgaataaataatataagtttttgactacttcctcctgctttaattttattattaatgagcagtatagtagaaagtggagctggaacaggttgaactgtttaccctcctttatcttctgttattgctcatggaggagcttctgtagatctagcaattttttctttacatttagcaggaatttcttctattttaggtgcagtaaattttattacaactgtaattaatatacgatcaacaggaattacatttgatnnaataccattatttgtttgatcagttgctattacagctttattacttcttctatctttaccagttttagcaggtgcnattactntattattaacagatNNNNNNNNNNNNNNNNNNNNNNNNNNNNNNNNNNNNNNNNNNNNNNNNNNNNNNNNNNNNNNNNNNNNNNNNN
>DQ348534
NNNNNaactttatatt-ttatttttggagcttgatcaagtataattggaacatctttaagaatgttaattcgaattgaattaggtcatccaggttcattaattggaaatgatcaaatttataatgtaattgtaacagctcatgcatttattataattttttttatagtaataccaattataattggaggatttggaaattgattagttcctttaatattaggagctccagatatagctttcccccgaataaataatataagtttttgactacttcctcctgctttaattttattattaatgagcagtatagtagaaagtggagctggaacaggttgaactgtttaccctcctttatcttctgttattgctcatggaggagcttctgtagatctagcaattttttctttacatttagcaggaatttcttctattttaggtgcagtaaattttattacaactgtaattaatatacgatcaacaggaattacatttgatcgaataccattatttgtttgatcagttgctattacagctttattacttcttctatctttaccagttttagcaggtgcaattactatattattaacagatcgaaatttaaatacatcattttttgatcctgctggtgggggagacccaattttataccaacatttatttNNNN
>DQ348535
NNNNNaactttatatt-ttatttttggagcttgatcaagtataattggaacatctttaagaatattaattcgaattgaattaggtcatccaggttcattaattggaaatgatcaaatttataatgtaattgtaacagctcatgcatttattataattttttttatagtaataccaattataattggaggatttggaaattgattagttcctttaatattaggagctccagatatagctttcccccgaataaataatataagtttttgactacttcctcctgctttaattttattattaatgagcagtatagtagaaaatggagctggaacaNNNNNNNNNNNNNNNNNNNNNNNNNNNNNNNNNNNNNNNNNNNNNNNNNNNNNNNNNNNNNNNNNNNNNNNNNNNNNNNNNNNNNNNNNNNNNNNNNNNNNNNNNNNNNNNNNNNNNNNNNNNNNNNNNNNNNNNNNNNNNNNNNNNNNNNNNNNNNNNNNNNNNNNNNNNNNNNNNNNNNNNNNNNNNNNNNNNNNNNNNNNNNNNNNNNNNNNNNNNNNNNNNNNNNNNNNNNNNNNNNNNNNNNNNNNNNNNNNNNNNNNNNNNNNNNNNNNNNNNNNNNNNNNNNNNNNNNNNNNNNNNNNNNNNNNNNNNNNNNNNNNNNNNNNNNNNNNNN
>DQ348536
NNNNNaactttatatt-ttatttttggagcttgatcaagtataattggaacatctttaagaatgttaattcgaattgaattaggtcatccaggttcattaattggaaatgatcaaatttataatgtaattgtaacagctcatgcatttattataattttttttatagtaataccaattataattggaggatttggaaattgattagttcctttaatattaggagctccagatatagctttcccccgaataaataatataagtttttgactacttcctcctgctttaattttattattaatgagcagtatagtagaaaatggagctggaacaNNNNNNNNNNNNNNNNNNNNNNNNNNNNNNNNNNNNNNNNNNNNNNNNNNNNNNNNNNNNNNNNNNNNNNNNNNNNNNNNNNNNNNNNNNNNNNNNNNNNNNNNNNNNNNNNNNNNNNNNNNNNNNNNNNNNNNNNNNNNNNNNNNNNNNNNNNNNNNNNNNNNNNNNNNNNNNNNNNNNNNNNNNNNNNNNNNNNNNNNNNNNNNNNNNNNNNNNNNNNNNNNNNNNNNNNNNNNNNNNNNNNNNNNNNNNNNNNNNNNNNNNNNNNNNNNNNNNNNNNNNNNNNNNNNNNNNNNNNNNNNNNNNNNNNNNNNNNNNNNNNNNNNNNNNNNNNNNN
>DQ348537
NNNNNaactttatatt-ttatttttggagcttgatcaagtataattggaacatctttaagaatgttaattcgaattgaattaggtcatccaggttcattaattggaaatgatcaaatttataatgtaattgtaacagctcatgcatttattataattttttttatagtaataccaattataattggaggatttggaaattgattagttcctttaatattaggagctccagatatagctttcccccgaataaataatataagtttttgactacttcctcctgctttaattttattattaatgagcagtatagtagaaaatggagctggaacNNNNNNNNNNNNNNNNNNNNNNNNNNNNNNNNNNNNNNNNNNNNNNNNNNNNNNNNNNNNNNNNNNNNNNNNNNNNNNNNNNNNNNNNNNNNNNNNNNNNNNNNNNNNNNNNNNNNNNNNNNNNNNNNNNNNNNNNNNNNNNNNNNNNNNNNNNNNNNNNNNNNNNNNNNNNNNNNNNNNNNNNNNNNNNNNNNNNNNNNNNNNNNNNNNNNNNNNNNNNNNNNNNNNNNNNNNNNNNNNNNNNNNNNNNNNNNNNNNNNNNNNNNNNNNNNNNNNNNNNNNNNNNNNNNNNNNNNNNNNNNNNNNNNNNNNNNNNNNNNNNNNNNNNNNNNNNNNNN
>DQ348538
NNNNNaactttatatt-ttatttttggagcttgatcaagtataattggaacatctttaagaatgttaattcgaattgaattaggtcatccaggttcattaattggaaatgatcaaatttataatgtaattgtaacagctcatgcatttattataattttttttatagtaataccaattataattggaggatttggaaattgattagttcctttaatattaggagctccagatatagctttcccccgaataaataatataagtttttgactacttcctcctgctttaattttattattaatgagcagtatagtagaaagtggagctggaacaggttgaactgtttaccctcctttatcttctgttattgctcatggaggagcttctgtagatctagcaattttttctttacatttagcaggaatttcttctattttaggtgcagtaaattttattacaactgtaattaatatacgatcaacaggaattacatttgatcgaataccattatttgtttgatcagttgctattacagctttattacttcttctatctttaccagttttagcaggtgcaattactatattattaacagatcgaaatttaaatacatcattttttgatcctgctggtgggggagacccaattttataccaacatttatttNNNN
>DQ348539
NNNNNaactttatatt-ttatttttggagcttgatcaagtataattggaacatctttaagaatgttaattcgaattgaattaggtcatccaggttcattaattggaaatgatcaaatttataatgtaattgtaacagctcatgcatttattataattttttttatagtaataccaattataattggaggatttggaaattgattagttcctttaatattaggagctccagatatagctttcccccgaataaataatataagtttttgactacttcctcctgctttaattttattattaatgagcagtatagtagaaagtggagctggaacaggttgaactgtttaccctcctttatcttctgttattgctcatggaggagcttctgtagatctagcaattttttctttacatttagcaggaatttcttctattttaggtgcagtaaattttattacaactgtaattaatatacgatcaacaggaattacatttgatcgaataccattatttgtttgatcagttgctattacagctttattacttcttctatctttaccagttttagcaggtgcaattactatattattaacagatcgaaatttaaatacatcattttttgatcctgctggtgggggagacccaattttataccaacatttatttNNNN
>DQ348688
NNNNNaactctatatt-ttatttttggagcttgatcgagtataattggaacttctttaagtatattaattcgaattgaactaggtcacccaggttcattaattggaaatgaccaaatttataatgtaattgtaacagctcatgcatttatcataattttttttatagtaataccaattataattggaggatttggaaattgattagttcctttaatattaggagccccagatatagctttccctcgaataaataatataagtttttgattacttcctcctgctttagttttattattaatgagcagtatagtagaaagtggggccggaacaggatgaactgtttatcctcctttatcttctgttattgctcatggaggggcttctgtagatctagcaattttttctttacacttagcaggaatttcttctattttaggtgcagtaaattttattacaactgtaattaatatacgatcaacaggaattacatttgatcgaataccattatttgtttgatcagtcgctattacagctttattacttcttttatctttacctgttttagcaggtgcaattactatattattaacagaccgaaatttaaatacatcatttttngNNNNNNNNNNNNNNNNNNNNNNNNNNNNNNNNNNNNNNNNNNNNNNNN
>DQ348541
NNNNNaactctatatt-ttatttttggagcttgatcaagtataattgggacttctttaagaatattaattcgaattgaattaggtcatccaggttcattaattggaaacgaccaaatttataacgtaattgtaacagctcatgcatttattataattttttttatagtaataccaattataattggagggtttggaaattgattagttcctttaatactaggggccccagatatagcttttcctcgaataaataatataagtttttgactactacctcctgctttagttttattattaatgagcagtatagtagaaagtggagctggaacaggatgaactgtttatcctcctttatcttctgtaattgcccatggaggagcttctgtagatttagcgattttttctttacatttagcaggaatttcttctattttaggtgcagtaaattttattacaactgtaattaatatacgatcaacaggaattacatttgatcgaataccattatttgtttgatcagttgctattacagctttattacttcttttatctttacctgttttagctggtgcaattactatactattaacagatcgaaatttaaatacatcattttttgatcctgctggtggaggagacccaattttataccaacatttattttgat
>DQ348542
NNNNNaactctatatt-ttatttttggagcttgatcaagtataattgggacttctttaagaatattaattcgaattgaattaggtcatccaggttcattaattggaaacgaccaaatttataacgtaattgtaacagctcatgcatttattataattttttttatagtaataccaattataattggagggtttggaaattgattagttcctttaatactaggggccccagatatagcttttcctcgaataaataatataagtttttgactactacctcctgctttagttttattattaatgagcagtatagtagaaagtggagctggaacaggatgaactgtttatcctcctttatcttctgtaattgcccatggaggagcttctgtagatttagcgattttttctttacatttagcaggaatttcttctattttaggtgcagtaaattttattacaactgtaattaatatacgatcaacaggaattacatttgatcgaataccattatttgtttgatcagttgctattacagctttattacttcttttatctttacctgttttagctggtgcaattactatactattaacagatcgaaatttaaatacatcattttttgatcctgctggtggaggagacccaattttataccaacatttattttgat
>DQ348543
NNNNNaactctatatt-ttatttttggagcttgatcaagtataattgggacttctttaagaatattaattcgaattgaattaggtcatccaggttcattaattggaaacgaccaaatttataacgtaattgtaacagctcatgcatttattataattttttttatagtaataccaattataattggagggtttggaaattgattagttcctttaatactaggggccccagatatagcttttcctcgaataaataatataagtttttgactactacctcctgctttagttttattattaatgagcagtatagtagaaagtggagctggaacaggatgaactgtttatcctcctttatcttctgtaattgcccatggaggagcttctgtagatttagcgattttttctttacatttagcaggaatttcttctattttaggtgcagtaaattttattacaactgtaattaatatacgatcaacaggaattacatttgatcgaataccattatttgtttgatcagttgctattacagctttattacttcttttatctttacctgttttagctggtgcaattactatactattaacagatcgaaatttaaatacatcattttttgatcctgctggtggaggagacccaattttataccaacatttattttgat
>DQ348544
NNNNNNNNNNNNNNNNNNNNNNNNNNNNNNNNNNNNNNNNNNNNNNNNgacttctttaagaatattaattcgaattgaattaggtcatccaggttcattaattggaaacgaccaaatttataacgtaattgtaacagctcatgcatttattataattttttttatagtaataccaattataattggagggtttggaaattgattagttcctttaatactaggggccccagatatagcttttcctcgaataaataatataagtttttgactactacctcctgctttagttttattattaatgagcagtatagtagaaagtggagctggaacaggatgaactgtttatcctcctttatcttctgtaattgcccatggaggagcttctgtagatttagcgattttttctttacatttagcaggaatttcttctattttaggtgcagtaaattttattacaactgtaattaatatacgatcaacaggaattacatttgatcgaataccattatttgtttgatcagttgctattacagctttattacttcttttatctttacctgttttagctggtgcaattactatactattaacagatcgaaatttaaatacatcattttttgatcctgctggtggaggagacccaattttataccaacatttatttNNNN
>DQ348545
NNNNNNNNNNNNNNNNNNNNNNNNNNNNNNNNNNNNNNNNNtaattgggacttctttaagaatattaattcgaattgaattaggtcatccaggttcattaattggaaacgaccaaatttataacgtaattgtaacagctcatgcatttattataattttttttatagtaataccaattataattggagggtttggaaattgattagttcctttaatactaggggccccagatatagcttttcctcgaataaataatataagtttttgactactacctcctgctttagttttattattaatgagcagtatagtagaaagtggagctggaacaggatgaactgtttatcctcctttatcttctgtaattgcccatggaggagcttctgtagatttagcgattttttctttacatttagcaggaatttcttctattttaggtgcagtaaattttattacaactgtaattaatatacgatcaacaggaattacatttgatcgaataccattatttgtttgatcagttgctattacagctttattacttcttttatctttacctgttttagctggtgcaattactatactattaacagatcgaaatttaaatacatcattttttgatcctgctggtggaggagacccaattttataccaacatttatttNNNN
>DQ348546
NNNNNaactctatatt-ttatttttggagcttgatcaagtataattgggacttctttaagaatattaattcgaattgaattaggtcatccaggttcattaattggaaacgaccaaatttataacgtaattgtaacagctcatgcatttattataattttttttatagtaataccaattataattggagggtttggaaattgattagttcctttaatactaggggccccagatatagcttttcctcgaataaataatataagtttttgactactacctcctgctttagttttattattaatgagcagtatagtagaaagtggagctggaacaggatgaactgtttatcctcctttatcttctgtaattgcccatggaggagcttctgtagatttagcgattttttctttacatttagcaggaatttcttctattttaggtgcagtaaattttattacaactgtaattaatatacgatcaacaggaattacatttgatcgaataccattatttgtttgatcagttgctattacagctttattacttcttttatctttacctgttttagctggtgcaattactatactattaacagatcgaaatttaaatacatcattttttgatcctgctggtggaggagacccnnttttataccaacatttatttNNNN
>DQ348540
NNNNNNNNNNNNNNNNNNNNNNNNNNNNNNNNNNNNNNgtataattgggacttctttaagaatattaattcgaattgaattaggtcatccaggttcattaattggaaacgaccaaatttataacgtaattgtaacagctcatgcatttattataattttttttatagtaataccaattataattggagggtttggaaattgattagttcctttaatactaggggccccagatatagcttttcctcgaataaataatataagtttttgactactacctcctgctttagttttattattaatgagcagtatagtagaaagtggagctggaacaggatgaactgtttatcctcctttatcttctgtaattgcccatggaggagcttctgtaganntagcnattttttctttacatttagcaggaatttcttctattttaggtgcagtaaattttattacaactgtaattaatatacgatcaacaggaattacatttgatcgaataccattatttgtttgatcagttgctattacagctttattacttcttttatctttacctgttttagcnggtgnaattactatactattaacagatcgaaatttaaatacatcattttttgatcctgctggtggaggaganccnattttataccaacatttatttNNNN
>DQ348550
NNNNNaactctatatt-ttatttttggagcttgatcaagtataattgggacttctttaagaatattaattcgaattgaattaggtcatccaggttcattaattggaaacgaccaaatttataacgtaattgtaacagctcatgcatttattataattttttttatagtaataccaattataattggggggtttggaaattgattagttcctttaatactaggagctccagatatagcttttcctcgaataaataatataagtttttgattacttcctcctgctttagttttattattaatgagcagtatagtagaaagtggagctggaacaggatgaactgtttaccctcctttatcttctgtaattgcccatggaggagcttctgtagatttagcaattttttctttacatttagcaggaatttcttctattttaggtgcagtaaattttattacaactgtgattaatatacgatcaacaggaattacatttgaccgaataccattatttgtttgatcagttgctattacagctttattacttcttttatctttacctgttttagctggtgcaattactatactattaacagatcgaaatttaaatacatcattttttgatcctgccggtggaggagacccaattttataccaacatttattttgat
>DQ348551
NNNNNaactctatatt-ttatttttggagcttgatcaagtataattgggacttctttaagaatattaattcgaattgaattaggtcatccaggttcattaattggaaacgaccaaatttataacgtaattgtaacagctcatgcatttattataattttttttatagtaataccaattataattggggggtttggaaattgattagttcctttaatactaggagctccagatatagctttccctcgaataaataatataagtttttgactacttcctcctgctttagttttattattaatgagcagtatagtagaaagtggagctggaacaggatgaactgtttaccctcctttatcttctgtaattgctcatggaggagcttctgtagatttagcaattttttctttacatttagcaggaatttcttctattttaggtgcagtaaattttattacaactgtgattaatatacgatcaacaggaattacatttgaccgaataccattatttgtttgatcagttgctattacagctttattacttcttttatctttacctgttttagctggtgcaattactatactattaacagatcgaaatttaaatacatcattttttgatcctgccggtggaggagacccaattttataccaacatttattttgat
>DQ348552
NNNNNaactctatatt-ttatttttggagcttgatcaagtataattgggacttctttaagaatattaattcgaattgaattaggtcatccaggttcattaattggaaacgaccaaatttataacgtaattgtaacagctcatgcatttattataattttttttatagtaataccaattataattggggggtttggaaattgattagttcctttaatactaggagctccagatatagcttttcctcgaataaataatataagtttttgactacttcctcctgctttagttttattattaatgagcagtatagtagaaagtggagctggaacaggatgaactgtttaccctcctttatcatctgtaattgctcatggaggagcttctgtagatttagcaattttttctttacatttagcaggaatttcttctattttaggtgcagtaaattttattacaactgtgattaatatacgatcaacaggaattacatttgaccgaataccattatttgtttgatcagttgctattacagctttattacttcttttatctttacctgttttagctggtgcaattactatactattaacagatcgaaatttaaatacatcattttttgatcctgccggtggaggagacccaattttataccaacatttattttgat
>DQ348553
NNNNNaactctatatt-ttatttttggagcttgatcaagtataattgggacttctttaagaatattaattcgaattgaattaggtcatccaggttcattaattggaaacgaccaaatttataacgtaattgtaacagctcatgcatttattataattttttttatagtaataccaattataattggggggtttggaaattgattagttcctttaatactaggagctccagatatagcttttcctcgaataaataatataagtttttgattacttcctcctgctttagttttattattaatgagcagtatagtagaaagtggagctggaacaggatgaactgtttaccctcctttatcttctgtaattgcccatggaggagcttctgtagatttagcaattttttctttacatttagcaggaatttcttctattttaggtgcagtaaattttattacaactgtgattaatatacgatcaacaggaattacatttgaccgaataccattatttgtttgatcagttgctattacagctttattacttcttttatctttacctgttttagctggtgcaattactatactattaacagatcgaaatttaaatacatcattttttgatcctgccggtggaggagacccaattttataccaacatttattttgat
>DQ348554
NNNNNaactctatatt-ttatttttggagcttgatcaagtataattgggacttctttaagaatattaattcgaattgaattaggtcatccaggttcattaattggaaacgaccaaatttataacgtaattgtaacagctcatgcatttattataattttttttatagtaataccaattataattggggggtttggaaattgattagttcctttaatactaggagctccagatatagctttccctcgaataaataatataagtttttgactacttcctcctgctttagttttattattaatgagcagtatagtagaaagtggagctggaacaggatgaactgtttaccctcctttatcttctgtaattgctcatggaggagcttctgtagatttagcaattttttctttacatttagcaggaatttcttctattttaggtgcagtaaattttattacaactgtgattaatatacgatcaacaggaattacatttgaccgaataccattatttgtttgatcagttgctattacagctttattacttcttttatctttacctgttttagctggtgcaattactatactattaacagatcgaaatttaaatacatcattttttgatcctgccggtggaggagacccaattttataccaacatttatttNNNN
>DQ348555
NNNNNaactctatatt-ttatttttggagcttgatcaagtataattgggacttctttaagaatattaattcgaattgaattaggtcatccaggttcattaattggaaacgaccaaatttataacgtaattgtaacagctcatgcatttattataattttttttatagtaataccaattataattggggggtttggaaattgattagttcctttaatactaggagctccagatatagcttttcctcgaataaataatataagtttttgactacttcctcctgctttagttttattattaatgagcagtatagtagaaagtggagctggaacaggatgaactgtttaccctcctttatcatctgtaattgctcatggaggagcttctgtagatttagcaattttttctttacatttagcaggaatttcttctattttaggtgcagtaaattttattacaactgtgattaatatacgatcaacaggaattacatttgatcgaataccattatttgtttgatcagttgctattacagctttattacttcttttatctttacctgttttagctggtgcaattactatactattaacagatcgaaatttaaatacatcattttttgatcctgccggaggaggagacccaattNNNNNNNNNNNNNNNNNNNNNN
>DQ348556
NNNNNNNNNNNNNNNNNNNNNNNNNNNNNNNNNNNNNNNNNNNattgggacttctttaagaatattaattcgaattgaattaggtcatccaggttcattaattggaaacgaccaaatttataacgtaattgtaacagctcatgcatttattataattttttttatagtaataccaattataattggggggtttggaaattgattagttcctttaatactaggagctccagatatagctttccctcgaataaataatataagtttttgactacttcctcctgctttagttttattattaatgagcagtatagtagaaagtggagctggaacaggatgaactgtttaccctcctttatcttctgtaattgctcatggaggagcttctgtagatttagcaattttttctttacatttagcaggaatttcttctattttaggtgcagtaaattttattacaactgtgattaatatacgatcaacaggaattacatttgaccgaataccattatttgtttgatcagttgctattacagctttattacttcttttatctttacctgttttagctggtgcaattactatactaNNNNNNNNNNNNNNNNNNNNNNNNNNNNNNNNNNNNNNNNNNNNNNNNNNNNNNNNNNNNNNNNNNNNNNNNNNNNNNNNNN
>DQ348557
NNNNNNNNNNNNNNNNNNNNNNNNNNNNNNNNNNNNatctataattgggacttctttaagaatattaattcgaattgaattaggtcatccaggttcattaattggaaacgaccaaatttataacgtaattgtaacagctcatgcatttattataattttttttatagtaataccaattataattggggggtttggaaattgattagttcctttaatactaggagctccagatatagcttttcctcgaataaataatataagtttttgattacttcctcctgctttagttttattattaatgagcagtatagtagaaagtggagctggaacaggatgaactgtttaccctcctttatcttctgtaattgcccatggaggagcttctgtagatttagcaattttttctttacatttagcaggaatttcttctattttaggtgcagtaaattttattacaactgtgattaatatacgatcaacaggaattacatttgaccgaataccattatttgtttgatcagttgctattacagctttattacttcttttatctttacctgttttagctggtgcaattactatactaNNNNNNNNNNNNNNNNNNNNNNNNNNNNNNNNNNNNNNNNNNNNNNNNNNNNNNNNNNNNNNNNNNNNNNNNNNNNNNNNNN
>DQ348558
NNNNNNNNNNNNNNNNNNNNNNNNNNNNNNNNNNNNNNNNataattgggacttctttaagaatattaattcgaattgaattaggtcatccaggttcattaattggaaacgaccaaatttataacgtaattgtaacagctcatgcatttattataattttttttatagtaataccaattataattggggggtttggaaattgattagttcctttaatactaggagctccagatatagctttccctcgaataaataatataagtttttgactacttcctcctgctttagttttattattaatgagcagtatagtagaaagtggagctggaacaggatgaactgtttaccctcctttatcttctgtaattgctcatggaggagcttctgtagatttagcaattttttctttacatttagcaggaatttcttctattttaggtgcagtaaattttattacaactgtgattaatatacgatcaacaggaattacatttgaccgaataccattatttgtttgatcagttgctattacagctttattacttcttttatctttacctgttttagctggtgcaattactatactatNNNNNNNNNNNNNNNNNNNNNNNNNNNNNNNNNNNNNNNNNNNNNNNNNNNNNNNNNNNNNNNNNNNNNNNNNNNNNNNNN
>DQ348559
NNNNNNNNNNNNNNNNNNNNNNNNNNNNgcttgatcaagtataattgggacttctttaagaatattaattcgaattgaattaggtcatccaggttcattaattggaaacgaccaaatttataacgtaattgtaacagctcatgcatttattataattttttttatagtaataccaattataattggggggtttggaaattgattagttcctttaatactaggagctccagatatagctttycctcgaataaataatataagtttttgactacttcctcctgctttagttttattattaatgagcagtatagtagaaagcggagctggaacaggatgaactgtttaccctcctttatcttctgtaattgcccatggaggagcttctgtagatttagcaattttttctttacatttagcaggaatttcttctattttaggtgcagtaaattttattacaactgtgattaatatacgatcaacaggaattacatttgaccgaataccattatttgtttgatcagttgctattacagctttattacttcttttatctttacctgttttagctggtgcaattactatactattaacagatcgaaatttaaatacatcattttttgaccctgccggtggaggagacccaattttataccaacatttatttNNNN
>DQ348560
NNNNNNNNNNNNNNNNNNNNNNNNNNNNNNNNNNNNNNNNNtaattgggacttctttaagaatattaattcgaattgaattaggtcatccaggttcattaattggaaacgaccaaatttataacgtaattgtaacagctcatgcatttattataattttttttatagtaataccaattataattggggggtttggaaattgattagttcctttaatactaggagctccagatatagctttccctcgaataaataatataagtttttgactacttcctcctgctttagttttattattaatgagcagtatagtagaaagtggagctggaacaggatgaactgtttaccctcctttatcttctgtaattgctcatggaggagcttctgtagatttagcaattttttctttacatttagcaggaatttcttctattttaggtgcagtaaattttattacaactgtgattaatatacgatcaacaggaattacatttgaccgaataccattatttgtttgatcagttgctattacagctttattacttcttttatctttacctgttttagctggtgcaattactatactattaacagatcgaaatttaaatacatcattttttgatcctgccggtggaggagacccaattttataccaacatttatttNNNN
>DQ348561
NNNNNNNNNNNNNNNNNNNNNNNNNNNNNNNNNNNNNNNtataattgggacttctttaagaatattaattcgaattgaattaggtcatccaggttcattaattggaaacgaccaaatttataacgtaattgtaacagctcatgcatttattataattttttttatagtaataccaattataattggggggtttggaaattgattagttcctttaatactaggagctccagatatagcttttcctcgaataaataatataagtttttgactacttcctcctgctttagttttattattaatgagcagtatagtagaaagtggagctggaacaggatgaactgtttaccctcctttatcttctgtaattgctcatggaggagcttctgtagatttagcaattttttctttacatttagcaggaatttcttctattttaggtgcagtaaattttattacaactgtgattaatatacgatcaacaggaattacatttgaccgaataccattatttgtttgatcagttgctattacagctttattacttcttttatctttacctgttttagctggtgcaattactatactattaacagatcgaaatttaaatacatcattttttgatcctgccggtggaggagacccaattttataccaacatttatttNNNN
>DQ348562
NNNNNNNNNNNNNNNNNNNNNNNNNNNNNNNNNNNNNNNNataattgggacttctttaagaatattaattcgaattgaattaggtcatccaggttcattaattggaaacgaccaaatttataacgtaattgtaacagctcatgcatttattataattttttttatagtaataccaattataattggggggtttggaaattgattagttcctttaatactaggagctccagatatagcttttcctcgaataaataatataagtttttgactacttcctcctgctttagttttattattaatgagcagtatagtagaaagtggagctggaacaggatgaactgtttaccctcctttatcatctgtaattgctcatggaggagcttctgtagatttagcaattttttctttacatttagcaggaatttcttctattttaggtgcagtaaattttattacaactgtgattaatatacgatcaacaggaattacatttgaccgaataccattatttgtttgatcagttgctattacagctttattacttcttttatctttacctgttttagctggtgcaattactatactattaacagatcgaaatttaaatacatcattttttgatcctgccggtggaggagacccaattttataccaacatttatttNNNN
>DQ348563
NNNNNNNNNNNNNNNNNNNNNNNNNNNNNNNNNNNNNNNNNNNNNNNNNNNNNNNNNaagaatattaattcgaattgaattaggtcatccaggttcattaattggaaacgaccaaatttataacgtaattgtaacagctcatgcatttattataattttttttatagtaataccaattataattggggggtttggaaattgattagttcctttaatactaggagctccagatatagctttccctcgaataaataatataagtttttgactacttcctcctgctttagttttattattaatgagcagtatagtagaaagtggagctggaacaggatgaactgtttaccctcctttatcttctgtaattgctcatggaggagcttctgtagatttagcaattttttctttacatttagcaggaatttcttctattttaggtgcagtaaattttattacaactgtgattaatatacgatcaacaggaattacatttgaccgaataccattatttgtttgatcagttgctattacagctttattacttcttttatctttacctgttttagctggtgcaattactatactattaacagatcgaaatttaaatacatcattttttgatcctgccggtggaggagacccaattttataccaacatttatttNNNN
>DQ348564
NNNNNNNNNNNNNNNNNNNNNNNNNNNNNNttgatcaagtataattgggacttctttaagaatattaattcgaattgaattaggtcatccaggttcattaattggaaacgaccaaatttataacgtaattgtaacagctcatgcatttattataattttttttatagtaataccaattataattggggggtttggaaattgattagttcctttaatactaggagctccagatatagctttccctcgaataaataatataagtttttgactacttcctcctgctttagttttattattaatgagcagtatagtagaaagtggagctggaacaggatgaactgtttaccctcctttatcttctgtaattgctcatggaggagcttctgtagatttagcaattttttctttacatttagcaggaatttcttctattttaggtgcagtaaattttattacaactgtgattaatatacgatcaacaggaattacatttgaccgaataccattatttgtttgatcagttgctattacagctttattacttcttttatctttacctgttttagctggtgcaattactatactattaacagatcgaaatttaaatacatcattttttgatcctgccggtggaggagacccaattttataccaacatttatttNNNN
>DQ348565
NNNNNNNNNNNNNNNNNNNNNNNNNNNNNNNNNNNNNNNNNNNNNNgggacttctttaagaatattaattcgaattgaattaggtcatccaggttcattaattggaaacgaccaaatttataacgtaattgtaacagctcatgcatttattataattttttttatagtaataccaattataattggggggtttggaaattgattagttcctttaatactaggagctccagatatagctttccctcgaataaataatataagtttttgactacttcctcctgctttagttttattattaatgagcagtatagtagaaagtggagctggaacaggatgaactgtttaccctcctttatcttctgtaattgctcatggaggagcttctgtagatttagcaattttttctttacatttagcaggaatttcttctattttaggtgcagtaaattttattacaactgtgattaatatacgatcaacaggaattacatttgaccgaataccattatttgtttgatcagttgctattacagctttattacttcttttatctttacctgttttagctggtgcaattactatactattaacagatcgaaatttaaatacatcattttttgatcctgccggtggaggagacccaattttataccaacatttatttNNNN
>DQ348566
NNNNNNNNNNNNNNNNNNNNNNNNNNNNNNNNNNNNNNNNataattgggacttctttaagaatattaattcgaattgaattaggtcatccaggttcattaattggaaacgaccaaatttataacgtaattgtaacagctcatgcatttattataattttttttatagtaataccaattataattggggggtttggaaattgattagttcctttaatactaggagctccagatatagctttccctcgaataaataatataagtttttgactacttcctcctgctttagttttattattaatgagcagtatagtagaaagtggagctggaacaggatgaactgtttaccctcctttatcttctgtaattgctcatggaggagcttctgtagatttagcaattttttctttacatttagcaggaatttcttctattttaggtgcagtaaattttattacaactgtgattaatatacgatcaacaggaattacatttgaccgaataccattatttgtttgatcagttgctattacagctttattacttcttttatctttacctgttttagctggtgcaattactatactattaacagatcgaaatttaaatacatcattttttgatcctgccggtggaggagacccaattttataccaacatttatttNNNN
>DQ348567
NNNNNNNNNNNNNNNNNNNNNNNNNNNNNNNNNNNNNNNNNtaattgggacttctttaagaatattaattcgaattgaattaggtcatccaggttcattaattggaaacgaccaaatttataacgtaattgtaacagctcatgcatttattataattttttttatagtaataccaattataattggggggtttggaaattgattagttcctttaatactaggagctccagatatagcttttcctcgaataaataatataagtttttgactacttcctcctgctttagttttattattaatgagcagtatagtagaaagcggagctggaacaggatgaactgtttaccctcctttatcttctgtaattgcccatggaggagcttctgtagatttagcaattttttctttacatttagcaggaatttcttctattttaggtgcagtaaattttattacaactgtgattaatatacgatcaacaggaattacatttgaccgaataccattatttgtttgatcagttgctattacagctttattacttcttttatctttacctgttttagctggtgcaattactatactaNNNNNNNNNNNNNNNNNNNNNNNNNNNNNNNNNNNNNNNNNNNNNNNNNNNNNNNNNNNNNNNNNNNNNNNNNNNNNNNNNN
>DQ348568
NNNNNNNNNNNNNNNNNNNNNNNNNNNNNNNNNNtcaagtataattgggacttctttaagaatattaattcgaattgaattaggtcatccaggttcattaattggaaacgaccaaatttataacgtaattgtaacagctcatgcatttattataattttttttatagtaataccaattataattggggggtttggaaattgattagttcctttaatactaggagctccagatatagcttttcctcgaataaataatataagtttttgactacttcctcctgctttagttttattattaatgagcagtatagtagaaagcggagctggaacaggatgaactgtttaccctcctttatcttctgtaattgcccatggaggagcttctgtagatttagcaattttttctttacatttagcaggaatttcttctattttaggtgcagtaaattttattacaactgtgattaatatacgatcaacaggaattacatttgaccgaataccattatttgtttgatcagttgctattacagctttattacttcttttatctttacctgttttagctggtgcaattactatactattaacagatcgaaatttaaatacatcattttttgatcctgctggtggaggagacccaattttataccaacatttatttNNNN
>DQ348569
NNNNNaactctatatt-ttatttttggagcttgatcaagtataattgggacttctttaagaatattaattcgaattgaattaggtcatccaggttcattaattggaaacgaccaaatttataacgtaattgtaacagctcatgcatttattataattttttttatagtaataccaattataattggggggtttggaaattgattagttcctttaatactaggagctccagatatagcttttcctcgaataaataatataagtttttgactacttcctcctgctttagttttattattaatgagcagtatagtagaaagtggagctggaacaggatgaactgtttaccctcctttatcttctgtaattgctcatggaggagcttctgtagatttagcaattttttctttacatttagcaggaatttcttctattttaggtgcagtaaattttattacaactgtgattaatatacgatcaacaggaattacatttgaccgaataccattatttgtttgatcagttgctattacagctttattacttcttttatctttacctgttttagctggtgcaattactatactattaacagatcgaaatttaaatacatcattttttgatcctgccggtggaggagacccnnttttataccaacatttatttNNNN
>DQ348570
NNNNNaactctatatt-ttatttttggagcttgatcaagtataattgggacttctttaagaatattaattcgaattgaattaggtcatccaggttcattaattggaaacgaccaaatttataacgtaattgtaacagctcatgcatttattataattttttttatagtaataccaattataattggggggtttggaaattgattagttcctttaatactaggagctccagatatagctttccctcgaataaataatataagtttttgactacttcctcctgctttagttttattattaatgagcagtatagtagaaagtggagctggaacaggatgaactgtttaccctcctttatcttctgtaattgctcatggaggagcttctgtagatttagcaattttttctttacatttagcaggaatttcttctattttaggtgcagtaaattttattacaactgtgattaatatacgatcaacaggaattacatttgaccgaataccattatttgtttgatcagttgctattacagctttattacttcttttatctttacctgttttagctggtgcaattactatactattaacagatcgaaatttaaatacatcattttttgatcctgccggtggaggagacccnntttnataccaacatttatttNNNN
>DQ348571
NNNNNaactctatatt-ttatttttggagcttgatcaagtataattgggacttctttaagaatattaattcgaattgaattaggtcatccaggttcattaattggaaacgaccaaatttataacgtaattgtaacagctcatgcatttattataattttttttatagtaataccaattataattggggggtttggaaattgattagttcctttaatactaggagctccagatatagcttttcctcgaataaataatataagtttttgactacttcctcctgctttagttttattattaatgagcagtatagtagaaaatggagctggaacaggannaactgtttaccctcctttatcttctgtaattgcccatggaggagcttctgtagatttagcaattttttctttacatttagcaggaatttcttctattttaggtgcagtaaattttattacaactgtgattaatatacgatcaacaggaattacatttgaccgaataccattatttgtttgatcagttgctattacagctttattacttcttttatctttacctgttttagctggtgcaattactatactattaacagatcgaaatttaaatacatcattttttgatcctgctggtggaggagacccaattttataccaacatttatttNNNN
>DQ348572
NNNNNaactctatatt-ttatttttggagcttgatcaagtataattgggacttctttaagaatattaattcgaattgaattaggtcatccaggttcattaattggaaacgaccaaatttataacgtaattgtaacagctcatgcatttattataattttttttatagtaataccaattataattggggggtttggaaattgattagttcctttaatactaggagctccagatatagcttttcctcgaataaataatataagtttttgactacttcctcctgctttagttttattattaatgagcagtatagtagaaagtggagctggaacaggatgaactgtttaccctcctttatcttctgtaattgcccatggaggagcttctgtagatttagcaattttttctttacatttagcaggaatttcttctattttaggtgcagtaaattttattacaactgtgattaatatacgatcaacaggaattacatttgaccgaataccattatttgtttgatcagttgctattacagctttattacttcttttatctttacctgttttagctggtgcaattactatactaNNNNNNNNNNNNNNNNNNNNNNNNNNNNNNNNNNNNNNNNNNNNNNNNNNNNNNNNNNNNNNNNNNNNNNNNNNNNNNNNNN
>DQ348573
NNNNNaactctatatt-ttatttttggagcttgatcaagtataattgggacttctttaagaatattaattcgaattgaattaggtcatccaggttcattaattggaaacgaccaaatttataacgtaattgtaacagctcatgcatttattataattttttttatagtaataccaattataattggggggtttggaaattgattagttcctttaatactaggagctccagatatagcttttcctcgaataaataatataagtttttgactacttcctcctgctttagttttattattaatgagcagtatagtagaaagtggagctggaacaggatgaactgtttaccctcctttatcttctgtaattgctcatggaggagcttctgtagatttagcaattttttctttacatttagcaggaatttcttctattttaggtgcagtaaattttattacaactgtgattaatatacgatcaacaggaattacatttgaccgaataccattatttgtttgatcagttgctattacagctttattacttcttttatctttacctgttttagctggtgcaattactatactatNNNNNNNNNNNNNNNNNNNNNNNNNNNNNNNNNNNNNNNNNNNNNNNNNNNNNNNNNNNNNNNNNNNNNNNNNNNNNNNNN
>DQ348574
NNNNNaactctatatt-ttatttttggagcttgatcaagtataattgggacttctttaagaatattaattcgaattgaattaggtcatccaggttcattaattggaaacgaccaaatttataacgtaattgtaacagctcatgcatttattataattttttttatagtaataccaattataattggggggtttggaaattgattagttcctttaatactaggagctccagatatagcttttcctcgaataaataatataagtttttgactacttcctcctgctttagttttattattaatgagcagtatagtagaaagtggagctggaacaggatgaactgtttaccctcctttatcttctgtaattgcccatggaggagcttctgtagatttagcaattttttctttacatttagcaggaatttcttctattttaggtgcagtaaattttattacaactgtaattaatatacgatcaacaggaattacatttgaccgaataccattatttgtttgatcagttgctattacagctttattacttcttttatctttacctgttttagctggtgcaattactatactaNNNNNNNNNNNNNNNNNNNNNNNNNNNNNNNNNNNNNNNNNNNNNNNNNNNNNNNNNNNNNNNNNNNNNNNNNNNNNNNNNN
>DQ348575
attggaactctatatt-ttatttttggagcttgatcaagtataattgggacttctttaagaatattaattcgaattgaattaggtcatccaggttcattaattggaaacgaccaaatttataacgtaattgtaacagctcatgcatttattataattttttttatagtaataccaattataattggggggtttggaaattgattagttcctttaatactaggagctccagatatagcttttcctcgaataaataatataagtttttgattacttcctcctgctttagttttattattaatgagcagtatagtagaaaatggagctggaacaggNNNNNNNNNNNNNNNNNNNNNNNNNNNNNNNNNNNNNNNNNNNNNNNNNNNNNNNNNNNNNNNNNNNNNNNNNNNNNNNNNNNNNNNNNNNNNNNNNNNNNNNNNNNNNNNNNNNNNNNNNNNNNNNNNNNNNNNNNNNNNNNNNNNNNNNNNNNNNNNNNNNNNNNNNNNNNNNNNNNNNNNNNNNNNNNNNNNNNNNNNNNNNNNNNNNNNNNNNNNNNNNNNNNNNNNNNNNNNNNNNNNNNNNNNNNNNNNNNNNNNNNNNNNNNNNNNNNNNNNNNNNNNNNNNNNNNNNNNNNNNNNNNNNNNNNNNNNNNNNNNNNNNNNNNNNNNNN
>DQ348576
NNNNNaactctatatt-ttatttttggagcttgatcaagtataattgggacttctttaagaatattaattcgaattgaattaggtcatccaggttcattaattggaaacgaccaaatttataacgtaattgtaacagctcatgcatttattataattttttttatagtaataccaattataattggggggtttggaaattgattagtccctttaatactaggagctccagatatagcttttcctcgaataaataatataagtttttgactacttcctcctgctttagttttattattaatgagcagtatagtagaaagtggagctggaacaggatgaactgtttaccctcctttatcttctgtaattgctcatggaggagcttctgtagatttagcaattttttctttacacttagcaggaatttcttctattttaggtgcagtaaattttattacaactgtgattaatatacgatcaacaggaattacatttgaccgaataccattatttgtttgatcagttgctattacagctttattacttcttttatctttacctgttttagctggtgcaattactatactaNNNNNNNNNNNNNNNNNNNNNNNNNNNNNNNNNNNNNNNNNNNNNNNNNNNNNNNNNNNNNNNNNNNNNNNNNNNNNNNNNN
>DQ348577
NNNNNaactctatatt-ttatttttggagcttgatcaagtataattgggacttctttaagaatattaattcgaattgaattaggtcatccaggttcattaattggaaacgaccaaatttataacgtaattgtaacagctcatgcatttattataattttttttatagtaataccaattataattggggggtttggaaattgattagttcctttaatactaggagctccagatatagcttttcctcgaataaataatataagtttttgactacttcctcctgctttagttttattattaatgagcagtatagtagaaagtggagctggaacaggatgaactgtttaccctcctttatcttctgtaattgcccatggaggagcttctgtagatttagcaattttttctttacatttagcaggaatttcttctattttaggtgcagtaaattttattacaactgtgattaatatacgatcaacaggaattacatttgaccgaataccattatttgtttgatcagttgctattacagctttattacttcttttatctttacctgttttagctggtgcaattactatactattgNNNNNNNNNNNNNNNNNNNNNNNNNNNNNNNNNNNNNNNNNNNNNNNNNNNNNNNNNNNNNNNNNNNNNNNNNNNNNNN
>DQ348578
NNNNNaactctatatt-ttatttttggagcttgatcaagtataattgggacttctttaagaatattaattcgaattgaattaggtcatccaggttcattaattggaaacgaccaaatttataacgtaattgtaacagctcatgcatttattataattttttttatagtaataccaattataattggggggtttggaaattgattagttcctttaatactaggagctccagatatagctttccctcgaataaataatataagtttttgactacttcctcctgctttagttttattattaatgagcagtatagtagaaagtggagctggaacaggatgaactgtttaccctcctttatcttctgtaattgctcatggaggagcttctgtagatttagcaattttttctttacatttagcaggaatttcttctattttaggtgcagtaaattttattacaactgtgattaatatacgatcaacaggaattacatttgaccgaataccattatttgtttgatcagttgctattacagctttattacttcttttatctttacctgttttagctggtgcaattactatactaNNNNNNNNNNNNNNNNNNNNNNNNNNNNNNNNNNNNNNNNNNNNNNNNNNNNNNNNNNNNNNNNNNNNNNNNNNNNNNNNNN
>DQ348579
NNNNNaactctatatt-ttatttttggagcttgatcaagtataattgggacttctttaagaatattaattcgaattgaattaggtcatccaggttcattaattggaaacgaccaaatttataacgtaattgtaacagctcatgcatttattataattttttttatagtaataccaattataattggggggtttggaaattgattagttcctttaatactaggagctccagatatagcttttcctcgaataaataatataagtttttgattacttcctcctgctttagttttattattaatgagcagtatagtagaaagtggagctggaacaggatgaactgtttaccctcctttatcttctgtaattgcccatggaggagcttctgtagatttagcaattttttctttacatttagcaggaatttcttctattttaggtgcagtaaattttattacaactgtgattaatatacgatcaacaggaattacatttgaccgaataccattatttgtttgatcagttgctattacagctttattacttcttttatctttacctgttttagctggtgcaattactatactattNNNNNNNNNNNNNNNNNNNNNNNNNNNNNNNNNNNNNNNNNNNNNNNNNNNNNNNNNNNNNNNNNNNNNNNNNNNNNNNN
>DQ348580
Nttggaactctatatt-ttatttttggagcttgatcaagtataattgggacttctttaagaatattaattcgaattgaattaggtcatccaggttcattaattggaaacgaccaaatttataacgtaattgtaacagctcatgcatttattataattttttttatagtaataccaattataattggggggtttggaaattgattagttcctttaatactaggagctccagatatagcttttcctcgaataaataatataagtttttgattacttcctcctgctttagttttattattaatgagcagtatagtagaaagtggagctggaacaggatgaactgtttaccctcctttatcttctgtaattgcccatggaggagcttctgtagatttagcaattttttctttacatttagcaggaatttcttctattttaggtgcagtaaattttattacaactgtgattaatatacgatcaacaggaattacatttgaccgaataccattatttgtttgatcagttgctattacagctttattacttcttttatctttacctgttttagctggtgcaattactatactattaacagatcgaaatttaaatacatcattttttgaccctgccggtggaggagacccaattttataccaacatttatttNNNN
>DQ348581
attggaactctatatt-ttatttttggagcttgatcaagtataattgggacttctttaagaatattaattcgaattgaattaggtcatccaggttcattaattggaaacgaccaaatttataacgtaattgtaacagctcatgcatttattataattttttttatagtaataccaattataattggggggtttggaaattgattagttcctttaatactaggagctccagatatagcttttcctcgaataaataatataagtttttgattacttcctcctgctttagttttattattaatgagcagtatagtagaaaNNNNNNNNNNNNNNNNNNNNNNNNNNNNNNNNNNNNNNNNNNNNNNNNNNNNNNNNNNNNNNNNNNNNNNNNNNNNNNNNNNNNNNNNNNNNNNNNNNNNNNNNNNNNNNNNNNNNNNNNNNNNNNNNNNNNNNNNNNNNNNNNNNNNNNNNNNNNNNNNNNNNNNNNNNNNNNNNNNNNNNNNNNNNNNNNNNNNNNNNNNNNNNNNNNNNNNNNNNNNNNNNNNNNNNNNNNNNNNNNNNNNNNNNNNNNNNNNNNNNNNNNNNNNNNNNNNNNNNNNNNNNNNNNNNNNNNNNNNNNNNNNNNNNNNNNNNNNNNNNNNNNNNNNNNNNNNNNNNNNNNNNNNNNNNN
>DQ348582
NNNNNNNNNNNNNNNNNNNNNNNNNNNNNNNNNNNNNNNNNNNNNNNNNNNttctttaagaatattaattcgaattgaattaggtcatccaggttcattaattggaaacgaccaaatttataacgtaattgtaacagctcatgcatttattataattttttttatagtaataccaattataattggggggtttggaaattgattagtccctttaatactaggagctccagatatagcttttcctcgaataaataatataagtttttgactacttcctcctgctttagttttattattaatgagcagtatagtagaaaatggagctggaacaNNNNNNNNNNNNNNNNNNNNNNNNNNNNNNNNNNNNNNNNNNNNNNNNNNNNNNNNNNNNNNNNNNNNNNNNNNNNNNNNNNNNNNNNNNNNNNNNNNNNNNNNNNNNNNNNNNNNNNNNNNNNNNNNNNNNNNNNNNNNNNNNNNNNNNNNNNNNNNNNNNNNNNNNNNNNNNNNNNNNNNNNNNNNNNNNNNNNNNNNNNNNNNNNNNNNNNNNNNNNNNNNNNNNNNNNNNNNNNNNNNNNNNNNNNNNNNNNNNNNNNNNNNNNNNNNNNNNNNNNNNNNNNNNNNNNNNNNNNNNNNNNNNNNNNNNNNNNNNNNNNNNNNNNNNNNNNNNN
>DQ348549
NNNNNNNNNNNNNNNNNNNNNNNNNNNNNNNNNNNNNNNtataattgggacttctttaagaatattaattcgaattgaattaggtcatccaggttcattaattggaaacgaccaaatttataacgtaattgtaacagctcatgcatttattataattttttttatagtaataccaattataattggggggtttggaaattgattagttcctttaatactaggagctccagatatagctttccctcgaataaataatataagtttttgactacttcctcctgctttagttttattattaatgagcagtatagtagaaagtggagctggaacaggatgaactgtttaccctcctttatcttctgtaattgctcatggaggagcttctgtagatttagcaattttttctttacatttagcaggaatttcttctattttaggtgcagtaaattttattacaactgtgattaatatacgatcaacaggaattacatttgaccgaataccattatttgtttgatcagttgctattacagctttattacttcttttatctttacctgttttagctggtgcaattactatactattaacagatcgaaatttaaatacatcattttttgatcctgccggtggaggagacccaattttataccaacatttatttNNNN
>DQ348548
NNNNNNNNNNNNNNNNNNNNNNNNNNNNNNNNNNNNNNNNNNNNNNNNNNNNNNNNNNNNNNNNNNNNNNNNNNNNNNNNNNNNNNNNNNNNNNNNNNNNNNNNNNNNNNNNNNNNNNNNNNNNNNNNNNNNNNNNNNNNNNNNNNNNNNNNNNNNNNNNNNNNNNNNNNNNNNNNNNNNNNNNNNNNNNNNNNNNNNNNNNNNNNNNNNNNNNNNNNNNNNNNNNNNNNNNNNNNNNNNNNNNNgaataaataatataagtttttgactacttcctcctgctttagttttattattaatgagcagtatagtagaaagtggagctggaacaggatgaactgtttaccctcctttatcttctgtaattgctcatggaggagcttctgtagatttagcaattttttctttacatttagcaggaatttcttctattttaggtgcagtaaattttattacaactgtgattaatatacgatcaacaggaattacatttgaccgaataccattatttgtttgatcagttgctattacagctttattacttcttttatctttacctgttttagctggtgcaattactatactattaacagatcgaaatttaaatacatcattttttgatcctgccggtggaggagacccaattttataccaacatttatttNNNN
>DQ348547
NNNNNNNNNNNNNNNNNNNNNNNNNNNNNNNNNNNNNNgtataattgggacttctttaagnatattaattcgaattgaattaggtcatccaggttcattaattggaaacgaccaaatttataatgtaattgtaacagctcatgcatttattataattttttttatagtaataccaattataattggggggttcggaaattgattagttcctttaatattaggagctccagatatagcttttcctcgaataaataatataagtttttgactacttcctcctgctttagttttattattaatgagcagtatagtagaaagtggagctggaacaggatgaactgtttaccctcctttatcttctgtaattgcccatggaggagcttctgtagatttagcaattttttctttacatttagcaggaatttcttctattttaggtgcagtaaattttattacaactgtgattaatatacgatcaacaggaattacatttgaccgaataccattatttgtttgatcagttgctattacagctttattacttcttttatctttacctgttttagctggtgcaattactatactattaacagatcgaaatttaaatacatcattttttgaccctgccggtggaggagacccaattttataccaacatttatttNNNN
>DQ348584
NNNNNNNNNNNNNNNNNNNNNNNNNNNNNNNNNNNNNNNNNNNNNNNNNNNNNNNttnagaatattaattcgaattgaattangtcatccaggttcattaattggaaacgaccaaatttataacgtaattgtaacagctcatgcatttattataattttttttatagtaataccaattataattggggggtttggaaattgattagttcctttaatactaggagctccagatatagcttttcctcgaataaataatataagtttttgactacttcctcctgctttagttttattattaatgagcagtatagtagaaagtggagctggaacaggatgaactgtttaccctcctttatcttctgtaattgcccatggaggagcttctgtagatttagcaattttttctttacatttagcaggaatttcttctattttaggtgcagtaaattttattacaactgtgattaatatgcgatcaacaggaattacatttgaccgaataccgttatttgtttgatcagttgctattacagctttattacttcttttatctttacctgttttagctggtgcaattactatactattaacagatcgaaatttaaatacatcattttttgNNNNNNNNNNNNNNNNNNNNNNNNNNNNNNNNNNNNNNNNNNNNNNNN
>DQ348585
NNNNNNNNNNNNNNNNNNNNNNNNNNNNNNNNNNNNNNNNNNNNNNNNgacttctttaagaatattaattcgaattgaattaggtcatccaggttcattaattggaaacgaccaaatttataacgtaattgtaacagctcatgcatttattataattttttttatagtaataccaattataattggggggtttggaaattgattagttcctttaatactaggagctccagatatagcttgggctcgaataaataatataagtttttgactacttcctcctgctttagttttattattaatgagcagtatagtagaaagtggagctggaacaggatgaactgtttaccctcctttatcttctgtaattgcccatggaggagcttctgtagatttagcaattttttctttacatttagcgggaatttcttctattttaggtgcagtaaattttattacaactgtgattaatatgcgatcaacaggaattacatttgaccgaataccgttatttgtttgatcagttgctattacagctttattacttcttttatctttacctgttttaNNNNNNNNNNNNNNNNNNNNNNNNNNNNNNNNNNNNNNNNNNNNNNNNNNNNNNNNNNNNNNNNNNNNNNNNNNNNNNNNNNNNNNNNNNNNNNNNNNNNNNN
>DQ348586
NNNNNNNNNNNNNNNNNNNNNNNNNNNNNNttgatcaagtataattgggacttctttaagaatattaattcgaattgaattaggtcatccaggttcattaattggaaacgaccaaatttataacgtaattgtaacagctcatgcatttattataattttttttatagtaataccaattataattggggggtttggaaattgattagttcctttaatactaggagctccagatatagcttttcctcgaataaataatataagtttttgactacttcctcctgctttagttttattattaatgagcagtatagtagaaagtggagctgggacaggatgaactgtttaccctcctttatcttctgtaattgcccatggaggagcttctgtagatttagcaattttttctttacatttagcaggaatttcttctattttaggtgcagtaaattttattacaactgtgattaatatgcgatcaacaggaattacatttgaccgaataccgttatttgtttgatcagttgctattacagctttattacttcttttatctttacctgttttagctggtgcaattactatactattaacagatcgaaatttaaatacatcattttttgatcctgccggtggaggagacccaattttataccaacatttatttNNNN
>DQ348587
NNNNNaactctatatt-ttatttttggagcttgatcaagtataattgggacttctttaagaatattaattcgaattgaattaggtcatccaggttcattaattggaaacgaccaaatttataacgtaattgtaacagctcatgcatttattataattttttttatagtaataccaattataattggggggtttggaaattgattagttcctttaatactaggagctccagatatagcttttcctcgaataaataatataagtttttgactacttcctcctgctttaattttattattaatgagcagtatagtagaaagtggagctggaacaggatgaactgtttaccctcctttatcttctgtaattgcccatggaggagcttctgtagatttagcaattttttctttacatttagcaggaatttcttctattttaggtgcagtaaattttattacaactgtgattaatatgcgatcaacaggaattacatttgaccgaataccgttatttgtttgatcagttgctattacagctttattacttcttttatctttacctgttttagctggtgcaattactatactattaacagatcgaaatttaaatacatcattttttgatcctgccggtggaggagacccaattttataccaacatttattttgat
>DQ348588
NNNNNaactctatatt-ttatttttggagcttgatcaagtataattgggacttctttaagaatattaattcgaattgaattaggtcatccaggttcattaattggaaacgaccaaatttataacgtaattgtaacagctcatgcatttattataattttttttatagtaataccaattataattggggggtttggaaattgattagttcctttaatactaggagctccagatatagcttttcctcgaataaataatataagtttttgactacttcctcctgctttagttttattattaatgagcagtatagtagaaagtggagctggaacaggatgaactgtttaccctcctttatcttctgtaattgcccatggaggagcttctgtagatttagcaattttttctttacatttagcaggaatttcttctattttaggtgcagtaaattttattacaactgtgattaatatgcgatcaacaggaattacatttgaccgaataccgttatttgtttgatcagttgctattacagctttattacttcttttatctttacctgttttagctggtgcaattactatactattaacagatcgaaatttaaatacatcattttttgatcctgccnggtggNNNNNNNNNNNNNNNNNNNNNNNNNNNNNNNNNN
>DQ348589
NNNNNNNNNNNNNNNNNNNNNNNNNNNNNNNNNNNNNNNtataattgggacttctttaagaatattaattcgaattgaattaggtcatccaggttcattaattggaaacgaccaaatttataacgtaattgtaacagctcatgcatttattataattttttttatagtaataccaattataattggggggtttggaaattgattagttcctttaatactaggagctccngatatagcttttcctcgaataaataatataagtttttgactacttcctcctgctttagttttattattaatgagcagtatagtagaaagtggagctggaacaggatgaactgtttaccctcctttatcttctgtaattgcccatggaggagcttctgtagatttagcaattttttctttacatttagcaggaatttcttctattttaggtgcagtaaattttattacaactgtgattaatatgcgatcaacaggaattacatttgaccgaataccgttatttgtttgatcagttgctattacagctttattacttcttttatctttacctgttttagctggtgcaattactatactatNNNNNNNNNNNNNNNNNNNNNNNNNNNNNNNNNNNNNNNNNNNNNNNNNNNNNNNNNNNNNNNNNNNNNNNNNNNNNNNNN
>DQ348590
NNNNNaactctatatt-ttatttttggagcttgatcaagtataattgggacttctttaagaatattaattcgaattgaattaggtcatccaggttcattaattggaaacgaccaaatttataacgtaattgtaacagctcatgcatttattataattttttttatagtaataccaattataattggggggtttggaaattgattagttcctttaatactaggagctccagatatagcttttcctcgaataaataatataagtttttgactacttcctcctgctttagttttattattaatgagcagtatagtagaaagtggagctggaacaggatgaactgtttaccctcctttatcttctgtaattgcccatggaggagcttctgtagatttagcaattttttctttacatttagcaggaatttcttctattttaggtgcagtaaattttattacaactgtgattaatatgcgatcaacaggaattacatttgaccgaataccgttatttgtttgatcagttgctattacagctttattacttcttttatctttacctgttttagctggtgcaattactatactaNNNNNNNNNNNNNNNNNNNNNNNNNNNNNNNNNNNNNNNNNNNNNNNNNNNNNNNNNNNNNNNNNNNNNNNNNNNNNNNNNN
>DQ348591
NNNNNaactctatatt-ttatttttggagcttgatcaagtataattgggacttctttaagaatattaattcgaattgaattaggtcatccaggttcattaattggaaatgaccaaatttataacgtaattgtaacagctcatgcatttattataattttttttatagtaataccaattataattggggggtttggaaattgattagttcctttaatactaggagctccagatatagcttttcctcgaataaataatataagtttttgactacttcctcctgctttagttttattattaatgagcagtatagtagaaagtggagctggaacaggatgaactgtttaccctcctttatcttctgtaattgcccatggaggagcttctgtagatttagcaattttttctttacatttagcaggaatttcttctattttaggtgcagtaaattttattacaactgtgattaatatgcgatcaacaggaattacatttgaccgaataccgttatttgtttgatcagttgctattacagctttattacttcttttatctttacctgttttagctggtgcaattactatactattaacagatcgaaatttaaattcatcattttttgatcctgccggtggaggagacccaattttataccaacatttatttNNNN
>DQ348592
NNNNNNNNNNNNNNNNNNNNNNNNNNNNNNNNNNNNNNNNNNNNNNNNNNNttctttaagaatattaattcgaattgaattaggtcatccaggttcattaattggaaacgaccaaatttataacgtaattgtaacagctcatgcatttattataattttttttatagtaataccaattataattggggggtttggaaattgattagttcctttaatactaggagctccagatatagcttttcctcgaataaataatataagtttttgactacttcctcctgctttagttttattattaatgagcagtatagtagaaagtggagctggaacaggatgaactgtttaccctcctttatcttctgtaattgcccatggaggagcttctgtagatttagcaattttttctttacatttagcaggaatttcttctattttaggtgcagtaaattttattacaactgtgattaatatgcgatcaacaggaattacatttgaccgaataccgttatttgtttgatcagttgctattacagctttattacttcttttatctttacctgttttagctggtgcaattactatactattaacagatcgaaatttaaatacatcattttttgatcctgccggtggaggagacccaattttataccaacatttatttNNNN
>DQ348593
NNNNNNNNNNNNNNNNNNNNNNNNNNNNNNttgatcaagtataattgggacttctttaagaatattaattcgaattgaattaggtcatccaggttcattaattggaaacgaccaaatttataacgtaattgtaacagctcatgcatttattataattttttttatagtaataccaattataattggggggtttggaaattgattagttcctttaatactaggagctccagatatagcttttcctcgaataaataatataagtttttgactacttcctcctgctttagttttattattaatgagcagtatagtagaaagtggagctggaacaggatgaactgtttaccctcctttatcttctgtaattgcccatggaggagcttctgtagatttagcaattttttctttacatttagcaggaatttcttctattttaggtgcagtaaattttattacaactgtgattaatatgcgatcaacaggaattacatttgaccgaataccgttatttgtttgatcagttgctattacagctttattacttcttttatctttacctgttttagctggtgcaattactatactattaacagatcgaaatttaaatacatcattttttgatcctgccggtggaggagacccaattttataccaacatttatttNNNN
>DQ348594
NNNNNNNNNNNNNNNNNNNNNNNNNNNNNNNNNNNNNNNNNNNNNNNNNNNNNNNNNNNNNNNNNNNNNNNNNNNNNNNNNNNNNNNNNNNNNNNNNNNNNNNNNNNNNNNNNNNNNNNNNNNNNNNNNNNNNNNNNNNNNNNNNNNNNNNNNNNNNNNNNNNNNNNNNNNNNNNNNNNNNNNNNNNNNNNNNNNNNNNNNNNNNNNNNNNNNNNNNNNNNNNNNNNNNNNNNNNNNNNNNNNNNNaataaataatataagtttttgactacttcctcctgctttagttttattattaatgagcagtatagtagaaagtggagctggaacaggatgaactgtttaccctcctttatcttctgtaattgcccatggaggagcttctgtagatttagcaattttttctttacatttagcaggaatttcttctattttaggtgcagtaaattttattacaactgtgattaatatgcgatcaacaggaattacatttgaccgaataccgttatttgtttgatcagttgctattacagctttattacttcttttatctttacctgttttagctggtgcaattactatactattaacagatcgaaatttaaatacatcattttttgatcctgccggtggaggagacccaattttataccaacatttatttNNNN
>DQ348595
NNNNNNNNNNNNNNNNNNNNNNNNNNNNNNNNNNNNNNNNNNNNNNNNNNNNNNNNNNNNNNNNNNNNNNNNNNNNNNNNNNNNNNNNNNNNNNNNNNNNNNNNNNNNNNNNNNNNNNNNNNNNNNNNNNNNNNNNNNNNNNNNNNNNNNNNNNNNNNNNNNNNNNNNNNNNNNNNNNNNNNNNNNNNNNNNNNNNNNNNNNNNNNNNNNNNNNNNNNNNNNNNNNNNNNNNNNNNNNNNNNNNNNaataaataatataagtttttgactacttcctcctgctttagttttattattaatgagcagtatagtagaaagtggagctggaacaggatgaactgtttaccctcctttatcttctgtaattgcccatggaggagcttctgtagatttagcaattttttctttacatttagcaggaatttcttctattttaggtgcagtaaattttattacaactgtgattaatatgcgatcaacaggaattacatttgaccgaataccgttatttgtttgatcagttgctattacagctttattacttcttttatctttacctgttttagctggtgcaattactatactattaacagatcgaaatttaaatacatcattttttgatcctgccggtggaggagacccaattttataccaacatttatttNNNN
>DQ348596
NNNNNNNNNNNNNNNNNNNNNNNNNNNNNNNNNNNNNNNNNNNNNNNNNNNNNNNNNNNNNNNNNNNNNNNNNNNNNNNNNNNNNNNNNNNNNNNNNNNNNNNNNNNNNNNNNNNNNNNNNNNNNNNNNNNNNNNNNNNNNNNNNNNNNNNNNNNNNNNNNNNNNNNNNNNNNNNNNNNNNNNNNNNNNNNNNNNNNNNNNNNNNNNNNNNNNNNNNNNNNNNNNNNNNNNNNNNNNNNNNNNNNNaataaataatataagtttttgactacttcctcctgctttagttttattattaatgagcagtatagtagaaagtggagctggaacaggatgaactgtttaccctcctttatcttctgtaattgcccatggaggagcttctgtagatttagcaattttttctttacatttagcaggaatttcttctattttaggtgcagtaaattttattacaactgtgattaatatgcgatcaacaggaattacatttgaccgaataccgttatttgtttgatcagttgctattacagctttattacttcttttatctttacctgttttagctggtgcaattactatactattaacagatcgaaatttaaatacatcattttttgatcctgccggtggaggagacccaattttataccaacatttatttNNNN
>DQ348597
NNNNNNNNNNNNNNNNNNNNNNNNNNNNNNNNNNNNNNNNNNNNNNNNNNNNNNNNNNNNNNNNNNNNNNNNNNNNNNNNNNNNNNNNNNNNNNNNNNNNNNNNNNNNNNNNNNNNNNNNNNNNNNNNNNNNNNNNNNNNNNNNNNNNNNNNNNNNNNNNNNNNNNNNNNNNNNNNNNNNNNNNNNNNNNNNNNNNNNNNNNNNNNNNNNNNNNNNNNNNNNNNNNNNNNNNNNNNNNNNNNNNNNaataaataatataagtttttgactacttcctcctgctttagttttattattaatgagcagtatagtagaaagtggagctggaacaggatgaactgtttaccctcctttatcttctgtaattgcccatggaggagcttctgtagatttagcaattttttctttacatttagcaggaatttcttctattttaggtgcagtaaattttattacaactgtgattaatatgcgatcaacaggaattacatttgaccgaataccgttatttgtttgatcagttgctattacagctttattacttcttttatctttacctgttttagctggtgcaattactatactattaacagatcgaaatttaaatacatcattttttgatcctgccggtggaggagacccaattttataccaacatttatttNNNN
>DQ348598
NNNNNNNNNNNNNNNNNNNNNNNNNNNNNNttgatcaagtataattgggacttctttaagaatattaattcgaattgaattaggtcatccaggttcattaattggaaacgaccaaatttataacgtaattgtaacagctcatgcatttattataattttttttatagtaataccaattataattggggggtttggaaattgattagttcctttaatactaggagctccagatatagcttttcctcgaataaataatataagtttttgactacttcctcctgctttagttttattattaatgagcagtatagtagaaagtggagctggaacaggatgaactgtttaccctcctttatcttctgtaattgcccatggaggagcttctgtagatttagcaattttttctttacatttagcaggaatttcttctattttaggtgcagtaaattttattacaactgtgattaatatgcgatcaacaggaattacatttgaccgaataccgttatttgtttgatcagttgctattacagctttattacttcttttatctttacctgttttagctggtgcaattactatactattaacagatcgaaatttaaatacatcattttttgatcctgccggtggaggagacccaattttataccaacatttatttNNNN
>DQ348599
NNNNNNNNNNNNNNNNNNNNNNNNNNNNNNNNNNNNNNNNNNNNNNNNNNNNNNNNNNNNNNNNNNNNNNNNNNNNNNNNNNNNNNNNNNNNNNNNNNNNNNNNNNNNNNNNNNNNNNNNNNNNNNNNNNNNNNNNNNNNNNNNNNNNNNNNNNNNNNNNNNNNNNNNNNNNNNNNNNNNNNNNNNNNNNNNNNNNNNNNNNNNNNNNNNNNNNNNNNNNNNNNNNNNNNNNNNNNNNNNNNNNNNaataaataatataagtttttgactacttcctcctgctttagttttattattaatgagcagtatagtagaaagtggagctggaacaggatgaactgtttaccctcctttatcttctgtaattgcccatggaggagcttctgtagatttagcaattttttctttacatttagcaggaatttcttctattttaggtgcagtaaattttattacaactgtgattaatatgcgatcaacaggaattacatttgaccgaataccgttatttgtttgatcagttgctattacagctttattacttcttttatctttacctgttttagctggtgcaattactatactattaacagatcgaaatttaaatacatcattttttgatcctgccggtggaggagacccaattttataccaacatttatttNNNN
>DQ348600
NNNNNaactctatatt-ttatttttggagcttgatcaagtataattgggacttctttaagaatattaattcgaattgaattaggtcatccaggttcattaattggaaacgaccaaatttataacgtaattgtaacagctcatgcatttattataattttttttatagtaataccaattataattggggggtttggaaattgattagttcctttaatactaggagctccagatatagcttttcctcgaataaataatataagtttttgactacttcctcctgctttagttttattattaatgagcagtatagtagaaaatggagctggaacagNNNNNNNNNNNNNNNNNNNNNNNNNNNNNNNNNNNNNNNNNNNNNNNNNNNNNNNNNNNNNNNNNNNNNNNNNNNNNNNNNNNNNNNNNNNNNNNNNNNNNNNNNNNNNNNNNNNNNNNNNNNNNNNNNNNNNNNNNNNNNNNNNNNNNNNNNNNNNNNNNNNNNNNNNNNNNNNNNNNNNNNNNNNNNNNNNNNNNNNNNNNNNNNNNNNNNNNNNNNNNNNNNNNNNNNNNNNNNNNNNNNNNNNNNNNNNNNNNNNNNNNNNNNNNNNNNNNNNNNNNNNNNNNNNNNNNNNNNNNNNNNNNNNNNNNNNNNNNNNNNNNNNNNNNNNNNNNN
>DQ348583
NNNNNNNNNNNNNNNNNNNNNNNNNNNNNNNNNNNNNNgtataattgggacttctttaagaatattaattcgaattgaattaggtcatccaggttcattaattggaaacgaccaaatttataacgtaattgtaacagctcatgcatttattataattttttttatagtaataccaattataattggggggtttggaaattgattagttcctttaatactaggagctccagatatagcttttcctcgaataaataatataagtttttgactacttcctcctgctttagttttattattaatgagcagtatagtagaaagtggagctggaacaggatgaactgtttaccctcctttatcttctgtaattgcccatggaggagcttctgtagatttagcaattttttctttacatttagcaggaatttcttctattttaggtgcagtaaattttattacaactgtgattaatatgcgatcaacaggaattacatttgaccgaataccgttatttgtttgatcagttgctattacagctttattacttcttttatctttacctgttttagctggtgcaattactatactattaacagatcgaaatttaaatacatcattttttgatcctgccggtggaggagacccaattttataccaacatttatttNNNN
>DQ348603
NNNNNaactctatatt-ttatttttggagcttgatcaagtataattggaacttctttaagaatattaattcgaattgaattaggtcatccaggttcattaattggaaatgaccaaatttataatgtaattgtaacagctcatgcatttattataattttttttatagtaataccaattataattggtggattcggaaattgattagttcctttaatattaggagccccagatatagctttccctcgaataaataatataagtttttgattacttcctcctgctttagttttattattaatgagcagtatagtagaaagcggggctggaacaggatgaactgtttatcctcctttatcttctgttattgctcatggaggagcttccgtagatctagctattttttctttacatttagcaggaatttcttctattttaggcgcagtaaactttattacaactgtaattaatatacgatcaacaggaattacatttgatcgaataccattatttgtttgatcagttgctattacagctttattacttcttttatctttacctgttttagctggtgcaattactatattattaacagatcgaaatttaaatacatcattttttgaccctgctggtggaggagatccaattttataccaacatttattttgat
>DQ348604
NNNNNNNNNNNNNNNNNNNNNNNNNNNNNNNNNNNNNNNNNNNNNNNNNNNNtctttaagaatattaattcgaattgaattaggtcatccaggttcattaattggaaatgaccaaatttataatgtaattgtaacagctcatgcatttattataattttttttatagtaataccaattataattggtggattcggaaattgattagttcctttaatattaggagccccagatatagctttccctcgaataaataatataagtttttgattacttcctcctgctttagttttattattaatgagcagtatagtagaaagcggggctggaacaggatgaactgtttatcctcctttatcttctgttattgctcatggaggagcttccgtagatctagctattttttctttacatttagcaggaatttcttctattttaggcgcagtaaactttattacaactgtaattaatatacgatcaacaggaattacatttgatcgaataccattatttgtttgatcagttgctattacagctttattacttcttttatctttacctgttttagctggtgcaattactatattattaacagatcgaaatttaaatacatcattttttgaccctgctggtggaggagatccaattttataccaacatttatttNNNN
>DQ348605
NNNNNaactctatatt-ttatttttggagcttgatcaagtataattggaacttctttaagaatattaattcgaattgaattaggtcatccaggttcattaattggaaatgaccaaatttataatgtaattgtaacagctcatgcatttattataattttttttatagtaataccaattataattggtggattcggaaattgattagttcctttaatattaggagccccagatatagctttccctcgaataaataatataagtttttgattacttcctcctgctttagttttattattaatgagcagtatagtagaaagcggggctggaacaggatgaactgtttatcctcctttatcttctgttattgctcatggaggagcttccgtagatctagctattttttctttacatttagcaggaatttcttctattttaggtgcagtaaactttattacaactgtaattaatatacgatcaacaggaattacatttgatcgaataccattatttgtttgatcagttgctattacagctttattacttcttttatctttacctgttttagctggtgcaattactatattattaacagatcgaaatttaaatacatcattttttgaccctgctggtggaggagatccaattttataccaacatttattttgat
>DQ348606
NNNNNaactctatatt-ttatttttggagcttgatcaagtataattggaacttctttaagaatattaattcgaattgaattaggtcatccaggttcattaattggaaatgaccaaatttataatgtaattgtaacagctcatgcatttattataattttttttatagtaataccaattataattggtggattcggaaattgattagttcctttaatattaggagccccagatatagctttccctcgaataaataatataagtttttgattacttcctcctgctttagttttattattaatgagcagtatagtagaaagcggggctggaacaggatgaactgtttatcctcctttatcttctgttattgctcatggaggagcttccgtagatctagctattttttctttacatttagcaggaatttcttctattttaggcgcagtaaactttattacaactgtaattaatatacgatcaacaggaattacatttgatcgaataccattatttgtttgatcagttgctattacagctttattacttcttttatctttacctgttttagctggtgcaattactatattattaacagatcgaaatttaaatacatcattttttgaccctgctggtggaggagatccaattttataccaacatttatttNNNN
>DQ348607
NNNNNaactctatatt-ttatttttggagcttgatcaagtataattggaacttctttaagaatattaattcgaattgaattaggtcatccaggttcattaattggaaatgaccaaatttataatgtaattgtaacagctcatgcatttattataattttttttatagtaataccaattataattggtggattcggaaattgattagttcctttaatattaggagccccagatatagctttccctcgaataaataatataagtttttgattacttcctcctgctttagttttattattaatgagcagtatagtagaaagcggggctggaacaggatgaactgtttatcctcctttatcttctgttattgctcatggaggagcttctgtagatctagctattttttctttacatttagcaggaatttcttctattttaggtgcagtaaactttattacaactgtaattaatatacgatcaacaggaattacatttgatcgaataccattatttgtttgatcagttgctattacagctttattacttcttttatctttacctgttttagctggtgcaattactatattattaacagatcgaaatttaaatacatcattttttgaNNNNNNNNNNNNNNNNNNNNNNNNNNNNNNNNNNNNNNNNNNNNNNN
>DQ348608
NNNNNNNNNNNNNNNNNNNNNNNNNNNNNNNNNNNNNNNNNtaattggaacttctttaagaatattaattcgaattgaattaggtcacccaggttcattaattggaaatgaccaaatttataatgtaattgtaacagctcatgcatttattataattttttttatagtaataccaattataattggtggattcggaaattgattagttcctttaatattaggagccccagatatagctttccctcgaataaataatataagtttttgattacttcctcctgctttagttttattattaatgagcagtatagtagaaagtggggctggaacaggatgaactgtttatcctcctttatcttctgttattgctcatggaggagcttccgtagatctagctattttttctttacatttagcaggaatttcttctattttaggtgcagtaaactttattacaactgtaattaatatacgatcaacaggaattacatttgatcgaataccattatttgtttgatcagttgctattacagctttattacttcttttatctttacctgttttagctggtgcaattactatattattaacagatcgaaatttaaatacatcattttttgaccctgctggtggaggagatccaattttataccaacatttatttNNNN
>DQ348609
NNNNNNNNNNNNNNNNNNNNNNNNNNNNNNNNNNNNNNNNNNNNNNNNNNNNNNNNNNNNNNNNNNNNNNNNNNNNNNNNNNNNNNNNNNNNNNNNNNNNNNNNNNNNNNNNNNNNNNNNNNNNNNNNNNNNNNNNNNNNNNNNNNNNNNNNNNNNNNNNNNNNNNNNNNNNNNNNNNNNNNNNNNNNNNNNNNNNNNNNNNNNNNNNNNNNNNNNNNNNNNNNNNNNNNNNNNNNNNNNNNNNNNaataaataatataagtttttgattacttcctcctgctttagttttattattaatgagcagtatagtagaaagcggggctggaacaggatgaactgtttatcctcctttatcttctgttattgctcatggaggagcttctgtagatctagctattttttctttacatttagcaggaatttcttctattttaggtgcagtaaactttattacaactgtaattaatatacgatcaacaggaattacatttgatcgaataccattatttgtttgatcagttgctattacagctttattacttcttttatctttacctgttttagctggtgcaattactatattattaacagatcgaaatttaaatacatcattttttgaccctgctggtggaggagatccaattttataccaacatttatttNNNN
>DQ348610
NNNNNNNNNNNNNNNNNNNNNNNNNNNNNNNNNNNNNNNNNNtattggaacttctttaagaatattaattcgaattgaattaggtcatccaggttcattaattggaaatgaccaaatttataatgtaattgtaacagctcatgcatttattataattttttttatagtaataccaattataattggtggattcggaaattgattagttcctttaatattaggagccccagatatagctttccctcgaataaataatataagtttttgattacttcctcctgctttagttttattattaatgagcagtatagtagaaagcggggctggaacaggatgaactgtttatcctcctttatcttctgttattgctcatggaggagcttccgtagatctagctattttttctttacatttagcaggaatttcttctattttaggtgcagtaaactttattacaactgtaattaatatacgatcaacaggaattacatttgatcgaataccattatttgtttgatcagttgctattacagctttattacttcttttatctttacctgttttagctggtgcaattactatattattaacagatcgaaatttaaatacatcattttttgaccctgctggtggaggagatccaattttataccaacatttatttNNNN
>DQ348611
NNNNNNNNNNNNNNNNNNNNNNNNNNNNNNNNNNNNNNNNNNNNNNNNNNNNNNNNNNNNNNNNNNNNNNNNNNNNNNNNNNNNNNNNNNNNNNNNNNNNNNNNNNNNNNNNNNNNNNNNNNNNNNNNNNNNNNNNNNNNNNNNNNNNNNNNNNNNNNNNNNNNNNNNNNNNNNNNNNNNNNNNNNNNNNNNNNNNNNNNNNNNNNNNNNNNNNNNNNNNNNNNNNNNNNNNNNNNNNNNNNNNNNaataaataatataagtttttgattacttcctcctgctttagttttattattaatgagcagtatagtagaaagcggggctggaacaggatgaactgtttatcctcctttatcttctgttattgctcatggaggagcttctgtagatctagctattttttctttacatttagcaggaatttcttctattttaggagcagtaaactttattacaactgtaattaatatacgatcaacaggaattacatttgatcgaataccattatttgtttgatcagttgctattacagctttattacttcttttatctttacctgttttagctggtgcaattactatattattaacagatcgaaatttaaatacatcattttttgaccctgctggtggaggagatccaattttataccaacatttatttNNNN
>DQ348612
NNNNNNNNNNNNNNNNNNNNNNNNNNNNNNNNNNNNNNNNNNNNNNggaacttctttaagaatattaattcgaattgaattaggtcatccaggttcattaattggaaatgaccaaatttataatgtaattgtaacagctcatgcatttattataattttttttatagtaataccaattataattggtggattcggaaattgattagttcctttaatattaggagccccagatatagctttccctcgaataaataatataagtttttgattacttccccctgctttagttttattattaatgagcagtatagtagaaagtggggctggaacaggatgaactgtttatcctcctttatcttctgttattgctcatggaggagcttccgtagatctagctattttttctttacatttagcaggaatttcttctattttaggtgcagtaaactttattacaactgtaattaatatacgatcaacaggaattacatttgatcgaataccattatttgtttgatcagttgctattacagctttattacttcttttatctttacctgttttagctggtgcaattactatattattaacagatcgaaatttaaatacatcattttttgaccctgctggtggaggagatccaattttataccaacatttatttNNNN
>DQ348613
NNNNNNNNNNNNNNNNNNNNNNNNNNNNNNNNNNNNNNNNNNNNNNNNNNNNNNNNNNNNNNNNNNNNNNNNNNNNNNNNNNNNNNNNNNNNNNNNNNNNNNNNNNNNNNNNNNNNNNNNNNNNNNNNNNNNNNNNNNNNNNNNNNNNNNNNNNNNNNNNNNNNNNNNNNNNNNNNNNNNNNNNNNNNNNNNNNNNNNNNNNNNNNNNNNNNNNNNNNNNNNNNNNNNNNNNNNNNNNNNNNNNNNaataaataatataagtttttgattacttcctcctgctttagttttattattaatgagcagtatagtagaaagtggggctggaacaggatgaactgtttatcctcctttatcttctgttattgctcatggaggagcttccgtagatctagctattttttctttacatttagcaggaatttcttctattttaggtgcagtaaactttattacaactgtaattaatatacgatcaacaggaattacatttgatcgaataccattatttgtttgatcagttgctattacagctttattacttcttttatctttacctgttttagctggtgcaattactatattattaacagatcgaaatttaaatacatcattttttgaccctgctggtggaggagatccaattttataccaacatttatttNNNN
>DQ348614
NNNNNNNNNNNNNNNNNNNNNNNNNNNNNNNNNNNNNNNNNNNNNNNNNNNNNNNNNNNNNNNNNNNNNNNNNNNNNNNNNNNNNNNNNNNNNNNNNNNNNNNNNNNNNNNNNNNNNNNNNNNNNNNNNNNNNNNNNNNNNNNNNNNNNNNNNNNNNNNNNNNNNNNNNNNNNNNNNNNNNNNNNNNNNNNNNNNNNNNNNNNNNNNNNNNNNNNNNNNNNNNNNNNNNNNNNNNNNNNNNNNNNNaataaataatataagtttttgattacttcctcctgctttagttttattattaatgagcagtatagtagaaagtggggctggaacaggatgaactgtttatcctcctttatcttctgttattgctcatggaggagcttccgtagatctagctattttttctttacatttagcaggaatttcttctattttaggtgcagtaaactttattacaactgtaattaatatacgatcaacaggaattacatttgatcgaataccattatttgtttgatcagtcgctattacagctttattacttcttttatctttacctgttttagctggtgcaattactatattactaacagatcgaaatttaaatacatcattttttgaccctgctggtggaggagatccaattttataccaacatttatttNNNN
>DQ348615
NNNNNNNNNNNNNNNNNNNNNNNNNNNNNNNNNNNNNNNNNNNNNtggaacttctttaagaatattaattcgaattgaattaggtcatccaggttcattaattggaaatgaccaaatttataatgtaattgtaacagctcatgcatttattataattttttttatagtaataccaattataattggtggattcggaaattgattagttcctttaatattaggagccccagatatagctttccctcgaataaataatataagtttttgattacttcctcctgctttaattttattattaatgagcagtatagtagaaagcggggctggaacaggatgaactgtttatcctcctttatcttctgttattgctcatggaggagcttccgtagatctagctattttttctttacatttagcaggaatttcttctattttaggtgcagtaaattttattacaactgtaattaatatacgatcaacaggaattacatttgatcgaataccattatttgtttgatcagttgctattacagctttattacttcttttatctttacctgttttagctggtgcaattactatattattaacagatcgaaatttaaatacatcattttttgaccctgctggtggaggagatccaattttataccaacatttatttNNNN
>DQ348616
NNNNNNNNNNNNNNNNNNNNNNNNNNNNNNNNNNtcaagtataattggaacttctttaagaatattaattcgaattgaattaggtcatccaggttcattaattggaaatgaccaaatttataatgtaattgtaacagctcatgcatttattataattttttttatagtaataccaattataattggtggattcggaaattgattagttcctttaatattaggagccccagatatagctttccctcgaataaataatataagtttttgattacttcctcctgctttaattttattattaatgagcagtatagtagaaagcggggctggaacaggatgaactgtttatcctcctttatcttctgttattgctcatggaggagcttccgtagatctagctattttttctttacatttagcaggaatttcttctattttaggtgcagtaaattttattacaactgtaattaatatacgatcaacaggaattacatttgatcgaataccattatttgtttgatcagttgctattacagctttattacttcttttatctttacctgttttagctggtgcaattactatattattaacagatcgaaatttaaatacatcattttttgaccctgctggtggaggagatccaattttataccaacatttatttNNNN
>DQ348617
NNNNNaactctatatt-ttatttttggagcttgatcaagtataattggaacttctttaagaatattaattcgaattgaattaggtcatccaggttcattaattggaaatgaccaaatttataatgtaattgtaacagctcatgcatttattataattttttttatagtaataccaattataattggtggattcggaaattgattagttcctttaatattaggagccccagatatagctttccctcgaataaataatataagtttttgattacttcctcctgctttagttttattattaatgagcagtatagtagaaagtggggctggaacaggatgaactgtttatcctcctttatcttctgttattgctcatggaggagcttccgtagatctagctattttttctttacatttagcaggaatttcttctattttaggtgcagtaaactttattacaactgtaattaatatacgatcaacaggaattacatttgatcgaataccattatttgtttgatcagttgctattacagctttattacttcttttatctttacctgttttagctggtgcaattactatattattaacagatcgaaatttaaatacatcattttttgaccctgctggtggaggagatccaattttataccaacatttatttNNNN
>DQ348618
NNNNNaactctatatt-ttatttttggagcttgatcaagtataattggaacttctttaagaatattaattcgaattgaattaggtcatccaggttcattaattggaaatgaccaaatttataatgtaattgtaacagctcatgcatttattataattttttttatagtaataccaattataattggtggattcggaaattgattagttcctttaatattaggagccccagatatagctttccctcgaataaataatataagtttttgattacttcctcctgctttagttttattattaatgagcagtatagtagaaagtggggctggaacaggatgaactgtttatcctcctttatcttctgttattgctcatggaggagcttccgtagatctagctattttttctttacatttagcaggaatttcttctattttaggtgcagtaaactttattacaactgtaattaatatacgatcaacaggaattacatttgatcgaataccattatttgtttgatcagtcgctattacagctttattacttcttttatctttacctgttttagctggtgcaattactatattaNNNNNNNNNNNNNNNNNNNNNNNNNNNNNNNNNNNNNNNNNNNNNNNNNNNNNNNNNNNNNNNNNNNNNNNNNNNNNNNNNN
>DQ348619
NNNNNaactctatatt-ttatttttggagcttgatcaagtataattggaacttctttaagaatattaattcgaattgaattaggtcatccaggttcattaattggaaatgaccaaatttataatgtaattgtaacagctcatgcatttattataattttttttatagtaataccaattataattggtggattcggaaattgattagttcctttaatattaggagccccagatatagctttccctcgaataaataatataagtttttgattacttccccctgctttagttttattattaatgagcagtatagtagaaagtggggctggaacaggatgaactgtttatcctcctttatcttctgttattgctcatggaggagcttccgtagatctagctattttttctttacatttagcaggaatttcttctattttaggtgcagtaaactttattacaactgtaattaatatacgatcaacaggaattacatttgatcgaataccattatttgtttgatcagttgctattacagctttattacttcttttatctttacctgttttagctggtgcaattactatattaNNNNNNNNNNNNNNNNNNNNNNNNNNNNNNNNNNNNNNNNNNNNNNNNNNNNNNNNNNNNNNNNNNNNNNNNNNNNNNNNNN
>DQ348620
attggaactctatatt-ttatttttggagcttgatcaagtataattggaacttctttaagaatattaattcgaattgaattaggtcatccaggttcattaattggaaatgaccaaatttataatgtaattgtaacagctcatgcatttattataattttttttatagtaataccaattataattggtggattcggaaattgattagttcctttaatattaggagccccagatatagctttccctcgaataaataatataagtttttgattacttcctcctgctttagttttattattaatgagcagtatagtagaaagcggggctggaacaggatgaactgtttatcctcctttatcttctgttattgctcatggaggagcttccgtagatctagctattttttctttacatttagcaggaatttcttctattttaggtgcagtaaactttattacaactgtaattaatatacgatcaacaggaattacatttgatcgaataccattatttgtttgatcagttgctattacagctttattacttcttttatctttacctgttttagctggtgcaattactatattattaacagatcgaaatttaaatacatcattttttgaccctgctggtggaggagatccaattttataccaacatttatttNNNN
>DQ348621
NNNNNaactctatatt-ttatttttggagcttgatcaagtataattggaacttctttaagaatattaattcgaattgaattaggtcatccaggttcattaattggaaatgaccaaatttataatgtaattgtaacagctcatgcatttattataattttttttatagtaataccaattataattggtggattcggaaattgattagttcctttaatattaggagccccagatatagctttccctcgaataaataatataagtttttgattacttcctcctgctttaattttattattaatgagcagtatagtagaaagcggggctggaacaggatgaactgtttatcctcctttatcttctgttattgctcatggaggagcttccgtagatctagctattttttctttacatttagcaggaatttcttctattttaggtgcagtaaattttattacaactgtaattaatatacgatcaacaggaattacatttgatcgaataccattatttgtttgatcagttgctattacagctttattacttcttttatctttacctgttttagctggtgcaattactatattatNNNNNNNNNNNNNNNNNNNNNNNNNNNNNNNNNNNNNNNNNNNNNNNNNNNNNNNNNNNNNNNNNNNNNNNNNNNNNNNNN
>DQ348602
NNNNNNNNNNNNNNNNNNNNNNNNNNNNNNNNNNNNNNNNataattggaacttctttaagaatattaattcgaattgaattaggtcatccaggttcattaattggaaatgaccaaatttataatgtaattgtaacagctcatgcatttattataattttttttatagtaataccaattataattggtggattcggaaattgattagttcctttaatattaggagccccagatatagctttccctcgaataaataatataagtttttgattacttcctcctgctttagttttattattaatgagcagtatagtagaaagcggggctggaacaggatgaactgtttatcctcctttatcttctgttattgctcatggaggagcttctgtagatctagctattttttctttacatttagcaggaatttcttctattttaggtgcagtaaactttattacaactgtaattaatatacgatcaacaggaattacatttgatcgaataccattatttgtttgatcagttgctattacagctttattacttcttttatctttacctgttttagctggtgcaattactatattattaacagatcgaaatttaaatacatcattttttgaccctgctggtggagganatccaattttataccaacatttatttNNNN
>DQ348601
NNNNNNNNNNNNNNNNNNNNNNNNNNNNNNNNNNNNNNgtataattggaacttctttaagaatattaattcgaattgaattaggtcatccaggttcattaattggaaatgaccaaatttataatgtaattgtaacagctcatgcatttattataattttttttatagtaataccaattataattggtggattcggaaattgattagttcctttaatattaggagccccagatatagctttccctcgaataaataatataagtttttgattacttcctcctgctttagttttattattaatgagcagtatagtagaaagcggggctggaacaggatgaactgtttatcctcctttatcttctgttattgctcatggaggagcttccgtagatctagctattttttctttacatttagcaggaatttcttctattttaggtgcagtaaactttattacaactgtaattaatatacgatcaacaggaattacatttgatcgaataccattatttgtttgatcagttgctattacagctttattacttcttttatctttacctgttttagctggtgcaattactatattattaacagatcgaaatttaaatacatcattttttgaccctgctggtggaggagatccaattttataccaacatttatttNNNN
>DQ348622
NNNNNaactttatatt-ttatttttggagcttgatcaagtataattggaacttcattaagaatattaattcgaattgaattaggtcatccaggttcattaattggaaatgaccaaatttataatgtaattgtaacagcccatgcatttattataatttttttcatagtaataccaattataattggtggattcggaaattgattagttcctttaatactaggagccccagatatagctttccctcgaataaataatataagtttttgactacttcctcctgctttagttttattattaatgagcagtatagtagaaagtggagctgggacagggtgaactgtttatcctcctttatcatctgttattgctcatggaggagcttctgtagatctagcaattttttctttacatttagctggaatttcttctattttaggagcagtaaattttattacaactgtaattaatatacgatcaacaggaatcacatttgatcgaataccattatttgtttgatcagttgctattacagctttattacttcttttatctttacctgttttagctggtgctattactatattattaacagaccgaaatttaaatacatcattttttgaccctgctggtggaggagaccctattttatatcaacatttattttgat
>DQ348623
NNNNNNNNNNNNNNNNNNNNNNNNNNNNNNNNNNNNNNNNNNNNNNNNNNNNNNNNNNNNNNNNNNNNNNNNNNNNNNNNNNNNNNNNNNNNNNNNNNNNNNNNNNNNNNNNNNNNNNNNNNNNNNNNNNNNNNNNNNNNNNNNNNNNNNNNNNNNNNNNNNNNNNNNNNNNNNNNNNNNNNNNNNNNNNNNNNNNNNNNNNNNNNNNNNNNNNNNNNNNNNNNNNNNNNNNNNNNNNNNNNNNNNaataaataatataagtttttgactacttcctcctgctttagttttattattaatgagcagtatagtagaaagtggagctgggacagggtgaactgtttatcctcctttatcatctgttattgctcatggaggagcttctgtagatctagcaattttttctttacatttagctggaatttcttctattttaggagcagtaaattttattacaactgtaattaatatacgatcaacaggaatcacatttgatcgaataccattatttgtttgatcagttgctattacagctttattacttcttttatctttacctgttttagctggtgctattactatattattaacagaccgaaatttaaatacatcattttttgaccctgctggtggaggagaccctattttatatcaacatttatttNNNN
>DQ348624
NNNNNNNNNNNNNNNNNNNNNNNNNNNNNNNNNNNNNNNNataattggaacttcattaagaatattaattcgaattgaattaggtcatccaggttcattaattggaaatgaccaaatttataatgtaattgtaacagcccatgcatttattataatttttttcatagtaataccaattataattggtggattcggaaattgattagttcctttaatactaggagccccagatatagctttccctcgaataaataatataagtttttgactacttcctcctgctttagttttattattaatgagcagtatagtagaaagtggagctgggacagggtgaactgtttatcctcctttatcatctgttattgctcatggaggagcttctgtagatttagcaattttttctttacatttagctggaatttcttctattttaggagcagtaaattttattacaactgtaattaatatacgatcaacaggaattacatttgatcgaataccattatttgtttgatcagttgctattacagctttattacttcttttatctttacctgttttagctggtgctattactatattattaacagaccgaaatttaaatacatcattttttgaccctgctggtggaggagaccctattttataccaacatttatttNNNN
>DQ348625
NNNNNNNNNNNNNNNNNNNNNNNNNNNNNNNNNNNNNNNNNNNNNNNNNNNNNNNNNNNNNNNNNNNNNNNNNNNNNNNNNNNNNNNNNNNNNNNNNNNNNNNNNNNNNNNNNNNNNNNNNNNNNNNNNNNNNNNNNNNNNNNNNNNNNNNNNNNNNNNNNNNNNNNNNNNNNNNNNNNNNNNNNNNNNNNNNNNNNNNNNNNNNNNNNNNNNNNNNNNNNNNNNNNNNNNNNNNNNNNNNNNNNNaataaataatataagtttttgactacttcctcctgctttagttttattattaatgagcagtatagtagaaagtggagctgggacaggatgaactgtttatcctcctttatcatctgttattgctcatggaggagcttctgtagatctagcaattttttctttacatttagctggaatttcttctattttaggagcagtaaattttattacaactgtaattaatatacgatcaacaggaatcacatttgatcgaataccattatttgtttgatcagttgctattacagctttattacttcttttatctttacctgttttagctggtgctattactatattattaacagaccgaaatttaaatacatcattttttgaccctgctggtggaggagaccctattttatatcaacatttatttNNNN
>DQ348626
NNNNNNNNNNNNNNNNNNNNNNNNNNNNNNNNNNNNNNNNNtaattggaacttcattaagaatattaattcgaattgaattaggtcatccaggttcattaattggaaatgaccaaatttataatgtaattgtaacagcccatgcatttattataatttttttcatagtaataccaattataattggtggattcggaaattgattagttcctttaatactaggagccccagatatagctttccctcgaataaataatataagtttttgactacttcctcctgctttagttttattattaatgagcagtatagtagaaagtggagctgggacagggtgaactgtttatcctcctttatcatctgttattgctcatggaggagcttctgtagatttagcaattttttctttacatttagctggaatttcttctattttaggagcagtaaattttattacaactgtaattaatatacgatcaacaggaatcacatttgatcgaataccattatttgtttgatcagttgctattacagctttattacttcttttatctttacctgttttagctggtgctattactatattattaacagaccgaaatttaaatacatcattttttgaccctgctggtggaggagaccctattttataccaacatttatttNNNN
>DQ348627
NNNNNNNNNNNNNNNNNNNNNNNNNNNNNNNNNNNNNNNNataattggaacttcattaagaatattaattcgaattgaattaggtcatccaggttcattaattggaaatgaccaaatttataatgtaattgtaacagcccatgcatttattataatttttttcatagtaataccaattataattggtggattcggaaattgattagttcctttaatactaggagccccagatatagctttccctcgaataaataatataagtttttgactacttcctcctgctttagttttattattaatgagcagtatagtagaaagtggagctgggacagggtgaactgtttatcctcctttatcatctgttattgctcatggaggagcttctgtagatttagcaattttttctttacatttagctggaatttcttctattttaggagcagtaaattttattacaactgtaattaatatacgatcaacaggaatcacatttgatcgaataccattatttgtttgatcagttgctattacagctttattacttcttttatctttacctgttttagctggtgctattactatattattaacagaccgaaatttaaatacatcattttttgaccctgctggtggaggagaccctattttataccaacatttatttNNNN
>DQ348628
NNNNNNNNNNNNNNNNNNNNNNNNNNNNNNNNNNNNNNNNNNNNNNNNNNNNNNNNNNNNNNNNNNNNNNNNNNNNNNNNNNNNNNNNNNNNNNNNNNNNNNNNNNNNNNNNNNNNNNNNNNNNNNNNNNNNNNNNNNNNNNNNNNNNNNNNNNNNNNNNNNNNNNNNNNNNNNNNNNNNNNNNNNNNNNNNNNNNNNNNNNNNNNNNNNNNNNNNNNNNNNNNNNNNNNNNNNNNNNNNNNNNNNaataaataatataagtttttgactacttcctcctgctttagttttattattaatgagcagtatagtagaaagtggagctgggacagggtgaactgtttatcctcctttatcatctgttattgctcatggaggagcttctgtagatctagcaattttttctttacatttagctggaatttcttctattttaggagcagtaaattttattacaactgtaattaatatacgatcaacaggaatcacatttgatcgaataccattatttgtttgatcagttgctattacagctttattacttcttttatctttacctgttttagctggtgctattactatattattaacagaccgaaatttaaatacatcattttttgaccctgctggtggaggagaccctattttatatcaacatttatttNNNN
>DQ348629
NNNNNNNNNNNNNNNNNNNNNNNNNNNNNNNNNNNNNNNNNNNNNttggacttcattaagaatattaattcgaattgaattaggtcatccaggttcattaattggaaatgaccaaatttataatgtaattgtaacagcccatgcatttattataatttttttcatagtaataccaattataattggtggattcggaaattgattagttcctttaatactaggagccccagatatagctttccctcgaataaataatataagtttttgactacttcctcctgctttagttttattattaatgagcagtatagtagaaaatggagctggaannnnnnnnnctgtttatcctcctttatcatctgttattgctcatggaggagcttctgtagatctagcaattttttctttacatttagctggaatttcttctattttaggagcagtaaattttattacaactgtaattaatatacgatcaactggaatcacatttgatcgaataccattatttgtttgatcagttgctattacagctttattacttcttttatctttacctgttttagctggtgctattactatattattaacagaccgaaatttaaatacatcattttttgaccctgctggtggaggagaccctattttatatcaacatttatttNNNN
>DQ348630
NNNNNNNNNNNNNNNNNNNNNNNNNNNNNNNNNNNNNNNNNNNNNNNNNNNNNNNNNNNNNNNNNNNNNNNNNNNNNNNNNNNNNNNNNNNNNNNNNNNNNNNNNNNNNNNNNNNNNNNNNNNNNNNNNNNNNNNNNNNNNNNNNNNNNNNNNNNNNNNNNNNNNNNNNNNNNNNNNNNNNNNNNNNNNNNNNNNNNNNNNNNNNNNNNNNNNNNNNNNNNNNNNNNNNNNNNNNNNNNNNNNNNNaataaataatataagtttttgactacttcctcctgctttagttttattattaatgagcagtatagtagaaagtggagctgggacagggtgaactgtttatcctcctttatcatctgttattgctcatggaggagcttctgtagatctagcaattttttctttacatttagctggaatttcttctattttaggagcagtaaattttattacaactgtaattaatatacgatcaacaggaatcacatttgatcgaataccattatttgtttgatcagttgctattacagctttattacttcttttatctttacctgttttagctggtgctattactatattattaacagaccgaaatttaaatacatcattttttgaccctgctggtggaggagaccctattttatatcaacatttatttNNNN
>DQ348631
NNNNNaactttatatt-ttatttttggagcttgatcaagtataattggaacttcattaagaatattaattcgaattgaattaggtcatccaggttcattaattggaaatgaccaaatttataatgtaattgtaacagcccatgcatttattataatttttttcatagtaataccaattataattggtggattcggaaattgattagttcctttaatactaggagccccagatatagctttccctcgaataaataatataagtttttgactacttcctcctgctttagttttattattaatgagcagtatagtagaaagtggagctgggacagggtgaactgtttatcctcctttatcatctgttattgctcatggaggagcttctgtagatctagcaattttttctttacatttagctggaatttcttctattttaggagcagtaaattttattacaactgtaattaatatacgatcaacaggaatcacatttgatcgaataccattatttgtttgatcagttgctattacagctttattacttcttttatctttacctgttttagctggtgctattactatattattaNNNNNNNNNNNNNNNNNNNNNNNNNNNNNNNNNNNNNNNNNNNNNNNNNNNNNNNNNNNNNNNNNNNNNNNNNNNNNNN
>DQ348632
NNNNNaactttatatt-ttatttttggagcttgatcaagtataattggaacttcattaagaatattaattcgaattgaattaggtcatccaggttcattaattggaaatgaccaaatttataatgtaattgtaacagcccatgcatttattataatttttttcatagtaataccaattataattggtggattcggaaattgattagttcctttaatactaggagccccagatatagctttccctcgaataaataatataagtttttgactacttcctcctgctttagttttattattaatgagcagtatagtagaaagtggagctgggacaggatgaactgtttatcctcctttatcatctgttattgctcatggaggagcttctgtagatctagcaattttttctttacatttagctggaatttcttctattttaggagcagtaaattttattacaactgtaattaatatacgatcaacaggaatcacatttgatcgaataccattatttgtttgatcagttgctattacagctttattacttcttttatctttacctgttttagctggtgctattactatattattaNNNNNNNNNNNNNNNNNNNNNNNNNNNNNNNNNNNNNNNNNNNNNNNNNNNNNNNNNNNNNNNNNNNNNNNNNNNNNNN
>DQ348633
NNNNNaactttatatt-ttatttttggagcttgatcaagtataattggaacttcattaagaatattaattcgaattgaattaggtcatccaggttcattaattggaaatgaccaaatttataatgtaattgtaacagcccatgcatttattataatttttttcatagtaataccaattataattggtggattcggaaattgattagttcctttaatactaggagccccagatatagcttttcctcgaataaataatataagtttttgactacttcctcctgctttagttttattattaatgagcagtatagtagaaagtggagctgggacagggtgaactgtttatcctcctttatcatctgttattgctcatggaggagcttctgtagatctagcaattttttctttacatttagctggaatttcttctattttaggagcagtaaattttattacaactgtaattaatatacgatcaacaggaatcacatttgatcgaataccattatttgtttgatcagttgctattacagctttattacttcttttatctttacctgttttagctggtgctattactatattattaacagaccgaaatttaaatacatcattttttgNNNNNNNNNNNNNNNNNNNNNNNNNNNNNNNNNNNNNNNNNNNNNNNN
>DQ348634
NNNNNaactttatatt-ttatttttggagcttgatcaagtataattggaacttcattaagaatattaattcgaattgaattaggtcatccaggttcattaattggaaatgaccaaatttataatgtaattgtaacagcccatgcatttattataatttttttcatagtaataccaattataattggtggattcggaaattgattagttcctttaatactaggagccccagatatagctttccctcgaataaataatataagtttttgactacttcctcctgctttagttttattattaatgagcagtatagtagaaagtggagctgggacagggtgaactgtttatcctcctttatcatctgttattgctcatggaggagcttctgtagatttagcaattttttctttacatttagctggaatttcttctattttaggagcagtaaattttattacaactgtaattaatatacgatcaacaggaatcacatttgatcgaataccattatttgtttgatcagttgctattacagctttattacttcttttatctttacctgttttagctgNNNNNNNNNNNNNNNNNNNNNNNNNNNNNNNNNNNNNNNNNNNNNNNNNNNNNNNNNNNNNNNNNNNNNNNNNNNNNNNNNNNNNNNNNNNNNNNNNNN
>DQ348635
NNNNNaactttatatt-ttatttttggagcttgatcaagtataattggaacttcattaagaatattaattcgaattgaattaggtcatccaggttcattaattggaaatgaccaaatttataatgtaattgtaacagcccatgcatttattataatttttttcatagtaataccaattataattggtggattcggaaattgattagttcctttaatactaggagccccagatatagctttccctcgaataaataatataagtttttgactacttcctcctgctttagttttattattaatgagcagtatagtagaaaatggagctggaacaggNNNNNNNNNNNNNNNNNNNNNNNNNNNNNNNNNNNNNNNNNNNNNNNNNNNNNNNNNNNNNNNNNNNNNNNNNNNNNNNNNNNNNNNNNNNNNNNNNNNNNNNNNNNNNNNNNNNNNNNNNNNNNNNNNNNNNNNNNNNNNNNNNNNNNNNNNNNNNNNNNNNNNNNNNNNNNNNNNNNNNNNNNNNNNNNNNNNNNNNNNNNNNNNNNNNNNNNNNNNNNNNNNNNNNNNNNNNNNNNNNNNNNNNNNNNNNNNNNNNNNNNNNNNNNNNNNNNNNNNNNNNNNNNNNNNNNNNNNNNNNNNNNNNNNNNNNNNNNNNNNNNNNNNNNNNNNNN
>DQ348636
NNNNNaactttatatt-ttatttttggagcttgatcaagtataattggaacttcattaagaatattaattcgaattgaattaggtcatccaggttcattaattggaaatgaccaaatttataatgtaattgtaacagcccatgcatttattataatttttttcatagtaataccaattataattggtggattcggaaattgattagttcctttaatactaggagccccagatatagctttccctcgaataaataatataagtttttgactacttcctcctgctttagttttattattaatgagcagtatagtagaaagtggagctgggacagggtgaactgtttatcctcctttatcatctgttattgctcatggaggagcttctgtagatctagcaattttttctttacatttagccggaatttcttctattttaggagcagtaaattttattacaactgtaattaatatacgatcaacaggaatcacatttgatcgaataccattatttgtttgatcagttgctattacagctttattacttcttttatctttacctgttttagctggtgctattactatattattNNNNNNNNNNNNNNNNNNNNNNNNNNNNNNNNNNNNNNNNNNNNNNNNNNNNNNNNNNNNNNNNNNNNNNNNNNNNNNNN
>DQ348637
NNNNNNNNNNNNNNNNNNNNNNNNNNNNNNNNNNNNNNNNNNNattggaacttcattaagaatattaattcgaattgaattaggtcatccaggttcattaattggaaatgaccaaatttataatgtaattgtaacagcccatgcatttattataatttttttcatagtaataccaattataattggtggattcggaaattgattagttcctttaatactaggagccccagatatagctttccctcgaataaataatataagtttttgactacttcctcctgctttagttttattattaatgagcagtatagtagaaagtggagctgggacaggatgaactgtttatcctcctttatcatctgttattgctcatggaggagcttctgtagatctagcaattttttctttacatttagctggaatttcttctattttaggagcagtaaattttattacaactgtaattaatatacgatcaacaggaatcacatttgatcgaataccattatttgtttgatcagttgctattacagctttattacttcttttatctttacctgttttagctggtgctattactatattattaacagaccgaaatttaaatacatcattttttgaccctgctggtggaggagaccctattttatatcaacatttatttNNNN
>DQ348638
NNNNNNNNNNNNNNNNNNNNNNNNNNNNNNNNNNNNNNNNNNNNNNNNNNcttcattaagaatattaattcgaattgaattngntcatccaggttcattaattggaaatgaccaaatttataatgtaattgtaacagcccatgcatttattataatttttttcatagtaataccaattataattggtggattcggaaattgattagttcctttaatactaggagccccagatatagcttttcctcgaataaataatataagtttttgactacttcctcctgctttagttttattattaatgagcagtatagtagaaaatggagctggaacagNNNNNNNNNNNNNNNNNNNNNNNNNNNNNNNNNNNNNNNNNNNNNNNNNNNNNNNNNNNNNNNNNNNNNNNNNNNNNNNNNNNNNNNNNNNNNNNNNNNNNNNNNNNNNNNNNNNNNNNNNNNNNNNNNNNNNNNNNNNNNNNNNNNNNNNNNNNNNNNNNNNNNNNNNNNNNNNNNNNNNNNNNNNNNNNNNNNNNNNNNNNNNNNNNNNNNNNNNNNNNNNNNNNNNNNNNNNNNNNNNNNNNNNNNNNNNNNNNNNNNNNNNNNNNNNNNNNNNNNNNNNNNNNNNNNNNNNNNNNNNNNNNNNNNNNNNNNNNNNNNNNNNNNNNNNNNNNN
>DQ348639
NNNNNNNNNNNNNNNNNNNNNNNNNNNNNNNNNNNNNNNNNNNNNNNNNNcttcattaagaatattaattcgaattgaattaggtcatccaggttcattaattggaaatgaccaaatttataatgtaattgtaacagcccatgcatttattataatttttttcatagtaataccaattataattggtggattcggaaattgattagttcctttaatactaggagccccagatatagctttccctcgaataaataatataagtttttgactacttcctcctgctttagttttattattaatgagcagtatagtagaaagtggagctgggacagggtgaactgtttatcctcctttatcatctgttattgctcatggaggagcttctgtagatttagcaattttttctttacatttagctggaatttcttctattttaggagcagtaaattttattacaactgtaattaatatacgatcaacaggaatcacatttgatcgaataccattatttgtttgatcagttgctattacagctttattacttcttttatctttacctgttttagctggtgctNNNNNNNNNNNNNNNNNNNNNNNNNNNNNNNNNNNNNNNNNNNNNNNNNNNNNNNNNNNNNNNNNNNNNNNNNNNNNNNNNNNNNNNNNNNNNN
>DQ348640
NNNNNaactttatatt-ttatttttggagcttgatcaagtataattggaacttcattaagaatattaattcgaattgaattaggtcatccaggttcattaattggaaatgaccaaatttataatgtaattgtaacagcccatgcatttattataatttttttcatagtaataccaattataattggtggattcggaaattgattagttcctttaatactaggagccccagatatagctttccctcgaataaataatataagtttttgactacttcctcctgctttagttttattattaatgagcagtatagtagaaagtggagctgggacaggatgaactgtttatcctcctttatcatctgttattgctcatggaggagcttctgtagatctagcaattttttctttacatttagctggaatttcttctattttaggagcagtaaattttattacaactgtaattaatatacgatcaacaggaatcacatttgatcgaataccattatttgtttgatcagttgctattacagctttattacttcttttatctttacctgttttagctggtgctattactatattattaacagaccgaaatttaaatacatcattttttgNNNNNNNNNNNNNNNNNNNNNNNNNNNNNNNNNNNNNNNNNNNNNNNN
>DQ348641
NNNNNaactttatatt-ttatttttggagcttgatcaagtataattggaacttcattaagaatattaattcgaattgaattaggtcatccaggttcattaattggaaatgaccaaatttataatgtaattgtaacagcccatgcatttattataatttttttcatagtaataccaattataattggtggattcggaaattgattagttcctttaatactaggagccccagatatagctttccctcgaataaataatataagtttttgactacttcctcctgctttagttttattattaatgagcagtatagtagaaagtggagctgggacagggtgaactgtttatcctcctttatcatctgttattgctcatggaggagcttctgtagatctagcaattttttctttacatttagctggaatttcttctattttaggagcagtaaattttattacaactgtaattaatatacgatcaacaggaatcacatttgatcgaataccattatttgtttgatcagttgctattacagctttattacttcttttatctttacctgttttagctggtgctattactatattattaNNNNNNNNNNNNNNNNNNNNNNNNNNNNNNNNNNNNNNNNNNNNNNNNNNNNNNNNNNNNNNNNNNNNNNNNNNNNNNN
>DQ348642
NNNNNaactttatatt-ttatttttggagcttgatcaagtataattggaacttcattaagaatattaattcgaattgaattaggtcatccaggttcattaattggaaatgaccaaatttataatgtaattgtaacagcccatgcatttattataatttttttcatagtaataccaattataattggtggattcggaaattgattagttcctttaatactaggagccccagatatagctttccctcgaataaataatataagtttttgactacttcctcctgctttagttttattattaatgagcagtatagtagaaagtggagctgggacaggatgaactgtttatcctcctttatcatctgttattgctcatggaggagcttctgtagatctagcaattttttctttacatttagctggaatttcttctattttaggagcagtaaattttattacaactgtaattaatatacgatcaacaggaatcacatttgatcgaataccattatttgtttgatcagttgctattacagctttattacttcttttatctttacctgttttagctggtgctattactatattattNNNNNNNNNNNNNNNNNNNNNNNNNNNNNNNNNNNNNNNNNNNNNNNNNNNNNNNNNNNNNNNNNNNNNNNNNNNNNNNN
>DQ348643
NNNNNNNNNNNNNNNNNNNNNNNNNNNNNNNNNNNNNNNNNNNNNNNNNNcttcattaagaatattaattcgaattgaattaggtcatccaggttcattaattggaaatgaccaaatttataatgtaattgtaacagcccatgcatttattataatttttttcatagtaataccaattataattggtggattcggaaattgattagttcctttaatactaggagccccagatatagctttccctcgaataaataatataagtttttgactacttcctcctgctttagttttattattaatgagcagtatagtagaaaatggagctggaacagNNNNNNNNNNNNNNNNNNNNNNNNNNNNNNNNNNNNNNNNNNNNNNNNNNNNNNNNNNNNNNNNNNNNNNNNNNNNNNNNNNNNNNNNNNNNNNNNNNNNNNNNNNNNNNNNNNNNNNNNNNNNNNNNNNNNNNNNNNNNNNNNNNNNNNNNNNNNNNNNNNNNNNNNNNNNNNNNNNNNNNNNNNNNNNNNNNNNNNNNNNNNNNNNNNNNNNNNNNNNNNNNNNNNNNNNNNNNNNNNNNNNNNNNNNNNNNNNNNNNNNNNNNNNNNNNNNNNNNNNNNNNNNNNNNNNNNNNNNNNNNNNNNNNNNNNNNNNNNNNNNNNNNNNNNNNNNNN
>DQ348644
NNNNNaactttatatt-ttatttttggagcttgatcaagtataattggaacttcattaagaatattaattcgaattgaattaggtcatccaggttcattaattggaaatgaccaaatttataatgtaattgtaacagcccatgcatttattataatttttttcatagtaataccaattataattggtggattcggaaattgattagttcctttaatactaggagccccagatatagctttccctcgaataaataatataagtttttgactacttcctcctgctttagttttattattaatgagcagtatagtagaaagtggagctgggacaggatgaactgtttatcctcctttatcatctgttattgctcatggaggagcttctgtagatctagcaattttttctttacatttagctggaatttcttctattttaggagcagtaaattttattacaactgtaattaatatacgatcaacaggaatcacatttgatcgaataccattatttgtttgatcagttgctattacagctttattacttcttttatctttacctgttttagctggtgctattactatattattaNNNNNNNNNNNNNNNNNNNNNNNNNNNNNNNNNNNNNNNNNNNNNNNNNNNNNNNNNNNNNNNNNNNNNNNNNNNNNNN
>DQ348645
NNNNNNNNNNNNNNNNNNNNNNNNNNNNNNNNNNNNNNNNNNNNNNggaacttcattaagaatattaattcgaattgaattaggtcatccaggttcattaattggaaatgaccaaatttataatgtaattgtaacagcccatgcatttattataatttttttcatagtaataccaattataattggtggattcggaaattgattagttcctttaatactaggagccccagatatagctttccctcgaataaataatataagtttttgactacttcctcctgctttagttttattattaatgagcagtatagtagaaaatggagctggaacaggaNNNNNNNNNNNNNNNNNNNNNNNNNNNNNNNNNNNNNNNNNNNNNNNNNNNNNNNNNNNNNNNNNNNNNNNNNNNNNNNNNNNNNNNNNNNNNNNNNNNNNNNNNNNNNNNNNNNNNNNNNNNNNNNNNNNNNNNNNNNNNNNNNNNNNNNNNNNNNNNNNNNNNNNNNNNNNNNNNNNNNNNNNNNNNNNNNNNNNNNNNNNNNNNNNNNNNNNNNNNNNNNNNNNNNNNNNNNNNNNNNNNNNNNNNNNNNNNNNNNNNNNNNNNNNNNNNNNNNNNNNNNNNNNNNNNNNNNNNNNNNNNNNNNNNNNNNNNNNNNNNNNNNNNNNNNNNN
>DQ348646
NNNNNaactttatatt-ttatttttggagcttgatcaagtataattggaacttcattaagaatattaattcgaattgaattaggtcatccaggttcattaattggaaatgaccaaatttataatgtaattgtaacagcccatgcatttattataatttttttcatagtaataccaattataattggtggattcggaaattgattagttcctttaatactaggagccccagatatagctttccctcgaataaataatataagtttttgactacttcctcctgctttagttttattattaatgagcagtatagtagaaagtggagctgggacagggtgaactgtttatcctcctttatcatctgttattgctcatggaggagcttctgtagatctagcaattttttctttacatttagctggaatttcttctattttaggagcagtaaattttattacaactgtaattaatatacgatcaacaggaatcacatttgatcgaataccattatttgtttgatcagttgctattacagctttattacttcttttatctttacctgttttagctgNNNNNNNNNNNNNNNNNNNNNNNNNNNNNNNNNNNNNNNNNNNNNNNNNNNNNNNNNNNNNNNNNNNNNNNNNNNNNNNNNNNNNNNNNNNNNNNNNNN
>DQ348647
NNNNNNNNNNNNNNNNNNNNNNNNNNNNNNNNNNNNNNNNNNNNNNNNNNNNNNNNNNNNgatattanttcgaattgaattaggtcancnnggttcattaattggaaatgaccaaatttataatgtaattgtaacagcccatgcntttattataatttttttcatagtaataccaattataattggtggattcggaaattgattagttcctttaatactaggagccccagatatagctttccctcgaataaataatataagtttttgactacttcctcctgctttagttttattattaatgagcagtatagtagaaaatggagctggNNNNNNNNNNNNNNNNNNNNNNNNNNNNNNNNNNNNNNNNNNNNNNNNNNNNNNNNNNNNNNNNNNNNNNNNNNNNNNNNNNNNNNNNNNNNNNNNNNNNNNNNNNNNNNNNNNNNNNNNNNNNNNNNNNNNNNNNNNNNNNNNNNNNNNNNNNNNNNNNNNNNNNNNNNNNNNNNNNNNNNNNNNNNNNNNNNNNNNNNNNNNNNNNNNNNNNNNNNNNNNNNNNNNNNNNNNNNNNNNNNNNNNNNNNNNNNNNNNNNNNNNNNNNNNNNNNNNNNNNNNNNNNNNNNNNNNNNNNNNNNNNNNNNNNNNNNNNNNNNNNNNNNNNNNNNNNNNNNNNN
>DQ348648
NNNNNNNNNNNNNNNNNNNNNNNNNNNNNNNNNNNNNNNNNNNNNNNNNNNNNNNNNNNNaatattaattcgaattgaattaggtcatccaggttcattaattggaaatgaccaaatttataatgtaattgtaacagcccatgcatttattataatttttttcatagtaataccaattataattggtggattcggaaattgattagttcctttaatactaggagccccagatatagctttccctcgaataaataatataagtttttgactacttcctcctgctttagttttattattaatgagcagtatagtagaaaatggagctggaacaggNNNNNNNNNNNNNNNNNNNNNNNNNNNNNNNNNNNNNNNNNNNNNNNNNNNNNNNNNNNNNNNNNNNNNNNNNNNNNNNNNNNNNNNNNNNNNNNNNNNNNNNNNNNNNNNNNNNNNNNNNNNNNNNNNNNNNNNNNNNNNNNNNNNNNNNNNNNNNNNNNNNNNNNNNNNNNNNNNNNNNNNNNNNNNNNNNNNNNNNNNNNNNNNNNNNNNNNNNNNNNNNNNNNNNNNNNNNNNNNNNNNNNNNNNNNNNNNNNNNNNNNNNNNNNNNNNNNNNNNNNNNNNNNNNNNNNNNNNNNNNNNNNNNNNNNNNNNNNNNNNNNNNNNNNNNNNNN
>DQ348649
NNNNNaactttatatt-ttatttttggagcttgatcaagtataattggaacttcattaagaatattaattcgaattgaattaggtcatccaggttcattaattggaaatgaccaaatttataatgtaattgtaacagcccatgcatttattataatttttttcatagtaataccaattataattggtggattcggaaattgattagttcctttaatactaggagccccagatatagctttccctcgaataaataatataagtttttgactacttcctcctgctttagttttattattaatgagcagtatagtagaaagtggagctgggacagggtgaactgtttatcctcctttatcatctgttattgctcatggaggagcttctgtagatttagcaattttttctttacatttagctggaatttcttctattttaggagcagtaaattttattacaactgtaattaatatacgatcaacaggaatcacatttgatcgaataccattatttgtttgatcagttgctattacagctttattacttcttttatctttacctgttttagctggtgctattactatattattaNNNNNNNNNNNNNNNNNNNNNNNNNNNNNNNNNNNNNNNNNNNNNNNNNNNNNNNNNNNNNNNNNNNNNNNNNNNNNNN
>DQ348650
NNNNNaactttatatt-ttatttttggagcttgatcaagtataattggaacttcattaagaatattaattcgaattgaattaggtcatccaggttcattaattggaaatgaccaaatttataatgtaattgtaacagcccatgcatttattataatttttttcatagtaataccaattataattggtggattcggaaattgattagttcctttaatactaggagccccagatatagctttccctcgaataaataatataagtttttgactacttcctcctgctttagttttattattaatgagcagtatagtagaaagtggagctgggacagggtgaactgtttatcctcctttatcatctgttattgctcatggaggagcttctgtagatttagcaattttttctttacatttagctggaatttcttctattttaggagcagtaaattttattacaactgtaattaatatacgatcaacaggaatcacatttgatcgaataccattatttgtttgatcagttgctattacagctttattacttcttttatctttacctgttttagctggtgctattactatattattaacagaccgaaatttaaatacatcattttttgNNNNNNNNNNNNNNNNNNNNNNNNNNNNNNNNNNNNNNNNNNNNNNNN
>DQ348652
NNNNNaactctatatt-ttatttttggagcttgatcaagtataattggaacttctttaagtatattaattcgaattgaattaggtcatccaggttcattaattggaaatgaccaaatttataatgtaattgtaacagctcatgcatttatcataattttttttatagtaataccaattataattggaggatttggaaattgattagttcctttaatattaggagccccagatatagctttccctcgaataaataatataagtttttgattacttccccctgctttagttttattattaatgagcagtatagtagaaagtggagctggaacaggatgaactgtttatcctcctttatcttctgttattgctcatggaggagcttctgtagatctagcaattttttctttacatttagcaggaatttcttctattttaggtgcagtaaattttattacaactgtaattaatatacgatcaacaggaattacatttgatcgaataccattatttgtttgatcagtcgctattacagctttattacttcttttatctttacctgttttagcaggtgcaattactatattattaacagaccgaaatttaaatacatcattttttgaccctgctggtggaggagatccaattttataccaacatttattttgat
>DQ348653
NNNNNaactctatatt-ttatttttggagcttgatcaagtataattggaacttctttaagtatattaattcgaattgaattaggtcatccaggttcattaattggaaatgaccaaatttataatgtaattgtaacagctcatgcatttatcataattttttttatagtaataccaattataattggaggatttggaaattgattagttcctttaatattaggagccccagatatagctttccctcgaataaataatataagtttttgattacttccccctgctttagttttattattaatgagcagtatagtagaaagtggagctggaacaggatgaactgtttatcctcctttatcttctgttattgctcatggaggagcttctgtagatctagcaattttttctttacatttagcaggaatttcttctattttaggtgcagtaaattttattacaactgtaattaatatacgatcaacaggaattacatttgatcgaataccattatttgtttgatcagtcgctattacagctttattacttcttttatctttacctgttttagcaggtgcaattactatattattaacagaccgaaatttaaatacatcattttttgaccctgctggtNNNNNNNNNNNNNNNNNNNNNNNNNNNNNNNNNNNNN
>DQ348654
NNNNNNNNNNNNNNNNNNNNNNNNNNNNNNNNNNNNNNNNNNNattggaacttctttaagtatattaattcgaattgaattaggtcatccaggttcattaattggaaatgaccaaatttataatgtaattgtaacagctcatgcatttatcataattttttttatagtaataccaattataattggaggatttggaaattgattagttcctttaatattaggagccccagatatagctttccctcgaataaataatataagtttttgattacttccccctgctttagttttattattaatgagcagtatagtagaaagtggagctggaacaggatgaactgtttatcctcctttatcttctattattgctcatggaggagcttctgtagatctagcaattttttctttacatttagcaggaatttcttctattttaggtgcagtaaattttattacaactgtaattaatatacgatcaacaggaattacatttgatcgaataccattatttgtttgatcagtcgctattacagctttattacttcttttatctttacctgttttagcaggtgcaattactatattatNNNNNNNNNNNNNNNNNNNNNNNNNNNNNNNNNNNNNNNNNNNNNNNNNNNNNNNNNNNNNNNNNNNNNNNNNNNNNNNNN
>DQ348655
NNNNNNNNNNNNNNNNNNNNNNNNNNNNNNNNNNNNNNNNNatattggaacttctttaagtatattaattcgaattgaattaggtcatccaggttcattaattggaaatgaccaaatttataatgtaattgtaacagctcatgcatttatcataattttttttatagtaataccaattataattggaggatttggaaattgattagttcctttaatattaggagccccagatatagctttccctcgaataaataatataagtttttgattacttccccctgctttagttttattattaatgagcagtatagtagaaagtggagctggaacaggatgaactgtttatcctcctttatcttctgttattgctcatggaggagcttctgtagatctagcaattttttctttacatttagcaggaatttcttctattttaggtgcagtaaattttattacaactgtaattaatatacgatcaacaggaattacatttgatcgaatgccattatttgtttgatcagtcgctattacagctttattacttcttttatctttacctgttttagcaggtgcaattactatattattaacagaccgaaatttaaatacatcattttttgaccctgctggtggNNNNNNNNNNNNNNNNNNNNNNNNNNNNNNNNNNN
>DQ348651
NNNNNNNNNNNNNNNNNNNNNNNNNNNNNNNNNNNNNNgtataattggaacttctttaagtatattaattcgaattgaattaggtcatccaggttcattaattggaaatgaccaaatttataatgtaattgtaacagctcatgcatttatcataattttttttatagtaataccaattataattggaggatttggaaattgattagttcctttaatattaggagccccagatatagctttccctcgaataaataatataagtttttgattacttccccctgctttagttttattattaatgagcagtatagtagaaagtggagctggaacaggatgaactgtttatcctcctttatcttctgttattgctcatggaggagcttctgtagatctagcaattttttctttacatttagcaggaatttcttctattttaggtgcagtaaattttattacaactgtaattaatatacgatcaacaggaattacatttgatcgaataccattatttgtttgatcagtcgctattacagctttattacttcttttatctttacctgttttagcaggtgcaattactatattattaacagaccgaaatttaaatacatcattttttgaccctgctggtggaggagacccnnntttataccaacatttatttNNNN
>DQ348657
NNNNNNNNNNNNNNNNNNNNNNNNNNNNNNNNNNNNNNNNNNNNNNNNNNcttctttaagtatattaattcgaattgaactaggtcacccaggttcattaattggaaatgaccaaatttataatgtaattgtaacagctcatgcatttatcataattttttttatagtaataccaattataattggaggatttggaaattgattagttcctttaatattaggagccccagatatagcttttcctcgaataaataatataagtttttgattacttccccctgctttagttttattattaatgagcagtatagtagaaagtggggccggaacaggatgaactgtttatcctcctttatcttctgttattgctcatggaggggcttctgtagatctagcaattttttctttacacttagcgggaatttcttctattttaggtgcagtaaattttattacaactgtaattaatatacgatcaacaggaattacatttgatcgaataccattatttgtttgatcagtcgctattacagctttattacttcttttatctttacctgttttagcaggtgcaattactatattattaacagaccgaaatttaaatacatcattttttgatcctgctgggggaggagacccaattttataccaacatttattttgat
>DQ348658
NNNNNaactctatatt-ttatttttggagcttgatcgagtataattggaacttctttaagtatattaattcgaattgaactaggtcacccaggttcattaattggaaatgaccaaatttataatgtaattgtaacagctcatgcatttatcataattttttttatagtaataccaattataattggaggatttggaaattgattagttcctttaatattaggagccccagatatagcttttcctcgaataaataatataagtttttgattacttccccctgctttagttttattattaatgagcagtatagtagaaagtggggccggaacaggatgaactgtttatcctcctttatcttctgttattgctcatggaggggcttctgtagatctagcaattttttctttacacttagcgggaatttcttctattttaggtgcagtaaattttattacaactgtaattaatatacgatcaacaggaattacatttgatcgaataccattatttgtttgatcagtcgctattacagctttattacttcttttatctttacctgttttagcaggtgcaattactatattattaacagatcgaaatttaaatacatcattttttgatcctgctggtggaggagacccaattttataccaacatttattttgat
>DQ348659
NNNNNaactctatatt-ttatttttggagcttgatcgagtataattggaacttctttaagtatattaattcgaattgaactaggtcacccaggttcattaattggaaatgaccaaatttataatgtaattgtaacagctcatgcatttatcataattttttttatagtaataccaattataattggaggatttggaaattgattagttcctttaatattaggagccccagatatagcttttcctcgaataaataatataagtttttgattacttccccctgctttagttttattattaatgagcagtatagtagaaagtggggccggaacaggatgaactgtttatcctcctttatcttctgttattgctcatggaggggcttctgtagatctagcaattttttctttacacttagcgggaatttcttctattttaggtgcagtaaattttattacaactgtaattaatatacgatcaacaggaattacatttgatcgaataccattatttgtttgatcagtcgctattacagctttattacttcttttatctttacctgttttagcaggtgcaattactatattattaacagaccgaaatttaaatacatcatttttNNNNNNNNNNNNNNNNNNNNNNNNNNNNNNNNNNNNNNNNNNNNNNNNNN
>DQ348660
NNNNNaactctatatt-ttatttttggagcttgatcgagtataattggaacttctttaagtatattaattcgaattgaactaggtcacccaggttcattaattggaaatgaccaaatttataatgtaattgtaacagctcatgcatttatcataattttttttatagtaataccaattataattggaggatttggaaattgattagttcctttaatattaggagccccagatatagcttttcctcgaataaataatataagtttttgattacttccccctgctttagttttattattaatgagcagtatagtagaaagtggggccggaacaggatgaactgtttatcctcctttatcttctgttattgctcatggaggggcttctgtagatctagcaattttttctttacacttagcgggaatttcttctattttaggtgcagtaaattttattacaactgtaattaatatacgatcaacaggaattacatttgatcgaataccattatttgtttgatcagtcgctattacagctttattacttcttttatctttacctgttttagcaggtgcaattactatattattaacagaccgaaatttaaatacatcattttttgatcctgctggtggaggagacccaattttataccaacntttatttNNNN
>DQ348661
NNNNNNNNNNNNNNNNNNNNNNNNNNNNNNNNNNNcgagtagaattggaacttctttaagtatattaattcgaattgaactaggtcacccaggttcattaattggaaatgaccaaatttataatgtaattgtaacagctcatgcatttatcataattttttttatagtaataccaattataattggaggatttggaaattgattagttcctttaatattaggagccccagatatagcttttcctcgaataaataatataagtttttgattacttccccctgctttagttttattattaatgagcagtatagtagaaagtggggccggaacaggatgaactgtttatcctcctttatcttctgttattgctcatggaggggcttctgtagatctagcaattttttctttacacttagcgggaatttcttctattttaggtgcagtaaattttattacaactgtaattaatatacgatcaacaggaattacatttgatcgaataccattatttgtttgatcagtcgctattacagctttattacttcttttatctttacctgttttagcaggtgcaattactatattattaacagaccgaaatttaaatacatcattttttgatcctgctggtggNNNNNNNNNNNNNNNNNNNNNNNNNNNNNNNNNNN
>DQ348662
NNNNNNNNNNNNNNNNNNNNNNNNNNNNNNNNNNNNNNNNNNNNNNNNNNNNNNNNNNNNNNNNNNNNNNNNNNNNNNNNNNNNNNNNNNNggttcattaattggaaatgaccaaatttataatgtaattgtaacagctcatgcatttatcataattttttttatagtaataccaattataattggaggatttggaaattgattagttcctttaatattaggagccccagatatagcttttccncgaataaataatataagtttttgattacttccccctgctttagttttattattaatgagcagtatagtagaaagtggggccggaacaggatgaactgtttatcctcctttatcttctgttattgctcatggaggggcttctgtagatctagcaattttttctttacacttagcgggaatttcttctattttaggtgcagtaaattttattacaactgtaattaatatacgatcaacaggaattacatttgatcgaataccattatttgtttgatcagtcgctattacagctttattacttcttttatctttacctgttttagcangtgcaattactatattattaNNNNNNNNNNNNNNNNNNNNNNNNNNNNNNNNNNNNNNNNNNNNNNNNNNNNNNNNNNNNNNNNNNNNNNNNNNNNNNN
>DQ348663
NNNNNaactctatatt-ttatttttggagcttgatcgagtataattggaacttctttaagtatattaattcgaattgaactaggtcacccaggttcattaattggaaatgaccaaatttataatgtaattgtaacagctcatgcatttatcataattttttttatagtaataccaattataattggaggatttggaaattgattagttcctttaatattaggagccccagatatagcttttcctcgaataaataatataagtttttgattacttccccctgctttagttttattattaatgagcagtatagtagaaagtggggccggaacaggatgaactgtttatcctcctttatcttctgttattgctcatggaggggcttctgtagatctagcaattttttctttacacttagcgggaatttcttctattttaggtgcagtaaattttattacaactgtaattaatatacgatcaacaggaattacatttgatcgaataccattatttgtttgatcagtcgctattacagctttattacttcttttatctttacctgttttagcaggtgcaattactatattattaacagaccgaaatttaaatacatcattttttgatcctgctggtggaggagacccaattttataccaacatttatttNNNN
>DQ348664
NNNNNNNNNNNNNNNNNNNNNNNNNNNNNNNNNNNNNNNNtatattggaacttctttaagtatattaattcgaattgaactaggtcacccaggttcattaattggaaatgaccaaatttataatgtaattgtaacagctcatgcatttatcataattttttttatagtaataccaattataattggaggatttggaaattgattagttcctttaatattaggagccccagatatagcttttcctcgaataaataatataagtttttgattacttccccctgctttagttttattattaatgagcagtatagtagaaagtggggccggaacaggatgaactgtttatcctcctttatcttctgttattgctcatggaggggcttctgtagatctagcaattttttctttacacttagcgggaatttcttctattttaggtgcagtaaattttattacaactgtaattaatatacgatcaacaggaattacatttgatcgaataccattatttgtttgatcagtcgctattacagctttattacttcttttatctttacctgttttagcaggtgcaattactatattattaacagaccgaaatttaaatacatcattttttgatcctgctggtggNNNNNNNNNNNNNNNNNNNNNNNNNNNNNNNNNNN
>DQ348665
NNNNNaactctatatt-ttatttttggagcttgatcgagtataattggaacttctttaagtatattaattcgaattgaactaggtcacccaggttcattaattggaaatgaccaaatttataacgtaattgtaacagctcatgcatttatcataattttttttatagtaataccaattataattggaggatttggaaattgattagttcctttaatattaggagccccagatatagcttttcctcgaataaataatataagtttttgattacttccccctgctttagttttattattaatgagcagtatagtagaaagtggggccggaacaggatgaactgtttatcctcctttatcttctgttattgctcatggaggggcttctgtagatctagcaattttttctttacacttagcgggaatttcttctattttaggtgcagtaaattttattacaactgtaattaatatacgatcaacaggaattacatttgatcgaataccattatttgtttgatcagtcgctattacagctttattacttcttttatctttacctgttttagcaggtgcaattactatattattaacagaccgaaatttaaatacatcattttttgatcctgctggtggaggagacccaattttataccaacatttatttNNNN
>DQ348666
NNNNNNNNNNNNNNNNNNNNNNNNNNNNNNNNNNNNNNNNNNaattggaacttctttaagtatattaattcgaattgaactaggtcacccaggttcattaattggaaatgaccaaatttataatgtaattgtaacagctcatgcatttatcataattttttttatagtaataccaattataattggaggatttggaaattgattagttcctttaatattaggagccccagatatagcttttcctcgaataaataatataagtttttgattacttccccctgctttagttttattattaatgagcagtatagtagaaagtggggccggaacaggatgaactgtttatcctcctttatcttctgttattgctcatggaggggcttctgtagatctagcaattttttctttacacttagcgggaatttcttctattttaggtgcagtaaattttattacaactgtaattaatatacgatcaacaggaattacatttgatcgaataccattatttgtttgatcagtcgctattacagctttattacttcttttatctttacctgttttagcaggtgcaattactatattattaacagaccgaaatttaaatacatcattttttgNNNNNNNNNNNNNNNNNNNNNNNNNNNNNNNNNNNNNNNNNNNNNNNN
>DQ348667
NNNNNaactctatatt-ttatttttggagcttgatcgagtataattggaacttctttaagtatattaattcgaattgaactaggtcacccaggttcattaattggaaatgaccaaatttataatgtaattgtaacagctcatgcatttatcataattttttttatagtaataccaattataattggaggatttggaaattgattagttcctttaatattaggagccccagatatagcttttcctcgaataaataatataagtttttgattacttccccctgctttagttttattattaatgagcagtatagtagaaagtggggccggaacaggatgaactgtttatcctcctttatcttctgttattgctcatggaggggcttctgtagatctagcaattttttctttacacttagcgggaatttcttctattttaggtgcagtaaattttattacaactgtaattaatatacgatcaacaggaattacatttgatcgaataccattatttgtttgatcagtcgctattacagctttattacttcttttatctttacctgttttagcaggtgcaattactatattattaacagaccgaaatttaaatacatcattttttgatcctgctggtggaggagacccaattttataccaacatttatttNNNN
>DQ348668
NNNNNaactctatatt-ttatttttggagcttgatcgagtataattggaacttctttaagtatattaattcgaattgaactaggtcacccaggttcattaattggaaatgaccaaatttataatgtaattgtaacagctcatgcatttatcataattttttttatagtaataccaattataattggaggatttggaaattgattagttcctttaatattaggagccccagatatagcttttcctcgaataaataatataagtttttgattacttccccctgctttagttttattattaatgagcagtatagtagaaagtggggccggaacaggatgaactgtttatcctcctttatcttctgttattgctcatggaggggcttctgtagatctagcaattttttctttacacttagcgggaatttcttctattttaggtgcagtaaattttattacaactgtaattaatatacgatcaacaggaattacatttgatcgaataccattatttgtttgatcagtcgctattacagctttattacttcttttatctttacctgttttagcaggtgcaattactatattattaacagaccgaaatttaaatacatcattttttgatcctgctggtggaggagacccaattttataccaacatttatttNNNN
>DQ348669
NNNNNaactctatatt-ttatttttggagcttgatcgagtataattggaacttctttaagtatattaattcgaattgaactaggtcacccaggttcattaattggaaatgaccaaatttataatgtaattgtaacagctcatgcatttatcataattttttttatagtaataccaattataattggaggatttggaaattgattagttcctttaatattaggagccccagatatagcttttcctcgaataaataatataagtttttgattacttccccctgctttagttttattattaatgagcagtatagtagaaagtggggccggaacaggatgaactgtttatcctcctttatcttctgttattgctcatggaggggcttctgtagatctagcaattttttctttacacttagcgggaatttcttctattttaggtgcagtaaattttattacaactgtaattaatatacgatcaacaggaattacatttgatcgaataccattatttgtttgatcagtcgctattacagctttattacttcttttatctttacctgttttagcaggtgcaattactatattattaacagaccgaaatttaaatacatcattttttgatcctgctggtggaggagacccaattttataccaacatttatttNNNN
>DQ348670
NNNNNaactctatatt-ttatttttggagcttgatcgagtataattggaacttctttaagtatattaattcgaattgaactaggtcacccaggttcattaattggaaatgaccaaatttataatgtaattgtaacagctcatgcatttatcataattttttttatagtaataccaattataattggaggatttggaaattgattagttcctttaatattaggagccccagatatagcttttcctcgaataaataatataagtttttgattacttccccctgctttagttttattattaatgagcagtatagtagaaagtggggccggaacaggatgaactgtttatcctcctttatcttctgttattgctcatggaggggcttctgtagatctagcaattttttctttacacttagcgggaatttcttctattttaggtgcagtaaattttattacaactgtaattaatatacgatcaacaggaattacatttgatcgaataccattatttgtttgatcagtcgctattacagctttattacttcttttatctttacctgttttagcaggtgcaattactatattattaacagaccgaaatttaaatacatcattttttgatcctgctggtggaggagacccaattttataccaacatttatttNNNN
>DQ348671
NNNNNaactctatatt-ttatttttggagcttgatcgagtataattggaacttctttaagtatattaattcgaattgaactaggtcacccaggttcattaattggaaacgaccaaatttataatgtaattgtaacagctcatgcatttatcataattttttttatagtaataccaattataattggaggatttggaaattgattagttcctttaatattaggagccccagatatagcttttcctcgaataaataatataagtttttgattacttccccctgctttagttttattattaatgagcagtatagtagaaagtggggccggaacaggatgaactgtttatcctcctttatcttctgttattgctcatggaggggcttctgtagatctagcaattttttctttacacttagcgggaatttcttctattttaggtgcagtaaattttattacaactgtaattaatatacgatcaacaggaattacatttgatcgaataccattatttgtttgatcagtcgctattacagctttattacttcttttatctttacctgttttagcaggtgcaattactatattattaacagaccgaaatttaaatacatcatttNNNNNNNNNNNNNNNNNNNNNNNNNNNNNNNNNNNNNNNNNNNNNNNNNNNN
>DQ348672
NNNNNNNNNNNNNNNNNNNNNNNNNNNNNNNNgatcgagtataattggaacttctttaagtatattaattcgaattgaactaggtcacccaggttcattaattggaaatgaccaaatttataatgtaattgtaacagctcatgcatttatcataattttttttatagtaataccaattataattggaggatttggaaattgattagttcctttaatattaggagccccagatatagcttttcctcgaataaataatataagtttttgattacttccccctgctttagttttattattaatgagcagtatagtagaaagtggggccggaacaggatgaactgtttatcctcctttatcttctgttattgctcatggaggggcttctgtagatctagcaattttttctttacacttagcgggaatttcttctattttaggtgcagtaaattttattacaactgtaattaatatacgatcaacaggaattacatttgatcgaataccattatttgtttgatcagtcgctattacagctttattacttcttttatctttacctgttttagcaggtgcaattactatattattaacagaccgaaatttaaatacatcattttttgatcctgctggtggaggagacccaattttataccaacatttatttNNNN
>DQ348673
[truncated: 99,804 more chars]
