# Supplementary material for: SPEDE‐sampler: An R Shiny application to assess how methodological choices and taxon sampling can affect Generalized Mixed Yule Coalescent output and interpretation
Source: Mol Ecol Resour. 2022 Feb 16;22(5):2054–69. doi: 10.1111/1755-0998.13591 (PMC9306842; doi:10.1111/1755-0998.13591)
Supplement: Supplementary file 13 — Data S13 [file MEN-22-2054-s012.csv]

Accession number	BOLD Process ID	CO1 Seq Length	CO1 Genbank Accession	ITS1 Genbank Accession	Collection Date	Identification	Morphospecies ID	Host Species	Host Family	Host Voucher	Region	Sector	Site	Latitude	Longitude	Elev (m)	Collectors
DHJPAR0001099	HCIC009-04	621	DQ348085		01-May-04	Belvosia Woodley01	Belvosia Woodley01	Periphoba arcaei	Saturniidae	03-SRNP-26947	Area de Conservacion Guanacaste	Sector Santa Rosa	Cafetal	10.85827	-85.61089	280	Guillermo Pereira
DHJPAR0001100	HCIC010-04	648	DQ348086		01-Aug-04	Belvosia Woodley01	Belvosia Woodley01	Periphoba arcaei	Saturniidae	03-SRNP-27167	Area de Conservacion Guanacaste	Sector Santa Rosa	Sendero Natural	10.83575	-85.61253	290	Ruth Franco
DHJPAR0001109	HCIC018-05	620	DQ348087		04-Nov-04	Belvosia Woodley01	Belvosia Woodley01	Periphoba arcaei	Saturniidae	04-SRNP-13914	Area de Conservacion Guanacaste	Sector Santa Rosa	Camino Borrachos	10.8429	-85.6161	295	Ruth Franco
DHJPAR0001110	HCIC026-05	662	DQ348088		11-Jan-05	Belvosia Woodley01	Belvosia Woodley01	Automeris banus	Saturniidae	04-SRNP-26238	Area de Conservacion Guanacaste	Del Oro	Puente Mena	11.0456	-85.4574	280	Lucia R�os
DHJPAR0001111	HCIC034-05	618	DQ348089		05-Feb-04	Belvosia Woodley01	Belvosia Woodley01	Periphoba arcaei	Saturniidae	03-SRNP-27218	Area de Conservacion Guanacaste	Sector Naranjo	Ojochal	10.7851	-85.6637	10	Guillermo Pereira
DHJPAR0001112	HCIC042-05	562	DQ348090		25-Oct-03	Belvosia Woodley01	Belvosia Woodley01	Periphoba arcaei	Saturniidae	03-SRNP-14215.07	Area de Conservacion Guanacaste	Sector Santa Rosa	Area Administrativa	10.8376	-85.6187	295	Adrian Guadamuz
DHJPAR0001113	HCIC050-05	614	DQ348091		30-Sep-03	Belvosia Woodley01	Belvosia Woodley01	Periphoba arcaei	Saturniidae	03-SRNP-14984	Area de Conservacion Guanacaste	Sector Santa Rosa	Bosque San Emilio	10.8439	-85.6138	300	Ruth Franco
DHJPAR0001114	HCIC058-05	614	DQ348092		04-Jul-04	Belvosia Woodley01	Belvosia Woodley01	Periphoba arcaei	Saturniidae	03-SRNP-27057	Area de Conservacion Guanacaste	Sector Santa Rosa	Sendero Natural	10.8357	-85.6125	290	Ruth Franco
DHJPAR0001115	HCIC066-05	575	DQ348093		22-Jan-04	Belvosia Woodley01	Belvosia Woodley01	Periphoba arcaei	Saturniidae	03-SRNP-26926	Area de Conservacion Guanacaste	Sector Santa Rosa	Area Administrativa	10.8376	-85.6187	295	Ruth Franco
DHJPAR0001116	HCIC074-05	662	DQ348094		04-Oct-02	Belvosia Woodley01	Belvosia Woodley01	Periphoba arcaei	Saturniidae	02-SRNP-27990	Area de Conservacion Guanacaste	Sector El Hacha	Finca Arraya	11.0154	-85.5113	295	Harry Ramirez
DHJPAR0001117	HCIC082-05	662	DQ348095		13-Oct-02	Belvosia Woodley01	Belvosia Woodley01	Periphoba arcaei	Saturniidae	02-SRNP-27221	Area de Conservacion Guanacaste	Del Oro	Puente Mena	11.0456	-85.4574	280	Elieth Cantillano
DHJPAR0001118	HCIC090-05	662	DQ348096		12-Jun-02	Belvosia Woodley01	Belvosia Woodley01	Periphoba arcaei	Saturniidae	01-SRNP-24104	Area de Conservacion Guanacaste	Sector El Hacha	Finca Arraya	11.0154	-85.5113	295	Tonny Lara
DHJPAR0001261	HCIC107-05	623	DQ348097		04-Jul-04	Belvosia Woodley01	Belvosia Woodley01	Periphoba arcaei	Saturniidae	03-SRNP-26934	Area de Conservacion Guanacaste	Sector Santa Rosa	Area Administrativa	10.8376	-85.6187	295	Jose Cortez
DHJPAR0001262	HCIC115-05	662	DQ348098		05-Jul-04	Belvosia Woodley01	Belvosia Woodley01	Periphoba arcaei	Saturniidae	03-SRNP-27083	Area de Conservacion Guanacaste	Sector Santa Rosa	Casona Santa Rosa	10.8338	-85.6127	295	Ruth Franco
DHJPAR0001263	HCIC123-05	662	DQ348099		10-Oct-02	Belvosia Woodley01	Belvosia Woodley01	Periphoba arcaei	Saturniidae	02-SRNP-27220	Area de Conservacion Guanacaste	Del Oro	Puente Mena	11.0456	-85.4574	280	Elieth Cantillano
DHJPAR0001264	HCIC131-05	375	DQ348100		26-Jan-02	Belvosia Woodley01	Belvosia Woodley01	Periphoba arcaei	Saturniidae	01-SRNP-24311	Area de Conservacion Guanacaste	Sector El Hacha	Finca Arraya	11.0154	-85.5113	295	Roster Moraga
DHJPAR0001265	HCIC139-05	662	DQ348101		07-Sep-01	Belvosia Woodley01	Belvosia Woodley01	Periphoba arcaei	Saturniidae	01-SRNP-15593	Area de Conservacion Guanacaste	Sector Santa Rosa	Cafetal	10.8583	-85.6109	280	gusaneros
DHJPAR0001266	HCIC147-05	662	DQ348102		28-Jun-00	Belvosia Woodley01	Belvosia Woodley01	Periphoba arcaei	Saturniidae	99-SRNP-17825	Area de Conservacion Guanacaste	Sector Pailas	Porton Rivas	10.7585	-85.3727	570	Guillermo Pereira
DHJPAR0001260	HCIC196-05	662	DQ348103		04-Jul-04	Belvosia Woodley01	Belvosia Woodley01	Periphoba arcaei	Saturniidae	03-SRNP-26925	Area de Conservacion Guanacaste	Sector Santa Rosa	Area Administrativa	10.8376	-85.6187	295	Ruth Franco
DHJPAR0003566	HCIC670-05	623	DQ348084		23-Sep-05	Belvosia Woodley01	Belvosia Woodley01	Periphoba arcaei	Saturniidae	05-SRNP-58598	Area de Conservacion Guanacaste	Sector Mundo Nuevo	Porton Mario Rivas				Mariano Pereira
DHJPAR0003567	HCIC671-05	622	DQ348083		30-Sep-05	Belvosia Woodley01	Belvosia Woodley01	Periphoba arcaei	Saturniidae	05-SRNP-58365	Area de Conservacion Guanacaste	Sector Mundo Nuevo	Estacion La Perla				Jose Alberto Sanchez
DHJPAR0003593	HCIC697-05	625	DQ348107		20-May-05	Belvosia Woodley01	Belvosia Woodley01	Automeris Janzen01	Saturniidae	04-SRNP-15251	Area de Conservacion Guanacaste	Sector Santa Elena	Casa Potrero Grande	10.84918	-85.77315	17	Freddy Quesada
DHJPAR0001101	HCIC002-04	623	DQ348123		22-Dec-03	Belvosia Woodley02	Belvosia Woodley02	Automeris pallidior	Saturniidae	03-SRNP-30290	Area de Conservacion Guanacaste	Sector Del Oro	Quebrada Trigal	11.02681	-85.49547	290	A. Guadamuz
DHJPAR0001102	HCIC003-04	623	DQ348124		26-Dec-03	Belvosia Woodley02	Belvosia Woodley02	Automeris pallidior	Saturniidae	03-SRNP-30300	Area de Conservacion Guanacaste	Sector Del Oro	Quebrada Trigal	11.02681	-85.49547	290	A. Guadamuz
DHJPAR0001120	HCIC017-05	662	DQ348125		08-Jan-05	Belvosia Woodley02	Belvosia Woodley02	Automeris Janzen01	Saturniidae	04-SRNP-49298	Area de Conservacion Guanacaste	Sector Cacao	Guayabal	10.8857	-85.4818	500	Harry Ramirez
DHJPAR0001121	HCIC025-05	581	DQ348126		08-Jun-04	Belvosia Woodley02	Belvosia Woodley02	Automeris exigua	Saturniidae	04-SRNP-41066	Area de Conservacion Guanacaste	Rincon Rainforest	Puente Rio Negro	10.9038	-85.3027	340	Osvaldo Espinoza
DHJPAR0001122	HCIC033-05	575	DQ348127		15-Jun-04	Belvosia Woodley02	Belvosia Woodley02	Automeris exigua	Saturniidae	04-SRNP-41053	Area de Conservacion Guanacaste	Rincon Rainforest	Puente Rio Negro	10.9038	-85.3027	340	Jose Perez
DHJPAR0001123	HCIC041-05	625	DQ348128		11-Jun-04	Belvosia Woodley02	Belvosia Woodley02	Automeris exigua	Saturniidae	04-SRNP-41024	Area de Conservacion Guanacaste	Rincon Rainforest	Puente Rio Negro	10.9038	-85.3027	340	Jose Perez
DHJPAR0001124	HCIC049-05	625	DQ348129		31-May-04	Belvosia Woodley02	Belvosia Woodley02	Automeris celata	Saturniidae	04-SRNP-1125	Area de Conservacion Guanacaste	Sector San Cristobal	Rio Blanco Abajo	10.9004	-85.3725	500	Neyvin Hernandez
DHJPAR0001125	HCIC057-05	662	DQ348130		10-Jul-04	Belvosia Woodley02	Belvosia Woodley02	Molippa nibasa	Saturniidae	03-SRNP-27250	Area de Conservacion Guanacaste	Sector Santa Rosa	Area Administrativa	10.8376	-85.6187	295	Ruth Franco
DHJPAR0001126	HCIC065-05	662	DQ348131		28-Sep-04	Belvosia Woodley02	Belvosia Woodley02	Automeris pallidior	Saturniidae	04-SRNP-47899	Area de Conservacion Guanacaste	Sector Cacao	Quebrada Otilio	10.89	-85.4797	550	Dunia Garcia
DHJPAR0001127	HCIC073-05	612	DQ348132		09-Sep-04	Belvosia Woodley02	Belvosia Woodley02	Automeris Janzen01	Saturniidae	04-SRNP-47343	Area de Conservacion Guanacaste	Sector Cacao	Quebrada Otilio	10.89	-85.4797	550	Harry Ramirez
DHJPAR0001128	HCIC081-05	334	DQ348133		23-Aug-03	Belvosia Woodley02	Belvosia Woodley02	Automeris Janzen01	Saturniidae	03-SRNP-14129	Area de Conservacion Guanacaste	Sector Santa Rosa	Vado Cuajiniquil	10.8827	-85.612	255	Guillermo Pereira
DHJPAR0001119	HCIC098-05	662	DQ348134		03-Jan-05	Belvosia Woodley02	Belvosia Woodley02	Automeris Janzen01	Saturniidae	04-SRNP-49926	Area de Conservacion Guanacaste	Sector Cacao	Quebrada Heliconia	10.8858	-85.4922	390	Mariano Pereira
DHJPAR0001274	HCIC114-05	662	DQ348135		18-Sep-03	Belvosia Woodley02	Belvosia Woodley02	Automeris banus	Saturniidae	03-SRNP-7342	Area de Conservacion Guanacaste	Sector San Cristobal	Sendero Corredor	10.8787	-85.3896	620	Carolina Cano
DHJPAR0001275	HCIC122-05	662	DQ348136		16-Nov-02	Belvosia Woodley02	Belvosia Woodley02	Automeris Janzen01	Saturniidae	02-SRNP-17886	Area de Conservacion Guanacaste	Sector El Hacha	Sendero Tigre	11.0317	-85.5262	280	Lucia R�os
DHJPAR0001276	HCIC130-05	662	DQ348137		27-Aug-02	Belvosia Woodley02	Belvosia Woodley02	Automeris Janzen01	Saturniidae	02-SRNP-16839	Area de Conservacion Guanacaste	Sector El Hacha	Finca Arraya	11.0154	-85.5113	295	Elieth Cantillano
DHJPAR0001277	HCIC138-05	658	DQ348138		30-Aug-02	Belvosia Woodley02	Belvosia Woodley02	Automeris banus	Saturniidae	02-SRNP-1586	Area de Conservacion Guanacaste	Sector San Cristobal	Rio Blanco Abajo	10.9004	-85.3725	500	Freddy Quesada
DHJPAR0001278	HCIC146-05	662	DQ348139		21-Aug-01	Belvosia Woodley02	Belvosia Woodley02	Automeris Janzen01	Saturniidae	01-SRNP-9531	Area de Conservacion Guanacaste	Sector El Hacha	Sendero Congos	11.021	-85.5253	290	Roster Moraga
DHJPAR0001279	HCIC154-05	375	DQ348140		06-Dec-01	Belvosia Woodley02	Belvosia Woodley02	Automeris Janzen01	Saturniidae	01-SRNP-11685	Area de Conservacion Guanacaste	Sector El Hacha	Sendero Bejuquilla	11.03	-85.527	280	Lucia R�os
DHJPAR0001280	HCIC162-05	662	DQ348141		03-Feb-02	Belvosia Woodley02	Belvosia Woodley02	Automeris Janzen02	Saturniidae	01-SRNP-22002	Area de Conservacion Guanacaste	Sector San Cristobal	Sitio San Geronimo	10.873	-85.3814	680	Freddy Quesada
DHJPAR0003564	HCIC668-05	430	DQ348122		22-Sep-05	Belvosia Woodley02	Belvosia Woodley02	Automeris zugana01	Saturniidae	05-SRNP-58962	Area de Conservacion Guanacaste	Sector Mundo Nuevo	Estacion La Perla				Jose Cortez
DHJPAR0003565	HCIC669-05	626	DQ348121		16-Sep-05	Belvosia Woodley02	Belvosia Woodley02	Automeris zugana01	Saturniidae	05-SRNP-58948	Area de Conservacion Guanacaste	Sector Mundo Nuevo	Estacion La Perla				Jose Cortez
DHJPAR0003568	HCIC672-05	626	DQ348120		15-Sep-05	Belvosia Woodley02	Belvosia Woodley02	Automeris zugana01	Saturniidae	05-SRNP-58961	Area de Conservacion Guanacaste	Sector Mundo Nuevo	Estacion La Perla				Jose Cortez
DHJPAR0003569	HCIC673-05	626	DQ348119		02-Sep-05	Belvosia Woodley02	Belvosia Woodley02	Automeris zugana01	Saturniidae	05-SRNP-57675	Area de Conservacion Guanacaste	Sector Mundo Nuevo	Estacion La Perla				Yerlyng Campos
DHJPAR0003570	HCIC674-05	624	DQ348118		05-Sep-05	Belvosia Woodley02	Belvosia Woodley02	Automeris zugana01	Saturniidae	05-SRNP-58073	Area de Conservacion Guanacaste	Sector Mundo Nuevo	Vado San Antonio				Mariano Pereira
DHJPAR0003571	HCIC675-05	626	DQ348117		09-Sep-05	Belvosia Woodley02	Belvosia Woodley02	Automeris zugana01	Saturniidae	05-SRNP-58610	Area de Conservacion Guanacaste	Sector Mundo Nuevo	Vado Quebrada Agria				Jose Alberto Sanchez
DHJPAR0003572	HCIC676-05	625	DQ348116		15-Sep-05	Belvosia Woodley02	Belvosia Woodley02	Automeris zugana01	Saturniidae	05-SRNP-58133	Area de Conservacion Guanacaste	Sector Mundo Nuevo	Quebrada Tibio Perla				Jose Alberto Sanchez
DHJPAR0003573	HCIC677-05	625	DQ348115		17-Sep-05	Belvosia Woodley02	Belvosia Woodley02	Automeris zugana01	Saturniidae	05-SRNP-58834	Area de Conservacion Guanacaste	Sector Mundo Nuevo	Quebrada Tibio Perla				Mariano Pereira
DHJPAR0003574	HCIC678-05	625	DQ348114		16-Sep-05	Belvosia Woodley02	Belvosia Woodley02	Automeris zugana01	Saturniidae	05-SRNP-58825	Area de Conservacion Guanacaste	Sector Mundo Nuevo	Quebrada Tibio Perla				Mariano Pereira
DHJPAR0003575	HCIC679-05	624	DQ348113		19-Sep-05	Belvosia Woodley02	Belvosia Woodley02	Automeris zugana01	Saturniidae	05-SRNP-58144	Area de Conservacion Guanacaste	Sector Mundo Nuevo	Vado San Antonio				Jose Alberto Sanchez
DHJPAR0003576	HCIC680-05	625	DQ348112		17-Sep-05	Belvosia Woodley02	Belvosia Woodley02	Automeris zugana01	Saturniidae	05-SRNP-58830	Area de Conservacion Guanacaste	Sector Mundo Nuevo	Quebrada Tibio Perla				Mariano Pereira
DHJPAR0003577	HCIC681-05	625	DQ348111		15-Sep-05	Belvosia Woodley02	Belvosia Woodley02	Automeris zugana01	Saturniidae	05-SRNP-58961	Area de Conservacion Guanacaste	Sector Mundo Nuevo	Estacion La Perla				Jose Cortez
DHJPAR0003580	HCIC684-05	624	DQ348110		22-Sep-05	Belvosia Woodley02	Belvosia Woodley02	Automeris zugana01	Saturniidae	05-SRNP-58829	Area de Conservacion Guanacaste	Sector Mundo Nuevo	Quebrada Tibio Perla				Mariano Pereira
DHJPAR0003589	HCIC693-05	625	DQ348109		25-Sep-05	Belvosia Woodley02	Belvosia Woodley02	Automeris zugana	Saturniidae	05-SRNP-46909	Area de Conservacion Guanacaste	Sector Cacao	Quebrada Otilio	10.88996	-85.47966	550	Manuel Pereira
DHJPAR0003591	HCIC695-05	418	DQ348108		16-Aug-84	Belvosia Woodley02	Belvosia Woodley02	Manduca lanuginosa	Sphingidae	84-SRNP-1199	Area de Conservacion Guanacaste	Sector Santa Rosa	Bosque Humedo	10.85145	-85.60801	290	Daniel H. Janzen
DHJPAR0003594	HCIC698-05	419	DQ348106		02-Jun-05	Belvosia Woodley02	Belvosia Woodley02	Automeris Janzen01	Saturniidae	04-SRNP-15225	Area de Conservacion Guanacaste	Sector Santa Elena	Casa Potrero Grande	10.84918	-85.77315	17	Freddy Quesada
DHJPAR0003595	HCIC699-05	626	DQ348105		17-Jun-05	Belvosia Woodley02	Belvosia Woodley02	Automeris Janzen01	Saturniidae	04-SRNP-15231	Area de Conservacion Guanacaste	Sector Santa Elena	Casa Potrero Grande	10.84918	-85.77315	17	Freddy Quesada
DHJPAR0003596	HCIC700-05	626	DQ348104		13-Oct-90	Belvosia Woodley02	Belvosia Woodley02	Automeris Janzen01	Saturniidae	90-SRNP-1763	Area de Conservacion Guanacaste	Sector Santa Rosa	Cafetal	10.85827	-85.61089	280	gusaneros
DHJPAR0001691	HCIC209-05	639	DQ348142		27-Jan-00	Belvosia Woodley03A	Belvosia Woodley03	Hylesia umbrata	Saturniidae	99-SRNP-15352	Area de Conservacion Guanacaste	Sector El Hacha	Estacion Los Almendros	11.0285	-85.5278	290	Roster Moraga
DHJPAR0001692	HCIC210-05	626	DQ348143		12-Nov-99	Belvosia Woodley03A	Belvosia Woodley03	Hylesia umbrata	Saturniidae	99-SRNP-15087	Area de Conservacion Guanacaste	Sector El Hacha	Estacion Los Almendros	11.0285	-85.5278	290	Roster Moraga
DHJPAR0001693	HCIC211-05	586	DQ348144		24-Nov-99	Belvosia Woodley03A	Belvosia Woodley03	Hylesia umbrata	Saturniidae	99-SRNP-15076	Area de Conservacion Guanacaste	Sector El Hacha	Estacion Los Almendros	11.0285	-85.5278	290	Roster Moraga
DHJPAR0001694	HCIC212-05	658	DQ348145		12-Nov-99	Belvosia Woodley03A	Belvosia Woodley03	Hylesia umbrata	Saturniidae	99-SRNP-3997	Area de Conservacion Guanacaste	Sector El Hacha	Estacion Los Almendros	11.0285	-85.5278	290	Roster Moraga
DHJPAR0001695	HCIC213-05	658	DQ348146		08-Nov-99	Belvosia Woodley03A	Belvosia Woodley03	Hylesia umbrata	Saturniidae	99-SRNP-3964	Area de Conservacion Guanacaste	Sector El Hacha	Estacion Los Almendros	11.0285	-85.5278	290	Roster Moraga
DHJPAR0001696	HCIC214-05	600	DQ348147		08-Nov-99	Belvosia Woodley03A	Belvosia Woodley03	Hylesia umbrata	Saturniidae	99-SRNP-3930	Area de Conservacion Guanacaste	Sector El Hacha	Estacion Los Almendros	11.0285	-85.5278	290	Roster Moraga
DHJPAR0001697	HCIC215-05	658	DQ348148		18-Nov-99	Belvosia Woodley03A	Belvosia Woodley03	Hylesia umbrata	Saturniidae	99-SRNP-3870	Area de Conservacion Guanacaste	Sector El Hacha	Estacion Los Almendros	11.0285	-85.5278	290	Roster Moraga
DHJPAR0001698	HCIC216-05	584	DQ348149		05-Nov-99	Belvosia Woodley03A	Belvosia Woodley03	Hylesia umbrata	Saturniidae	99-SRNP-3812	Area de Conservacion Guanacaste	Sector El Hacha	Estacion Los Almendros	11.0285	-85.5278	290	Roster Moraga
DHJPAR0001699	HCIC217-05	613	DQ348150		23-Oct-99	Belvosia Woodley03A	Belvosia Woodley03	Hylesia umbrata	Saturniidae	99-SRNP-3777	Area de Conservacion Guanacaste	Sector El Hacha	Estacion Los Almendros	11.0285	-85.5278	290	Roster Moraga
DHJPAR0001700	HCIC218-05	578	DQ348151		08-Nov-99	Belvosia Woodley03A	Belvosia Woodley03	Hylesia umbrata	Saturniidae	99-SRNP-3645	Area de Conservacion Guanacaste	Sector El Hacha	Estacion Los Almendros	11.0285	-85.5278	290	Roster Moraga
DHJPAR0001779	HCIC295-05	622	DQ348153		14-Nov-99	Belvosia Woodley03A	Belvosia Woodley03	Hylesia umbrata	Saturniidae	99-SRNP-3945	Area de Conservacion Guanacaste	Sector El Hacha	Estacion Los Almendros	11.0285	-85.5278	290	Roster Moraga
DHJPAR0001780	HCIC296-05	622	DQ348154		08-Nov-99	Belvosia Woodley03A	Belvosia Woodley03	Hylesia umbrata	Saturniidae	99-SRNP-3917	Area de Conservacion Guanacaste	Sector El Hacha	Estacion Los Almendros	11.0285	-85.5278	290	Roster Moraga
DHJPAR0001781	HCIC297-05	623	DQ348155		29-Oct-99	Belvosia Woodley03A	Belvosia Woodley03	Hylesia umbrata	Saturniidae	99-SRNP-3906	Area de Conservacion Guanacaste	Sector El Hacha	Estacion Los Almendros	11.0285	-85.5278	290	Roster Moraga
DHJPAR0001782	HCIC298-05	622	DQ348156		03-Nov-99	Belvosia Woodley03A	Belvosia Woodley03	Hylesia umbrata	Saturniidae	99-SRNP-3848	Area de Conservacion Guanacaste	Sector El Hacha	Estacion Los Almendros	11.0285	-85.5278	290	Roster Moraga
DHJPAR0001783	HCIC299-05	622	DQ348157		08-Nov-99	Belvosia Woodley03A	Belvosia Woodley03	Hylesia umbrata	Saturniidae	99-SRNP-3795	Area de Conservacion Guanacaste	Sector El Hacha	Estacion Los Almendros	11.0285	-85.5278	290	Roster Moraga
DHJPAR0001784	HCIC300-05	619	DQ348158		14-Nov-99	Belvosia Woodley03A	Belvosia Woodley03	Hylesia umbrata	Saturniidae	99-SRNP-3500.05	Area de Conservacion Guanacaste	Sector El Hacha	Estacion Los Almendros	11.0285	-85.5278	290	Lucia Rios
DHJPAR0001785	HCIC301-05	614	DQ348159		31-Oct-99	Belvosia Woodley03A	Belvosia Woodley03	Hylesia umbrata	Saturniidae	99-SRNP-3456.01	Area de Conservacion Guanacaste	Sector El Hacha	Estacion Los Almendros	11.0285	-85.5278	290	Lucia Rios
DHJPAR0001131	HCIC016-05	662	DQ348160		03-Jul-03	Belvosia Woodley03B	Belvosia Woodley03	Hylesia rubrifrons	Saturniidae	03-SRNP-10608	Area de Conservacion Guanacaste	Rincon Rainforest	San Lucas	10.9185	-85.3034	320	Minor Carmona
DHJPAR0001133	HCIC032-05	662	DQ348161		10-Jun-03	Belvosia Woodley03B	Belvosia Woodley03	Hylesia rubrifrons	Saturniidae	03-SRNP-10736	Area de Conservacion Guanacaste	Rincon Rainforest	Camino Rio Francia	10.9043	-85.2865	410	Carolina Cano
DHJPAR0001134	HCIC040-05	662	DQ348162		06-Jun-03	Belvosia Woodley03B	Belvosia Woodley03	Hylesia continua	Saturniidae	03-SRNP-6038	Area de Conservacion Guanacaste	Sector San Cristobal	Rio Blanco Abajo	10.9004	-85.3725	500	Osvaldo Espinoza
DHJPAR0001135	HCIC048-05	662	DQ348163		18-Jun-03	Belvosia Woodley03B	Belvosia Woodley03	Hylesia continua	Saturniidae	03-SRNP-5965	Area de Conservacion Guanacaste	Sector San Cristobal	Rio Blanco Abajo	10.9004	-85.3725	500	Gloria Sihezar
DHJPAR0001136	HCIC056-05	662	DQ348164		30-Jan-02	Belvosia Woodley03B	Belvosia Woodley03	Hylesia continua	Saturniidae	02-SRNP-20219	Area de Conservacion Guanacaste	Sector San Cristobal	Sendero Perdido	10.8794	-85.3861	620	Carolina Cano
DHJPAR0001138	HCIC072-05	662	DQ348165		06-Mar-03	Belvosia Woodley03B	Belvosia Woodley03	Hylesia continua	Saturniidae	02-SRNP-21534	Area de Conservacion Guanacaste	Rincon Rainforest	Montanya Figueres	10.8837	-85.2908	460	Jose Perez
DHJPAR0001129	HCIC089-05	634	DQ348166		11-Oct-04	Belvosia Woodley03B	Belvosia Woodley03	Hylesia continua	Saturniidae	04-SRNP-23873	Area de Conservacion Guanacaste	Sector El Hacha	La Guitarra	10.9938	-85.5211	355	Gutierres
DHJPAR0001130	HCIC097-05	662	DQ348167		24-Sep-03	Belvosia Woodley03B	Belvosia Woodley03	Hylesia continua	Saturniidae	03-SRNP-18486	Area de Conservacion Guanacaste	Del Oro	Quebrada Trigal	11.0268	-85.4955	290	Elieth Cantillano
DHJPAR0001290	HCIC145-05	615	DQ348168		30-Sep-02	Belvosia Woodley03B	Belvosia Woodley03	Hylesia continua	Saturniidae	02-SRNP-18638	Area de Conservacion Guanacaste	Sector San Cristobal	Rio Blanco Abajo	10.9004	-85.3725	500	Gloria Sihezar
DHJPAR0001291	HCIC153-05	662	DQ348169		27-Jun-02	Belvosia Woodley03B	Belvosia Woodley03	Hylesia continua	Saturniidae	02-SRNP-2623	Area de Conservacion Guanacaste	Sector San Cristobal	Sendero Corredor	10.8787	-85.3896	620	Gloria Sihezar
DHJPAR0001293	HCIC169-05	662	DQ348170		22-Jan-02	Belvosia Woodley03B	Belvosia Woodley03	Hylesia continua	Saturniidae	01-SRNP-22480	Area de Conservacion Guanacaste	Sector San Cristobal	Rio Blanco Abajo	10.9004	-85.3725	500	Carolina Cano
DHJPAR0001681	HCIC199-05	637	DQ348171		21-Oct-02	Belvosia Woodley03B	Belvosia Woodley03	Hylesia continua	Saturniidae	02-SRNP-18965	Area de Conservacion Guanacaste	Sector San Cristobal	Rio Blanco Abajo	10.9004	-85.3725	500	Carolina Cano
DHJPAR0001682	HCIC200-05	620	DQ348172		25-Oct-02	Belvosia Woodley03B	Belvosia Woodley03	Hylesia continua	Saturniidae	02-SRNP-18647	Area de Conservacion Guanacaste	Sector San Cristobal	Rio Blanco Abajo	10.9004	-85.3725	500	Carolina Cano
DHJPAR0001683	HCIC201-05	658	DQ348173		08-Sep-02	Belvosia Woodley03B	Belvosia Woodley03	Hylesia continua	Saturniidae	02-SRNP-17639	Area de Conservacion Guanacaste	Del Oro	Sendero Puertas	11.0109	-85.4882	400	Roster Moraga
DHJPAR0001687	HCIC205-05	663	DQ348174		01-Sep-01	Belvosia Woodley03B	Belvosia Woodley03	Hylesia lineata	Saturniidae	01-SRNP-15600	Area de Conservacion Guanacaste	Sector Santa Rosa	Cafetal	10.8583	-85.6109	280	gusaneros
DHJPAR0001689	HCIC207-05	663	DQ348175		22-Sep-01	Belvosia Woodley03B	Belvosia Woodley03	Hylesia lineata	Saturniidae	01-SRNP-15370	Area de Conservacion Guanacaste	Sector Santa Rosa	Bosque Humedo	10.8514	-85.608	290	gusaneros
DHJPAR0001786	HCIC302-05	620	DQ348176		10-Sep-98	Belvosia Woodley03B	Belvosia Woodley03	Hylesia continua	Saturniidae	98-SRNP-5571	Area de Conservacion Guanacaste	Sector El Hacha	Sendero Potrero	11.0284	-85.5278	290	Lucia Rios
DHJPAR0001937	HCIC453-05	660	DQ348177		08-Jun-97	Belvosia Woodley03B	Belvosia Woodley03	Hylesia continua	Saturniidae	97-SRNP-4042	Area de Conservacion Guanacaste	Sector El Hacha	Sendero Tigre	11.03172	-85.52615	280	Mariano Pereira
DHJPAR0001132	HCIC024-05	662	DQ348179		10-Jul-03	Belvosia Woodley03C	Belvosia Woodley03	Hylesia continua	Saturniidae	03-SRNP-6193	Area de Conservacion Guanacaste	Sector San Cristobal	Sendero Perdido	10.8794	-85.3861	620	Jose Perez
DHJPAR0001137	HCIC064-05	662	DQ348180		07-Jan-03	Belvosia Woodley03C	Belvosia Woodley03	Hylesia lineata	Saturniidae	02-SRNP-32771	Area de Conservacion Guanacaste	Sector Horizontes	Vado Esteron	10.7627	-85.56	95	Manuel Pereira
DHJPAR0001292	HCIC161-05	633	DQ348181		11-May-02	Belvosia Woodley03C	Belvosia Woodley03	Hylesia continua	Saturniidae	02-SRNP-14122.07	Area de Conservacion Guanacaste	Del Oro	Puente Mena	11.0456	-85.4574	280	Adrian Guadamuz
DHJPAR0001294	HCIC177-05	662	DQ348182		15-May-02	Belvosia Woodley03C	Belvosia Woodley03	Hylesia continua	Saturniidae	02-SRNP-2237	Area de Conservacion Guanacaste	Sector San Cristobal	Rio Blanco Abajo	10.9004	-85.3725	500	Gloria Sihezar
DHJPAR0001295	HCIC185-05	374	DQ348183		20-Feb-02	Belvosia Woodley03C	Belvosia Woodley03	Hylesia lineata	Saturniidae	01-SRNP-18463	Area de Conservacion Guanacaste	Sector Santa Rosa	Quebrada Costa Rica	10.8274	-85.6365	275	gusaneros
DHJPAR0001296	HCIC193-05	615	DQ348184		16-Sep-01	Belvosia Woodley03C	Belvosia Woodley03	Hylesia lineata	Saturniidae	01-SRNP-15543	Area de Conservacion Guanacaste	Sector Santa Rosa	Bosque San Emilio	10.8439	-85.6138	300	gusaneros
DHJPAR0001684	HCIC202-05	658	DQ348185		13-May-02	Belvosia Woodley03C	Belvosia Woodley03	Hylesia continua	Saturniidae	02-SRNP-14123.01	Area de Conservacion Guanacaste	Del Oro	Puente Mena	11.0456	-85.4574	280	Dunia Garcia
DHJPAR0001685	HCIC203-05	658	DQ348186		05-Feb-02	Belvosia Woodley03C	Belvosia Woodley03	Hylesia lineata	Saturniidae	01-SRNP-18535	Area de Conservacion Guanacaste	Sector Santa Rosa	Quebrada Costa Rica	10.8274	-85.6365	275	Manuel Pereira
DHJPAR0001686	HCIC204-05	658	DQ348187		19-Feb-02	Belvosia Woodley03C	Belvosia Woodley03	Hylesia lineata	Saturniidae	01-SRNP-18495	Area de Conservacion Guanacaste	Sector Santa Rosa	Quebrada Costa Rica	10.8274	-85.6365	275	gusaneros
DHJPAR0001688	HCIC206-05	637	DQ348188		29-Aug-01	Belvosia Woodley03C	Belvosia Woodley03	Hylesia lineata	Saturniidae	01-SRNP-15460	Area de Conservacion Guanacaste	Sector Santa Rosa	Cafetal	10.8583	-85.6109	280	gusaneros
DHJPAR0001690	HCIC208-05	658	DQ348189		13-Jan-01	Belvosia Woodley03C	Belvosia Woodley03	Hylesia lineata	Saturniidae	00-SRNP-20099	Area de Conservacion Guanacaste	Sector Santa Rosa	Quebrada Costa Rica	10.8274	-85.6365	275	Manuel Pereira
DHJPAR0001701	HCIC219-05	658	DQ348190		22-Sep-97	Belvosia Woodley03C	Belvosia Woodley03	Hylesia lineata	Saturniidae	97-SRNP-3689	Area de Conservacion Guanacaste	Sector Santa Rosa	Quebrada Costa Rica	10.8274	-85.6365	275	gusaneros
DHJPAR0001702	HCIC220-05	619	DQ348191		04-Oct-97	Belvosia Woodley03C	Belvosia Woodley03	Hylesia lineata	Saturniidae	97-SRNP-3603	Area de Conservacion Guanacaste	Sector Santa Rosa	Quebrada Costa Rica	10.8274	-85.6365	275	Elieth Cantillano
DHJPAR0001703	HCIC221-05	658	DQ348192		24-Sep-97	Belvosia Woodley03C	Belvosia Woodley03	Hylesia lineata	Saturniidae	97-SRNP-3526	Area de Conservacion Guanacaste	Sector Santa Rosa	Quebrada Costa Rica	10.8274	-85.6365	275	Guillermo Pereira
DHJPAR0001704	HCIC222-05	658	DQ348193		17-Dec-96	Belvosia Woodley03C	Belvosia Woodley03	Hylesia lineata	Saturniidae	96-SRNP-11578.36	Area de Conservacion Guanacaste	Sector Santa Rosa	Las Mesas	10.8465	-85.6092	305	gusaneros
DHJPAR0001705	HCIC223-05	366	DQ348194		02-Sep-96	Belvosia Woodley03C	Belvosia Woodley03	Hylesia lineata	Saturniidae	96-SRNP-5219	Area de Conservacion Guanacaste	Sector Santa Rosa	Cafetal	10.8583	-85.6109	280	gusaneros
DHJPAR0001706	HCIC224-05	582	DQ348195		29-Jan-93	Belvosia Woodley03C	Belvosia Woodley03	Hylesia lineata	Saturniidae	92-SRNP-6096	Area de Conservacion Guanacaste	Sector Santa Rosa	Bosque San Emilio	10.8439	-85.6138	300	gusaneros
DHJPAR0001707	HCIC225-05	592	DQ348196		16-Feb-93	Belvosia Woodley03C	Belvosia Woodley03	Hylesia lineata	Saturniidae	92-SRNP-6089.41	Area de Conservacion Guanacaste	Sector Santa Rosa	Bosque San Emilio	10.8439	-85.6138	300	gusaneros
DHJPAR0001708	HCIC226-05	570	DQ348197		20-Feb-92	Belvosia Woodley03C	Belvosia Woodley03	Hylesia lineata	Saturniidae	92-SRNP-6087.12	Area de Conservacion Guanacaste	Sector Santa Rosa	Cafetal	10.8583	-85.6109	280	gusaneros
DHJPAR0001709	HCIC227-05	593	DQ348198		16-Jan-92	Belvosia Woodley03C	Belvosia Woodley03	Hylesia lineata	Saturniidae	91-SRNP-3136.223	Area de Conservacion Guanacaste	Sector Santa Rosa	Bosque San Emilio	10.8439	-85.6138	300	gusaneros
DHJPAR0001710	HCIC228-05	611	DQ348199		18-Jan-92	Belvosia Woodley03C	Belvosia Woodley03	Hylesia lineata	Saturniidae	91-SRNP-3136.215	Area de Conservacion Guanacaste	Sector Santa Rosa	Bosque San Emilio	10.8439	-85.6138	300	gusaneros
DHJPAR0001711	HCIC229-05	587	DQ348200		03-Jan-92	Belvosia Woodley03C	Belvosia Woodley03	Hylesia lineata	Saturniidae	91-SRNP-3136.204	Area de Conservacion Guanacaste	Sector Santa Rosa	Bosque San Emilio	10.8439	-85.6138	300	gusaneros
DHJPAR0001777	HCIC293-05	582	DQ348201		02-Feb-02	Belvosia Woodley03C	Belvosia Woodley03	Hylesia lineata	Saturniidae	01-SRNP-18636	Area de Conservacion Guanacaste	Sector Santa Rosa	Quebrada Costa Rica	10.8274	-85.6365	275	Manuel Pereira
DHJPAR0001787	HCIC303-05	418	DQ348202		09-Jun-97	Belvosia Woodley03C	Belvosia Woodley03	Hylesia continua	Saturniidae	97-SRNP-4101	Area de Conservacion Guanacaste	Sector El Hacha	Sendero Tigre	11.0317	-85.5262	280	Lucia Rios
DHJPAR0001788	HCIC304-05	623	DQ348203		30-May-97	Belvosia Woodley03C	Belvosia Woodley03	Hylesia continua	Saturniidae	97-SRNP-4013	Area de Conservacion Guanacaste	Sector El Hacha	Sendero Bejuquilla	11.03	-85.527	280	Lucia Rios
DHJPAR0001789	HCIC305-05	623	DQ348204		17-Jun-97	Belvosia Woodley03C	Belvosia Woodley03	Hylesia continua	Saturniidae	97-SRNP-704.09	Area de Conservacion Guanacaste	Sector Cacao	Estacion Cacao	10.9269	-85.4682	1150	gusaneros
DHJPAR0001790	HCIC306-05	623	DQ348205		20-May-97	Belvosia Woodley03C	Belvosia Woodley03	Hylesia continua	Saturniidae	97-SRNP-664.56	Area de Conservacion Guanacaste	Sector Cacao	Estacion Cacao	10.9269	-85.4682	1150	gusaneros
DHJPAR0001791	HCIC307-05	419	DQ348206		27-Feb-93	Belvosia Woodley03C	Belvosia Woodley03	Hylesia lineata	Saturniidae	92-SRNP-6091.53	Area de Conservacion Guanacaste	Sector Santa Rosa	Cafetal	10.8583	-85.6109	280	gusaneros
DHJPAR0001792	HCIC308-05	418	DQ348207		19-Jan-93	Belvosia Woodley03C	Belvosia Woodley03	Hylesia lineata	Saturniidae	92-SRNP-6064	Area de Conservacion Guanacaste	Sector Santa Rosa	Cafetal	10.8583	-85.6109	280	gusaneros
DHJPAR0001793	HCIC309-05	339	DQ348208		10-Sep-92	Belvosia Woodley03C	Belvosia Woodley03	Hylesia lineata	Saturniidae	92-SRNP-4385	Area de Conservacion Guanacaste	Sector Santa Rosa	Cafetal	10.8583	-85.6109	280	gusaneros
DHJPAR0001794	HCIC310-05	619	DQ348209		19-Sep-92	Belvosia Woodley03C	Belvosia Woodley03	Hylesia lineata	Saturniidae	92-SRNP-3718	Area de Conservacion Guanacaste	Sector Santa Rosa	Cafetal	10.8583	-85.6109	280	gusaneros
DHJPAR0001795	HCIC311-05	620	DQ348210		21-Jan-92	Belvosia Woodley03C	Belvosia Woodley03	Hylesia lineata	Saturniidae	91-SRNP-3177	Area de Conservacion Guanacaste	Sector Santa Rosa	Bosque San Emilio	10.8439	-85.6138	300	gusaneros
DHJPAR0001796	HCIC312-05	418	DQ348211		18-Jan-91	Belvosia Woodley03C	Belvosia Woodley03	Hylesia lineata	Saturniidae	90-SRNP-2277.1	Area de Conservacion Guanacaste	Sector Santa Rosa	Bosque San Emilio	10.8439	-85.6138	300	gusaneros
DHJPAR0001931	HCIC447-05	636	DQ348212		10-Jun-97	Belvosia Woodley03C	Belvosia Woodley03	Hylesia continua	Saturniidae	97-SRNP-704.21	Area de Conservacion Guanacaste	Sector Cacao	Estacion Cacao	10.92691	-85.46822	1150	gusaneros
DHJPAR0001932	HCIC448-05	636	DQ348213		22-May-97	Belvosia Woodley03C	Belvosia Woodley03	Hylesia continua	Saturniidae	97-SRNP-704.07	Area de Conservacion Guanacaste	Sector Cacao	Estacion Cacao	10.92691	-85.46822	1150	gusaneros
DHJPAR0001933	HCIC449-05	636	DQ348214		22-May-97	Belvosia Woodley03C	Belvosia Woodley03	Hylesia continua	Saturniidae	97-SRNP-704.06	Area de Conservacion Guanacaste	Sector Cacao	Estacion Cacao	10.92691	-85.46822	1150	gusaneros
DHJPAR0001935	HCIC451-05	636	DQ348215		20-May-97	Belvosia Woodley03C	Belvosia Woodley03	Hylesia continua	Saturniidae	97-SRNP-664.61	Area de Conservacion Guanacaste	Sector Cacao	Estacion Cacao	10.92691	-85.46822	1150	gusaneros
DHJPAR0001936	HCIC452-05	656	DQ348216		19-May-97	Belvosia Woodley03C	Belvosia Woodley03	Hylesia continua	Saturniidae	97-SRNP-664.14	Area de Conservacion Guanacaste	Sector Cacao	Estacion Cacao	10.92691	-85.46822	1150	gusaneros
DHJPAR0001938	HCIC454-05	588	DQ348217		16-Jan-97	Belvosia Woodley03C	Belvosia Woodley03	Hylesia lineata	Saturniidae	96-SRNP-11578.76	Area de Conservacion Guanacaste	Sector Santa Rosa	Las Mesas	10.84653	-85.60915	305	gusaneros
DHJPAR0001939	HCIC455-05	636	DQ348218		05-Jan-97	Belvosia Woodley03C	Belvosia Woodley03	Hylesia lineata	Saturniidae	96-SRNP-11578.13	Area de Conservacion Guanacaste	Sector Santa Rosa	Las Mesas	10.84653	-85.60915	305	gusaneros
DHJPAR0001940	HCIC456-05	571	DQ348219		15-Feb-93	Belvosia Woodley03C	Belvosia Woodley03	Hylesia lineata	Saturniidae	92-SRNP-6090.60	Area de Conservacion Guanacaste	Sector Santa Rosa	Cafetal	10.85827	-85.61089	280	gusaneros
DHJPAR0001941	HCIC457-05	658	DQ348220		15-Feb-93	Belvosia Woodley03C	Belvosia Woodley03	Hylesia lineata	Saturniidae	92-SRNP-6090.14	Area de Conservacion Guanacaste	Sector Santa Rosa	Cafetal	10.85827	-85.61089	280	gusaneros
DHJPAR0001942	HCIC458-05	655	DQ348221		04-Feb-93	Belvosia Woodley03C	Belvosia Woodley03	Hylesia Janzen02	Saturniidae	92-SRNP-6085.112	Area de Conservacion Guanacaste	Sector Santa Rosa	Cafetal	10.85827	-85.61089	280	gusaneros
DHJPAR0001943	HCIC459-05	658	DQ348222		26-Jan-93	Belvosia Woodley03C	Belvosia Woodley03	Hylesia Janzen02	Saturniidae	92-SRNP-6085.3	Area de Conservacion Guanacaste	Sector Santa Rosa	Cafetal	10.85827	-85.61089	280	gusaneros
DHJPAR0001944	HCIC460-05	658	DQ348223		18-Jan-93	Belvosia Woodley03C	Belvosia Woodley03	Hylesia lineata	Saturniidae	92-SRNP-6069	Area de Conservacion Guanacaste	Sector Santa Rosa	Tanquetas	10.87078	-85.60535	295	gusaneros
DHJPAR0001945	HCIC461-05	658	DQ348224		01-Oct-92	Belvosia Woodley03C	Belvosia Woodley03	Hylesia lineata	Saturniidae	92-SRNP-4081	Area de Conservacion Guanacaste	Sector Santa Rosa	Quebrada Costa Rica	10.82745	-85.63652	275	gusaneros
DHJPAR0001946	HCIC462-05	658	DQ348225		29-Jan-92	Belvosia Woodley03C	Belvosia Woodley03	Hylesia lineata	Saturniidae	91-SRNP-3178	Area de Conservacion Guanacaste	Sector Santa Rosa	Bosque San Emilio	10.84389	-85.61384	300	gusaneros
DHJPAR0001947	HCIC463-05	658	DQ348226		09-Jan-92	Belvosia Woodley03C	Belvosia Woodley03	Hylesia lineata	Saturniidae	91-SRNP-3175	Area de Conservacion Guanacaste	Sector Santa Rosa	Bosque San Emilio	10.84389	-85.61384	300	gusaneros
DHJPAR0001948	HCIC464-05	657	DQ348227		26-Aug-91	Belvosia Woodley03C	Belvosia Woodley03	Hylesia lineata	Saturniidae	91-SRNP-1376	Area de Conservacion Guanacaste	Sector Santa Rosa	Bosque San Emilio	10.84389	-85.61384	300	gusaneros
DHJPAR0001949	HCIC465-05	658	DQ348228		15-Jan-91	Belvosia Woodley03C	Belvosia Woodley03	Hylesia lineata	Saturniidae	90-SRNP-2409	Area de Conservacion Guanacaste	Sector Santa Rosa	Cafetal	10.85827	-85.61089	280	gusaneros
DHJPAR0001950	HCIC466-05	658	DQ348229		11-Feb-91	Belvosia Woodley03C	Belvosia Woodley03	Hylesia lineata	Saturniidae	90-SRNP-2326	Area de Conservacion Guanacaste	Sector Santa Rosa	Quebrada Costa Rica	10.82745	-85.63652	275	gusaneros
DHJPAR0003598	HCIC702-05	626	DQ348178		13-Oct-90	Belvosia Woodley03C	Belvosia Woodley03	Automeris Janzen01	Saturniidae	90-SRNP-1763	Area de Conservacion Guanacaste	Sector Santa Rosa	Cafetal	10.85827	-85.61089	280	gusaneros
DHJPAR0001267	HCIC155-05	662	DQ348258		22-Sep-03	Belvosia Woodley04A	Belvosia Woodley04	Enyo ocypete	Sphingidae	03-SRNP-20251	Area de Conservacion Guanacaste	Sector Pitilla	Pasmompa	11.0193	-85.41	440	Calixto Moraga
DHJPAR0001268	HCIC163-05	662	DQ348259		10-Oct-03	Belvosia Woodley04A	Belvosia Woodley04	Unzela japix	Sphingidae	03-SRNP-12387.1	Area de Conservacion Guanacaste	Rincon Rainforest	Camino Porvenir				Minor Carmona
DHJPAR0001718	HCIC236-05	592	DQ348260		27-Nov-01	Belvosia Woodley04A	Belvosia Woodley04	Enyo ocypete	Sphingidae	01-SRNP-17459	Area de Conservacion Guanacaste	Sector Horizontes	Quebrada San Pancho	10.7477	-85.5858	90	gusaneros
DHJPAR0001719	HCIC237-05	625	DQ348261		15-Aug-01	Belvosia Woodley04A	Belvosia Woodley04	Enyo ocypete	Sphingidae	01-SRNP-14826	Area de Conservacion Guanacaste	Sector Santa Rosa	Bosque Humedo	10.8514	-85.608	290	gusaneros
DHJPAR0001727	HCIC245-05	658	DQ348262		16-Jul-00	Belvosia Woodley04A	Belvosia Woodley04	Enyo ocypete	Sphingidae	00-SRNP-7603	Area de Conservacion Guanacaste	Sector Horizontes	Quebrada San Pancho	10.7477	-85.5858	90	gusaneros
DHJPAR0001730	HCIC248-05	590	DQ348263		04-Jul-99	Belvosia Woodley04A	Belvosia Woodley04	Enyo ocypete	Sphingidae	99-SRNP-8571	Area de Conservacion Guanacaste	Sector Horizontes	Quebrada San Pancho	10.7477	-85.5858	90	gusaneros
DHJPAR0001733	HCIC251-05	658	DQ348264		29-Jun-99	Belvosia Woodley04A	Belvosia Woodley04	Enyo ocypete	Sphingidae	99-SRNP-8400	Area de Conservacion Guanacaste	Sector Santa Rosa	Bosque San Emilio	10.8439	-85.6138	300	gusaneros
DHJPAR0001736	HCIC254-05	343	DQ348265		23-Jun-99	Belvosia Woodley04A	Belvosia Woodley04	Enyo ocypete	Sphingidae	99-SRNP-6224	Area de Conservacion Guanacaste	Sector Santa Rosa	Tanquetas	10.8708	-85.6053	295	Ruth Franco
DHJPAR0001737	HCIC255-05	592	DQ348266		21-Jun-99	Belvosia Woodley04A	Belvosia Woodley04	Enyo ocypete	Sphingidae	99-SRNP-6222	Area de Conservacion Guanacaste	Sector Santa Rosa	Tanquetas	10.8708	-85.6053	295	Elieth Cantillano
DHJPAR0001738	HCIC256-05	658	DQ348267		13-Jun-99	Belvosia Woodley04A	Belvosia Woodley04	Enyo ocypete	Sphingidae	99-SRNP-6221	Area de Conservacion Guanacaste	Sector Santa Rosa	Tanquetas	10.8708	-85.6053	295	Elieth Cantillano
DHJPAR0001739	HCIC257-05	658	DQ348268		24-Feb-99	Belvosia Woodley04A	Belvosia Woodley04	Enyo ocypete	Sphingidae	99-SRNP-6006	Area de Conservacion Guanacaste	Sector Santa Rosa	Mirador Santa Elena	10.8665	-85.6089	305	gusaneros
DHJPAR0001740	HCIC258-05	373	DQ348269		30-Dec-98	Belvosia Woodley04A	Belvosia Woodley04	Enyo ocypete	Sphingidae	98-SRNP-12930	Area de Conservacion Guanacaste	Sector Santa Rosa	Alacran	10.8925	-85.6034	260	gusaneros
DHJPAR0001741	HCIC259-05	658	DQ348270		07-Jan-99	Belvosia Woodley04A	Belvosia Woodley04	Enyo ocypete	Sphingidae	98-SRNP-12925	Area de Conservacion Guanacaste	Sector Santa Rosa	Alacran	10.8925	-85.6034	260	gusaneros
DHJPAR0001742	HCIC260-05	609	DQ348271		30-Dec-98	Belvosia Woodley04A	Belvosia Woodley04	Enyo ocypete	Sphingidae	98-SRNP-12866	Area de Conservacion Guanacaste	Sector Santa Rosa	Alacran	10.8925	-85.6034	260	Guillermo Pereira
DHJPAR0001743	HCIC261-05	598	DQ348272		10-Dec-98	Belvosia Woodley04A	Belvosia Woodley04	Enyo ocypete	Sphingidae	98-SRNP-12837	Area de Conservacion Guanacaste	Sector El Hacha	Casa Uno	11.0056	-85.5743	280	Manuel Pereira
DHJPAR0001744	HCIC262-05	658	DQ348273		01-Jan-99	Belvosia Woodley04A	Belvosia Woodley04	Enyo ocypete	Sphingidae	98-SRNP-12764	Area de Conservacion Guanacaste	Sector Santa Rosa	Alacran	10.8925	-85.6034	260	Manuel Pereira
DHJPAR0001803	HCIC319-05	418	DQ348274		14-Jan-05	Belvosia Woodley04A	Belvosia Woodley04	Enyo ocypete	Sphingidae	04-SRNP-56391	Area de Conservacion Guanacaste	Sector Pitilla	Estacion Pitilla	10.9893	-85.4258	675	Calixto Moraga
DHJPAR0001804	HCIC320-05	624	DQ348275		03-Sep-03	Belvosia Woodley04A	Belvosia Woodley04	Enyo ocypete	Sphingidae	03-SRNP-20161	Area de Conservacion Guanacaste	Sector Pitilla	Pasmompa	11.0193	-85.41	440	Calixto Moraga
DHJPAR0001805	HCIC321-05	418	DQ348276		30-Aug-02	Belvosia Woodley04A	Belvosia Woodley04	Enyo ocypete	Sphingidae	03-SRNP-16753	Area de Conservacion Guanacaste	Del Oro	Puente Mena	11.0456	-85.4574	280	Manuel Pereira
DHJPAR0001807	HCIC323-05	621	DQ348277		24-Jul-03	Belvosia Woodley04A	Belvosia Woodley04	Enyo ocypete	Sphingidae	03-SRNP-15964	Area de Conservacion Guanacaste	Del Oro	Quebrada Trigal	11.0268	-85.4955	290	Manuel Pereira
DHJPAR0001808	HCIC324-05	418	DQ348278		11-Jul-03	Belvosia Woodley04A	Belvosia Woodley04	Enyo ocypete	Sphingidae	03-SRNP-2850	Area de Conservacion Guanacaste	Del Oro	Quebrada Trigal	11.0268	-85.4955	290	Roster Moraga
DHJPAR0001809	HCIC325-05	418	DQ348279		21-Jul-03	Belvosia Woodley04A	Belvosia Woodley04	Enyo ocypete	Sphingidae	03-SRNP-2794	Area de Conservacion Guanacaste	Del Oro	Quebrada Trigal	11.0268	-85.4955	290	Manuel Pereira
DHJPAR0001818	HCIC334-05	418	DQ348280		31-Jul-02	Belvosia Woodley04A	Belvosia Woodley04	Enyo ocypete	Sphingidae	02-SRNP-17018	Area de Conservacion Guanacaste	Sector El Hacha	Finca Arraya	11.0154	-85.5113	295	Manuel Pereira
DHJPAR0001821	HCIC337-05	418	DQ348281		20-Jul-02	Belvosia Woodley04A	Belvosia Woodley04	Enyo ocypete	Sphingidae	02-SRNP-15855	Area de Conservacion Guanacaste	Sector El Hacha	Finca Arraya	11.0154	-85.5113	295	Manuel Pereira
DHJPAR0001822	HCIC338-05	418	DQ348282		22-Jul-02	Belvosia Woodley04A	Belvosia Woodley04	Enyo ocypete	Sphingidae	02-SRNP-15735	Area de Conservacion Guanacaste	Sector El Hacha	Finca Arraya	11.0154	-85.5113	295	Elieth Cantillano
DHJPAR0002010	HCIC526-05	624	DQ348283		24-Jul-02	Belvosia Woodley04A	Belvosia Woodley04	Unzela japix	Sphingidae	02-SRNP-15733	Area de Conservacion Guanacaste	Sector El Hacha	Finca Arraya	11.01541	-85.51125	295	Dunia Garcia
DHJPAR0002012	HCIC528-05	641	DQ348284		19-May-02	Belvosia Woodley04A	Belvosia Woodley04	Unzela japix	Sphingidae	02-SRNP-6734	Area de Conservacion Guanacaste	Rincon Rainforest	Sendero Rincon	10.8962	-85.27769	430	Jose Perez
DHJPAR0002014	HCIC530-05	632	DQ348285		26-Jan-03	Belvosia Woodley04A	Belvosia Woodley04	Unzela japix	Sphingidae	01-SRNP-23513	Area de Conservacion Guanacaste	Rincon Rainforest	Sendero Rincon	10.8962	-85.27769	430	Jose Perez
DHJPAR0002015	HCIC531-05	658	DQ348286		16-Jan-02	Belvosia Woodley04A	Belvosia Woodley04	Unzela japix	Sphingidae	01-SRNP-23408	Area de Conservacion Guanacaste	Rincon Rainforest	Sendero Anonas	10.90528	-85.27882	405	Jose Perez
DHJPAR0002025	HCIC541-05	632	DQ348287		15-Mar-99	Belvosia Woodley04A	Belvosia Woodley04	Enyo ocypete	Sphingidae	99-SRNP-2157	Area de Conservacion Guanacaste	Del Oro	Quebrada Serrano	11.00025	-85.45614	585	Lucia R�os
DHJPAR0002031	HCIC547-05	658	DQ348288	DQ347662	21-Mar-98	Belvosia Woodley04A	Belvosia Woodley04	Unzela japix	Sphingidae	98-SRNP-4234	Area de Conservacion Guanacaste	Del Oro	Quebrada Serrano	11.00025	-85.45614	585	gusaneros
DHJPAR0002034	HCIC550-05	632	DQ348289	DQ347663	11-Jan-96	Belvosia Woodley04A	Belvosia Woodley04	Enyo ocypete	Sphingidae	95-SRNP-11351	Area de Conservacion Guanacaste	Sector Pocosol	Quebrada Aserradero	10.89857	-85.56419	160	gusaneros
DHJPAR0002035	HCIC551-05	632	DQ348290	DQ347664	03-Dec-95	Belvosia Woodley04A	Belvosia Woodley04	Aleuron iphis	Sphingidae	95-SRNP-10445	Area de Conservacion Guanacaste	Sector Santa Rosa	Bosque Humedo	10.85145	-85.60801	290	gusaneros
DHJPAR0002036	HCIC552-05	638	DQ348291	DQ347665	27-Nov-95	Belvosia Woodley04A	Belvosia Woodley04	Aleuron iphis	Sphingidae	95-SRNP-10338	Area de Conservacion Guanacaste	Sector Santa Rosa	Bosque Humedo	10.85145	-85.60801	290	gusaneros
DHJPAR0002037	HCIC553-05	658	DQ348292	DQ347666	01-Nov-95	Belvosia Woodley04A	Belvosia Woodley04	Unzela pronoe	Sphingidae	95-SRNP-9428	Area de Conservacion Guanacaste	Sector Santa Rosa	Bosque Humedo	10.85145	-85.60801	290	gusaneros
DHJPAR0002048	HCIC564-05	658	DQ348293	DQ347672	09-Mar-05	Belvosia Woodley04A	Belvosia Woodley04	Enyo ocypete	Sphingidae	04-SRNP-56887	Area de Conservacion Guanacaste	Sector Pitilla	Pasmompa	11.01926	-85.40997	440	Petrona Rios
DHJPAR0002049	HCIC565-05	632	DQ348294		04-Feb-05	Belvosia Woodley04A	Belvosia Woodley04	Enyo ocypete	Sphingidae	04-SRNP-56652	Area de Conservacion Guanacaste	Sector Pitilla	Ingas	11.00311	-85.42041	580	Manuel Rios
DHJPAR0002050	HCIC566-05	632	DQ348295		22-Sep-03	Belvosia Woodley04A	Belvosia Woodley04	Enyo ocypete	Sphingidae	03-SRNP-20248	Area de Conservacion Guanacaste	Sector Pitilla	Pasmompa	11.01926	-85.40997	440	Petrona Rios
DHJPAR0002051	HCIC567-05	658	DQ348296	DQ347673	22-Sep-03	Belvosia Woodley04A	Belvosia Woodley04	Enyo ocypete	Sphingidae	03-SRNP-20246	Area de Conservacion Guanacaste	Sector Pitilla	Pasmompa	11.01926	-85.40997	440	Petrona Rios
DHJPAR0002052	HCIC568-05	603	DQ348297		05-Sep-03	Belvosia Woodley04A	Belvosia Woodley04	Enyo ocypete	Sphingidae	03-SRNP-20093	Area de Conservacion Guanacaste	Sector Pitilla	Estacion Pitilla	10.98931	-85.42581	675	Calixto Moraga
DHJPAR0002055	HCIC571-05	632	DQ348298	DQ347675	08-Jul-03	Belvosia Woodley04A	Belvosia Woodley04	Enyo ocypete	Sphingidae	03-SRNP-2804	Area de Conservacion Guanacaste	Del Oro	Quebrada Trigal	11.02681	-85.49547	290	Lucia R�os
DHJPAR0002059	HCIC574-05	574	DQ348299		23-Jul-02	Belvosia Woodley04A	Belvosia Woodley04	Enyo ocypete	Sphingidae	02-SRNP-15819	Area de Conservacion Guanacaste	Sector El Hacha	Sendero Bejuquilla	11.03004	-85.52699	280	Lucia R�os
DHJPAR0002060	HCIC575-05	624	DQ348300		23-Jul-02	Belvosia Woodley04A	Belvosia Woodley04	Enyo ocypete	Sphingidae	02-SRNP-15738	Area de Conservacion Guanacaste	Sector El Hacha	Finca Arraya	11.01541	-85.51125	295	Manuel Pereira
DHJPAR0002061	HCIC576-05	552	DQ348301		18-Jul-02	Belvosia Woodley04A	Belvosia Woodley04	Enyo ocypete	Sphingidae	02-SRNP-15481	Area de Conservacion Guanacaste	Sector El Hacha	Sendero Bejuquilla	11.03004	-85.52699	280	Lucia R�os
DHJPAR0002062	HCIC577-05	557	DQ348302		16-Jul-02	Belvosia Woodley04A	Belvosia Woodley04	Enyo ocypete	Sphingidae	02-SRNP-15480	Area de Conservacion Guanacaste	Sector El Hacha	Sendero Bejuquilla	11.03004	-85.52699	280	Lucia R�os
DHJPAR0002063	HCIC578-05	610	DQ348303		26-Jul-02	Belvosia Woodley04A	Belvosia Woodley04	Enyo ocypete	Sphingidae	02-SRNP-15382	Area de Conservacion Guanacaste	Sector El Hacha	Finca Arraya	11.01541	-85.51125	295	Manuel Pereira
DHJPAR0002064	HCIC579-05	636	DQ348304		14-Jul-02	Belvosia Woodley04A	Belvosia Woodley04	Enyo ocypete	Sphingidae	02-SRNP-15380	Area de Conservacion Guanacaste	Sector El Hacha	Finca Arraya	11.01541	-85.51125	295	Manuel Pereira
DHJPAR0002066	HCIC581-05	633	DQ348305		24-Jul-02	Belvosia Woodley04A	Belvosia Woodley04	Enyo ocypete	Sphingidae	02-SRNP-15375	Area de Conservacion Guanacaste	Sector El Hacha	Finca Arraya	11.01541	-85.51125	295	Dunia Garcia
DHJPAR0002068	HCIC583-05	635	DQ348306		24-Jul-02	Belvosia Woodley04A	Belvosia Woodley04	Enyo ocypete	Sphingidae	02-SRNP-15854	Area de Conservacion Guanacaste	Sector El Hacha	Finca Arraya	11.01541	-85.51125	295	Manuel Pereira
DHJPAR0002069	HCIC584-05	543	DQ348307		21-Jul-02	Belvosia Woodley04A	Belvosia Woodley04	Enyo ocypete	Sphingidae	02-SRNP-16296	Area de Conservacion Guanacaste	Sector El Hacha	Finca Arraya	11.01541	-85.51125	295	Elieth Cantillano
DHJPAR0002070	HCIC585-05	289	DQ348308		18-Jul-02	Belvosia Woodley04A	Belvosia Woodley04	Enyo ocypete	Sphingidae	02-SRNP-16297	Area de Conservacion Guanacaste	Sector El Hacha	Finca Arraya	11.01541	-85.51125	295	Elieth Cantillano
DHJPAR0002071	HCIC586-05	320	DQ348309		27-Jul-02	Belvosia Woodley04A	Belvosia Woodley04	Enyo ocypete	Sphingidae	02-SRNP-16488	Area de Conservacion Guanacaste	Sector El Hacha	Finca Arraya	11.01541	-85.51125	295	Dunia Garcia
DHJPAR0002072	HCIC587-05	323	DQ348310		02-Aug-02	Belvosia Woodley04A	Belvosia Woodley04	Enyo ocypete	Sphingidae	02-SRNP-16702	Area de Conservacion Guanacaste	Sector El Hacha	Finca Arraya	11.01541	-85.51125	295	Roster Moraga
DHJPAR0002073	HCIC588-05	624	DQ348311		26-Jul-02	Belvosia Woodley04A	Belvosia Woodley04	Enyo ocypete	Sphingidae	02-SRNP-16704	Area de Conservacion Guanacaste	Sector El Hacha	Finca Arraya	11.01541	-85.51125	295	Manuel Pereira
DHJPAR0002074	HCIC589-05	632	DQ348312		15-Jul-02	Belvosia Woodley04A	Belvosia Woodley04	Enyo ocypete	Sphingidae	02-SRNP-15369	Area de Conservacion Guanacaste	Sector El Hacha	Finca Arraya	11.01541	-85.51125	295	Manuel Pereira
DHJPAR0002075	HCIC590-05	635	DQ348313		17-Jul-02	Belvosia Woodley04A	Belvosia Woodley04	Enyo ocypete	Sphingidae	02-SRNP-15107	Area de Conservacion Guanacaste	Sector El Hacha	Finca Arraya	11.01541	-85.51125	295	Dunia Garcia
DHJPAR0002076	HCIC591-05	577	DQ348314		13-Jul-02	Belvosia Woodley04A	Belvosia Woodley04	Enyo ocypete	Sphingidae	02-SRNP-15106	Area de Conservacion Guanacaste	Sector El Hacha	Finca Arraya	11.01541	-85.51125	295	Manuel Pereira
DHJPAR0002078	HCIC593-05	636	DQ348315		06-Jul-02	Belvosia Woodley04A	Belvosia Woodley04	Enyo ocypete	Sphingidae	02-SRNP-14979	Area de Conservacion Guanacaste	Del Oro	Bosque Aguirre	11.0006	-85.438	620	Dunia Garcia
DHJPAR0002081	HCIC596-05	295	DQ348316		05-Jul-01	Belvosia Woodley04A	Belvosia Woodley04	Enyo ocypete	Sphingidae	01-SRNP-12436	Area de Conservacion Guanacaste	Potrerillos	Rio Azufrado	10.81224	-85.54438	95	gusaneros
DHJPAR0002082	HCIC597-05	328	DQ348317		29-Jun-01	Belvosia Woodley04A	Belvosia Woodley04	Enyo ocypete	Sphingidae	01-SRNP-9476	Area de Conservacion Guanacaste	Sector El Hacha	Estacion Los Almendros	11.02845	-85.52777	290	Lucia R�os
DHJPAR0002083	HCIC598-05	326	DQ348318		03-Jul-01	Belvosia Woodley04A	Belvosia Woodley04	Enyo ocypete	Sphingidae	01-SRNP-9435	Area de Conservacion Guanacaste	Sector El Hacha	Estacion Los Almendros	11.02845	-85.52777	290	Lucia R�os
DHJPAR0002085	HCIC600-05	636	DQ348319		15-Apr-01	Belvosia Woodley04A	Belvosia Woodley04	Enyo ocypete	Sphingidae	01-SRNP-483	Area de Conservacion Guanacaste	Sector San Cristobal	Rio Blanco Abajo	10.90037	-85.37254	500	Freddy Quesada
DHJPAR0002086	HCIC601-05	631	DQ348320		02-Feb-01	Belvosia Woodley04A	Belvosia Woodley04	Enyo ocypete	Sphingidae	00-SRNP-21074	Area de Conservacion Guanacaste	Rincon Rainforest	Estacion Caribe	10.90187	-85.27495	415	Jose Perez
DHJPAR0002088	HCIC603-05	613	DQ348321		12-Nov-00	Belvosia Woodley04A	Belvosia Woodley04	Enyo ocypete	Sphingidae	00-SRNP-14771	Area de Conservacion Guanacaste	Rincon Rainforest	Sendero Penya	10.89928	-85.27486	420	Freyci Vargas
DHJPAR0002090	HCIC605-05	610	DQ348322		26-Sep-00	Belvosia Woodley04A	Belvosia Woodley04	Enyo ocypete	Sphingidae	00-SRNP-14140	Area de Conservacion Guanacaste	Rincon Rainforest	Estacion Caribe	10.90187	-85.27495	415	Freyci Vargas
DHJPAR0002091	HCIC606-05	610	DQ348323	DQ347679	21-Jul-00	Belvosia Woodley04A	Belvosia Woodley04	Enyo ocypete	Sphingidae	00-SRNP-7336	Area de Conservacion Guanacaste	Sector Horizontes	Quebrada San Pancho	10.74769	-85.58577	90	gusaneros
DHJPAR0002092	HCIC607-05	605	DQ348324		17-Jul-00	Belvosia Woodley04A	Belvosia Woodley04	Enyo ocypete	Sphingidae	00-SRNP-7258	Area de Conservacion Guanacaste	Sector Horizontes	Quebrada San Pancho	10.74769	-85.58577	90	gusaneros
DHJPAR0002094	HCIC609-05	325	DQ348325		16-Jul-00	Belvosia Woodley04A	Belvosia Woodley04	Enyo ocypete	Sphingidae	00-SRNP-7196	Area de Conservacion Guanacaste	Sector Horizontes	Quebrada San Pancho	10.74769	-85.58577	90	gusaneros
DHJPAR0002095	HCIC610-05	325	DQ348326		13-Jul-00	Belvosia Woodley04A	Belvosia Woodley04	Enyo ocypete	Sphingidae	00-SRNP-7189	Area de Conservacion Guanacaste	Sector Horizontes	Quebrada San Pancho	10.74769	-85.58577	90	gusaneros
DHJPAR0002096	HCIC611-05	574	DQ348327	DQ347681	03-Jul-99	Belvosia Woodley04A	Belvosia Woodley04	Enyo ocypete	Sphingidae	99-SRNP-8566	Area de Conservacion Guanacaste	Sector Horizontes	Quebrada San Pancho	10.74769	-85.58577	90	gusaneros
DHJPAR0002097	HCIC612-05	636	DQ348328		02-Jul-99	Belvosia Woodley04A	Belvosia Woodley04	Enyo ocypete	Sphingidae	99-SRNP-8565	Area de Conservacion Guanacaste	Sector Horizontes	Quebrada San Pancho	10.74769	-85.58577	90	gusaneros
DHJPAR0002099	HCIC614-05	627	DQ348329		21-Jun-99	Belvosia Woodley04A	Belvosia Woodley04	Enyo ocypete	Sphingidae	99-SRNP-6226	Area de Conservacion Guanacaste	Sector Santa Rosa	Tanquetas	10.87078	-85.60535	295	Ruth Franco
DHJPAR0002100	HCIC615-05	636	DQ348330	DQ347682	25-Jan-99	Belvosia Woodley04A	Belvosia Woodley04	Enyo ocypete	Sphingidae	98-SRNP-14263	Area de Conservacion Guanacaste	Sector El Hacha	Estacion Los Almendros	11.02845	-85.52777	290	Lucia R�os
DHJPAR0002102	HCIC617-05	636	DQ348331		10-Nov-98	Belvosia Woodley04A	Belvosia Woodley04	Enyo ocypete	Sphingidae	98-SRNP-12212	Area de Conservacion Guanacaste	Sector Santa Rosa	Cerco Piedra	10.83085	-85.61778	285	Guillermo Pereira
DHJPAR0002104	HCIC619-05	290	DQ348332	DQ347685	28-Dec-98	Belvosia Woodley04A	Belvosia Woodley04	Enyo ocypete	Sphingidae	98-SRNP-12728	Area de Conservacion Guanacaste	Sector Santa Rosa	Alacran	10.89249	-85.60336	260	Ruth Franco
DHJPAR0002105	HCIC620-05	636	DQ348333		29-Dec-98	Belvosia Woodley04A	Belvosia Woodley04	Enyo ocypete	Sphingidae	98-SRNP-12737	Area de Conservacion Guanacaste	Sector Santa Rosa	Alacran	10.89249	-85.60336	260	Manuel Pereira
DHJPAR0002106	HCIC621-05	323	DQ348334	DQ347686	28-Dec-98	Belvosia Woodley04A	Belvosia Woodley04	Enyo ocypete	Sphingidae	98-SRNP-12739	Area de Conservacion Guanacaste	Sector Santa Rosa	Alacran	10.89249	-85.60336	260	Manuel Pereira
DHJPAR0002107	HCIC622-05	325	DQ348335		29-Dec-98	Belvosia Woodley04A	Belvosia Woodley04	Enyo ocypete	Sphingidae	98-SRNP-12752	Area de Conservacion Guanacaste	Sector Santa Rosa	Alacran	10.89249	-85.60336	260	Ruth Franco
DHJPAR0002108	HCIC623-05	629	DQ348336	DQ347687	25-Dec-98	Belvosia Woodley04A	Belvosia Woodley04	Enyo ocypete	Sphingidae	98-SRNP-12860	Area de Conservacion Guanacaste	Sector Santa Rosa	Alacran	10.89249	-85.60336	260	Guillermo Pereira
DHJPAR0002109	HCIC624-05	636	DQ348337		30-Sep-98	Belvosia Woodley04A	Belvosia Woodley04	Enyo ocypete	Sphingidae	98-SRNP-5734	Area de Conservacion Guanacaste	Sector El Hacha	La Guitarra	10.99378	-85.52108	355	Roster Moraga
DHJPAR0002110	HCIC625-05	658	DQ348338	DQ347687	30-Oct-98	Belvosia Woodley04A	Belvosia Woodley04	Enyo ocypete	Sphingidae	98-SRNP-5923	Area de Conservacion Guanacaste	Sector El Hacha	Estacion Los Almendros	11.02845	-85.52777	290	Lucia R�os
DHJPAR0002112	HCIC627-05	636	DQ348339		30-Sep-98	Belvosia Woodley04A	Belvosia Woodley04	Enyo ocypete	Sphingidae	98-SRNP-5928	Area de Conservacion Guanacaste	Sector El Hacha	Estacion Los Almendros	11.02845	-85.52777	290	Lucia R�os
DHJPAR0002113	HCIC628-05	636	DQ348340		06-Oct-98	Belvosia Woodley04A	Belvosia Woodley04	Enyo ocypete	Sphingidae	98-SRNP-5931	Area de Conservacion Guanacaste	Sector El Hacha	Estacion Los Almendros	11.02845	-85.52777	290	Lucia R�os
DHJPAR0002114	HCIC629-05	631	DQ348341		01-Oct-98	Belvosia Woodley04A	Belvosia Woodley04	Enyo ocypete	Sphingidae	98-SRNP-5933	Area de Conservacion Guanacaste	Sector El Hacha	Estacion Los Almendros	11.02845	-85.52777	290	Lucia R�os
DHJPAR0002115	HCIC630-05	636	DQ348342		30-Sep-98	Belvosia Woodley04A	Belvosia Woodley04	Enyo ocypete	Sphingidae	98-SRNP-5934	Area de Conservacion Guanacaste	Sector El Hacha	Estacion Los Almendros	11.02845	-85.52777	290	Lucia R�os
DHJPAR0002116	HCIC631-05	610	DQ348343		30-Sep-98	Belvosia Woodley04A	Belvosia Woodley04	Enyo ocypete	Sphingidae	98-SRNP-5937	Area de Conservacion Guanacaste	Sector El Hacha	Estacion Los Almendros	11.02845	-85.52777	290	Lucia R�os
DHJPAR0002117	HCIC632-05	606	DQ348344		03-Oct-98	Belvosia Woodley04A	Belvosia Woodley04	Enyo ocypete	Sphingidae	98-SRNP-5966	Area de Conservacion Guanacaste	Sector El Hacha	Estacion Los Almendros	11.02845	-85.52777	290	Lucia R�os
DHJPAR0002118	HCIC633-05	322	DQ348345	DQ347688	30-Sep-98	Belvosia Woodley04A	Belvosia Woodley04	Enyo ocypete	Sphingidae	98-SRNP-5969	Area de Conservacion Guanacaste	Sector El Hacha	Estacion Los Almendros	11.02845	-85.52777	290	Lucia R�os
DHJPAR0002119	HCIC634-05	636	DQ348346	DQ347689	12-Nov-98	Belvosia Woodley04A	Belvosia Woodley04	Enyo ocypete	Sphingidae	98-SRNP-12219	Area de Conservacion Guanacaste	Sector Pocosol	Vado Terciopelo	10.90756	-85.56914	170	Manuel Pereira
DHJPAR0002120	HCIC635-05	658	DQ348347	DQ347690	10-Nov-98	Belvosia Woodley04A	Belvosia Woodley04	Enyo ocypete	Sphingidae	98-SRNP-12222	Area de Conservacion Guanacaste	Sector Pocosol	Vado Terciopelo	10.90756	-85.56914	170	Manuel Pereira
DHJPAR0002121	HCIC636-05	636	DQ348348		08-Oct-98	Belvosia Woodley04A	Belvosia Woodley04	Enyo ocypete	Sphingidae	98-SRNP-5970	Area de Conservacion Guanacaste	Sector El Hacha	Estacion Los Almendros	11.02845	-85.52777	290	Lucia R�os
DHJPAR0002122	HCIC637-05	636	DQ348349	DQ347691	11-Aug-97	Belvosia Woodley04A	Belvosia Woodley04	Enyo ocypete	Sphingidae	97-SRNP-2862	Area de Conservacion Guanacaste	Sector Santa Rosa	Bosque Humedo	10.85145	-85.60801	290	gusaneros
DHJPAR0002123	HCIC638-05	636	DQ348350		15-Aug-97	Belvosia Woodley04A	Belvosia Woodley04	Enyo ocypete	Sphingidae	97-SRNP-2945	Area de Conservacion Guanacaste	Sector Pocosol	Estacion Pocosol	10.89131	-85.59798	260	Elieth Cantillano
DHJPAR0002124	HCIC639-05	636	DQ348351		01-Aug-97	Belvosia Woodley04A	Belvosia Woodley04	Enyo ocypete	Sphingidae	97-SRNP-2946	Area de Conservacion Guanacaste	Sector Pocosol	Estacion Pocosol	10.89131	-85.59798	260	Elieth Cantillano
DHJPAR0002125	HCIC640-05	636	DQ348352		05-Aug-97	Belvosia Woodley04A	Belvosia Woodley04	Enyo ocypete	Sphingidae	97-SRNP-3188	Area de Conservacion Guanacaste	Sector Santa Rosa	Bosque San Emilio	10.84389	-85.61384	300	Guillermo Pereira
DHJPAR0002126	HCIC641-05	636	DQ348353		03-Aug-97	Belvosia Woodley04A	Belvosia Woodley04	Enyo ocypete	Sphingidae	97-SRNP-3208	Area de Conservacion Guanacaste	Sector Santa Rosa	Bosque San Emilio	10.84389	-85.61384	300	gusaneros
DHJPAR0002128	HCIC643-05	610	DQ348354		21-Jul-97	Belvosia Woodley04A	Belvosia Woodley04	Enyo ocypete	Sphingidae	97-SRNP-2461	Area de Conservacion Guanacaste	Sector Horizontes	Vado Esteron	10.76271	-85.56004	95	gusaneros
DHJPAR0002129	HCIC644-05	636	DQ348355	DQ347692	23-Jul-97	Belvosia Woodley04A	Belvosia Woodley04	Enyo ocypete	Sphingidae	97-SRNP-2464	Area de Conservacion Guanacaste	Sector Horizontes	Vado Esteron	10.76271	-85.56004	95	gusaneros
DHJPAR0002130	HCIC645-05	324	DQ348356	DQ347693	20-Jul-97	Belvosia Woodley04A	Belvosia Woodley04	Enyo ocypete	Sphingidae	97-SRNP-2467	Area de Conservacion Guanacaste	Sector Horizontes	Vado Esteron	10.76271	-85.56004	95	gusaneros
DHJPAR0002131	HCIC646-05	324	DQ348357	DQ347694	25-Jul-97	Belvosia Woodley04A	Belvosia Woodley04	Enyo ocypete	Sphingidae	97-SRNP-2478	Area de Conservacion Guanacaste	Sector Santa Rosa	Sendero Natural	10.83575	-85.61253	290	gusaneros
DHJPAR0002133	HCIC648-05	636	DQ348358		07-Aug-97	Belvosia Woodley04A	Belvosia Woodley04	Enyo ocypete	Sphingidae	97-SRNP-2536	Area de Conservacion Guanacaste	Sector Horizontes	Quebrada San Pancho	10.74769	-85.58577	90	gusaneros
DHJPAR0002134	HCIC649-05	636	DQ348359		08-Aug-97	Belvosia Woodley04A	Belvosia Woodley04	Enyo ocypete	Sphingidae	97-SRNP-2765	Area de Conservacion Guanacaste	Sector Santa Rosa	Bosque Humedo	10.85145	-85.60801	290	gusaneros
DHJPAR0002135	HCIC650-05	636	DQ348360		28-Jul-97	Belvosia Woodley04A	Belvosia Woodley04	Enyo ocypete	Sphingidae	97-SRNP-2857	Area de Conservacion Guanacaste	Sector Santa Rosa	Bosque Humedo	10.85145	-85.60801	290	gusaneros
DHJPAR0002136	HCIC651-05	636	DQ348361		24-Jul-97	Belvosia Woodley04A	Belvosia Woodley04	Enyo ocypete	Sphingidae	97-SRNP-2859	Area de Conservacion Guanacaste	Sector Santa Rosa	Bosque Humedo	10.85145	-85.60801	290	gusaneros
DHJPAR0002137	HCIC652-05	635	DQ348362		14-Mar-97	Belvosia Woodley04A	Belvosia Woodley04	Enyo ocypete	Sphingidae	97-SRNP-285	Area de Conservacion Guanacaste	Sector Pocosol	Vado Terciopelo	10.90756	-85.56914	170	gusaneros
DHJPAR0002138	HCIC653-05	636	DQ348363	DQ347696	14-Jul-97	Belvosia Woodley04A	Belvosia Woodley04	Enyo ocypete	Sphingidae	97-SRNP-2460	Area de Conservacion Guanacaste	Sector Horizontes	Vado Esteron	10.76271	-85.56004	95	gusaneros
DHJPAR0002139	HCIC654-05	636	DQ348364		15-Jul-97	Belvosia Woodley04A	Belvosia Woodley04	Enyo ocypete	Sphingidae	97-SRNP-2462	Area de Conservacion Guanacaste	Sector Horizontes	Vado Esteron	10.76271	-85.56004	95	gusaneros
DHJPAR0002140	HCIC655-05	323	DQ348365		19-Jul-97	Belvosia Woodley04A	Belvosia Woodley04	Enyo ocypete	Sphingidae	97-SRNP-2465	Area de Conservacion Guanacaste	Sector Horizontes	Vado Esteron	10.76271	-85.56004	95	gusaneros
DHJPAR0002142	HCIC657-05	601	DQ348366		14-Jun-94	Belvosia Woodley04A	Belvosia Woodley04	Enyo ocypete	Sphingidae	94-SRNP-909	Area de Conservacion Guanacaste	Sector Santa Rosa	Tanquetas	10.87078	-85.60535	295	gusaneros
DHJPAR0002143	HCIC658-05	632	DQ348367	DQ347697	11-Jun-94	Belvosia Woodley04A	Belvosia Woodley04	Enyo ocypete	Sphingidae	94-SRNP-922	Area de Conservacion Guanacaste	Sector Santa Elena	Porton Perros	10.85991	-85.65396	340	gusaneros
DHJPAR0002144	HCIC659-05	598	DQ348368		17-Jun-94	Belvosia Woodley04A	Belvosia Woodley04	Enyo ocypete	Sphingidae	94-SRNP-927	Area de Conservacion Guanacaste	Sector Santa Rosa	Tanquetas	10.87078	-85.60535	295	gusaneros
DHJPAR0002145	HCIC660-05	617	DQ348369	DQ347698	10-Aug-96	Belvosia Woodley04A	Belvosia Woodley04	Enyo ocypete	Sphingidae	96-SRNP-7031	Area de Conservacion Guanacaste	Sector El Hacha	Agua Buena	11.03239	-85.57545	220	gusaneros
DHJPAR0002146	HCIC661-05	637	DQ348370	DQ347699	14-Aug-96	Belvosia Woodley04A	Belvosia Woodley04	Enyo ocypete	Sphingidae	96-SRNP-7030	Area de Conservacion Guanacaste	Sector El Hacha	Agua Buena	11.03239	-85.57545	220	gusaneros
DHJPAR0002147	HCIC662-05	624	DQ348371		23-Jun-96	Belvosia Woodley04A	Belvosia Woodley04	Enyo ocypete	Sphingidae	96-SRNP-1245	Area de Conservacion Guanacaste	Sector Orosi	Quebrada Las Yeguitas	10.9616	-85.49585	560	gusaneros
DHJPAR0002148	HCIC663-05	631	DQ348372	DQ347700	03-Jun-96	Belvosia Woodley04A	Belvosia Woodley04	Enyo ocypete	Sphingidae	96-SRNP-1186	Area de Conservacion Guanacaste	Sector Orosi	Mata Redonda	10.94106	-85.50822	445	gusaneros
DHJPAR0002149	HCIC664-05	606	DQ348373		17-Jun-94	Belvosia Woodley04A	Belvosia Woodley04	Enyo ocypete	Sphingidae	94-SRNP-937	Area de Conservacion Guanacaste	Sector Pocosol	Estacion Pocosol	10.89131	-85.59798	260	gusaneros
DHJPAR0002150	HCIC665-05	595	DQ348374	DQ347701	10-Jun-94	Belvosia Woodley04A	Belvosia Woodley04	Enyo ocypete	Sphingidae	94-SRNP-945	Area de Conservacion Guanacaste	Sector Santa Rosa	Las Mesas	10.84653	-85.60915	305	gusaneros
DHJPAR0002151	HCIC666-05	551	DQ348375		19-Nov-94	Belvosia Woodley04A	Belvosia Woodley04	Enyo ocypete	Sphingidae	94-SRNP-9229	Area de Conservacion Guanacaste	Sector Marino	Isla San Jose	10.85434	-85.91039	20	gusaneros
DHJPAR0003583	HCIC687-05	625	DQ348257		13-Oct-05	Belvosia Woodley04A	Belvosia Woodley04	Enyo ocypete	Sphingidae	05-SRNP-23906	Area de Conservacion Guanacaste	Del Oro	Quebrada Romero	11.00519	-85.47398	490	Roster Moraga
DHJPAR0003585	HCIC689-05	419	DQ348256		05-Sep-05	Belvosia Woodley04A	Belvosia Woodley04	Enyo ocypete	Sphingidae	05-SRNP-32772	Area de Conservacion Guanacaste	Sector Pitilla	Pasmompa	11.01926	-85.40997	440	Petrona Rios
DHJPAR0003586	HCIC690-05	625	DQ348255		19-Sep-05	Belvosia Woodley04A	Belvosia Woodley04	Enyo ocypete	Sphingidae	05-SRNP-32675	Area de Conservacion Guanacaste	Sector Pitilla	Coneja				Petrona Rios
DHJPAR0003604	HCIC708-05	623	DQ348254		21-May-05	Belvosia Woodley04A	Belvosia Woodley04	Enyo ocypete	Sphingidae	05-SRNP-31330	Area de Conservacion Guanacaste	Sector Pitilla	Ingas	11.00311	-85.42041	580	Petrona Rios
DHJPAR0003605	HCIC709-05	625	DQ348253		22-May-05	Belvosia Woodley04A	Belvosia Woodley04	Enyo ocypete	Sphingidae	05-SRNP-31327	Area de Conservacion Guanacaste	Sector Pitilla	Ingas	11.00311	-85.42041	580	Petrona Rios
DHJPAR0003606	HCIC710-05	625	DQ348252		26-May-05	Belvosia Woodley04A	Belvosia Woodley04	Enyo ocypete	Sphingidae	05-SRNP-31320	Area de Conservacion Guanacaste	Sector Pitilla	Ingas	11.00311	-85.42041	580	Manuel Rios
DHJPAR0003607	HCIC711-05	626	DQ348251		26-Jun-05	Belvosia Woodley04A	Belvosia Woodley04	Enyo ocypete	Sphingidae	05-SRNP-13529	Area de Conservacion Guanacaste	Sector Santa Rosa	Rio Azufrado	10.81224	-85.54438	95	Ruth Franco
DHJPAR0003609	HCIC713-05	624	DQ348250		15-Mar-05	Belvosia Woodley04A	Belvosia Woodley04	Enyo ocypete	Sphingidae	05-SRNP-30003	Area de Conservacion Guanacaste	Sector Pitilla	Pasmompa	11.01926	-85.40997	440	Petrona Rios
DHJPAR0003611	HCIC715-05	625	DQ348249		28-Apr-05	Belvosia Woodley04A	Belvosia Woodley04	Enyo ocypete	Sphingidae	05-SRNP-30978	Area de Conservacion Guanacaste	Sector Pitilla	Sendero Carica	10.99284	-85.42936	660	Petrona Rios
DHJPAR0003612	HCIC716-05	625	DQ348248		01-May-05	Belvosia Woodley04A	Belvosia Woodley04	Enyo ocypete	Sphingidae	05-SRNP-30980	Area de Conservacion Guanacaste	Sector Pitilla	Sendero Carica	10.99284	-85.42936	660	Petrona Rios
DHJPAR0003613	HCIC717-05	626	DQ348247		29-Apr-05	Belvosia Woodley04A	Belvosia Woodley04	Enyo ocypete	Sphingidae	05-SRNP-30984	Area de Conservacion Guanacaste	Sector Pitilla	Sendero Carica	10.99284	-85.42936	660	Petrona Rios
DHJPAR0003614	HCIC718-05	625	DQ348246		29-Apr-05	Belvosia Woodley04A	Belvosia Woodley04	Enyo ocypete	Sphingidae	05-SRNP-30983	Area de Conservacion Guanacaste	Sector Pitilla	Sendero Carica	10.99284	-85.42936	660	Petrona Rios
DHJPAR0003616	HCIC720-05	625	DQ348245		01-May-05	Belvosia Woodley04A	Belvosia Woodley04	Enyo ocypete	Sphingidae	05-SRNP-31034	Area de Conservacion Guanacaste	Sector Pitilla	Sendero Carica	10.99284	-85.42936	660	Petrona Rios
DHJPAR0003618	HCIC722-05	625	DQ348244		23-May-05	Belvosia Woodley04A	Belvosia Woodley04	Unzela pronoe	Sphingidae	05-SRNP-31223	Area de Conservacion Guanacaste	Sector Pitilla	Sendero Nacho	10.98445	-85.42481	710	Manuel Rios
DHJPAR0003619	HCIC723-05	621	DQ348243		28-Apr-05	Belvosia Woodley04A	Belvosia Woodley04	Enyo ocypete	Sphingidae	05-SRNP-30981	Area de Conservacion Guanacaste	Sector Pitilla	Sendero Carica	10.99284	-85.42936	660	Petrona Rios
DHJPAR0003620	HCIC724-05	625	DQ348242		13-May-05	Belvosia Woodley04A	Belvosia Woodley04	Enyo ocypete	Sphingidae	05-SRNP-31249	Area de Conservacion Guanacaste	Sector Pitilla	Ingas	11.00311	-85.42041	580	Petrona Rios
DHJPAR0003621	HCIC725-05	622	DQ348241		20-May-05	Belvosia Woodley04A	Belvosia Woodley04	Unzela japix	Sphingidae	05-SRNP-31250	Area de Conservacion Guanacaste	Sector Pitilla	Ingas	11.00311	-85.42041	580	Petrona Rios
DHJPAR0003622	HCIC726-05	624	DQ348240		23-May-05	Belvosia Woodley04A	Belvosia Woodley04	Unzela japix	Sphingidae	05-SRNP-31251	Area de Conservacion Guanacaste	Sector Pitilla	Ingas	11.00311	-85.42041	580	Petrona Rios
DHJPAR0003623	HCIC727-05	626	DQ348239		17-May-05	Belvosia Woodley04A	Belvosia Woodley04	Enyo ocypete	Sphingidae	05-SRNP-31253	Area de Conservacion Guanacaste	Sector Pitilla	Ingas	11.00311	-85.42041	580	Petrona Rios
DHJPAR0003626	HCIC730-05	626	DQ348238		19-May-05	Belvosia Woodley04A	Belvosia Woodley04	Enyo ocypete	Sphingidae	05-SRNP-31309	Area de Conservacion Guanacaste	Sector Pitilla	Estacion Pitilla	10.98931	-85.42581	675	Petrona Rios
DHJPAR0003627	HCIC731-05	626	DQ348237		26-May-05	Belvosia Woodley04A	Belvosia Woodley04	Enyo ocypete	Sphingidae	05-SRNP-31312	Area de Conservacion Guanacaste	Sector Pitilla	Ingas	11.00311	-85.42041	580	Petrona Rios
DHJPAR0003631	HCIC735-05	626	DQ348236		21-Jun-05	Belvosia Woodley04A	Belvosia Woodley04	Enyo ocypete	Sphingidae	05-SRNP-55989	Area de Conservacion Guanacaste	Sector Mundo Nuevo	Punta de Plancha				Jose Alberto Sanchez
DHJPAR0003632	HCIC736-05	626	DQ348235		25-May-05	Belvosia Woodley04A	Belvosia Woodley04	Enyo ocypete	Sphingidae	05-SRNP-31345	Area de Conservacion Guanacaste	Sector Pitilla	Ingas	11.00311	-85.42041	580	Petrona Rios
DHJPAR0003634	HCIC738-05	626	DQ348234		29-May-05	Belvosia Woodley04A	Belvosia Woodley04	Enyo ocypete	Sphingidae	05-SRNP-31389	Area de Conservacion Guanacaste	Sector Pitilla	Estacion Pitilla	10.98931	-85.42581	675	Petrona Rios
DHJPAR0003636	HCIC740-05	626	DQ348233		21-May-05	Belvosia Woodley04A	Belvosia Woodley04	Enyo ocypete	Sphingidae	05-SRNP-31550	Area de Conservacion Guanacaste	Sector Pitilla	Estacion Pitilla	10.98931	-85.42581	675	Manuel Rios
DHJPAR0003637	HCIC741-05	626	DQ348232		14-Jun-05	Belvosia Woodley04A	Belvosia Woodley04	Enyo ocypete	Sphingidae	05-SRNP-55889	Area de Conservacion Guanacaste	Sector Mundo Nuevo	Cerro Gongora Pelado				Jose Cortez
DHJPAR0003651	HCIC755-05	575	DQ348231		22-Jul-02	Belvosia Woodley04A	Belvosia Woodley04	Enyo ocypete	Sphingidae	02-SRNP-15727	Area de Conservacion Guanacaste	Sector El Hacha	Finca Arraya	11.01541	-85.51125	295	Manuel Pereira
DHJPAR0003657	HCIC761-05	282	DQ348230		05-Aug-00	Belvosia Woodley04A	Belvosia Woodley04	Enyo ocypete	Sphingidae	00-SRNP-2988	Area de Conservacion Guanacaste	Sector El Hacha	Sendero Bejuquilla	11.03004	-85.52699	280	Roster Moraga
DHJPAR0001103	HCIC001-04	645	DQ348390		26-Nov-03	Belvosia Woodley04B	Belvosia Woodley04	Enyo ocypete	Sphingidae	03-SRNP-30112	Area de Conservacion Guanacaste	Sector Del Oro	Guacimos	11.01454	-85.47492	380	Manuel Pereira
DHJPAR0001271	HCIC187-05	662	DQ348391	DQ347638	24-Jul-03	Belvosia Woodley04B	Belvosia Woodley04	Enyo ocypete	Sphingidae	03-SRNP-2813	Area de Conservacion Guanacaste	Del Oro	Quebrada Trigal	11.0268	-85.4955	290	Elieth Cantillano
DHJPAR0001720	HCIC238-05	626	DQ348392		04-Jul-01	Belvosia Woodley04B	Belvosia Woodley04	Enyo ocypete	Sphingidae	01-SRNP-12492	Area de Conservacion Guanacaste	Potrerillos	Rio Azufrado	10.8122	-85.5444	95	gusaneros
DHJPAR0001721	HCIC239-05	585	DQ348393		06-Jul-01	Belvosia Woodley04B	Belvosia Woodley04	Enyo ocypete	Sphingidae	01-SRNP-12483	Area de Conservacion Guanacaste	Potrerillos	Rio Azufrado	10.8122	-85.5444	95	gusaneros
DHJPAR0001722	HCIC240-05	631	DQ348394		04-Jul-01	Belvosia Woodley04B	Belvosia Woodley04	Enyo ocypete	Sphingidae	01-SRNP-12446	Area de Conservacion Guanacaste	Potrerillos	Rio Azufrado	10.8122	-85.5444	95	gusaneros
DHJPAR0001723	HCIC241-05	625	DQ348395		04-Jul-01	Belvosia Woodley04B	Belvosia Woodley04	Enyo ocypete	Sphingidae	01-SRNP-12444	Area de Conservacion Guanacaste	Potrerillos	Rio Azufrado	10.8122	-85.5444	95	gusaneros
DHJPAR0001726	HCIC244-05	658	DQ348396	DQ347639	14-Jul-00	Belvosia Woodley04B	Belvosia Woodley04	Enyo ocypete	Sphingidae	00-SRNP-7611	Area de Conservacion Guanacaste	Sector Horizontes	Quebrada San Pancho	10.7477	-85.5858	90	gusaneros
DHJPAR0001728	HCIC246-05	570	DQ348397	DQ347640	18-Jul-00	Belvosia Woodley04B	Belvosia Woodley04	Enyo ocypete	Sphingidae	00-SRNP-7339	Area de Conservacion Guanacaste	Sector Horizontes	Quebrada San Pancho	10.7477	-85.5858	90	gusaneros
DHJPAR0001731	HCIC249-05	606	DQ348398	DQ347641	02-Jul-99	Belvosia Woodley04B	Belvosia Woodley04	Enyo ocypete	Sphingidae	99-SRNP-8567	Area de Conservacion Guanacaste	Sector Horizontes	Quebrada San Pancho	10.7477	-85.5858	90	gusaneros
DHJPAR0001732	HCIC250-05	608	DQ348399	DQ347642	27-Jun-99	Belvosia Woodley04B	Belvosia Woodley04	Enyo ocypete	Sphingidae	99-SRNP-8401	Area de Conservacion Guanacaste	Sector Santa Rosa	Bosque San Emilio	10.8439	-85.6138	300	gusaneros
DHJPAR0001734	HCIC252-05	658	DQ348400	DQ347643	29-Jun-99	Belvosia Woodley04B	Belvosia Woodley04	Enyo lugubris	Sphingidae	99-SRNP-7441	Area de Conservacion Guanacaste	Sector Santa Rosa	Sendero Carbonal	10.7759	-85.658	7	gusaneros
DHJPAR0001735	HCIC253-05	595	DQ348401	DQ347644	30-Jun-99	Belvosia Woodley04B	Belvosia Woodley04	Enyo lugubris	Sphingidae	99-SRNP-7440	Area de Conservacion Guanacaste	Sector Santa Rosa	Sendero Carbonal	10.7759	-85.658	7	gusaneros
DHJPAR0001799	HCIC315-05	620	DQ348402		14-Mar-05	Belvosia Woodley04B	Belvosia Woodley04	Enyo ocypete	Sphingidae	05-SRNP-30054	Area de Conservacion Guanacaste	Sector Pitilla	Pasmompa	11.0193	-85.41	440	Calixto Moraga
DHJPAR0001800	HCIC316-05	632	DQ348403	DQ347645	07-Mar-05	Belvosia Woodley04B	Belvosia Woodley04	Enyo ocypete	Sphingidae	04-SRNP-56934	Area de Conservacion Guanacaste	Sector Pitilla	Pasmompa	11.0193	-85.41	440	Calixto Moraga
DHJPAR0001806	HCIC322-05	623	DQ348404		21-Sep-03	Belvosia Woodley04B	Belvosia Woodley04	Enyo ocypete	Sphingidae	03-SRNP-12007.1	Area de Conservacion Guanacaste	Rincon Rainforest	San Lucas	10.9185	-85.3034	320	Mainor Carmona
DHJPAR0001815	HCIC331-05	623	DQ348405	DQ347646	10-Oct-02	Belvosia Woodley04B	Belvosia Woodley04	Enyo lugubris	Sphingidae	02-SRNP-29008	Area de Conservacion Guanacaste	Del Oro	Sendero Puertas	11.0109	-85.4882	400	Dunia Garcia
DHJPAR0001816	HCIC332-05	598	DQ348406		25-Sep-02	Belvosia Woodley04B	Belvosia Woodley04	Enyo ocypete	Sphingidae	02-SRNP-27725	Area de Conservacion Guanacaste	Del Oro	Guacimos	11.0145	-85.4749	380	Manuel Pereira
DHJPAR0001820	HCIC336-05	418	DQ348407		23-Jul-02	Belvosia Woodley04B	Belvosia Woodley04	Enyo ocypete	Sphingidae	02-SRNP-16490	Area de Conservacion Guanacaste	Sector El Hacha	Finca Arraya	11.0154	-85.5113	295	Guillermo Pereira
DHJPAR0001823	HCIC339-05	623	DQ348408		27-Jul-02	Belvosia Woodley04B	Belvosia Woodley04	Enyo ocypete	Sphingidae	02-SRNP-15558	Area de Conservacion Guanacaste	Del Oro	Uncaria	11.0175	-85.4744	370	Dunia Garcia
DHJPAR0001826	HCIC342-05	624	DQ348409	DQ347647	19-Feb-02	Belvosia Woodley04B	Belvosia Woodley04	Enyo ocypete	Sphingidae	02-SRNP-10040	Area de Conservacion Guanacaste	Potrerillos	Rio Azufrado	10.8122	-85.5444	95	gusaneros
DHJPAR0002018	HCIC534-05	576	DQ348410	DQ347654	05-Dec-01	Belvosia Woodley04B	Belvosia Woodley04	Unzela japix	Sphingidae	01-SRNP-11783	Area de Conservacion Guanacaste	Del Oro	Quebrada Raiz	11.02865	-85.48669	280	Roster Moraga
DHJPAR0002046	HCIC562-05	658	DQ348411	DQ347670	20-Apr-05	Belvosia Woodley04B	Belvosia Woodley04	Enyo ocypete	Sphingidae	05-SRNP-21163	Area de Conservacion Guanacaste	Del Oro	Margarita	11.03234	-85.43954	380	Roster Moraga
DHJPAR0002047	HCIC563-05	658	DQ348412	DQ347671	27-May-05	Belvosia Woodley04B	Belvosia Woodley04	Enyo ocypete	Sphingidae	05-SRNP-41089	Area de Conservacion Guanacaste	Rincon Rainforest	Sendero Tucan	10.90424	-85.2712	410	Minor Carmona
DHJPAR0002053	HCIC569-05	606	DQ348413		24-Jul-03	Belvosia Woodley04B	Belvosia Woodley04	Enyo ocypete	Sphingidae	03-SRNP-2808	Area de Conservacion Guanacaste	Del Oro	Quebrada Trigal	11.02681	-85.49547	290	Elieth Cantillano
DHJPAR0002054	HCIC570-05	658	DQ348414	DQ347674	13-Jul-03	Belvosia Woodley04B	Belvosia Woodley04	Enyo ocypete	Sphingidae	03-SRNP-2806	Area de Conservacion Guanacaste	Del Oro	Quebrada Trigal	11.02681	-85.49547	290	Lucia R�os
DHJPAR0002056	HCIC572-05	658	DQ348415		21-Jul-03	Belvosia Woodley04B	Belvosia Woodley04	Enyo ocypete	Sphingidae	03-SRNP-2787	Area de Conservacion Guanacaste	Del Oro	Quebrada Trigal	11.02681	-85.49547	290	Roster Moraga
DHJPAR0002057	HCIC573-05	323	DQ348416	DQ347676	29-Dec-02	Belvosia Woodley04B	Belvosia Woodley04	Enyo ocypete	Sphingidae	02-SRNP-33029	Area de Conservacion Guanacaste	Del Oro	Sendero Puertas	11.01087	-85.48817	400	Elieth Cantillano
DHJPAR0002065	HCIC580-05	636	DQ348417		21-Jul-02	Belvosia Woodley04B	Belvosia Woodley04	Enyo ocypete	Sphingidae	02-SRNP-15377	Area de Conservacion Guanacaste	Sector El Hacha	Finca Arraya	11.01541	-85.51125	295	Dunia Garcia
DHJPAR0002067	HCIC582-05	609	DQ348418		14-Jul-02	Belvosia Woodley04B	Belvosia Woodley04	Enyo ocypete	Sphingidae	02-SRNP-15371	Area de Conservacion Guanacaste	Sector El Hacha	Finca Arraya	11.01541	-85.51125	295	Manuel Pereira
DHJPAR0002077	HCIC592-05	658	DQ348419	DQ347677	18-Jul-02	Belvosia Woodley04B	Belvosia Woodley04	Enyo ocypete	Sphingidae	02-SRNP-15105	Area de Conservacion Guanacaste	Sector El Hacha	Finca Arraya	11.01541	-85.51125	295	Dunia Garcia
DHJPAR0002079	HCIC594-05	636	DQ348420	DQ347678	07-Mar-02	Belvosia Woodley04B	Belvosia Woodley04	Enyo ocypete	Sphingidae	02-SRNP-10234	Area de Conservacion Guanacaste	Potrerillos	Rio Azufrado	10.81224	-85.54438	95	gusaneros
DHJPAR0002080	HCIC595-05	610	DQ348421		23-Jun-01	Belvosia Woodley04B	Belvosia Woodley04	Enyo ocypete	Sphingidae	01-SRNP-12445	Area de Conservacion Guanacaste	Potrerillos	Rio Azufrado	10.81224	-85.54438	95	gusaneros
DHJPAR0002087	HCIC602-05	658	DQ348422		02-Jan-01	Belvosia Woodley04B	Belvosia Woodley04	Enyo ocypete	Sphingidae	00-SRNP-20928	Area de Conservacion Guanacaste	Rincon Rainforest	Camino Rio Francia	10.90425	-85.28651	410	Carolina Cano
DHJPAR0002093	HCIC608-05	325	DQ348423	DQ347680	17-Jul-00	Belvosia Woodley04B	Belvosia Woodley04	Enyo ocypete	Sphingidae	00-SRNP-7208	Area de Conservacion Guanacaste	Sector Horizontes	Quebrada San Pancho	10.74769	-85.58577	90	gusaneros
DHJPAR0002101	HCIC616-05	636	DQ348424	DQ347683	01-Aug-98	Belvosia Woodley04B	Belvosia Woodley04	Enyo ocypete	Sphingidae	98-SRNP-9071	Area de Conservacion Guanacaste	Sector Santa Rosa	Bosque San Emilio	10.84389	-85.61384	300	Manuel Pereira
DHJPAR0002103	HCIC618-05	636	DQ348425	DQ347684	12-Nov-98	Belvosia Woodley04B	Belvosia Woodley04	Enyo ocypete	Sphingidae	98-SRNP-12218	Area de Conservacion Guanacaste	Sector Pocosol	Vado Terciopelo	10.90756	-85.56914	170	Manuel Pereira
DHJPAR0002132	HCIC647-05	549	DQ348426	DQ347695	27-Jul-97	Belvosia Woodley04B	Belvosia Woodley04	Enyo ocypete	Sphingidae	97-SRNP-2529	Area de Conservacion Guanacaste	Sector Santa Rosa	Laguna Escondida	10.84867	-85.63046	285	gusaneros
DHJPAR0002141	HCIC656-05	601	DQ348427		09-Jun-94	Belvosia Woodley04B	Belvosia Woodley04	Enyo ocypete	Sphingidae	94-SRNP-891	Area de Conservacion Guanacaste	Sector El Hacha	Quebrada Jorco	10.97853	-85.54628	280	gusaneros
DHJPAR0002152	HCIC667-05	609	DQ348428	DQ347702	17-Dec-94	Belvosia Woodley04B	Belvosia Woodley04	Enyo ocypete	Sphingidae	94-SRNP-9846	Area de Conservacion Guanacaste	Sector Pocosol	Quebrada Aserradero	10.89857	-85.56419	160	gusaneros
DHJPAR0003602	HCIC706-05	624	DQ348389		30-Apr-05	Belvosia Woodley04B	Belvosia Woodley04	Enyo ocypete	Sphingidae	05-SRNP-30975	Area de Conservacion Guanacaste	Sector Pitilla	Sendero Carica	10.99284	-85.42936	660	Petrona Rios
DHJPAR0003624	HCIC728-05	626	DQ348388		13-May-05	Belvosia Woodley04B	Belvosia Woodley04	Unzela japix	Sphingidae	05-SRNP-31307	Area de Conservacion Guanacaste	Sector Pitilla	Ingas	11.00311	-85.42041	580	Manuel Rios
DHJPAR0003628	HCIC732-05	624	DQ348387		26-May-05	Belvosia Woodley04B	Belvosia Woodley04	Enyo ocypete	Sphingidae	05-SRNP-31313	Area de Conservacion Guanacaste	Sector Pitilla	Ingas	11.00311	-85.42041	580	Petrona Rios
DHJPAR0003629	HCIC733-05	625	DQ348386		25-May-05	Belvosia Woodley04B	Belvosia Woodley04	Enyo ocypete	Sphingidae	05-SRNP-31314	Area de Conservacion Guanacaste	Sector Pitilla	Ingas	11.00311	-85.42041	580	Petrona Rios
DHJPAR0003633	HCIC737-05	624	DQ348385		28-May-05	Belvosia Woodley04B	Belvosia Woodley04	Enyo ocypete	Sphingidae	05-SRNP-31384	Area de Conservacion Guanacaste	Sector Pitilla	Estacion Pitilla	10.98931	-85.42581	675	Petrona Rios
DHJPAR0003647	HCIC751-05	624	DQ348384		17-Jul-00	Belvosia Woodley04B	Belvosia Woodley04	Enyo ocypete	Sphingidae	00-SRNP-2645	Area de Conservacion Guanacaste	Sector El Hacha	Estacion Los Almendros	11.02845	-85.52777	290	Lucia R�os
DHJPAR0003648	HCIC752-05	625	DQ348383		14-Jul-00	Belvosia Woodley04B	Belvosia Woodley04	Enyo ocypete	Sphingidae	00-SRNP-2624	Area de Conservacion Guanacaste	Sector El Hacha	Estacion Los Almendros	11.02845	-85.52777	290	Lucia R�os
DHJPAR0003649	HCIC753-05	625	DQ348382		08-Jul-00	Belvosia Woodley04B	Belvosia Woodley04	Enyo ocypete	Sphingidae	00-SRNP-2627	Area de Conservacion Guanacaste	Sector El Hacha	Estacion Los Almendros	11.02845	-85.52777	290	Lucia R�os
DHJPAR0003650	HCIC754-05	626	DQ348381		07-Jul-00	Belvosia Woodley04B	Belvosia Woodley04	Enyo ocypete	Sphingidae	00-SRNP-2635	Area de Conservacion Guanacaste	Sector El Hacha	Estacion Los Almendros	11.02845	-85.52777	290	Lucia R�os
DHJPAR0003652	HCIC756-05	624	DQ348380		12-Jul-00	Belvosia Woodley04B	Belvosia Woodley04	Enyo ocypete	Sphingidae	00-SRNP-2647	Area de Conservacion Guanacaste	Sector El Hacha	Estacion Los Almendros	11.02845	-85.52777	290	Lucia R�os
DHJPAR0003653	HCIC757-05	624	DQ348379		12-Jul-00	Belvosia Woodley04B	Belvosia Woodley04	Enyo ocypete	Sphingidae	00-SRNP-2662	Area de Conservacion Guanacaste	Sector El Hacha	Porton Cascaras	11.03184	-85.52161	290	Lucia R�os
DHJPAR0003654	HCIC758-05	625	DQ348378		10-Jul-00	Belvosia Woodley04B	Belvosia Woodley04	Enyo ocypete	Sphingidae	00-SRNP-2670	Area de Conservacion Guanacaste	Sector El Hacha	Estacion Los Almendros	11.02845	-85.52777	290	Lucia R�os
DHJPAR0003655	HCIC759-05	623	DQ348377		14-Jul-00	Belvosia Woodley04B	Belvosia Woodley04	Enyo ocypete	Sphingidae	00-SRNP-2660	Area de Conservacion Guanacaste	Sector El Hacha	Porton Cascaras	11.03184	-85.52161	290	Lucia R�os
DHJPAR0003656	HCIC760-05	624	DQ348376		06-Jul-00	Belvosia Woodley04B	Belvosia Woodley04	Enyo ocypete	Sphingidae	00-SRNP-2612	Area de Conservacion Guanacaste	Sector El Hacha	Estacion Los Almendros	11.02845	-85.52777	290	Lucia R�os
DHJPAR0001104	HCIC004-04	636	DQ348432		01-Oct-04	Belvosia Woodley04C	Belvosia Woodley04	Unzela japix	Sphingidae	03-SRNP-38045	Area de Conservacion Guanacaste	Del Oro	Quebrada Trigal	11.02681	-85.49547	290	Manuel Pereira
DHJPAR0001105	HCIC005-04	620	DQ348433		17-Jan-04	Belvosia Woodley04C	Belvosia Woodley04	Unzela japix	Sphingidae	03-SRNP-38050	Area de Conservacion Guanacaste	Del Oro	Guacimos	11.01454	-85.47492	380	Manuel Pereira
DHJPAR0001143	HCIC015-05	662	DQ348434		24-Jul-04	Belvosia Woodley04C	Belvosia Woodley04	Unzela japix	Sphingidae	04-SRNP-41576	Area de Conservacion Guanacaste	Rincon Rainforest	Rio Francia Arriba	10.8967	-85.29	400	Jose Perez
DHJPAR0001144	HCIC023-05	662	DQ348435		05-Dec-03	Belvosia Woodley04C	Belvosia Woodley04	Unzela japix	Sphingidae	03-SRNP-31198	Area de Conservacion Guanacaste	Rincon Rainforest	Sendero Anonas	10.9053	-85.2788	405	Minor Carmona
DHJPAR0001145	HCIC031-05	662	DQ348436		25-Nov-03	Belvosia Woodley04C	Belvosia Woodley04	Unzela japix	Sphingidae	03-SRNP-30109	Area de Conservacion Guanacaste	Del Oro	Guacimos	11.0145	-85.4749	380	Manuel Pereira
DHJPAR0001146	HCIC039-05	662	DQ348437		03-Oct-03	Belvosia Woodley04C	Belvosia Woodley04	Unzela japix	Sphingidae	03-SRNP-28006	Area de Conservacion Guanacaste	Del Oro	Tangelo	11.0182	-85.4502	410	Lucia R�os
DHJPAR0001147	HCIC047-05	662	DQ348438		22-Nov-03	Belvosia Woodley04C	Belvosia Woodley04	Unzela japix	Sphingidae	03-SRNP-21295	Area de Conservacion Guanacaste	Sector Pitilla	Pasmompa	11.0193	-85.41	440	Calixto Moraga
DHJPAR0001148	HCIC055-05	662	DQ348439		17-Nov-03	Belvosia Woodley04C	Belvosia Woodley04	Unzela japix	Sphingidae	03-SRNP-13083.1	Area de Conservacion Guanacaste	Rincon Rainforest	Camino Rio Francia	10.9043	-85.2865	410	Minor Carmona
DHJPAR0001139	HCIC080-05	662	DQ348440		08-Nov-04	Belvosia Woodley04C	Belvosia Woodley04	Unzela japix	Sphingidae	04-SRNP-55552	Area de Conservacion Guanacaste	Sector Pitilla	Ingas	11.0031	-85.4204	580	Manuel Rios
DHJPAR0001140	HCIC088-05	662	DQ348441		18-Sep-04	Belvosia Woodley04C	Belvosia Woodley04	Unzela japix	Sphingidae	04-SRNP-48039	Area de Conservacion Guanacaste	Sector Cacao	Quebrada Otilio	10.89	-85.4797	550	Mariano Pereira
DHJPAR0001141	HCIC096-05	662	DQ348442		13-May-04	Belvosia Woodley04C	Belvosia Woodley04	Unzela japix	Sphingidae	04-SRNP-40834	Area de Conservacion Guanacaste	Rincon Rainforest	Vado Rio Francia	10.9009	-85.2891	400	Osvaldo Espinoza
DHJPAR0001142	HCIC104-05	562	DQ348443		28-May-04	Belvosia Woodley04C	Belvosia Woodley04	Unzela japix	Sphingidae	04-SRNP-41001	Area de Conservacion Guanacaste	Rincon Rainforest	Sendero Anonas	10.9053	-85.2788	405	Minor Carmona
DHJPAR0001269	HCIC171-05	632	DQ348444		09-Sep-03	Belvosia Woodley04C	Belvosia Woodley04	Enyo ocypete	Sphingidae	03-SRNP-18276	Area de Conservacion Guanacaste	Del Oro	Quebrada Trigal	11.0268	-85.4955	290	Roster Moraga
DHJPAR0001270	HCIC179-05	662	DQ348445		23-Sep-03	Belvosia Woodley04C	Belvosia Woodley04	Unzela japix	Sphingidae	03-SRNP-12100	Area de Conservacion Guanacaste	Rincon Rainforest	Sendero Venado	10.8968	-85.27	420	Minor Carmona
DHJPAR0001272	HCIC195-05	662	DQ348446		10-Jan-03	Belvosia Woodley04C	Belvosia Woodley04	Unzela japix	Sphingidae	02-SRNP-33829	Area de Conservacion Guanacaste	Del Oro	Guacimos	11.0145	-85.4749	380	Manuel Pereira
DHJPAR0001797	HCIC313-05	618	DQ348447		10-Mar-05	Belvosia Woodley04C	Belvosia Woodley04	Unzela japix	Sphingidae	05-SRNP-30252	Area de Conservacion Guanacaste	Sector Pitilla	Pasmompa	11.0193	-85.41	440	Calixto Moraga
DHJPAR0001798	HCIC314-05	618	DQ348448		05-Mar-05	Belvosia Woodley04C	Belvosia Woodley04	Enyo ocypete	Sphingidae	05-SRNP-30238	Area de Conservacion Guanacaste	Sector Pitilla	Pasmompa	11.0193	-85.41	440	Petrona Rios
DHJPAR0001802	HCIC318-05	630	DQ348449		27-Jan-05	Belvosia Woodley04C	Belvosia Woodley04	Enyo ocypete	Sphingidae	04-SRNP-56527	Area de Conservacion Guanacaste	Sector Pitilla	Pasmompa	11.0193	-85.41	440	Petrona Rios
DHJPAR0001810	HCIC326-05	623	DQ348450		19-Mar-03	Belvosia Woodley04C	Belvosia Woodley04	Unzela japix	Sphingidae	03-SRNP-5214	Area de Conservacion Guanacaste	Sector San Cristobal	Rio Blanco Abajo	10.9004	-85.3725	500	Osvaldo Espinoza
DHJPAR0001811	HCIC327-05	623	DQ348451		30-Dec-02	Belvosia Woodley04C	Belvosia Woodley04	Unzela japix	Sphingidae	02-SRNP-33443	Area de Conservacion Guanacaste	Del Oro	Puente Mena	11.0456	-85.4574	280	Manuel Pereira
DHJPAR0001812	HCIC328-05	623	DQ348452		02-Jan-03	Belvosia Woodley04C	Belvosia Woodley04	Unzela japix	Sphingidae	02-SRNP-33180	Area de Conservacion Guanacaste	Del Oro	Camino Mangos	11.0077	-85.4793	480	Dunia Garcia
DHJPAR0001813	HCIC329-05	623	DQ348453		18-Jan-03	Belvosia Woodley04C	Belvosia Woodley04	Unzela japix	Sphingidae	02-SRNP-32842	Area de Conservacion Guanacaste	Sector Santa Rosa	Cafetal	10.8583	-85.6109	280	Ruth Franco
DHJPAR0001814	HCIC330-05	643	DQ348454		15-Nov-02	Belvosia Woodley04C	Belvosia Woodley04	Unzela japix	Sphingidae	02-SRNP-30603	Area de Conservacion Guanacaste	Del Oro	Quebrada Raiz	11.0287	-85.4867	280	Manuel Pereira
DHJPAR0001817	HCIC333-05	623	DQ348455		11-Dec-02	Belvosia Woodley04C	Belvosia Woodley04	Unzela japix	Sphingidae	02-SRNP-19624	Area de Conservacion Guanacaste	Sector San Cristobal	Rio Blanco Abajo	10.9004	-85.3725	500	Osvaldo Espinoza
DHJPAR0001819	HCIC335-05	620	DQ348456		04-Aug-02	Belvosia Woodley04C	Belvosia Woodley04	Enyo ocypete	Sphingidae	02-SRNP-16709	Area de Conservacion Guanacaste	Sector El Hacha	Finca Arraya	11.0154	-85.5113	295	Elieth Cantillano
DHJPAR0001824	HCIC340-05	618	DQ348457		19-Jul-02	Belvosia Woodley04C	Belvosia Woodley04	Aleuron iphis	Sphingidae	02-SRNP-15113	Area de Conservacion Guanacaste	Sector El Hacha	Finca Arraya	11.0154	-85.5113	295	Lucia Rios
DHJPAR0002004	HCIC520-05	658	DQ348458		24-Sep-03	Belvosia Woodley04C	Belvosia Woodley04	Unzela japix	Sphingidae	03-SRNP-12173.1	Area de Conservacion Guanacaste	Rincon Rainforest	Estacion Caribe	10.90187	-85.27495	415	Armando Rios
DHJPAR0002005	HCIC521-05	636	DQ348459		10-Jan-03	Belvosia Woodley04C	Belvosia Woodley04	Unzela japix	Sphingidae	02-SRNP-33814	Area de Conservacion Guanacaste	Del Oro	Camino Mangos	11.00766	-85.47926	480	Manuel Pereira
DHJPAR0002006	HCIC522-05	636	DQ348460		02-Jan-03	Belvosia Woodley04C	Belvosia Woodley04	Unzela japix	Sphingidae	02-SRNP-33442	Area de Conservacion Guanacaste	Sector El Hacha	Finca Arraya	11.01541	-85.51125	295	Manuel Pereira
DHJPAR0002007	HCIC523-05	658	DQ348461	DQ347648	07-Jan-03	Belvosia Woodley04C	Belvosia Woodley04	Unzela japix	Sphingidae	02-SRNP-33441	Area de Conservacion Guanacaste	Sector El Hacha	Finca Arraya	11.01541	-85.51125	295	Manuel Pereira
DHJPAR0002008	HCIC524-05	636	DQ348462	DQ347649	19-Nov-02	Belvosia Woodley04C	Belvosia Woodley04	Unzela japix	Sphingidae	02-SRNP-31341	Area de Conservacion Guanacaste	Sector El Hacha	Sendero Congos	11.02097	-85.52531	290	Lucia R�os
DHJPAR0002009	HCIC525-05	658	DQ348463	DQ347650	17-Jan-03	Belvosia Woodley04C	Belvosia Woodley04	Unzela japix	Sphingidae	02-SRNP-20277	Area de Conservacion Guanacaste	Sector San Cristobal	Potrero Argentina	10.89021	-85.38803	520	Carolina Cano
DHJPAR0002011	HCIC527-05	658	DQ348464	DQ347651	28-May-02	Belvosia Woodley04C	Belvosia Woodley04	Unzela japix	Sphingidae	02-SRNP-14309	Area de Conservacion Guanacaste	Del Oro	Canyon Rio Mena	11.41355	-85.8821	560	Manuel Pereira
DHJPAR0002013	HCIC529-05	633	DQ348465		25-Mar-02	Belvosia Woodley04C	Belvosia Woodley04	Unzela japix	Sphingidae	02-SRNP-4473	Area de Conservacion Guanacaste	Sector El Hacha	Finca Arraya	11.01541	-85.51125	295	Manuel Pereira
DHJPAR0002016	HCIC532-05	597	DQ348466	DQ347652	10-Jan-02	Belvosia Woodley04C	Belvosia Woodley04	Unzela japix	Sphingidae	01-SRNP-23279	Area de Conservacion Guanacaste	Rincon Rainforest	Sendero Penya	10.89928	-85.27486	420	Jose Perez
DHJPAR0002017	HCIC533-05	658	DQ348467	DQ347653	06-Jan-02	Belvosia Woodley04C	Belvosia Woodley04	Unzela japix	Sphingidae	01-SRNP-23278	Area de Conservacion Guanacaste	Rincon Rainforest	Sendero Penya	10.89928	-85.27486	420	Jose Perez
DHJPAR0002019	HCIC535-05	641	DQ348468	DQ347655	03-Sep-01	Belvosia Woodley04C	Belvosia Woodley04	Unzela japix	Sphingidae	01-SRNP-9901	Area de Conservacion Guanacaste	Del Oro	Tangelo	11.01823	-85.45024	410	Roster Moraga
DHJPAR0002020	HCIC536-05	639	DQ348469	DQ347656	12-Jul-01	Belvosia Woodley04C	Belvosia Woodley04	Unzela japix	Sphingidae	01-SRNP-9510	Area de Conservacion Guanacaste	Del Oro	Canyon Rio Mena	11.41355	-85.8821	560	Lucia R�os
DHJPAR0002021	HCIC537-05	621	DQ348470	DQ347657	22-Dec-00	Belvosia Woodley04C	Belvosia Woodley04	Unzela japix	Sphingidae	00-SRNP-20827	Area de Conservacion Guanacaste	Rincon Rainforest	Sendero Anonas	10.90528	-85.27882	405	Jose Perez
DHJPAR0002022	HCIC538-05	636	DQ348471		06-Oct-00	Belvosia Woodley04C	Belvosia Woodley04	Unzela japix	Sphingidae	00-SRNP-14617	Area de Conservacion Guanacaste	Rincon Rainforest	Estacion Caribe	10.90187	-85.27495	415	Jose Perez
DHJPAR0002026	HCIC542-05	658	DQ348472		01-Mar-99	Belvosia Woodley04C	Belvosia Woodley04	Unzela japix	Sphingidae	99-SRNP-2090.01	Area de Conservacion Guanacaste	Sector Orosi	Maderos	11.00494	-85.47491	510	Lucia R�os
DHJPAR0002027	HCIC543-05	636	DQ348473		21-Feb-99	Belvosia Woodley04C	Belvosia Woodley04	Unzela japix	Sphingidae	99-SRNP-2090	Area de Conservacion Guanacaste	Sector Orosi	Maderos	11.00494	-85.47491	510	Lucia R�os
DHJPAR0002028	HCIC544-05	633	DQ348474		28-Feb-00	Belvosia Woodley04C	Belvosia Woodley04	Unzela japix	Sphingidae	99-SRNP-13967	Area de Conservacion Guanacaste	Sector San Cristobal	Potrero Argentina	10.89021	-85.38803	520	Carolina Cano
DHJPAR0002032	HCIC548-05	658	DQ348475		17-Apr-00	Belvosia Woodley04C	Belvosia Woodley04	Unzela japix	Sphingidae	00-SRNP-2412	Area de Conservacion Guanacaste	Sector Orosi	Sendero Orosi	10.99371	-85.46392	620	Ruth Franco
DHJPAR0002084	HCIC599-05	636	DQ348476		09-Jun-01	Belvosia Woodley04C	Belvosia Woodley04	Unzela japix	Sphingidae	01-SRNP-9320	Area de Conservacion Guanacaste	Del Oro	Canyon Rio Mena	11.41355	-85.8821	560	Lucia R�os
DHJPAR0002089	HCIC604-05	609	DQ348477		31-Oct-00	Belvosia Woodley04C	Belvosia Woodley04	Enyo ocypete	Sphingidae	00-SRNP-14683	Area de Conservacion Guanacaste	Rincon Rainforest	Sendero Rincon	10.8962	-85.27769	430	Jose Perez
DHJPAR0003584	HCIC688-05	623	DQ348431		01-Sep-05	Belvosia Woodley04C	Belvosia Woodley04	Unzela japix	Sphingidae	05-SRNP-23070	Area de Conservacion Guanacaste	Del Oro	Margarita	11.03234	-85.43954	380	Roster Moraga
DHJPAR0003630	HCIC734-05	623	DQ348430		28-May-05	Belvosia Woodley04C	Belvosia Woodley04	Enyo ocypete	Sphingidae	05-SRNP-31315	Area de Conservacion Guanacaste	Sector Pitilla	Ingas	11.00311	-85.42041	580	Petrona Rios
DHJPAR0003646	HCIC750-05	419	DQ348429		18-Jul-02	Belvosia Woodley04C	Belvosia Woodley04	Enyo ocypete	Sphingidae	02-SRNP-15720	Area de Conservacion Guanacaste	Sector El Hacha	Finca Arraya	11.01541	-85.51125	295	Manuel Pereira
DHJPAR0001716	HCIC234-05	658	DQ348485		12-Jun-04	Belvosia Woodley04D	Belvosia Woodley04	Pachygonidia drucei	Sphingidae	04-SRNP-40980	Area de Conservacion Guanacaste	Rincon Rainforest	Camino Rio Francia	10.9043	-85.2865	410	Mainor Carmona
DHJPAR0001717	HCIC235-05	626	DQ348486		20-Aug-02	Belvosia Woodley04D	Belvosia Woodley04	Eumorpha satellitia	Sphingidae	02-SRNP-13323	Area de Conservacion Guanacaste	Sector Santa Rosa	Area Administrativa	10.8376	-85.6187	295	Eric Olsen
DHJPAR0001724	HCIC242-05	631	DQ348487		24-Jul-00	Belvosia Woodley04D	Belvosia Woodley04	Eumorpha satellitia	Sphingidae	00-SRNP-8888	Area de Conservacion Guanacaste	Sector Santa Rosa	Cuesta Canyon Tigre	10.817	-85.6437	270	gusaneros
DHJPAR0001725	HCIC243-05	574	DQ348488		24-Jul-00	Belvosia Woodley04D	Belvosia Woodley04	Eumorpha satellitia	Sphingidae	00-SRNP-8878	Area de Conservacion Guanacaste	Sector Santa Rosa	Cuesta Canyon Tigre	10.817	-85.6437	270	gusaneros
DHJPAR0001729	HCIC247-05	375	DQ348489		06-Jul-99	Belvosia Woodley04D	Belvosia Woodley04	Eumorpha satellitia	Sphingidae	99-SRNP-7252.1	Area de Conservacion Guanacaste	Sector Santa Rosa	Sendero Carbonal	10.7759	-85.658	7	gusaneros
DHJPAR0001801	HCIC317-05	624	DQ348490		28-Feb-05	Belvosia Woodley04D	Belvosia Woodley04	Enyo ocypete	Sphingidae	04-SRNP-56681	Area de Conservacion Guanacaste	Sector Pitilla	Pasmompa	11.0193	-85.41	440	Petrona Rios
DHJPAR0002023	HCIC539-05	658	DQ348491	DQ347658	07-Jul-99	Belvosia Woodley04D	Belvosia Woodley04	Eumorpha satellitia	Sphingidae	99-SRNP-7436	Area de Conservacion Guanacaste	Sector Santa Rosa	Sendero Carbonal	10.77594	-85.65799	7	gusaneros
DHJPAR0002024	HCIC540-05	633	DQ348492	DQ347659	18-Dec-99	Belvosia Woodley04D	Belvosia Woodley04	Unzela japix	Sphingidae	99-SRNP-15234	Area de Conservacion Guanacaste	Del Oro	Quebrada Serrano	11.00025	-85.45614	585	Roster Moraga
DHJPAR0002029	HCIC545-05	633	DQ348493	DQ347660	22-Jul-98	Belvosia Woodley04D	Belvosia Woodley04	Eumorpha satellitia	Sphingidae	98-SRNP-1815	Area de Conservacion Guanacaste	Sector Santa Rosa	Cuesta Canyon Tigre	10.81703	-85.64366	270	Guillermo Pereira
DHJPAR0002030	HCIC546-05	614	DQ348494	DQ347661	29-Jul-98	Belvosia Woodley04D	Belvosia Woodley04	Eumorpha satellitia	Sphingidae	98-SRNP-1796	Area de Conservacion Guanacaste	Sector Santa Rosa	Cuesta Canyon Tigre	10.81703	-85.64366	270	Guillermo Pereira
DHJPAR0002033	HCIC549-05	614	DQ348495		17-Jul-96	Belvosia Woodley04D	Belvosia Woodley04	Eumorpha satellitia	Sphingidae	96-SRNP-4832	Area de Conservacion Guanacaste	Sector Santa Rosa	Vado Nisperal	10.80212	-85.65372	10	gusaneros
DHJPAR0002038	HCIC554-05	658	DQ348496	DQ347667		Belvosia Woodley04D	Belvosia Woodley04	Pachygonidia drucei	Sphingidae	95-SRNP-855	Area de Conservacion Guanacaste	Sector Pitilla	Estacion Pitilla	10.98931	-85.42581	675	gusaneros
DHJPAR0002039	HCIC555-05	614	DQ348497		30-Nov-93	Belvosia Woodley04D	Belvosia Woodley04	Eumorpha satellitia	Sphingidae	93-SRNP-7147	Area de Conservacion Guanacaste	Sector Santa Rosa	Area Administrativa	10.83764	-85.61871	295	gusaneros
DHJPAR0002040	HCIC556-05	614	DQ348498	DQ347668	14-Oct-91	Belvosia Woodley04D	Belvosia Woodley04	Pachygonidia drucei	Sphingidae	91-SRNP-2659	Area de Conservacion Guanacaste	Sector Santa Rosa	Sendero Natural	10.83575	-85.61253	290	gusaneros
DHJPAR0002041	HCIC557-05	614	DQ348499		08-Aug-90	Belvosia Woodley04D	Belvosia Woodley04	Eumorpha satellitia	Sphingidae	90-SRNP-682	Area de Conservacion Guanacaste	Sector Santa Rosa	Area Administrativa	10.83764	-85.61871	295	gusaneros
DHJPAR0002042	HCIC558-05	613	DQ348500	DQ347669	02-Aug-90	Belvosia Woodley04D	Belvosia Woodley04	Eumorpha satellitia	Sphingidae	90-SRNP-418	Area de Conservacion Guanacaste	Sector Santa Rosa	Casona Santa Rosa	10.83381	-85.61271	295	gusaneros
DHJPAR0002043	HCIC559-05	613	DQ348501		29-Jul-90	Belvosia Woodley04D	Belvosia Woodley04	Eumorpha satellitia	Sphingidae	90-SRNP-313	Area de Conservacion Guanacaste	Sector Santa Rosa	Cafetal	10.85827	-85.61089	280	gusaneros
DHJPAR0002044	HCIC560-05	613	DQ348502		28-Jul-84	Belvosia Woodley04D	Belvosia Woodley04	Eumorpha satellitia	Sphingidae	84-SRNP-776	Area de Conservacion Guanacaste	Sector Santa Rosa	Cortafuegos Naranjo	10.83525	-85.62485	285	Daniel H. Janzen
DHJPAR0002045	HCIC561-05	327	DQ348503		22-Jul-84	Belvosia Woodley04D	Belvosia Woodley04	Eumorpha satellitia	Sphingidae	84-SRNP-518	Area de Conservacion Guanacaste	Sector Santa Rosa	Quebrada Costa Rica	10.82745	-85.63652	275	Daniel H. Janzen
DHJPAR0003603	HCIC707-05	623	DQ348484		17-Jun-05	Belvosia Woodley04D	Belvosia Woodley04	Pachygonidia drucei	Sphingidae	05-SRNP-31336	Area de Conservacion Guanacaste	Sector Pitilla	Ingas	11.00311	-85.42041	580	Petrona Rios
DHJPAR0003608	HCIC712-05	623	DQ348483		23-Mar-05	Belvosia Woodley04D	Belvosia Woodley04	Enyo ocypete	Sphingidae	05-SRNP-30223	Area de Conservacion Guanacaste	Sector Pitilla	Pasmompa	11.01926	-85.40997	440	Petrona Rios
DHJPAR0003610	HCIC714-05	624	DQ348482		10-May-05	Belvosia Woodley04D	Belvosia Woodley04	Enyo ocypete	Sphingidae	05-SRNP-30972	Area de Conservacion Guanacaste	Sector Pitilla	Sendero Carica	10.99284	-85.42936	660	Petrona Rios
DHJPAR0003615	HCIC719-05	625	DQ348481		10-May-05	Belvosia Woodley04D	Belvosia Woodley04	Enyo ocypete	Sphingidae	05-SRNP-30982	Area de Conservacion Guanacaste	Sector Pitilla	Sendero Carica	10.99284	-85.42936	660	Petrona Rios
DHJPAR0003617	HCIC721-05	625	DQ348480		25-May-05	Belvosia Woodley04D	Belvosia Woodley04	Pachygonidia drucei	Sphingidae	05-SRNP-31059	Area de Conservacion Guanacaste	Sector Pitilla	Sendero Carica	10.99284	-85.42936	660	Petrona Rios
DHJPAR0003625	HCIC729-05	626	DQ348479		27-May-05	Belvosia Woodley04D	Belvosia Woodley04	Pachygonidia drucei	Sphingidae	05-SRNP-31308	Area de Conservacion Guanacaste	Sector Pitilla	Ingas	11.00311	-85.42041	580	Petrona Rios
DHJPAR0003635	HCIC739-05	625	DQ348478		02-Jun-05	Belvosia Woodley04D	Belvosia Woodley04	Pachygonidia drucei	Sphingidae	05-SRNP-31390	Area de Conservacion Guanacaste	Sector Pitilla	Estacion Pitilla	10.98931	-85.42581	675	Petrona Rios
DHJPAR0001156	HCIC022-05	662	DQ348505		10-Jan-01	Belvosia Woodley05	Belvosia Woodley05	Rothschildia lebeau	Saturniidae	01-SRNP-12001	Area de Conservacion Guanacaste	Sector Santa Rosa	Area Administrativa	10.8376	-85.6187	295	Joel Diaz
DHJPAR0001157	HCIC030-05	662	DQ348506		29-Aug-97	Belvosia Woodley05	Belvosia Woodley05	Rothschildia erycina	Saturniidae	97-SRNP-4750	Area de Conservacion Guanacaste	Sector El Hacha	Sendero Tigre	11.0317	-85.5262	280	Mariano Pereira
DHJPAR0001158	HCIC038-05	662	DQ348507		20-Apr-97	Belvosia Woodley05	Belvosia Woodley05	Rothschildia erycina	Saturniidae	96-SRNP-7260.13	Area de Conservacion Guanacaste	Sector Santa Rosa	Bosque San Emilio	10.8439	-85.6138	300	gusaneros
DHJPAR0001150	HCIC071-05	662	DQ348508		01-Aug-04	Belvosia Woodley05	Belvosia Woodley05	Rothschildia lebeau	Saturniidae	04-SRNP-80004	Area de Conservacion Guanacaste	Sector Santa Rosa	Area Administrativa	10.8376	-85.6187	295	Sal Agosta
DHJPAR0001151	HCIC079-05	662	DQ348509		11-Oct-03	Belvosia Woodley05	Belvosia Woodley05	Rothschildia lebeau	Saturniidae	03-SRNP-26541	Area de Conservacion Guanacaste	Sector Santa Rosa	Cafetal	10.8583	-85.6109	280	Joel Diaz
DHJPAR0001152	HCIC087-05	662	DQ348510		08-Aug-03	Belvosia Woodley05	Belvosia Woodley05	Rothschildia lebeau	Saturniidae	03-SRNP-25336	Area de Conservacion Guanacaste	Sector Santa Rosa	Area Administrativa	10.8376	-85.6187	295	Maria Garcia
DHJPAR0001153	HCIC095-05	662	DQ348511		04-May-03	Belvosia Woodley05	Belvosia Woodley05	Rothschildia lebeau	Saturniidae	03-SRNP-12334	Area de Conservacion Guanacaste	Sector Santa Rosa	Area Administrativa	10.8376	-85.6187	295	Joel Diaz
DHJPAR0001154	HCIC103-05	662	DQ348512		06-Aug-02	Belvosia Woodley05	Belvosia Woodley05	Rothschildia lebeau	Saturniidae	02-SRNP-13152	Area de Conservacion Guanacaste	Sector Santa Rosa	Cafetal	10.8583	-85.6109	280	Felipe Chavarria
DHJPAR0003578	HCIC682-05	623	DQ348504			Belvosia Woodley05	Belvosia Woodley05	Rothschildia lebeau	Saturniidae	05-SRNP-17039	Area de Conservacion Guanacaste	Sector Santa Rosa	Area Administrativa	10.83764	-85.61871	295	Sal Agosta
DHJPAR0001167	HCIC013-05	567	DQ348513		25-Aug-89	Belvosia Woodley06	Belvosia Woodley06	Manduca rustica	Sphingidae	89-SRNP-566	Area de Conservacion Guanacaste	Sector Santa Rosa	Bosque San Emilio	10.8439	-85.6138	300	gusaneros
DHJPAR0001159	HCIC046-05	662	DQ348514		20-Oct-04	Belvosia Woodley06	Belvosia Woodley06	Manduca occulta	Sphingidae	04-SRNP-48518	Area de Conservacion Guanacaste	Sector Cacao	Quebrada Otilio	10.89	-85.4797	550	Mariano Pereira
DHJPAR0001161	HCIC062-05	579	DQ348515		05-Aug-95	Belvosia Woodley06	Belvosia Woodley06	Manduca Janzen1	Sphingidae	95-SRNP-4739	La Esperanza	La Esperanza	Finca Juan Acosta			500	Juan Acosta
DHJPAR0001162	HCIC070-05	579	DQ348516		31-Aug-95	Belvosia Woodley06	Belvosia Woodley06	Manduca Janzen03	Sphingidae	95-SRNP-6845	Area de Conservacion Guanacaste	Sector Horizontes	Sitio La Dama	10.7863	-85.5583	105	gusaneros
DHJPAR0001163	HCIC078-05	575	DQ348517		26-Feb-93	Belvosia Woodley06	Belvosia Woodley06	Manduca dilucida	Sphingidae	92-SRNP-2371	Area de Conservacion Guanacaste	Sector Santa Rosa	Cafetal	10.8583	-85.6109	280	gusaneros
DHJPAR0001164	HCIC086-05	554	DQ348518		13-Jul-93	Belvosia Woodley06	Belvosia Woodley06	Manduca dilucida	Sphingidae	93-SRNP-1144.2	Area de Conservacion Guanacaste	Sector Santa Rosa	Cafetal	10.8583	-85.6109	280	gusaneros
DHJPAR0001165	HCIC094-05	374	DQ348519		12-Jul-93	Belvosia Woodley06	Belvosia Woodley06	Manduca dilucida	Sphingidae	93-SRNP-992	Area de Conservacion Guanacaste	Sector Santa Rosa	Bosque San Emilio	10.8439	-85.6138	300	gusaneros
DHJPAR0001166	HCIC102-05	580	DQ348520		11-Sep-93	Belvosia Woodley06	Belvosia Woodley06	Manduca dilucida	Sphingidae	93-SRNP-781	Area de Conservacion Guanacaste	Sector Santa Rosa	Bosque San Emilio	10.8439	-85.6138	300	gusaneros
DHJPAR0001871	HCIC387-05	656	DQ348521		14-Aug-00	Belvosia Woodley06	Belvosia Woodley06	Cocytius antaeus	Sphingidae	00-SRNP-15688	Area de Conservacion Guanacaste	Sector Santa Rosa	Cerco Piedra	10.831	-85.618	285	Daniel H. Janzen
DHJPAR0001872	HCIC388-05	324	DQ348522		30-May-88	Belvosia Woodley06	Belvosia Woodley06	Periphoba arcaei	Saturniidae	87-SRNP-1496	Area de Conservacion Guanacaste	Sector Santa Rosa	Cerco Piedra	10.83085	-85.61778	285	gusaneros
DHJPAR0001873	HCIC389-05	656	DQ348523		05-Aug-87	Belvosia Woodley06	Belvosia Woodley06	Manduca florestan	Sphingidae	87-SRNP-463	Area de Conservacion Guanacaste	Sector Santa Rosa	Cafetal	10.85827	-85.61089	280	gusaneros
DHJPAR0001874	HCIC390-05	658	DQ348524		08-Aug-84	Belvosia Woodley06	Belvosia Woodley06	Cocytius duponchel	Sphingidae	84-SRNP-1642	Area de Conservacion Guanacaste	Sector Santa Rosa	Bosque Humedo	10.85145	-85.60801	290	Daniel H. Janzen
DHJPAR0001875	HCIC391-05	658	DQ348525		18-Jul-84	Belvosia Woodley06	Belvosia Woodley06	Aellopos fadus	Sphingidae	84-SRNP-272.222	Area de Conservacion Guanacaste	Sector Santa Rosa	Tanquetas	10.87078	-85.60535	295	Daniel H. Janzen
DHJPAR0001876	HCIC392-05	655	DQ348526		16-Aug-82	Belvosia Woodley06	Belvosia Woodley06	Manduca rustica	Sphingidae	82-SRNP-530	Area de Conservacion Guanacaste	Sector Santa Rosa	Area Administrativa	10.83764	-85.61871	295	Daniel H. Janzen
DHJPAR0001877	HCIC393-05	658	DQ348527		11-Aug-81	Belvosia Woodley06	Belvosia Woodley06	Manduca muscosa	Sphingidae	81-SRNP-686	Area de Conservacion Guanacaste	Sector Santa Rosa	Bosque Humedo	10.85145	-85.60801	290	Daniel H. Janzen
DHJPAR0001878	HCIC394-05	658	DQ348528		30-Jul-81	Belvosia Woodley06	Belvosia Woodley06	Manduca muscosa	Sphingidae	81-SRNP-493	Area de Conservacion Guanacaste	Sector Santa Rosa	Area Administrativa	10.83764	-85.61871	295	Daniel H. Janzen
DHJPAR0001879	HCIC395-05	658	DQ348529		21-Jul-81	Belvosia Woodley06	Belvosia Woodley06	Manduca muscosa	Sphingidae	81-SRNP-400	Area de Conservacion Guanacaste	Sector Santa Rosa	Area Administrativa	10.83764	-85.61871	295	Daniel H. Janzen
DHJPAR0001881	HCIC397-05	658	DQ348530		03-Aug-80	Belvosia Woodley06	Belvosia Woodley06	Manduca muscosa	Sphingidae	80-SRNP-211	Area de Conservacion Guanacaste	Sector Santa Rosa	Casona Santa Rosa	10.83381	-85.61271	295	Daniel H. Janzen
DHJPAR0001882	HCIC398-05	325	DQ348531		10-Aug-79	Belvosia Woodley06	Belvosia Woodley06	Manduca muscosa	Sphingidae	79-SRNP-117	Area de Conservacion Guanacaste	Sector Santa Rosa	Casona Santa Rosa	10.83381	-85.61271	295	Daniel H. Janzen
DHJPAR0001883	HCIC399-05	632	DQ348532		14-Jul-88	Belvosia Woodley06	Belvosia Woodley06	Manduca dilucida	Sphingidae	88-SRNP-80	Area de Conservacion Guanacaste	Sector Santa Rosa	Sendero Natural	10.83575	-85.61253	290	gusaneros
DHJPAR0001884	HCIC400-05	585	DQ348533		24-May-88	Belvosia Woodley06	Belvosia Woodley06	Manduca dilucida	Sphingidae	87-SRNP-549	Area de Conservacion Guanacaste	Sector Santa Rosa	Bosque San Emilio	10.84389	-85.61384	300	gusaneros
DHJPAR0001885	HCIC401-05	658	DQ348534		23-Jul-87	Belvosia Woodley06	Belvosia Woodley06	Manduca dilucida	Sphingidae	87-SRNP-521	Area de Conservacion Guanacaste	Sector Santa Rosa	Cafetal	10.85827	-85.61089	280	gusaneros
DHJPAR0001886	HCIC402-05	325	DQ348535		10-May-88	Belvosia Woodley06	Belvosia Woodley06	Manduca dilucida	Sphingidae	87-SRNP-480	Area de Conservacion Guanacaste	Sector Santa Rosa	Cafetal	10.85827	-85.61089	280	gusaneros
DHJPAR0001887	HCIC403-05	325	DQ348536		08-Sep-86	Belvosia Woodley06	Belvosia Woodley06	Manduca dilucida	Sphingidae	86-SRNP-193.3	Area de Conservacion Guanacaste	Sector Santa Rosa	Bosque San Emilio	10.84389	-85.61384	300	gusaneros
DHJPAR0001888	HCIC404-05	324	DQ348537		02-Aug-84	Belvosia Woodley06	Belvosia Woodley06	Manduca dilucida	Sphingidae	84-SRNP-1091	Area de Conservacion Guanacaste	Sector Santa Rosa	Bosque Humedo	10.85145	-85.60801	290	Daniel H. Janzen
DHJPAR0001889	HCIC405-05	658	DQ348538		09-Aug-84	Belvosia Woodley06	Belvosia Woodley06	Manduca dilucida	Sphingidae	84-SRNP-689.17	Area de Conservacion Guanacaste	Sector Santa Rosa	Bosque San Emilio	10.84389	-85.61384	300	Daniel H. Janzen
DHJPAR0001890	HCIC406-05	658	DQ348539		28-Jul-84	Belvosia Woodley06	Belvosia Woodley06	Manduca dilucida	Sphingidae	84-SRNP-664.47	Area de Conservacion Guanacaste	Sector Santa Rosa	Bosque San Emilio	10.84389	-85.61384	300	Daniel H. Janzen
DHJPAR0002003	HCIC519-05	613	DQ348688		10-Jan-82	Belvosia Woodley07	Belvosia Woodley07	unknowable	unknowable	82-SRNP-20	Area de Conservacion Guanacaste	Sector Santa Rosa	Bosque Humedo	10.85145	-85.60801	290	Daniel H. Janzen
DHJPAR0001285	HCIC105-05	662	DQ348541		03-Mar-01	Belvosia Woodley07A	Belvosia Woodley07	Xylophanes germen	Sphingidae	01-SRNP-9125	Area de Conservacion Guanacaste	Sector Orosi	Sendero Orosi	10.9937	-85.4639	620	Roster Moraga
DHJPAR0001281	HCIC170-05	662	DQ348542		07-Dec-02	Belvosia Woodley07A	Belvosia Woodley07	Xylophanes chiron	Sphingidae	02-SRNP-21197	Area de Conservacion Guanacaste	Rincon Rainforest	Sendero Anonas	10.9053	-85.2788	405	Jose Perez
DHJPAR0001282	HCIC178-05	662	DQ348543		14-Jan-02	Belvosia Woodley07A	Belvosia Woodley07	Xylophanes chiron	Sphingidae	01-SRNP-23344	Area de Conservacion Guanacaste	Rincon Rainforest	Sendero Rincon	10.8962	-85.2777	430	Freyci Vargas
DHJPAR0001751	HCIC269-05	616	DQ348544		27-Jan-02	Belvosia Woodley07A	Belvosia Woodley07	Xylophanes chiron	Sphingidae	01-SRNP-23459	Area de Conservacion Guanacaste	Rincon Rainforest	Sendero Penya	10.8993	-85.2749	420	Freyci Vargas
DHJPAR0001827	HCIC343-05	623	DQ348545		07-Dec-98	Belvosia Woodley07A	Belvosia Woodley07	Xylophanes maculator	Sphingidae	98-SRNP-12446	Area de Conservacion Guanacaste	Sector Santa Rosa	Cerco Piedra	10.8308	-85.6178	285	gusaneros
DHJPAR0001951	HCIC467-05	656	DQ348546		02-Jan-99	Belvosia Woodley07A	Belvosia Woodley07	Xylophanes hannemanni	Sphingidae	98-SRNP-15696	Area de Conservacion Guanacaste	Sector Cacao	Sendero Arenales	10.92471	-85.46738	1080	Mariano Pereira
DHJPAR0003643	HCIC747-05	619	DQ348540		10-Jun-05	Belvosia Woodley07A	Belvosia Woodley07	Xylophanes zurcheri	Sphingidae	05-SRNP-31488	Area de Conservacion Guanacaste	Sector Pitilla	Sendero Memos	10.98171	-85.42785	740	Calixto Moraga
DHJPAR0001171	HCIC045-05	662	DQ348550		12-Jul-04	Belvosia Woodley07B	Belvosia Woodley07	Erinnyis alope	Sphingidae	04-SRNP-33264	Area de Conservacion Guanacaste	Sector Pitilla	Pasmompa	11.0193	-85.41	440	Manuel Rios
DHJPAR0001174	HCIC069-05	662	DQ348551		25-Jul-04	Belvosia Woodley07B	Belvosia Woodley07	Erinnyis ello	Sphingidae	04-SRNP-12140	Area de Conservacion Guanacaste	Sector Pocosol	Casa Garzal	10.8781	-85.5835	245	Ruth Franco
DHJPAR0001175	HCIC077-05	662	DQ348552		09-Nov-03	Belvosia Woodley07B	Belvosia Woodley07	Eupyrrhoglossum sagra	Sphingidae	03-SRNP-26229	Area de Conservacion Guanacaste	Sector Santa Rosa	Bosque Humedo	10.8514	-85.608	290	Guillermo Pereira
DHJPAR0001284	HCIC194-05	662	DQ348553		24-Sep-04	Belvosia Woodley07B	Belvosia Woodley07	Erinnyis alope	Sphingidae	01-SRNP-10413	Area de Conservacion Guanacaste	Del Oro	Meteorologico	11.002	-85.4617	590	Roster Moraga
DHJPAR0001748	HCIC266-05	658	DQ348554		22-Jul-04	Belvosia Woodley07B	Belvosia Woodley07	Erinnyis ello	Sphingidae	04-SRNP-12143	Area de Conservacion Guanacaste	Sector Pocosol	Casa Garzal	10.8781	-85.5835	245	Ruth Franco
DHJPAR0001749	HCIC267-05	640	DQ348555		25-Jul-04	Belvosia Woodley07B	Belvosia Woodley07	Erinnyis ello	Sphingidae	04-SRNP-12138	Area de Conservacion Guanacaste	Sector Pocosol	Casa Garzal	10.8781	-85.5835	245	Ruth Franco
DHJPAR0001757	HCIC275-05	543	DQ348556		08-Jul-00	Belvosia Woodley07B	Belvosia Woodley07	Aellopos fadus	Sphingidae	00-SRNP-7849	Area de Conservacion Guanacaste	Sector Santa Rosa	Tanquetas	10.8708	-85.6053	295	gusaneros
DHJPAR0001762	HCIC280-05	550	DQ348557		22-Dec-99	Belvosia Woodley07B	Belvosia Woodley07	Erinnyis alope	Sphingidae	99-SRNP-15385	Area de Conservacion Guanacaste	Sector El Hacha	Estacion Los Almendros	11.0285	-85.5278	290	Lucia Rios
DHJPAR0001772	HCIC290-05	547	DQ348558		07-May-99	Belvosia Woodley07B	Belvosia Woodley07	Erinnyis ello	Sphingidae	99-SRNP-4604	Area de Conservacion Guanacaste	Sector San Cristobal	Estacion San Cristobal	10.871	-85.3914	640	Osvaldo Espinoza
DHJPAR0001832	HCIC348-05	635	DQ348559		28-Jul-98	Belvosia Woodley07B	Belvosia Woodley07	Erinnyis crameri	Sphingidae	98-SRNP-8709	Area de Conservacion Guanacaste	Sector Santa Rosa	Bosque San Emilio	10.8439	-85.6138	300	Elieth Cantillano
DHJPAR0001835	HCIC351-05	623	DQ348560		24-Jul-98	Belvosia Woodley07B	Belvosia Woodley07	Aellopos fadus	Sphingidae	98-SRNP-8677	Area de Conservacion Guanacaste	Sector Santa Rosa	Cortafuegos Naranjo	10.8352	-85.6248	285	John J. Sullivan
DHJPAR0001837	HCIC353-05	625	DQ348561		30-Jul-98	Belvosia Woodley07B	Belvosia Woodley07	Erinnyis ello	Sphingidae	98-SRNP-8335	Area de Conservacion Guanacaste	Sector Santa Rosa	Bosque Encino Guacimal	10.8688	-85.6023	285	gusaneros
DHJPAR0001847	HCIC363-05	624	DQ348562		02-Jun-95	Belvosia Woodley07B	Belvosia Woodley07	Aellopos titan	Sphingidae	95-SRNP-3514	Area de Conservacion Guanacaste	Sector Santa Rosa	Sendero Natural	10.8357	-85.6125	290	gusaneros
DHJPAR0001848	HCIC364-05	607	DQ348563		09-Jun-95	Belvosia Woodley07B	Belvosia Woodley07	Erinnyis crameri	Sphingidae	95-SRNP-3138	Area de Conservacion Guanacaste	Sector Santa Rosa	Area Administrativa	10.8376	-85.6187	295	gusaneros
DHJPAR0001849	HCIC365-05	634	DQ348564		08-Jun-95	Belvosia Woodley07B	Belvosia Woodley07	Aellopos titan	Sphingidae	95-SRNP-3020	Area de Conservacion Guanacaste	Sector Santa Rosa	Area Administrativa	10.8376	-85.6187	295	gusaneros
DHJPAR0001850	HCIC366-05	618	DQ348565		06-Jun-95	Belvosia Woodley07B	Belvosia Woodley07	Erinnyis crameri	Sphingidae	95-SRNP-2814	Area de Conservacion Guanacaste	Sector Santa Rosa	Area Administrativa	10.8376	-85.6187	295	gusaneros
DHJPAR0001851	HCIC367-05	624	DQ348566		06-Jun-95	Belvosia Woodley07B	Belvosia Woodley07	Erinnyis crameri	Sphingidae	95-SRNP-2807	Area de Conservacion Guanacaste	Sector Santa Rosa	Area Administrativa	10.8376	-85.6187	295	gusaneros
DHJPAR0001859	HCIC375-05	545	DQ348567		24-Jun-93	Belvosia Woodley07B	Belvosia Woodley07	Aellopos titan	Sphingidae	93-SRNP-1278	Area de Conservacion Guanacaste	Sector Santa Rosa	Area Administrativa	10.8376	-85.6187	295	gusaneros
DHJPAR0001864	HCIC380-05	630	DQ348568		22-Jul-88	Belvosia Woodley07B	Belvosia Woodley07	Erinnyis ello	Sphingidae	88-SRNP-482	Area de Conservacion Guanacaste	Sector Orosi	Estacion Maritza	10.9573	-85.4951	570	gusaneros
DHJPAR0001953	HCIC469-05	656	DQ348569		02-Aug-98	Belvosia Woodley07B	Belvosia Woodley07	Aellopos fadus	Sphingidae	98-SRNP-8839	Area de Conservacion Guanacaste	Sector Santa Rosa	Cafetal	10.85827	-85.61089	280	Ruth Franco
DHJPAR0001961	HCIC477-05	655	DQ348570		08-Jul-98	Belvosia Woodley07B	Belvosia Woodley07	Erinnyis ello	Sphingidae	98-SRNP-8300	Area de Conservacion Guanacaste	Sector Santa Rosa	Bosque Encino Guacimal	10.86877	-85.60233	285	gusaneros
DHJPAR0001963	HCIC479-05	656	DQ348571		05-Jun-95	Belvosia Woodley07B	Belvosia Woodley07	Aellopos titan	Sphingidae	95-SRNP-3029	Area de Conservacion Guanacaste	Sector Santa Rosa	Area Administrativa	10.83764	-85.61871	295	gusaneros
DHJPAR0001964	HCIC480-05	580	DQ348572		06-Jun-95	Belvosia Woodley07B	Belvosia Woodley07	Erinnyis crameri	Sphingidae	95-SRNP-2781	Area de Conservacion Guanacaste	Sector Santa Rosa	Area Administrativa	10.83764	-85.61871	295	gusaneros
DHJPAR0001970	HCIC486-05	581	DQ348573		02-Jul-92	Belvosia Woodley07B	Belvosia Woodley07	Aellopos titan	Sphingidae	92-SRNP-1170	Area de Conservacion Guanacaste	Sector Santa Rosa	Bosque San Emilio	10.84389	-85.61384	300	gusaneros
DHJPAR0001971	HCIC487-05	580	DQ348574		23-Jul-88	Belvosia Woodley07B	Belvosia Woodley07	Aellopos fadus	Sphingidae	88-SRNP-483	Area de Conservacion Guanacaste	Sector Orosi	Estacion Maritza	10.95727	-85.49514	570	gusaneros
DHJPAR0001975	HCIC491-05	332	DQ348575		04-Jul-85	Belvosia Woodley07B	Belvosia Woodley07	Erinnyis oenotrus	Sphingidae	85-SRNP-220B	Area de Conservacion Guanacaste	Sector Santa Rosa	Area Administrativa	10.83764	-85.61871	295	gusaneros
DHJPAR0001978	HCIC494-05	580	DQ348576		20-Jul-84	Belvosia Woodley07B	Belvosia Woodley07	Erinnyis alope	Sphingidae	84-SRNP-794	Area de Conservacion Guanacaste	Sector Santa Rosa	Bosque Humedo	10.85145	-85.60801	290	Daniel H. Janzen
DHJPAR0001984	HCIC500-05	583	DQ348577		08-Jul-94	Belvosia Woodley07B	Belvosia Woodley07	Aellopos fadus	Sphingidae	94-SRNP-3262	Area de Conservacion Guanacaste	Sector Santa Rosa	Tanquetas	10.87078	-85.60535	295	gusaneros
DHJPAR0001985	HCIC501-05	580	DQ348578		02-Jul-94	Belvosia Woodley07B	Belvosia Woodley07	Aellopos fadus	Sphingidae	94-SRNP-3273	Area de Conservacion Guanacaste	Sector Santa Rosa	Tanquetas	10.87078	-85.60535	295	gusaneros
DHJPAR0001986	HCIC502-05	582	DQ348579		12-Jul-84	Belvosia Woodley07B	Belvosia Woodley07	Aellopos fadus	Sphingidae	84-SRNP-272.177	Area de Conservacion Guanacaste	Sector Santa Rosa	Tanquetas	10.87078	-85.60535	295	Daniel H. Janzen
DHJPAR0001989	HCIC505-05	662	DQ348580		04-Jul-84	Belvosia Woodley07B	Belvosia Woodley07	Aellopos fadus	Sphingidae	84-SRNP-272.134	Area de Conservacion Guanacaste	Sector Santa Rosa	Tanquetas	10.87078	-85.60535	295	Daniel H. Janzen
DHJPAR0001991	HCIC507-05	316	DQ348581		04-Jul-84	Belvosia Woodley07B	Belvosia Woodley07	Aellopos fadus	Sphingidae	84-SRNP-272.116	Area de Conservacion Guanacaste	Sector Santa Rosa	Tanquetas	10.87078	-85.60535	295	Daniel H. Janzen
DHJPAR0001994	HCIC510-05	280	DQ348582		10-Jul-84	Belvosia Woodley07B	Belvosia Woodley07	Aellopos fadus	Sphingidae	84-SRNP-272.048	Area de Conservacion Guanacaste	Sector Santa Rosa	Tanquetas	10.87078	-85.60535	295	Daniel H. Janzen
DHJPAR0003638	HCIC742-05	625	DQ348549		01-Jul-05	Belvosia Woodley07B	Belvosia Woodley07	Aellopos titan	Sphingidae	05-SRNP-15876	Area de Conservacion Guanacaste	Sector Santa Rosa	Cerco Piedra	10.83085	-85.61778	285	Catherine Hulshof
DHJPAR0003640	HCIC744-05	419	DQ348548		24-Jul-05	Belvosia Woodley07B	Belvosia Woodley07	Erinnyis ello	Sphingidae	05-SRNP-18131	Area de Conservacion Guanacaste	Sector Santa Rosa	Bosque Humedo	10.85145	-85.60801	290	Freddy Quesada
DHJPAR0003641	HCIC745-05	625	DQ348547		23-Jul-05	Belvosia Woodley07B	Belvosia Woodley07	Erinnyis ello	Sphingidae	05-SRNP-18183	Area de Conservacion Guanacaste	Sector Santa Rosa	Bosque Humedo	10.85145	-85.60801	290	Freddy Quesada
DHJPAR0001169	HCIC029-05	563	DQ348584		12-Oct-04	Belvosia Woodley07C	Belvosia Woodley07	Pachylia syces	Sphingidae	04-SRNP-14443	Area de Conservacion Guanacaste	Sector Santa Rosa	Area Administrativa	10.8376	-85.6187	295	Ruth Franco
DHJPAR0001178	HCIC101-05	517	DQ348585		15-Aug-03	Belvosia Woodley07C	Belvosia Woodley07	Pachylia syces	Sphingidae	03-SRNP-14258	Area de Conservacion Guanacaste	Sector Santa Rosa	Area Administrativa	10.8376	-85.6187	295	Xavier Basurto
DHJPAR0001286	HCIC113-05	634	DQ348586		01-Dec-00	Belvosia Woodley07C	Belvosia Woodley07	Xylophanes chiron	Sphingidae	00-SRNP-20696	Area de Conservacion Guanacaste	Rincon Rainforest	Sendero Penya	10.8993	-85.2749	420	Freyci Vargas
DHJPAR0001283	HCIC186-05	662	DQ348587		05-Sep-01	Belvosia Woodley07C	Belvosia Woodley07	Pachylia syces	Sphingidae	01-SRNP-16405	Area de Conservacion Guanacaste	Sector Santa Rosa	Area Administrativa	10.8376	-85.6187	295	Roger Blanco
DHJPAR0001750	HCIC268-05	627	DQ348588		19-Aug-03	Belvosia Woodley07C	Belvosia Woodley07	Pachylia syces	Sphingidae	03-SRNP-14257	Area de Conservacion Guanacaste	Sector Santa Rosa	Area Administrativa	10.8376	-85.6187	295	Ruth Franco
DHJPAR0001764	HCIC282-05	547	DQ348589		04-Jul-99	Belvosia Woodley07C	Belvosia Woodley07	Pachylia ficus	Sphingidae	99-SRNP-8697	Area de Conservacion Guanacaste	Sector Santa Rosa	Area Administrativa	10.8376	-85.6187	295	gusaneros
DHJPAR0001765	HCIC283-05	580	DQ348590		30-Jun-99	Belvosia Woodley07C	Belvosia Woodley07	Pachylia syces	Sphingidae	99-SRNP-8696	Area de Conservacion Guanacaste	Sector Santa Rosa	Area Administrativa	10.8376	-85.6187	295	gusaneros
DHJPAR0001766	HCIC284-05	658	DQ348591		21-Jun-99	Belvosia Woodley07C	Belvosia Woodley07	Pachylia ficus	Sphingidae	99-SRNP-7456	Area de Conservacion Guanacaste	Sector Santa Rosa	Vado Nisperal	10.8021	-85.6537	10	Guillermo Pereira
DHJPAR0001828	HCIC344-05	613	DQ348592		13-Nov-98	Belvosia Woodley07C	Belvosia Woodley07	Pachylia ficus	Sphingidae	98-SRNP-12314	Area de Conservacion Guanacaste	Sector Santa Rosa	Area Administrativa	10.8376	-85.6187	295	Manuel Pereira
DHJPAR0001830	HCIC346-05	634	DQ348593		05-Aug-98	Belvosia Woodley07C	Belvosia Woodley07	Pachylia syces	Sphingidae	98-SRNP-10210	Area de Conservacion Guanacaste	Sector Santa Rosa	Area Administrativa	10.8376	-85.6187	295	Eric Olson
DHJPAR0001842	HCIC358-05	418	DQ348594		02-Aug-97	Belvosia Woodley07C	Belvosia Woodley07	Pachylia ficus	Sphingidae	97-SRNP-3139	Area de Conservacion Guanacaste	Sector Santa Rosa	Area Administrativa	10.8376	-85.6187	295	Daniel H. Janzen
DHJPAR0001844	HCIC360-05	418	DQ348595		09-Jul-97	Belvosia Woodley07C	Belvosia Woodley07	Pachylia ficus	Sphingidae	97-SRNP-2391	Area de Conservacion Guanacaste	Sector Orosi	Quebrada Las Yeguitas	10.9616	-85.4958	560	gusaneros
DHJPAR0001845	HCIC361-05	418	DQ348596		16-Aug-95	Belvosia Woodley07C	Belvosia Woodley07	Pachylia syces	Sphingidae	95-SRNP-6836	Area de Conservacion Guanacaste	Sector Santa Rosa	Area Administrativa	10.8376	-85.6187	295	gusaneros
DHJPAR0001856	HCIC372-05	418	DQ348597		07-Aug-93	Belvosia Woodley07C	Belvosia Woodley07	Pachylia syces	Sphingidae	93-SRNP-3795	Area de Conservacion Guanacaste	Sector Santa Rosa	Casona Santa Rosa	10.8338	-85.6127	295	gusaneros
DHJPAR0001863	HCIC379-05	634	DQ348598		14-Dec-90	Belvosia Woodley07C	Belvosia Woodley07	Pachylia syces	Sphingidae	90-SRNP-2128	Area de Conservacion Guanacaste	Sector Santa Rosa	Casona Santa Rosa	10.8338	-85.6127	295	gusaneros
DHJPAR0001869	HCIC385-05	418	DQ348599		21-Jul-84	Belvosia Woodley07C	Belvosia Woodley07	Pachylia ficus	Sphingidae	84-SRNP-880	Area de Conservacion Guanacaste	Sector Santa Rosa	Bosque Humedo	10.8514	-85.608	290	Daniel H. Janzen
DHJPAR0002000	HCIC516-05	326	DQ348600		10-Jul-78	Belvosia Woodley07C	Belvosia Woodley07	Pachylia ficus	Sphingidae	78-SRNP-55	Area de Conservacion Guanacaste	Sector Santa Rosa	Bosque Humedo	10.85145	-85.60801	290	Daniel H. Janzen
DHJPAR0003587	HCIC691-05	626	DQ348583		17-Sep-05	Belvosia Woodley07C	Belvosia Woodley07	Pachylia syces	Sphingidae	05-SRNP-60213	Area de Conservacion Guanacaste	Sector Santa Rosa	Casona Santa Rosa	10.83381	-85.61271	295	Daniel H. Janzen
DHJPAR0001170	HCIC037-05	662	DQ348603		06-Oct-04	Belvosia Woodley07D	Belvosia Woodley07	Xylophanes chiron	Sphingidae	04-SRNP-34588	Area de Conservacion Guanacaste	Sector Pitilla	Sendero Cuestona	10.9945	-85.4146	640	Calixto Moraga
DHJPAR0001173	HCIC061-05	612	DQ348604		09-Jul-04	Belvosia Woodley07D	Belvosia Woodley07	Xylophanes chiron	Sphingidae	04-SRNP-22456	Area de Conservacion Guanacaste	Del Oro	Sendero Puertas	11.0109	-85.4882	400	Lucia R�os
DHJPAR0001177	HCIC093-05	662	DQ348605		02-Sep-03	Belvosia Woodley07D	Belvosia Woodley07	Xylophanes chiron	Sphingidae	03-SRNP-11998	Area de Conservacion Guanacaste	Rincon Rainforest	San Lucas	10.9185	-85.3034	320	Jose Perez
DHJPAR0001746	HCIC264-05	658	DQ348606		13-Oct-04	Belvosia Woodley07D	Belvosia Woodley07	Xylophanes chiron	Sphingidae	04-SRNP-34587	Area de Conservacion Guanacaste	Sector Pitilla	Sendero Cuestona	10.9945	-85.4146	640	Calixto Moraga
DHJPAR0001773	HCIC291-05	615	DQ348607		19-Dec-98	Belvosia Woodley07D	Belvosia Woodley07	Cautethia yucatana	Sphingidae	98-SRNP-12754	Area de Conservacion Guanacaste	Sector Murcielago	Estacion Murcielago	10.9009	-85.729	40	Guillermo Pereira
DHJPAR0001829	HCIC345-05	623	DQ348608		05-Nov-98	Belvosia Woodley07D	Belvosia Woodley07	Callionima falcifera	Sphingidae	98-SRNP-3607	Area de Conservacion Guanacaste	Sector Cacao	Estacion Gongora	10.887	-85.4744	570	Mariano Pereira
DHJPAR0001834	HCIC350-05	418	DQ348609		04-Aug-98	Belvosia Woodley07D	Belvosia Woodley07	Callionima falcifera	Sphingidae	98-SRNP-8683	Area de Conservacion Guanacaste	Sector Santa Rosa	Quebrada Costa Rica	10.8274	-85.6365	275	Manuel Pereira
DHJPAR0001841	HCIC357-05	622	DQ348610		19-Jul-98	Belvosia Woodley07D	Belvosia Woodley07	Aellopos fadus	Sphingidae	98-SRNP-1836	Area de Conservacion Guanacaste	Sector Santa Rosa	Cafetal	10.8583	-85.6109	280	Guillermo Pereira
DHJPAR0001846	HCIC362-05	418	DQ348611		08-Aug-95	Belvosia Woodley07D	Belvosia Woodley07	Cautethia yucatana	Sphingidae	95-SRNP-6193	Area de Conservacion Guanacaste	Sector Murcielago	Estacion Murcielago	10.9009	-85.729	40	gusaneros
DHJPAR0001854	HCIC370-05	618	DQ348612		08-Dec-93	Belvosia Woodley07D	Belvosia Woodley07	Cautethia yucatana	Sphingidae	93-SRNP-7723	Area de Conservacion Guanacaste	Sector Pocosol	Quebrada Aserradero	10.8986	-85.5642	160	gusaneros
DHJPAR0001855	HCIC371-05	418	DQ348613		16-Aug-93	Belvosia Woodley07D	Belvosia Woodley07	Cautethia yucatana	Sphingidae	93-SRNP-3912	Area de Conservacion Guanacaste	Sector Pocosol	Quebrada Aserradero	10.8986	-85.5642	160	gusaneros
DHJPAR0001857	HCIC373-05	418	DQ348614		26-Jul-93	Belvosia Woodley07D	Belvosia Woodley07	Callionima falcifera	Sphingidae	93-SRNP-2982	Area de Conservacion Guanacaste	Sector Santa Rosa	Area Administrativa	10.8376	-85.6187	295	gusaneros
DHJPAR0001861	HCIC377-05	619	DQ348615		05-Jul-92	Belvosia Woodley07D	Belvosia Woodley07	Aellopos titan	Sphingidae	92-SRNP-1450	Area de Conservacion Guanacaste	Sector Santa Rosa	Bosque San Emilio	10.8439	-85.6138	300	gusaneros
DHJPAR0001862	HCIC378-05	630	DQ348616		05-Jul-92	Belvosia Woodley07D	Belvosia Woodley07	Aellopos titan	Sphingidae	92-SRNP-1169	Area de Conservacion Guanacaste	Sector Santa Rosa	Bosque San Emilio	10.8439	-85.6138	300	gusaneros
DHJPAR0001962	HCIC478-05	658	DQ348617		14-Aug-95	Belvosia Woodley07D	Belvosia Woodley07	Cautethia yucatana	Sphingidae	95-SRNP-6199	Area de Conservacion Guanacaste	Sector Murcielago	Estacion Murcielago	10.90092	-85.72902	40	gusaneros
DHJPAR0001966	HCIC482-05	580	DQ348618		20-Aug-93	Belvosia Woodley07D	Belvosia Woodley07	Cautethia yucatana	Sphingidae	93-SRNP-3911	Area de Conservacion Guanacaste	Sector Pocosol	Quebrada Aserradero	10.89857	-85.56419	160	gusaneros
DHJPAR0001967	HCIC483-05	580	DQ348619		21-Aug-93	Belvosia Woodley07D	Belvosia Woodley07	Cautethia yucatana	Sphingidae	93-SRNP-3205	Area de Conservacion Guanacaste	Sector Murcielago	Estacion Murcielago	10.90092	-85.72902	40	gusaneros
DHJPAR0001972	HCIC488-05	663	DQ348620		10-Jul-87	Belvosia Woodley07D	Belvosia Woodley07	Aellopos titan	Sphingidae	87-SRNP-383	Area de Conservacion Guanacaste	Sector Santa Rosa	Cafetal	10.85827	-85.61089	280	gusaneros
DHJPAR0002002	HCIC518-05	581	DQ348621		13-Jul-92	Belvosia Woodley07D	Belvosia Woodley07	Aellopos titan	Sphingidae	92-SRNP-1176	Area de Conservacion Guanacaste	Sector Santa Rosa	Bosque San Emilio	10.84389	-85.61384	300	gusaneros
DHJPAR0003639	HCIC743-05	623	DQ348602		20-Jul-05	Belvosia Woodley07D	Belvosia Woodley07	Aellopos titan	Sphingidae	05-SRNP-16116	Area de Conservacion Guanacaste	Sector Santa Rosa	Bosque San Emilio	10.84389	-85.61384	300	Cecilia Bengtsson
DHJPAR0003644	HCIC748-05	626	DQ348601		28-Jul-05	Belvosia Woodley07D	Belvosia Woodley07	Xylophanes chiron	Sphingidae	05-SRNP-41568	Area de Conservacion Guanacaste	Rincon Rainforest	Sendero Rincon	10.8962	-85.27769	430	Jose Perez
DHJPAR0001176	HCIC085-05	662	DQ348622		05-Sep-03	Belvosia Woodley07E	Belvosia Woodley07	Nyceryx coffaeae	Sphingidae	03-SRNP-18084	Area de Conservacion Guanacaste	Del Oro	Camino Mangos	11.0077	-85.4793	480	Elieth Cantillano
DHJPAR0001831	HCIC347-05	418	DQ348623		02-Aug-98	Belvosia Woodley07E	Belvosia Woodley07	Aellopos fadus	Sphingidae	98-SRNP-8899	Area de Conservacion Guanacaste	Sector Santa Rosa	Parcela John	10.8734	-85.6265	280	Alex Perez
DHJPAR0001838	HCIC354-05	624	DQ348624		20-Jul-98	Belvosia Woodley07E	Belvosia Woodley07	Aellopos fadus	Sphingidae	98-SRNP-8093	Area de Conservacion Guanacaste	Sector Santa Rosa	Quebrada Costa Rica	10.8274	-85.6365	275	Guillermo Pereira
DHJPAR0001858	HCIC374-05	418	DQ348625		31-Jul-93	Belvosia Woodley07E	Belvosia Woodley07	Erinnyis oenotrus	Sphingidae	93-SRNP-2467	Area de Conservacion Guanacaste	Sector Santa Rosa	Bosque Humedo	10.8514	-85.608	290	gusaneros
DHJPAR0001860	HCIC376-05	623	DQ348626		25-Jul-92	Belvosia Woodley07E	Belvosia Woodley07	Aellopos fadus	Sphingidae	92-SRNP-2281	Area de Conservacion Guanacaste	Sector Santa Rosa	Alacran	10.8925	-85.6034	260	gusaneros
DHJPAR0001865	HCIC381-05	624	DQ348627		18-Jul-88	Belvosia Woodley07E	Belvosia Woodley07	Aellopos fadus	Sphingidae	88-SRNP-393	Area de Conservacion Guanacaste	Sector Santa Rosa	Bosque Humedo	10.8514	-85.608	290	gusaneros
DHJPAR0001866	HCIC382-05	418	DQ348628		14-Jul-87	Belvosia Woodley07E	Belvosia Woodley07	Aellopos fadus	Sphingidae	87-SRNP-193	Area de Conservacion Guanacaste	Sector Santa Rosa	Luces	10.8536	-85.6094	300	gusaneros
DHJPAR0001867	HCIC383-05	610	DQ348629		11-Jul-85	Belvosia Woodley07E	Belvosia Woodley07	Erinnyis oenotrus	Sphingidae	85-SRNP-257	Area de Conservacion Guanacaste	Sector Santa Rosa	Bosque San Emilio	10.8439	-85.6138	300	gusaneros
DHJPAR0001868	HCIC384-05	418	DQ348630		11-Jul-84	Belvosia Woodley07E	Belvosia Woodley07	Erinnyis oenotrus	Sphingidae	84-SRNP-1461	Area de Conservacion Guanacaste	Sector Santa Rosa	Bosque San Emilio	10.8439	-85.6138	300	Daniel H. Janzen
DHJPAR0001968	HCIC484-05	583	DQ348631		21-Jul-92	Belvosia Woodley07E	Belvosia Woodley07	Aellopos fadus	Sphingidae	92-SRNP-2229	Area de Conservacion Guanacaste	Sector Santa Rosa	Tanquetas	10.87078	-85.60535	295	gusaneros
DHJPAR0001969	HCIC485-05	583	DQ348632		04-Jul-92	Belvosia Woodley07E	Belvosia Woodley07	Aellopos fadus	Sphingidae	92-SRNP-1430	Area de Conservacion Guanacaste	Sector Santa Rosa	Las Mesas	10.84653	-85.60915	305	gusaneros
DHJPAR0001973	HCIC489-05	614	DQ348633		10-Jul-87	Belvosia Woodley07E	Belvosia Woodley07	Aellopos fadus	Sphingidae	87-SRNP-170	Area de Conservacion Guanacaste	Sector Santa Rosa	Luces	10.85362	-85.60942	300	gusaneros
DHJPAR0001974	HCIC490-05	563	DQ348634		24-Jun-85	Belvosia Woodley07E	Belvosia Woodley07	Aellopos fadus	Sphingidae	85-SRNP-223.21	Area de Conservacion Guanacaste	Sector Santa Rosa	Tanquetas	10.87078	-85.60535	295	gusaneros
DHJPAR0001976	HCIC492-05	327	DQ348635		11-Jul-84	Belvosia Woodley07E	Belvosia Woodley07	Aellopos fadus	Sphingidae	84-SRNP-1460	Area de Conservacion Guanacaste	Sector Santa Rosa	Cafetal	10.85827	-85.61089	280	Daniel H. Janzen
DHJPAR0001977	HCIC493-05	582	DQ348636		24-Jun-84	Belvosia Woodley07E	Belvosia Woodley07	Aellopos fadus	Sphingidae	84-SRNP-860	Area de Conservacion Guanacaste	Sector Santa Rosa	Bosque Humedo	10.85145	-85.60801	290	Daniel H. Janzen
DHJPAR0001979	HCIC495-05	621	DQ348637		17-Jul-84	Belvosia Woodley07E	Belvosia Woodley07	Aellopos fadus	Sphingidae	84-SRNP-456B	Area de Conservacion Guanacaste	Sector Santa Rosa	Bosque Humedo	10.85145	-85.60801	290	Daniel H. Janzen
DHJPAR0001980	HCIC496-05	280	DQ348638		04-Jul-84	Belvosia Woodley07E	Belvosia Woodley07	Aellopos fadus	Sphingidae	84-SRNP-350C	Area de Conservacion Guanacaste	Sector Santa Rosa	Bosque San Emilio	10.84389	-85.61384	300	Daniel H. Janzen
DHJPAR0001981	HCIC497-05	524	DQ348639		09-Jul-84	Belvosia Woodley07E	Belvosia Woodley07	Erinnyis oenotrus	Sphingidae	84-SRNP-274	Area de Conservacion Guanacaste	Sector Santa Rosa	Bosque San Emilio	10.84389	-85.61384	300	Daniel H. Janzen
DHJPAR0001982	HCIC498-05	614	DQ348640		19-Jul-84	Belvosia Woodley07E	Belvosia Woodley07	Aellopos fadus	Sphingidae	84-SRNP-272.191	Area de Conservacion Guanacaste	Sector Santa Rosa	Tanquetas	10.87078	-85.60535	295	Daniel H. Janzen
DHJPAR0001983	HCIC499-05	583	DQ348641		15-Jul-84	Belvosia Woodley07E	Belvosia Woodley07	Aellopos fadus	Sphingidae	84-SRNP-272.188	Area de Conservacion Guanacaste	Sector Santa Rosa	Tanquetas	10.87078	-85.60535	295	Daniel H. Janzen
DHJPAR0001987	HCIC503-05	582	DQ348642		15-Jul-84	Belvosia Woodley07E	Belvosia Woodley07	Aellopos fadus	Sphingidae	84-SRNP-272.184	Area de Conservacion Guanacaste	Sector Santa Rosa	Tanquetas	10.87078	-85.60535	295	Daniel H. Janzen
DHJPAR0001988	HCIC504-05	282	DQ348643		18-Jul-84	Belvosia Woodley07E	Belvosia Woodley07	Aellopos fadus	Sphingidae	84-SRNP-272.162	Area de Conservacion Guanacaste	Sector Santa Rosa	Tanquetas	10.87078	-85.60535	295	Daniel H. Janzen
DHJPAR0001990	HCIC506-05	583	DQ348644		15-Jul-84	Belvosia Woodley07E	Belvosia Woodley07	Aellopos fadus	Sphingidae	84-SRNP-272.117	Area de Conservacion Guanacaste	Sector Santa Rosa	Tanquetas	10.87078	-85.60535	295	Daniel H. Janzen
DHJPAR0001992	HCIC508-05	288	DQ348645		07-Jul-84	Belvosia Woodley07E	Belvosia Woodley07	Aellopos fadus	Sphingidae	84-SRNP-272.093	Area de Conservacion Guanacaste	Sector Santa Rosa	Tanquetas	10.87078	-85.60535	295	Daniel H. Janzen
DHJPAR0001993	HCIC509-05	563	DQ348646		08-Jul-84	Belvosia Woodley07E	Belvosia Woodley07	Aellopos fadus	Sphingidae	84-SRNP-272.064	Area de Conservacion Guanacaste	Sector Santa Rosa	Tanquetas	10.87078	-85.60535	295	Daniel H. Janzen
DHJPAR0001995	HCIC511-05	262	DQ348647		12-Jul-84	Belvosia Woodley07E	Belvosia Woodley07	Aellopos fadus	Sphingidae	84-SRNP-272.043	Area de Conservacion Guanacaste	Sector Santa Rosa	Tanquetas	10.87078	-85.60535	295	Daniel H. Janzen
DHJPAR0001996	HCIC512-05	273	DQ348648		07-Jul-84	Belvosia Woodley07E	Belvosia Woodley07	Aellopos fadus	Sphingidae	84-SRNP-272.040	Area de Conservacion Guanacaste	Sector Santa Rosa	Tanquetas	10.87078	-85.60535	295	Daniel H. Janzen
DHJPAR0001997	HCIC513-05	583	DQ348649		05-Jul-84	Belvosia Woodley07E	Belvosia Woodley07	Erinnyis oenotrus	Sphingidae	84-SRNP-229B	Area de Conservacion Guanacaste	Sector Santa Rosa	Bosque San Emilio	10.84389	-85.61384	300	Daniel H. Janzen
DHJPAR0001998	HCIC514-05	614	DQ348650		09-Jul-84	Belvosia Woodley07E	Belvosia Woodley07	Erinnyis oenotrus	Sphingidae	84-SRNP-229A	Area de Conservacion Guanacaste	Sector Santa Rosa	Bosque San Emilio	10.84389	-85.61384	300	Daniel H. Janzen
DHJPAR0001288	HCIC129-05	662	DQ348652		25-Apr-00	Belvosia Woodley07F	Belvosia Woodley07	Xylophanes tersa	Sphingidae	00-SRNP-9157	Area de Conservacion Guanacaste	Sector Cacao	Estacion Cacao	10.9269	-85.4682	1150	Harry Ramirez
DHJPAR0001753	HCIC271-05	625	DQ348653		26-Apr-00	Belvosia Woodley07F	Belvosia Woodley07	Xylophanes tersa	Sphingidae	00-SRNP-9156	Area de Conservacion Guanacaste	Sector Cacao	Estacion Cacao	10.9269	-85.4682	1150	Harry Ramirez
DHJPAR0001759	HCIC277-05	544	DQ348654		08-Jul-00	Belvosia Woodley07F	Belvosia Woodley07	Xylophanes tersa	Sphingidae	00-SRNP-7445	Area de Conservacion Guanacaste	Sector Santa Rosa	Estero Naranjo	10.8043	-85.6829	2	gusaneros
DHJPAR0001760	HCIC278-05	592	DQ348655		11-Apr-00	Belvosia Woodley07F	Belvosia Woodley07	Xylophanes tersa	Sphingidae	00-SRNP-6373	Area de Conservacion Guanacaste	Potrerillos	Rio Azufrado	10.8122	-85.5444	95	Manuel Pereira
DHJPAR0003642	HCIC746-05	623	DQ348651		18-May-05	Belvosia Woodley07F	Belvosia Woodley07	Xylophanes tersa	Sphingidae	05-SRNP-31107	Area de Conservacion Guanacaste	Sector Pitilla	Pasmompa	11.01926	-85.40997	440	Manuel Rios
DHJPAR0001172	HCIC053-05	618	DQ348657		17-Jun-04	Belvosia Woodley07G	Belvosia Woodley07	Xylophanes pluto	Sphingidae	04-SRNP-45507	Area de Conservacion Guanacaste	Sector Cacao	Quebrada Heliconia	10.8858	-85.4922	390	Dunia Garcia
DHJPAR0001287	HCIC121-05	662	DQ348658		28-Jan-01	Belvosia Woodley07G	Belvosia Woodley07	Xylophanes guianensis	Sphingidae	00-SRNP-4550	Area de Conservacion Guanacaste	Sector Pitilla	Pasmompa	11.0193	-85.41	440	Roster Moraga
DHJPAR0001289	HCIC137-05	612	DQ348659		31-Oct-00	Belvosia Woodley07G	Belvosia Woodley07	Xylophanes chiron	Sphingidae	00-SRNP-18460	Area de Conservacion Guanacaste	Sector Santa Rosa	Sendero Carbonal	10.7759	-85.658	7	gusaneros
DHJPAR0001745	HCIC263-05	657	DQ348660		14-Feb-05	Belvosia Woodley07G	Belvosia Woodley07	Xylophanes chiron	Sphingidae	05-SRNP-20143	Area de Conservacion Guanacaste	Sector Guanacaste	Quebrada Trigal	11.02681	-85.49547	290	Lucia Rios
DHJPAR0001747	HCIC265-05	598	DQ348661		05-Aug-04	Belvosia Woodley07G	Belvosia Woodley07	Xylophanes guianensis	Sphingidae	04-SRNP-33287	Area de Conservacion Guanacaste	Sector Pitilla	Pasmompa	11.0193	-85.41	440	Manuel Rios
DHJPAR0001752	HCIC270-05	496	DQ348662		11-Nov-01	Belvosia Woodley07G	Belvosia Woodley07	Xylophanes anubus	Sphingidae	01-SRNP-17327	Area de Conservacion Guanacaste	Sector Santa Rosa	Sendero Carbonal	10.7759	-85.658	7	gusaneros
DHJPAR0001754	HCIC272-05	658	DQ348663		15-Jan-01	Belvosia Woodley07G	Belvosia Woodley07	Xylophanes guianensis	Sphingidae	00-SRNP-4409	Area de Conservacion Guanacaste	Sector Pitilla	Pasmompa	11.0193	-85.41	440	Roster Moraga
DHJPAR0001755	HCIC273-05	593	DQ348664		16-Nov-00	Belvosia Woodley07G	Belvosia Woodley07	Xylophanes chiron	Sphingidae	00-SRNP-18462	Area de Conservacion Guanacaste	Sector Santa Rosa	Sendero Carbonal	10.7759	-85.658	7	gusaneros
DHJPAR0001756	HCIC274-05	658	DQ348665		06-Jul-00	Belvosia Woodley07G	Belvosia Woodley07	Xylophanes pluto	Sphingidae	00-SRNP-7913	Area de Conservacion Guanacaste	Sector Santa Rosa	Estero Naranjo	10.8043	-85.6829	2	gusaneros
DHJPAR0001758	HCIC276-05	578	DQ348666		11-Jul-00	Belvosia Woodley07G	Belvosia Woodley07	Xylophanes chiron	Sphingidae	00-SRNP-7704	Area de Conservacion Guanacaste	Sector Santa Rosa	Estero Naranjo	10.8043	-85.6829	2	gusaneros
DHJPAR0001761	HCIC279-05	658	DQ348667		13-Dec-99	Belvosia Woodley07G	Belvosia Woodley07	Xylophanes chiron	Sphingidae	99-SRNP-15243	Area de Conservacion Guanacaste	Sector Orosi	Maderos	11.0049	-85.4749	510	Roster Moraga
DHJPAR0001767	HCIC285-05	658	DQ348668		19-Jun-99	Belvosia Woodley07G	Belvosia Woodley07	Xylophanes pluto	Sphingidae	99-SRNP-7136	Area de Conservacion Guanacaste	Sector Santa Rosa	Vado Nisperal	10.8021	-85.6537	10	gusaneros
DHJPAR0001768	HCIC286-05	658	DQ348669		18-Jun-99	Belvosia Woodley07G	Belvosia Woodley07	Xylophanes pluto	Sphingidae	99-SRNP-7134	Area de Conservacion Guanacaste	Sector Santa Rosa	Vado Nisperal	10.8021	-85.6537	10	gusaneros
DHJPAR0001769	HCIC287-05	658	DQ348670		23-Apr-99	Belvosia Woodley07G	Belvosia Woodley07	Xylophanes chiron	Sphingidae	99-SRNP-2535	Area de Conservacion Guanacaste	Sector Orosi	Maderos	11.0049	-85.4749	510	Lucia Rios
DHJPAR0001770	HCIC288-05	610	DQ348671		04-Mar-99	Belvosia Woodley07G	Belvosia Woodley07	Xylophanes chiron	Sphingidae	99-SRNP-2140	Area de Conservacion Guanacaste	Sector Orosi	Maderos	11.0049	-85.4749	510	Roster Moraga
DHJPAR0001771	HCIC289-05	632	DQ348672		16-Feb-99	Belvosia Woodley07G	Belvosia Woodley07	Unzela japix	Sphingidae	99-SRNP-2047	Area de Conservacion Guanacaste	Sector El Hacha	Sendero Tigre	11.0317	-85.5262	280	Lucia Rios
DHJPAR0001774	HCIC292-05	577	DQ348673		26-Dec-98	Belvosia Woodley07G	Belvosia Woodley07	Xylophanes Janzen02	Sphingidae	98-SRNP-12466	Area de Conservacion Guanacaste	Sector Santa Rosa	Bosque Humedo	10.8514	-85.608	290	gusaneros
DHJPAR0001833	HCIC349-05	418	DQ348674		06-Aug-98	Belvosia Woodley07G	Belvosia Woodley07	Xylophanes pluto	Sphingidae	98-SRNP-8653	Area de Conservacion Guanacaste	Sector Santa Rosa	Estero Naranjo	10.8043	-85.6829	2	Manuel Pereira
DHJPAR0001836	HCIC352-05	620	DQ348675		03-Aug-98	Belvosia Woodley07G	Belvosia Woodley07	Xylophanes pluto	Sphingidae	98-SRNP-8739	Area de Conservacion Guanacaste	Sector Santa Rosa	Vado Nisperal	10.8021	-85.6537	10	Manuel Pereira
DHJPAR0001839	HCIC355-05	577	DQ348676		12-May-98	Belvosia Woodley07G	Belvosia Woodley07	Xylophanes zurcheri	Sphingidae	98-SRNP-6519	Area de Conservacion Guanacaste	Sector San Cristobal	Sendero Pinyal	10.8716	-85.3933	630	Gloria Sihezar
DHJPAR0001840	HCIC356-05	418	DQ348677		15-Jul-98	Belvosia Woodley07G	Belvosia Woodley07	Erinnyis crameri	Sphingidae	98-SRNP-1933	Area de Conservacion Guanacaste	Sector Santa Rosa	Cuesta Canyon Tigre	10.817	-85.6437	270	gusaneros
DHJPAR0001852	HCIC368-05	616	DQ348678		02-Dec-94	Belvosia Woodley07G	Belvosia Woodley07	Xylophanes chiron	Sphingidae	94-SRNP-9631	Area de Conservacion Guanacaste	Sector Santa Rosa	Vado Rio Calera	10.8027	-85.6742	10	gusaneros
DHJPAR0001952	HCIC468-05	636	DQ348679		16-Feb-99	Belvosia Woodley07G	Belvosia Woodley07	Xylophanes anubus	Sphingidae	98-SRNP-14303	Area de Conservacion Guanacaste	Sector El Hacha	Sendero Bejuquilla	11.03004	-85.52699	280	Lucia R�os
DHJPAR0001954	HCIC470-05	658	DQ348680		02-Aug-98	Belvosia Woodley07G	Belvosia Woodley07	Xylophanes pluto	Sphingidae	98-SRNP-8744	Area de Conservacion Guanacaste	Sector Santa Rosa	Vado Nisperal	10.80212	-85.65372	10	Manuel Pereira
DHJPAR0001955	HCIC471-05	658	DQ348681		02-Aug-98	Belvosia Woodley07G	Belvosia Woodley07	Xylophanes pluto	Sphingidae	98-SRNP-8733	Area de Conservacion Guanacaste	Sector Santa Rosa	Vado Nisperal	10.80212	-85.65372	10	Guillermo Pereira
DHJPAR0001956	HCIC472-05	658	DQ348682		02-Aug-98	Belvosia Woodley07G	Belvosia Woodley07	Xylophanes pluto	Sphingidae	98-SRNP-8721	Area de Conservacion Guanacaste	Sector Santa Rosa	Vado Nisperal	10.80212	-85.65372	10	Ruth Franco
DHJPAR0001957	HCIC473-05	657	DQ348683		30-Jul-98	Belvosia Woodley07G	Belvosia Woodley07	Xylophanes pluto	Sphingidae	98-SRNP-8570	Area de Conservacion Guanacaste	Sector Santa Rosa	Vado Nisperal	10.80212	-85.65372	10	Elieth Cantillano
DHJPAR0001958	HCIC474-05	658	DQ348684		29-Jul-98	Belvosia Woodley07G	Belvosia Woodley07	Xylophanes pluto	Sphingidae	98-SRNP-8509	Area de Conservacion Guanacaste	Sector Santa Rosa	Estero Naranjo	10.80426	-85.68285	2	Ruth Franco
DHJPAR0001959	HCIC475-05	658	DQ348685		27-Jul-98	Belvosia Woodley07G	Belvosia Woodley07	Xylophanes pluto	Sphingidae	98-SRNP-8464	Area de Conservacion Guanacaste	Sector Santa Rosa	Vado Nisperal	10.80212	-85.65372	10	Guillermo Pereira
DHJPAR0001960	HCIC476-05	659	DQ348686		29-Jul-98	Belvosia Woodley07G	Belvosia Woodley07	Xylophanes pluto	Sphingidae	98-SRNP-8445	Area de Conservacion Guanacaste	Sector Santa Rosa	Vado Nisperal	10.80212	-85.65372	10	Guillermo Pereira
DHJPAR0001999	HCIC515-05	533	DQ348687		22-Aug-82	Belvosia Woodley07G	Belvosia Woodley07	unknowable	unknowable	82-SRNP-762	Area de Conservacion Guanacaste	Sector Santa Rosa	Bosque San Emilio	10.84389	-85.61384	300	Daniel H. Janzen
DHJPAR0003645	HCIC749-05	625	DQ348656		30-Jul-05	Belvosia Woodley07G	Belvosia Woodley07	Xylophanes pluto	Sphingidae	05-SRNP-46055	Area de Conservacion Guanacaste	Sector Cacao	Quebrada Otilio	10.88996	-85.47966	550	Roster Moraga
DHJPAR0001853	HCIC369-05	629	DQ348689		19-Aug-94	Belvosia Woodley07H	Belvosia Woodley07	Erinnyis obscura	Sphingidae	94-SRNP-5253	Area de Conservacion Guanacaste	Sector Santa Rosa	Tanquetas	10.8708	-85.6053	295	gusaneros
DHJPAR0001965	HCIC481-05	663	DQ348690		20-Aug-94	Belvosia Woodley07H	Belvosia Woodley07	Erinnyis obscura	Sphingidae	94-SRNP-5251	Area de Conservacion Guanacaste	Sector Santa Rosa	Tanquetas	10.87078	-85.60535	295	gusaneros
DHJPAR0001106	HCIC006-04	648	DQ348695		01-Nov-04	Belvosia Woodley08	Belvosia Woodley08	Automeris Janzen04	Saturniidae	03-SRNP-21213	Area de Conservacion Guanacaste	Sector Pitilla	Margarita	11.03234	-85.43954	380	Jose Perez
DHJPAR0001107	HCIC007-04	630	DQ348696		12-Oct-03	Belvosia Woodley08	Belvosia Woodley08	Automeris postalbida	Saturniidae	03-SRNP-31127	Area de Conservacion Guanacaste	Rincon Rainforest	Vado Rio Francia	10.90093	-85.28915	400	Jose Perez
DHJPAR0001108	HCIC008-04	619	DQ348697		30-Dec-03	Belvosia Woodley08	Belvosia Woodley08	Automeris postalbida	Saturniidae	03-SRNP-31128	Area de Conservacion Guanacaste	Rincon Rainforest	Vado Rio Francia	10.90093	-85.28915	400	Jose Perez
DHJPAR0001179	HCIC012-05	613	DQ348698		08-Jun-04	Belvosia Woodley08	Belvosia Woodley08	Automeris postalbida	Saturniidae	04-SRNP-41135	Area de Conservacion Guanacaste	Rincon Rainforest	San Lucas	10.9185	-85.3034	320	Jose Perez
DHJPAR0001180	HCIC020-05	662	DQ348699		12-Aug-04	Belvosia Woodley08	Belvosia Woodley08	Automeris postalbida	Saturniidae	04-SRNP-40962	Area de Conservacion Guanacaste	Rincon Rainforest	Vochysia	10.8667	-85.2453	320	Jose Perez
DHJPAR0001181	HCIC028-05	662	DQ348700		04-Aug-04	Belvosia Woodley08	Belvosia Woodley08	Automeris Janzen04	Saturniidae	04-SRNP-40764	Area de Conservacion Guanacaste	Rincon Rainforest	Sendero Juntas	10.9066	-85.2878	400	Minor Carmona
DHJPAR0001182	HCIC036-05	662	DQ348701		24-Jun-04	Belvosia Woodley08	Belvosia Woodley08	Automeris Janzen04	Saturniidae	04-SRNP-31823	Area de Conservacion Guanacaste	Sector Pitilla	Ingas	11.0031	-85.4204	580	Manuel Rios
DHJPAR0001183	HCIC044-05	662	DQ348702		11-Jun-04	Belvosia Woodley08	Belvosia Woodley08	Automeris Janzen04	Saturniidae	04-SRNP-1606	Area de Conservacion Guanacaste	Sector San Cristobal	Puente Palma	10.9163	-85.3787	460	Osvaldo Espinoza
DHJPAR0001184	HCIC052-05	662	DQ348703		06-Nov-04	Belvosia Woodley08	Belvosia Woodley08	Automeris Janzen04	Saturniidae	04-SRNP-25076	Area de Conservacion Guanacaste	Del Oro	Tangelo	11.0182	-85.4502	410	Lucia R�os
DHJPAR0001186	HCIC068-05	662	DQ348704		24-Jan-04	Belvosia Woodley08	Belvosia Woodley08	Automeris Janzen04	Saturniidae	03-SRNP-20797	Area de Conservacion Guanacaste	Sector Pitilla	Sendero Mismo	10.9876	-85.4197	680	Calixto Moraga
DHJPAR0001187	HCIC076-05	662	DQ348705		26-Jan-04	Belvosia Woodley08	Belvosia Woodley08	Automeris postalbida	Saturniidae	03-SRNP-12745.1	Area de Conservacion Guanacaste	Rincon Rainforest	Sendero Penya	10.8993	-85.2749	420	Jose Perez
DHJPAR0001188	HCIC084-05	573	DQ348706		24-Nov-03	Belvosia Woodley08	Belvosia Woodley08	Automeris Janzen04	Saturniidae	03-SRNP-20798	Area de Conservacion Guanacaste	Sector Pitilla	Sendero Mismo	10.9876	-85.4197	680	Calixto Moraga
DHJPAR0003579	HCIC683-05	622	DQ348694		06-Sep-05	Belvosia Woodley08	Belvosia Woodley08	Automeris postalbida	Saturniidae	05-SRNP-2436	Area de Conservacion Guanacaste	Sector San Cristobal	San Gabriel	10.87766	-85.39343	645	Yessenia Mendoza
DHJPAR0003581	HCIC685-05	625	DQ348693		06-Sep-05	Belvosia Woodley08	Belvosia Woodley08	Automeris postalbida	Saturniidae	05-SRNP-2436	Area de Conservacion Guanacaste	Sector San Cristobal	San Gabriel	10.87766	-85.39343	645	Yessenia Mendoza
DHJPAR0003582	HCIC686-05	626	DQ348692		17-Aug-05	Belvosia Woodley08	Belvosia Woodley08	Automeris banus	Saturniidae	05-SRNP-3651	Area de Conservacion Guanacaste	Sector San Cristobal	Puente Palma	10.9163	-85.37869	460	Gloria Sihezar
DHJPAR0003590	HCIC694-05	626	DQ348691		27-Apr-05	Belvosia Woodley08	Belvosia Woodley08	Automeris banus	Saturniidae	05-SRNP-21273	Area de Conservacion Guanacaste	Del Oro	Quebrada Serrano	11.00025	-85.45614	585	Lucia R�os
DHJPAR0001191	HCIC011-05	580	DQ348707		28-Dec-01	Belvosia Woodley09	Belvosia Woodley09	Eacles Janzen02	Saturniidae	01-SRNP-17572	Area de Conservacion Guanacaste	Sector Santa Rosa	Area Administrativa	10.8376	-85.6187	295	Maria Martha CHavarria
DHJPAR0001192	HCIC019-05	614	DQ348708		14-Aug-01	Belvosia Woodley09	Belvosia Woodley09	Eacles Janzen02	Saturniidae	00-SRNP-19862	Area de Conservacion Guanacaste	Sector Santa Rosa	Quebrada Costa Rica	10.8274	-85.6365	275	gusaneros
DHJPAR0001193	HCIC027-05	375	DQ348709		21-Jun-01	Belvosia Woodley09	Belvosia Woodley09	Eacles Janzen02	Saturniidae	00-SRNP-19286	Area de Conservacion Guanacaste	Sector Santa Rosa	Quebrada Costa Rica	10.8274	-85.6365	275	gusaneros
DHJPAR0001194	HCIC035-05	375	DQ348710		15-Dec-99	Belvosia Woodley09	Belvosia Woodley09	Eacles Janzen02	Saturniidae	99-SRNP-11892	Area de Conservacion Guanacaste	Sector Santa Rosa	Quebrada Puercos	10.8591	-85.5709	155	gusaneros
DHJPAR0001195	HCIC043-05	561	DQ348711		30-Sep-96	Belvosia Woodley09	Belvosia Woodley09	Eacles Janzen02	Saturniidae	96-SRNP-5166.10	Area de Conservacion Guanacaste	Sector Santa Rosa	Arboles Via	10.8608	-85.6083	305	gusaneros
DHJPAR0001196	HCIC051-05	564	DQ348712		11-Sep-96	Belvosia Woodley09	Belvosia Woodley09	Eacles Janzen02	Saturniidae	96-SRNP-4704.2	Area de Conservacion Guanacaste	Sector Santa Rosa	Quebrada Guapote	10.8269	-85.6041	240	gusaneros
DHJPAR0001197	HCIC059-05	343	DQ348713		01-Sep-96	Belvosia Woodley09	Belvosia Woodley09	Eacles Janzen02	Saturniidae	96-SRNP-7532	Area de Conservacion Guanacaste	Sector Santa Rosa	Quebrada Guapote	10.8269	-85.6041	240	gusaneros
DHJPAR0001198	HCIC067-05	626	DQ348714		11-Aug-93	Belvosia Woodley09	Belvosia Woodley09	Eacles Janzen02	Saturniidae	93-SRNP-2937	Area de Conservacion Guanacaste	Sector Santa Rosa	Llano Guacimal	10.8705	-85.5936	265	gusaneros
DHJPAR0001189	HCIC092-05	662	DQ348715		20-Aug-04	Belvosia Woodley09	Belvosia Woodley09	Eacles Janzen02	Saturniidae	04-SRNP-12478	Area de Conservacion Guanacaste	Sector Pocosol	Casa Centeno	10.8784	-85.5728	215	Guillermo Pereira
DHJPAR0001190	HCIC100-05	613	DQ348716		21-Jun-02	Belvosia Woodley09	Belvosia Woodley09	Eacles Janzen02	Saturniidae	01-SRNP-18273	Area de Conservacion Guanacaste	Sector Santa Rosa	Cafetal	10.8583	-85.6109	280	Eric Olson
DHJPAR0001911	HCIC427-05	658	DQ348717		30-Aug-96	Belvosia Woodley09	Belvosia Woodley09	Eacles Janzen02	Saturniidae	96-SRNP-5166.17	Area de Conservacion Guanacaste	Sector Santa Rosa	Arboles Via	10.86081	-85.60828	305	gusaneros
DHJPAR0001912	HCIC428-05	627	DQ348718		20-Oct-93	Belvosia Woodley09	Belvosia Woodley09	Eacles Janzen02	Saturniidae	93-SRNP-2941	Area de Conservacion Guanacaste	Sector Santa Rosa	Llano Guacimal	10.87046	-85.59359	265	gusaneros
DHJPAR0001913	HCIC429-05	658	DQ348719		14-Sep-93	Belvosia Woodley09	Belvosia Woodley09	Eacles Janzen02	Saturniidae	93-SRNP-2935	Area de Conservacion Guanacaste	Sector Santa Rosa	Llano Guacimal	10.87046	-85.59359	265	gusaneros
DHJPAR0001914	HCIC430-05	658	DQ348720		15-Aug-93	Belvosia Woodley09	Belvosia Woodley09	Eacles Janzen02	Saturniidae	93-SRNP-2932	Area de Conservacion Guanacaste	Sector Santa Rosa	Llano Guacimal	10.87046	-85.59359	265	gusaneros
DHJPAR0001915	HCIC431-05	658	DQ348721		15-Sep-93	Belvosia Woodley09	Belvosia Woodley09	Eacles Janzen02	Saturniidae	93-SRNP-2928	Area de Conservacion Guanacaste	Sector Santa Rosa	Llano Guacimal	10.87046	-85.59359	265	gusaneros
DHJPAR0001916	HCIC432-05	641	DQ348722		05-Aug-93	Belvosia Woodley09	Belvosia Woodley09	Eacles Janzen02	Saturniidae	93-SRNP-2686	Area de Conservacion Guanacaste	Sector Santa Rosa	Llano Guacimal	10.87046	-85.59359	265	gusaneros
DHJPAR0001917	HCIC433-05	658	DQ348723		19-Jan-92	Belvosia Woodley09	Belvosia Woodley09	Eacles Janzen02	Saturniidae	91-SRNP-380.7	Area de Conservacion Guanacaste	Sector Santa Rosa	Bosque Encino Guacimal	10.86877	-85.60233	285	gusaneros
DHJPAR0001918	HCIC434-05	488	DQ348724		23-Jul-91	Belvosia Woodley09	Belvosia Woodley09	Eacles Janzen02	Saturniidae	91-SRNP-380.34	Area de Conservacion Guanacaste	Sector Santa Rosa	Bosque Encino Guacimal	10.86877	-85.60233	285	gusaneros
DHJPAR0001919	HCIC435-05	658	DQ348725		25-Jul-91	Belvosia Woodley09	Belvosia Woodley09	Eacles Janzen02	Saturniidae	91-SRNP-380.29	Area de Conservacion Guanacaste	Sector Santa Rosa	Bosque Encino Guacimal	10.86877	-85.60233	285	gusaneros
DHJPAR0001920	HCIC436-05	658	DQ348726		06-Oct-89	Belvosia Woodley09	Belvosia Woodley09	Eacles Janzen02	Saturniidae	89-SRNP-724	Area de Conservacion Guanacaste	Sector Santa Rosa	Bosque San Emilio	10.84389	-85.61384	300	gusaneros
DHJPAR0001921	HCIC437-05	657	DQ348727		25-Aug-90	Belvosia Woodley09	Belvosia Woodley09	Eacles Janzen02	Saturniidae	90-SRNP-1147	Area de Conservacion Guanacaste	Sector Santa Rosa	Luces	10.85362	-85.60942	300	gusaneros
DHJPAR0001922	HCIC438-05	658	DQ348728		22-Jan-91	Belvosia Woodley09	Belvosia Woodley09	Eacles Janzen02	Saturniidae	90-SRNP-2889	Area de Conservacion Guanacaste	Sector Santa Rosa	Cafetal	10.85827	-85.61089	280	gusaneros
DHJPAR0001923	HCIC439-05	657	DQ348729		22-Oct-91	Belvosia Woodley09	Belvosia Woodley09	Eacles Janzen02	Saturniidae	91-SRNP-380.37	Area de Conservacion Guanacaste	Sector Santa Rosa	Bosque Encino Guacimal	10.86877	-85.60233	285	gusaneros
DHJPAR0001924	HCIC440-05	493	DQ348730		30-Sep-91	Belvosia Woodley09	Belvosia Woodley09	Eacles Janzen02	Saturniidae	91-SRNP-380.26	Area de Conservacion Guanacaste	Sector Santa Rosa	Bosque Encino Guacimal	10.86877	-85.60233	285	gusaneros
DHJPAR0001925	HCIC441-05	658	DQ348731		03-Aug-91	Belvosia Woodley09	Belvosia Woodley09	Eacles Janzen02	Saturniidae	91-SRNP-380.20	Area de Conservacion Guanacaste	Sector Santa Rosa	Bosque Encino Guacimal	10.86877	-85.60233	285	gusaneros
DHJPAR0001926	HCIC442-05	658	DQ348732		28-Sep-91	Belvosia Woodley09	Belvosia Woodley09	Eacles Janzen02	Saturniidae	91-SRNP-380.17	Area de Conservacion Guanacaste	Sector Santa Rosa	Bosque Encino Guacimal	10.86877	-85.60233	285	gusaneros
DHJPAR0001927	HCIC443-05	658	DQ348733		27-Sep-91	Belvosia Woodley09	Belvosia Woodley09	Eacles Janzen02	Saturniidae	91-SRNP-380.8	Area de Conservacion Guanacaste	Sector Santa Rosa	Bosque Encino Guacimal	10.86877	-85.60233	285	gusaneros
DHJPAR0001928	HCIC444-05	658	DQ348734		20-Aug-87	Belvosia Woodley09	Belvosia Woodley09	Eacles Janzen02	Saturniidae	87-SRNP-602	Area de Conservacion Guanacaste	Sector Santa Rosa	Sendero Natural	10.83575	-85.61253	290	gusaneros
DHJPAR0001929	HCIC445-05	321	DQ348735		02-Nov-86	Belvosia Woodley09	Belvosia Woodley09	Eacles Janzen02	Saturniidae	86-SRNP-337A	Area de Conservacion Guanacaste	Sector Santa Rosa	Bosque Humedo	10.85145	-85.60801	290	gusaneros
DHJPAR0001930	HCIC446-05	579	DQ348736		26-Sep-84	Belvosia Woodley09	Belvosia Woodley09	Eacles Janzen02	Saturniidae	84-SRNP-1329G	Area de Conservacion Guanacaste	Sector Santa Rosa	Bosque Humedo	10.85145	-85.60801	290	Daniel H. Janzen
DHJPAR0001200	HCIC083-05	662	DQ348737		03-Sep-03	Belvosia Woodley10	Belvosia Woodley10	Citheronia lobesis	Saturniidae	03-SRNP-13337	Area de Conservacion Guanacaste	Sector Santa Rosa	Bosque San Emilio	10.8439	-85.6138	300	Guillermo Pereira
DHJPAR0001201	HCIC091-05	530	DQ348738		08-Aug-03	Belvosia Woodley10	Belvosia Woodley10	Citheronia lobesis	Saturniidae	03-SRNP-13372	Area de Conservacion Guanacaste	Sector Santa Elena	Porton Perros	10.8599	-85.654	340	Guillermo Pereira
DHJPAR0001202	HCIC099-05	624	DQ348739		26-Sep-02	Belvosia Woodley10	Belvosia Woodley10	Citheronia lobesis	Saturniidae	03-SRNP-12372	Area de Conservacion Guanacaste	Sector Santa Rosa	Area Administrativa	10.8376	-85.6187	295	Joel Diaz
DHJPAR0001203	HCIC112-05	638	DQ348740		08-Apr-03	Belvosia Woodley10	Belvosia Woodley10	Citheronia lobesis	Saturniidae	03-SRNP-12335	Area de Conservacion Guanacaste	Sector Santa Rosa	Area Administrativa	10.8376	-85.6187	295	Joel Diaz
DHJPAR0001204	HCIC120-05	662	DQ348741		29-Mar-02	Belvosia Woodley10	Belvosia Woodley10	Citheronia lobesis	Saturniidae	01-SRNP-15292	Area de Conservacion Guanacaste	Sector Santa Rosa	Camino Borrachos	10.8429	-85.6161	295	Alex perez
DHJPAR0001205	HCIC128-05	662	DQ348742		15-Aug-02	Belvosia Woodley10	Belvosia Woodley10	Citheronia lobesis	Saturniidae	02-SRNP-12718	Area de Conservacion Guanacaste	Sector Santa Rosa	Tanquetas	10.8708	-85.6053	295	Guillermo Pereira
DHJPAR0001207	HCIC144-05	375	DQ348743		21-Feb-97	Belvosia Woodley10	Belvosia Woodley10	Citheronia lobesis	Saturniidae	96-SRNP-5686	Area de Conservacion Guanacaste	Sector Santa Rosa	Cafetal	10.8583	-85.6109	280	gusaneros
DHJPAR0001208	HCIC152-05	375	DQ348744		23-Aug-96	Belvosia Woodley10	Belvosia Woodley10	Citheronia lobesis	Saturniidae	96-SRNP-5622	Area de Conservacion Guanacaste	Sector Santa Rosa	Chiringon	10.8388	-85.601	250	gusaneros
DHJPAR0001891	HCIC407-05	635	DQ348745		15-Aug-02	Belvosia Woodley10	Belvosia Woodley10	Citheronia lobesis	Saturniidae	02-SRNP-12717	Area de Conservacion Guanacaste	Sector Santa Rosa	Tanquetas	10.87078	-85.60535	295	Guillermo Pereira
DHJPAR0001892	HCIC408-05	655	DQ348746		06-Oct-02	Belvosia Woodley10	Belvosia Woodley10	Citheronia lobesis	Saturniidae	02-SRNP-11780	Area de Conservacion Guanacaste	Sector Santa Rosa	Cortafuegos Naranjo	10.83525	-85.62485	285	Jeff Klemens
DHJPAR0001893	HCIC409-05	582	DQ348747		24-Aug-96	Belvosia Woodley10	Belvosia Woodley10	Citheronia lobesis	Saturniidae	96-SRNP-5623	Area de Conservacion Guanacaste	Sector Santa Rosa	Chiringon	10.83881	-85.60097	250	gusaneros
DHJPAR0001894	HCIC410-05	658	DQ348748		28-Sep-94	Belvosia Woodley10	Belvosia Woodley10	Citheronia lobesis	Saturniidae	94-SRNP-4970	Area de Conservacion Guanacaste	Sector Pocosol	Quebrada Aserradero	10.89857	-85.56419	160	gusaneros
DHJPAR0001895	HCIC411-05	656	DQ348749		28-Jul-94	Belvosia Woodley10	Belvosia Woodley10	Citheronia lobesis	Saturniidae	94-SRNP-4317	Area de Conservacion Guanacaste	Sector Santa Rosa	Area Administrativa	10.83764	-85.61871	295	gusaneros
DHJPAR0001896	HCIC412-05	566	DQ348750		22-Jul-94	Belvosia Woodley10	Belvosia Woodley10	Citheronia lobesis	Saturniidae	94-SRNP-3922	Area de Conservacion Guanacaste	Sector Santa Rosa	Vado Cuajiniquil	10.88268	-85.61202	255	gusaneros
DHJPAR0001897	HCIC413-05	554	DQ348751		04-Aug-93	Belvosia Woodley10	Belvosia Woodley10	Citheronia lobesis	Saturniidae	93-SRNP-2945	Area de Conservacion Guanacaste	Sector Santa Rosa	Bosque Encino Guacimal	10.86877	-85.60233	285	gusaneros
DHJPAR0001898	HCIC414-05	324	DQ348752		05-Aug-93	Belvosia Woodley10	Belvosia Woodley10	Citheronia lobesis	Saturniidae	93-SRNP-2944	Area de Conservacion Guanacaste	Sector Santa Rosa	Bosque Encino Guacimal	10.86877	-85.60233	285	gusaneros
DHJPAR0001899	HCIC415-05	559	DQ348753		10-Dec-93	Belvosia Woodley10	Belvosia Woodley10	Citheronia lobesis	Saturniidae	93-SRNP-2682	Area de Conservacion Guanacaste	Sector Santa Rosa	Cafetal	10.85827	-85.61089	280	gusaneros
DHJPAR0001900	HCIC416-05	658	DQ348754		25-Jan-94	Belvosia Woodley10	Belvosia Woodley10	Citheronia lobesis	Saturniidae	93-SRNP-2639	Area de Conservacion Guanacaste	Sector Santa Rosa	Laguna Escondida	10.84867	-85.63046	285	gusaneros
DHJPAR0001901	HCIC417-05	656	DQ348755		27-Jul-93	Belvosia Woodley10	Belvosia Woodley10	Citheronia lobesis	Saturniidae	93-SRNP-2632	Area de Conservacion Guanacaste	Sector Santa Rosa	Laguna Escondida	10.84867	-85.63046	285	gusaneros
DHJPAR0001902	HCIC418-05	658	DQ348756		09-Aug-93	Belvosia Woodley10	Belvosia Woodley10	Citheronia lobesis	Saturniidae	93-SRNP-2640	Area de Conservacion Guanacaste	Sector Santa Rosa	Laguna Escondida	10.84867	-85.63046	285	gusaneros
DHJPAR0001903	HCIC419-05	658	DQ348757		06-Aug-93	Belvosia Woodley10	Belvosia Woodley10	Citheronia lobesis	Saturniidae	93-SRNP-2509	Area de Conservacion Guanacaste	Sector Santa Rosa	Tanquetas	10.87078	-85.60535	295	gusaneros
DHJPAR0001904	HCIC420-05	330	DQ348758		11-Jun-89	Belvosia Woodley10	Belvosia Woodley10	unknowable	unknowable	89-SRNP-165	Area de Conservacion Guanacaste	Sector Santa Rosa	Tanquetas	10.87078	-85.60535	295	Daniel H. Janzen
DHJPAR0001905	HCIC421-05	325	DQ348759		01-Jan-90	Belvosia Woodley10	Belvosia Woodley10	Citheronia lobesis	Saturniidae	89-SRNP-114B	Area de Conservacion Guanacaste	Sector Santa Rosa	Area Administrativa	10.83764	-85.61871	295	gusaneros
DHJPAR0001906	HCIC422-05	658	DQ348760		03-Sep-89	Belvosia Woodley10	Belvosia Woodley10	Citheronia lobesis	Saturniidae	89-SRNP-114H	Area de Conservacion Guanacaste	Sector Santa Rosa	Area Administrativa	10.83764	-85.61871	295	gusaneros
DHJPAR0001907	HCIC423-05	323	DQ348761		13-Aug-86	Belvosia Woodley10	Belvosia Woodley10	Citheronia lobesis	Saturniidae	86-SRNP-316	Area de Conservacion Guanacaste	Sector Santa Rosa	Cafetal	10.85827	-85.61089	280	gusaneros
DHJPAR0001910	HCIC426-05	324	DQ348762		20-Jul-91	Belvosia Woodley10	Belvosia Woodley10	Citheronia lobesis	Saturniidae	91-SRNP-877.1	Area de Conservacion Guanacaste	Sector Santa Rosa	Area Administrativa	10.83764	-85.61871	295	gusaneros
DHJPAR0001214	HCIC111-05	566	DQ348766		17-Aug-98	Belvosia Woodley11	Belvosia Woodley11	Dasylophia basitincta	Notodontidae	98-SRNP-10191	Area de Conservacion Guanacaste	Sector Santa Rosa	Cafetal	10.8583	-85.6109	280	Guillermo Pereira
DHJPAR0001215	HCIC119-05	366	DQ348767		07-Aug-98	Belvosia Woodley11	Belvosia Woodley11	Dasylophia basitincta	Notodontidae	98-SRNP-9881	Area de Conservacion Guanacaste	Sector Santa Rosa	Area Administrativa	10.8376	-85.6187	295	Daniel H. Janzen
DHJPAR0001216	HCIC127-05	662	DQ348768		21-Aug-94	Belvosia Woodley11	Belvosia Woodley11	Pentobesa pinna	Notodontidae	94-SRNP-6000	Area de Conservacion Guanacaste	Sector Pocosol	Quebrada Aserradero	10.8986	-85.5642	160	gusaneros
DHJPAR0001217	HCIC135-05	662	DQ348769		25-Jul-02	Belvosia Woodley11	Belvosia Woodley11	Dasylophia Janzen02	Notodontidae	02-SRNP-12585	Area de Conservacion Guanacaste	Sector Santa Elena	Vado Quebrada Calera	10.8668	-85.6465	305	gusaneros
DHJPAR0001218	HCIC143-05	620	DQ348770		31-Jul-02	Belvosia Woodley11	Belvosia Woodley11	Dasylophia Janzen02	Notodontidae	02-SRNP-12553	Area de Conservacion Guanacaste	Sector Santa Elena	Vado Quebrada Calera	10.8668	-85.6465	305	gusaneros
DHJPAR0001209	HCIC160-05	373	DQ348771		29-Jul-02	Belvosia Woodley11	Belvosia Woodley11	Dasylophia Janzen02	Notodontidae	02-SRNP-12594	Area de Conservacion Guanacaste	Sector Santa Elena	Vado Quebrada Calera	10.8668	-85.6465	305	gusaneros
DHJPAR0001210	HCIC168-05	374	DQ348772		04-Aug-02	Belvosia Woodley11	Belvosia Woodley11	Dasylophia Janzen02	Notodontidae	02-SRNP-12574	Area de Conservacion Guanacaste	Sector Santa Elena	Vado Quebrada Calera	10.8668	-85.6465	305	gusaneros
DHJPAR0001211	HCIC176-05	370	DQ348773		06-Aug-02	Belvosia Woodley11	Belvosia Woodley11	Dasylophia Janzen02	Notodontidae	02-SRNP-12561	Area de Conservacion Guanacaste	Sector Santa Elena	Vado Quebrada Calera	10.8668	-85.6465	305	gusaneros
DHJPAR0001212	HCIC184-05	367	DQ348774		01-Aug-02	Belvosia Woodley11	Belvosia Woodley11	Dasylophia Janzen02	Notodontidae	02-SRNP-12548	Area de Conservacion Guanacaste	Sector Santa Elena	Vado Quebrada Calera	10.8668	-85.6465	305	gusaneros
DHJPAR0001213	HCIC192-05	372	DQ348775		23-Jul-02	Belvosia Woodley11	Belvosia Woodley11	Dasylophia Janzen02	Notodontidae	02-SRNP-11150	Area de Conservacion Guanacaste	Sector Santa Elena	Vado Quebrada Calera	10.8668	-85.6465	305	gusaneros
DHJPAR0003599	HCIC703-05	624	DQ348765		15-Aug-00	Belvosia Woodley11	Belvosia Woodley11	Pentobesa pinna	Notodontidae	00-SRNP-16153	Area de Conservacion Guanacaste	Sector Orosi	Vado Rio Espavelar	10.94683	-85.56702	275	gusaneros
DHJPAR0003600	HCIC704-05	539	DQ348764		11-Aug-91	Belvosia Woodley11	Belvosia Woodley11	Dasylophia basitincta	Notodontidae	91-SRNP-1457	Area de Conservacion Guanacaste	Sector Santa Rosa	Laguna Escondida	10.84867	-85.63046	285	gusaneros
DHJPAR0003601	HCIC705-05	623	DQ348763		14-Aug-91	Belvosia Woodley11	Belvosia Woodley11	Dasylophia basitincta	Notodontidae	91-SRNP-1499	Area de Conservacion Guanacaste	Sector Santa Rosa	Area Administrativa	10.83764	-85.61871	295	gusaneros
DHJPAR0001246	HCIC181-05	662	DQ348776		07-Aug-92	Belvosia Woodley12	Belvosia Woodley12	Diopa furcula	Noctuidae	92-SRNP-2997	Area de Conservacion Guanacaste	Sector Santa Rosa	Vado Cuajiniquil	10.8827	-85.612	255	gusaneros
DHJPAR0001239	HCIC125-05	656	DQ348778		20-May-00	Belvosia Woodley13	Belvosia Woodley13	Coloradia marathusa	Eupterotidae	00-SRNP-9028	Area de Conservacion Guanacaste	Sector Cacao	Sendero Cima	10.9333	-85.4573	1460	Mariano Pereira
DHJPAR0001240	HCIC133-05	375	DQ348779		18-Jun-00	Belvosia Woodley13	Belvosia Woodley13	Coloradia marathusa	Eupterotidae	00-SRNP-9033	Area de Conservacion Guanacaste	Sector Cacao	Sendero Cima	10.9333	-85.4573	1460	Mariano Pereira
DHJPAR0001241	HCIC141-05	662	DQ348780		25-Jun-01	Belvosia Woodley13	Belvosia Woodley13	Coloradia marathusa	Eupterotidae	01-SRNP-6397	Area de Conservacion Guanacaste	Sector Cacao	Sendero Cima	10.9333	-85.4573	1460	Mariano Pereira
DHJPAR0001712	HCIC230-05	658	DQ348781		26-May-00	Belvosia Woodley14	Belvosia Woodley14	Ochrodota marina	Arctiidae	00-SRNP-9394	Area de Conservacion Guanacaste	Sector Cacao	Sendero Salto	10.9302	-85.4694	1000	Mariano Pereira
DHJPAR0001713	HCIC231-05	632	DQ348782		15-May-00	Belvosia Woodley14	Belvosia Woodley14	Ochrodota marina	Arctiidae	00-SRNP-9378	Area de Conservacion Guanacaste	Sector Cacao	Sendero Salto	10.9302	-85.4694	1000	Mariano Pereira
DHJPAR0001714	HCIC232-05	658	DQ348783		12-Apr-04	Belvosia Woodley14	Belvosia Woodley14	Ochrodota pronapides	Arctiidae	04-SRNP-1331	Area de Conservacion Guanacaste	Sector San Cristobal	Puente Palma	10.9163	-85.3787	460	Elda Araya
DHJPAR0001715	HCIC233-05	658	DQ348784		11-Apr-04	Belvosia Woodley14	Belvosia Woodley14	Ochrodota pronapides	Arctiidae	04-SRNP-1329	Area de Conservacion Guanacaste	Sector San Cristobal	Puente Palma	10.9163	-85.3787	460	Elda Araya
DHJPAR0001252	HCIC132-05	525	DQ348786		22-Jul-01	Belvosia Woodley15	Belvosia Woodley15	Hapigia repandens	Notodontidae	01-SRNP-9514	Area de Conservacion Guanacaste	Del Oro	Quebrada Serrano	11.0002	-85.4561	585	Roster Moraga
DHJPAR0001253	HCIC140-05	662	DQ348787		03-Feb-04	Belvosia Woodley15	Belvosia Woodley15	Hapigia repandens	Notodontidae	03-SRNP-37038	Area de Conservacion Guanacaste	Sector Pitilla	Pasmompa	11.0193	-85.41	440	Petrona Rios
DHJPAR0001254	HCIC148-05	662	DQ348788		02-Apr-02	Belvosia Woodley15	Belvosia Woodley15	Antaea lichyi	Notodontidae	02-SRNP-6337	Area de Conservacion Guanacaste	Rincon Rainforest	Sendero Rincon	10.8962	-85.2777	430	Fraysi Vargas
DHJPAR0003588	HCIC692-05	623	DQ348785		15-Oct-05	Belvosia Woodley15	Belvosia Woodley15	Hapigia repandens	Notodontidae	05-SRNP-33276	Area de Conservacion Guanacaste	Sector Pitilla	Pasmompa	11.01926	-85.40997	440	Petrona Rios
DHJPAR0001225	HCIC110-05	662	DQ348789		15-Mar-02	Belvosia Woodley16	Belvosia Woodley16	Arsenura armida	Saturniidae	01-SRNP-21340	Area de Conservacion Guanacaste	Sector Cacao	Sendero Maritza	10.9364	-85.4776	760	gusaneros
DHJPAR0001226	HCIC118-05	662	DQ348790		02-Mar-02	Belvosia Woodley16	Belvosia Woodley16	Arsenura armida	Saturniidae	01-SRNP-21309	Area de Conservacion Guanacaste	Sector Cacao	Sendero Maritza	10.9364	-85.4776	760	gusaneros
DHJPAR0001227	HCIC126-05	662	DQ348791		16-Mar-02	Belvosia Woodley16	Belvosia Woodley16	Arsenura armida	Saturniidae	01-SRNP-21394	Area de Conservacion Guanacaste	Sector Cacao	Sendero Maritza	10.9364	-85.4776	760	gusaneros
DHJPAR0001228	HCIC134-05	662	DQ348792		07-Mar-02	Belvosia Woodley16	Belvosia Woodley16	Arsenura armida	Saturniidae	01-SRNP-21362	Area de Conservacion Guanacaste	Sector Cacao	Sendero Maritza	10.9364	-85.4776	760	gusaneros
DHJPAR0001219	HCIC151-05	662	DQ348793		05-Jul-02	Belvosia Woodley16	Belvosia Woodley16	Arsenura armida	Saturniidae	01-SRNP-21381	Area de Conservacion Guanacaste	Sector Cacao	Sendero Maritza	10.9364	-85.4776	760	gusaneros
DHJPAR0001220	HCIC159-05	662	DQ348794		01-Jul-02	Belvosia Woodley16	Belvosia Woodley16	Arsenura armida	Saturniidae	01-SRNP-21277	Area de Conservacion Guanacaste	Sector Cacao	Sendero Maritza	10.9364	-85.4776	760	gusaneros
DHJPAR0001221	HCIC167-05	662	DQ348795		06-Jun-02	Belvosia Woodley16	Belvosia Woodley16	Arsenura armida	Saturniidae	01-SRNP-21404	Area de Conservacion Guanacaste	Sector Cacao	Sendero Maritza	10.9364	-85.4776	760	gusaneros
DHJPAR0001222	HCIC175-05	662	DQ348796		10-Jun-02	Belvosia Woodley16	Belvosia Woodley16	Arsenura armida	Saturniidae	01-SRNP-21446	Area de Conservacion Guanacaste	Sector Cacao	Sendero Maritza	10.9364	-85.4776	760	gusaneros
DHJPAR0001223	HCIC183-05	658	DQ348797		26-Mar-02	Belvosia Woodley16	Belvosia Woodley16	Arsenura armida	Saturniidae	01-SRNP-21297	Area de Conservacion Guanacaste	Sector Cacao	Sendero Maritza	10.9364	-85.4776	760	gusaneros
DHJPAR0001224	HCIC191-05	662	DQ348798		23-Jul-02	Belvosia Woodley16	Belvosia Woodley16	Arsenura armida	Saturniidae	01-SRNP-21428	Area de Conservacion Guanacaste	Sector Cacao	Sendero Maritza	10.9364	-85.4776	760	gusaneros
DHJPAR0001238	HCIC117-05	375	DQ348799		23-Jun-94	Belvosia Woodley17	Belvosia Woodley17	Pseudaletia sequax	Noctuidae	94-SRNP-3146	Area de Conservacion Guanacaste	Sector Santa Rosa	Vado Cuajiniquil	10.8827	-85.612	255	gusaneros
DHJPAR0001229	HCIC142-05	662	DQ348800		21-May-01	Belvosia Woodley17	Belvosia Woodley17	Pseudaletia sequax	Noctuidae	02-SRNP-8709	Area de Conservacion Guanacaste	Sector Cacao	Estacion Cacao	10.9269	-85.4682	1150	Harry Ramirez
DHJPAR0001230	HCIC150-05	374	DQ348801		18-May-02	Belvosia Woodley17	Belvosia Woodley17	Pseudaletia sequax	Noctuidae	02-SRNP-8747	Area de Conservacion Guanacaste	Sector Cacao	Estacion Cacao	10.9269	-85.4682	1150	Harry Ramirez
DHJPAR0001231	HCIC158-05	662	DQ348802		13-May-02	Belvosia Woodley17	Belvosia Woodley17	Pseudaletia sequax	Noctuidae	02-SRNP-8765	Area de Conservacion Guanacaste	Sector Cacao	Estacion Cacao	10.9269	-85.4682	1150	Harry Ramirez
DHJPAR0001232	HCIC166-05	375	DQ348803		18-May-02	Belvosia Woodley17	Belvosia Woodley17	Pseudaletia sequax	Noctuidae	02-SRNP-8786	Area de Conservacion Guanacaste	Sector Cacao	Estacion Cacao	10.9269	-85.4682	1150	Harry Ramirez
DHJPAR0001233	HCIC174-05	375	DQ348804		16-May-02	Belvosia Woodley17	Belvosia Woodley17	Pseudaletia sequax	Noctuidae	02-SRNP-8806	Area de Conservacion Guanacaste	Sector Cacao	Estacion Cacao	10.9269	-85.4682	1150	Freddy Quesada
DHJPAR0001234	HCIC182-05	662	DQ348805		23-May-02	Belvosia Woodley17	Belvosia Woodley17	Pseudaletia sequax	Noctuidae	02-SRNP-8835	Area de Conservacion Guanacaste	Sector Cacao	Estacion Cacao	10.9269	-85.4682	1150	Freddy Quesada
DHJPAR0001235	HCIC190-05	662	DQ348806		23-May-02	Belvosia Woodley17	Belvosia Woodley17	Pseudaletia sequax	Noctuidae	02-SRNP-8947	Area de Conservacion Guanacaste	Sector Cacao	Estacion Cacao	10.9269	-85.4682	1150	Freddy Quesada
DHJPAR0001236	HCIC198-05	662	DQ348807		23-May-02	Belvosia Woodley17	Belvosia Woodley17	Pseudaletia sequax	Noctuidae	02-SRNP-8963	Area de Conservacion Guanacaste	Sector Cacao	Estacion Cacao	10.9269	-85.4682	1150	Freddy Quesada
DHJPAR0001255	HCIC156-05	374	DQ348808		09-Oct-00	Belvosia Woodley18	Belvosia Woodley18	Xylophanes tyndarus	Sphingidae	00-SRNP-2873	Area de Conservacion Guanacaste	Sector El Hacha	Sendero Congos	11.021	-85.5253	290	Roster Moraga
DHJPAR0001256	HCIC164-05	372	DQ348809		30-Aug-03	Belvosia Woodley18	Belvosia Woodley18	Xylophanes pistacina	Sphingidae	03-SRNP-15833	Area de Conservacion Guanacaste	Del Oro	Sendero Puertas	11.0109	-85.4882	400	Manuel Pereira
DHJPAR0001257	HCIC172-05	375	DQ348810		14-Jun-03	Belvosia Woodley18	Belvosia Woodley18	Xylophanes tyndarus	Sphingidae	02-SRNP-15799	Area de Conservacion Guanacaste	Sector El Hacha	Sendero Bejuquilla	11.03	-85.527	280	Lucia R�os
DHJPAR0001258	HCIC180-05	662	DQ348811		25-Sep-02	Belvosia Woodley18	Belvosia Woodley18	Xylophanes tyndarus	Sphingidae	02-SRNP-16241	Area de Conservacion Guanacaste	Sector El Hacha	Sendero Bejuquilla	11.03	-85.527	280	Lucia R�os
DHJPAR0001259	HCIC188-05	662	DQ348812		21-Aug-03	Belvosia Woodley18	Belvosia Woodley18	Xylophanes pistacina	Sphingidae	03-SRNP-15015	Area de Conservacion Guanacaste	Del Oro	Sendero Puertas	11.0109	-85.4882	400	Elieth Cantillano
DHJPAR0001242	HCIC149-05	662	DQ348813		07-Oct-01	Belvosia Woodley19	Belvosia Woodley19	Rothschildia triloba	Saturniidae	01-SRNP-1143	Area de Conservacion Guanacaste	Sector San Cristobal	Sendero Perdido	10.8794	-85.3861	620	Gloria Sihezar
DHJPAR0001243	HCIC157-05	662	DQ348814		21-Nov-01	Belvosia Woodley19	Belvosia Woodley19	Rothschildia triloba	Saturniidae	01-SRNP-1141	Area de Conservacion Guanacaste	Sector San Cristobal	Sendero Perdido	10.8794	-85.3861	620	Gloria Sihezar
DHJPAR0001244	HCIC165-05	662	DQ348815		21-Nov-01	Belvosia Woodley19	Belvosia Woodley19	Rothschildia triloba	Saturniidae	01-SRNP-1141	Area de Conservacion Guanacaste	Sector San Cristobal	Sendero Perdido	10.8794	-85.3861	620	Gloria Sihezar
DHJPAR0001245	HCIC173-05	662	DQ348816		21-Nov-01	Belvosia Woodley19	Belvosia Woodley19	Rothschildia triloba	Saturniidae	01-SRNP-1141	Area de Conservacion Guanacaste	Sector San Cristobal	Sendero Perdido	10.8794	-85.3861	620	Gloria Sihezar
DHJPAR0001249	HCIC108-05	662	DQ348817		01-Jan-05	Belvosia Woodley20	Belvosia Woodley20	Dicentria violacea	Notodontidae	04-SRNP-16036	Area de Conservacion Guanacaste	Sector Santa Rosa	Area Administrativa	10.8376	-85.6187	295	Jorge Hernandez
DHJPAR0001250	HCIC116-05	369	DQ348818		02-Jan-05	Belvosia Woodley20	Belvosia Woodley20	Dicentria violacea	Notodontidae	04-SRNP-16010	Area de Conservacion Guanacaste	Sector Santa Rosa	Area Administrativa	10.8376	-85.6187	295	Ruth Franco
DHJPAR0001251	HCIC124-05	662	DQ348819		01-Jan-05	Belvosia Woodley20	Belvosia Woodley20	Dicentria violacea	Notodontidae	04-SRNP-16037	Area de Conservacion Guanacaste	Sector Santa Rosa	Area Administrativa	10.8376	-85.6187	295	Jorge Hernandez
DHJPAR0001248	HCIC197-05	375	DQ348820		01-Jan-05	Belvosia Woodley20	Belvosia Woodley20	Dicentria violacea	Notodontidae	04-SRNP-16033	Area de Conservacion Guanacaste	Sector Santa Rosa	Area Administrativa	10.8376	-85.6187	295	Jorge Hernandez
